# Supplementary material for: INKA, an integrative data analysis pipeline for phosphoproteomic inference of active kinases
Source: Mol Syst Biol. 2019 Apr 12;15(4):e8250. doi: 10.15252/msb.20188250 (PMC6461034; doi:10.15252/msb.20188250)
Supplement: Supplementary file 2 — Dataset EV2 [file MSB-15-e8250-s002.zip › MSB-18-8250RER_Dataset_EV2/Dataset_EV2.xlsx]

## Sheet: phosphopeptides K562
Phosphopeptides identified in pTyr IP of K562																												Sample information
Modified (Phospho)Peptide ID	Sequence	Modifications	Mass	Protein Groups	Proteins	Gene Names	Protein Names	Unique Groups	Unique Proteins	Number of Phospho- modifications (STY)	Charges	PEP	Score	Phosphosite IDs	Raw Intensity (E_1) K562, Replicate 1, Injection 1	Raw Intensity (E_2) K562, Replicate 1, Injection 2	Raw Intensity (F_1) K562, Replicate 2, Injection 1	Raw Intensity (F_2) K562, Replicate 2, Injection 2	Normalised Intensity (E_1) K562, Replicate 1, Injection 1	Normalised Intensity (E_2) K562, Replicate 1, Injection 2	Normalised Intensity (F_1) K562, Replicate 2, Injection 1	Normalised Intensity (F_2) K562, Replicate 2, Injection 2	Spectral Count (E_1) K562, Replicate 1, Injection 1	Spectral Count (E_2) K562, Replicate 1, Injection 2	Spectral Count (F_1) K562, Replicate 2, Injection 1	Spectral Count (F_2) K562, Replicate 2, Injection 2		Cell line	Sample code	Biological replicate	Injection replicate
5733	IGEGTYGVVYK	Phospho (STY)	1264.57	1556,984	P24941;G3V5T9;E7ESI2;P24941-2;G3V317;Q00526;P06493;P06493-2	CDK2;CDK3;CDK1	Cyclin-dependent kinase 2;Cyclin-dependent kinase 3;Cyclin-dependent kinase 1	no	no	1	1,2,3	9.989e-12	157.99	176;189;688;947;948	12143000000	572350000	12367000000	14981000000	7.35806e+10	3.48686e+09	6.44954e+10	7.75254e+10	18	5	22	23		K562	E_1	1	1
7100	LCDFGSASHVADNDITPYLVSR	Phospho (STY)	2516.1	835	F5H2U2;Q13523	PRPF4B	Serine/threonine-protein kinase PRP4 homolog	yes	no	1	2,3,4	0	306.83	41;605	5581200000	5976800000	8351500000	7750000000	3.38193e+10	3.64117e+10	4.35541e+10	4.01056e+10	47	57	65	57		K562	E_2	1	2
878	AVDGYVKPQIK	Phospho (STY)	1296.65	2125,1157	K7EK35;Q8WWS9;P42229;P42229-2;K7EM17;P51692	STAT5A;STAT5B	Signal transducer and activator of transcription 5A;Signal transducer and activator of transcription 5B	no	no	1	1,2,3	1.7933e-08	95.477	751	1522500000	1728000000	2320400000	2539800000	9.2256e+09	1.05273e+10	1.21012e+10	1.31432e+10	8	7	9	8		K562	F_1	2	1
7976	LMTGDTYTAHAGAK	Phospho (STY)	1515.64	1502,2003,2002	P00519;P00519-2;P42684-4;P42684-7;P42684-10;P42684-5;P42684-8;P42684-2;P42684-6;P42684-3;P42684	ABL1;ABL2	Tyrosine-protein kinase ABL1;Abelson tyrosine-protein kinase 2	no	no	1	2,3,4	9.4448e-29	143.98	186;908	1345900000	1243900000	2042900000	1972300000	8.15549e+09	7.57806e+09	1.0654e+10	1.02065e+10	13	11	10	9		K562	F_2	2	2
6503	IYQYIQSR	Phospho (STY)	1149.52	932	Q13627-3;F8WAP0;Q13627-4;F8W9I9;Q13627-5;Q9Y463-2;Q9Y463-3;Q9Y463;Q13627-2;Q13627	DYRK1A;DYRK1B	Dual specificity tyrosine-phosphorylation-regulated kinase 1B;Dual specificity tyrosine-phosphorylation-regulated kinase 1A	yes	no	1	2,3	1.0568e-17	149.65	667	1279700000	1526700000	1875800000	2132200000	7.75435e+09	9.30092e+09	9.78253e+09	1.10339e+10	18	14	17	15
3847	GLPSDYGRPLSFPPPR	Phospho (STY)	1834.88	1276	O15357;O15357-2	INPPL1	Phosphatidylinositol 3,4,5-trisphosphate 5-phosphatase 2	yes	no	1	2,3	3.8067e-26	142.45	53;808	817890000	767000000	1154200000	1131300000	4.95601e+09	4.6727e+09	6.0193e+09	5.85438e+09	20	18	18	18
17709	YSLTVAVK	Phospho (STY)	959.473	1502,2003,2002	P00519;P00519-2;P42684-4;P42684-7;P42684-10;P42684-5;P42684-8;P42684-2;P42684-6;P42684-3;P42684	ABL1;ABL2	Tyrosine-protein kinase ABL1;Abelson tyrosine-protein kinase 2	no	no	1	2	0.00015129	101.54	907	699480000	661570000	852540000	917940000	4.2385e+09	4.0304e+09	4.4461e+09	4.75026e+09	8	11	9	13
5938	IKPSSSANAIYSLAARPLPVPK	Phospho (STY)	2359.27	1791	P22681	CBL	E3 ubiquitin-protein ligase CBL	yes	yes	1	2,3,4	6.5822e-19	117.62	82;83;84;85;1115	662100000	0	1123400000	1018900000	4.012e+09	0	5.85867e+09	5.27272e+09	4	0	7	6
5734	IGEGTYGVVYK	2 Phospho (STY)	1344.54	1556,984	P24941;G3V5T9;E7ESI2;P24941-2;G3V317;Q00526;P06493;P06493-2	CDK2;CDK3;CDK1	Cyclin-dependent kinase 2;Cyclin-dependent kinase 3;Cyclin-dependent kinase 1	no	no	2	1,2,3	1.8278e-24	159.12	176;189;688;947;948	523600000	452060000	922250000	887510000	3.17276e+09	2.75403e+09	4.80965e+09	4.59279e+09	43	38	48	47
9723	NSLETLLYKPVDR	Phospho (STY)	1626.8	1654	P11274-2;P11274	BCR	Breakpoint cluster region protein	yes	no	1	2,3	2.7631e-168	241.42	1019	477610000	517310000	710780000	666120000	2.89408e+09	3.15154e+09	3.70681e+09	3.44711e+09	18	17	22	16
9446	NKPTVYGVSPNYDKWEMER	Phospho (STY)	2392.06	1502	P00519;P00519-2	ABL1	Tyrosine-protein kinase ABL1	yes	no	1	2,4,5	1.5225e-146	228.68	912	378190000	382280000	517530000	592800000	2.29164e+09	2.32892e+09	2.69898e+09	3.06769e+09	3	1	4	4
6300	ISTYGLPAGGIQPHPQTK	Phospho (STY)	1943.95	3648	Q9Y5K6	CD2AP	CD2-associated protein	yes	yes	1	2,3,4	1.5853e-78	174.65	1968	377060000	379500000	494320000	604920000	2.2848e+09	2.31198e+09	2.57794e+09	3.13041e+09	6	3	6	5
5936	IKPSSSANAIYSLAAR	Phospho (STY)	1727.86	1791	P22681	CBL	E3 ubiquitin-protein ligase CBL	yes	yes	1	2,3,4	1.2112e-25	122.01	82;83;84;85;1115	353610000	384000000	585650000	514580000	2.1427e+09	2.3394e+09	3.05424e+09	2.66291e+09	6	6	7	8
16832	VVQEYIDAFSDYANFK	Phospho (STY)	1987.86	333	J3KP22;P18433-4;P18433-2;P18433-3;P18433;B7Z2A4	PTPRA	Receptor-type tyrosine-protein phosphatase alpha	yes	no	1	2,3	3.6798e-192	220.6	402	294510000	213570000	443460000	361040000	1.78458e+09	1.30111e+09	2.3127e+09	1.86835e+09	9	11	16	13
874	AVCSTYLQSR	Phospho (STY)	1263.53	1063	Q9H2X6-2;H7BXX9;Q86Z02-2;Q5SQL3;Q9H2X6-3;J3KP92;Q9H2X6;Q86Z02	HIPK2;HIPK1	Homeodomain-interacting protein kinase 2;Homeodomain-interacting protein kinase 1	yes	no	1	2,3	1.3941e-07	127.76	718	276770000	269410000	422710000	415350000	1.67709e+09	1.64129e+09	2.20449e+09	2.1494e+09	7	5	6	6
7977	LMTGDTYTAHAGAK	Oxidation (M),Phospho (STY)	1531.64	1502,2003,2002	P00519;P00519-2;P42684-4;P42684-7;P42684-10;P42684-5;P42684-8;P42684-2;P42684-6;P42684-3;P42684	ABL1;ABL2	Tyrosine-protein kinase ABL1;Abelson tyrosine-protein kinase 2	no	no	1	2,3	1.0809e-37	164.64	186;908	274500000	303170000	419850000	455400000	1.66333e+09	1.84696e+09	2.18957e+09	2.35665e+09	12	14	15	15
14249	TLSEVDYAPAGPAR	Phospho (STY)	1525.68	1276	O15357;O15357-2	INPPL1	Phosphatidylinositol 3,4,5-trisphosphate 5-phosphatase 2	yes	no	1	2,3	1.4473e-87	193.28	814	269500000	270230000	374320000	453820000	1.63304e+09	1.64629e+09	1.95213e+09	2.34848e+09	9	3	8	10
16640	VQIYHNPTANSFR	Phospho (STY)	1625.74	2105	P50552;K7ENL7	VASP	Vasodilator-stimulated phosphoprotein	yes	no	1	2,3	2.2529e-86	185.95	1296	255350000	283210000	290590000	352310000	1.54729e+09	1.72536e+09	1.51546e+09	1.82317e+09	6	6	6	6
15885	VADPDHDHTGFLTEYVATR	Phospho (STY)	2222.96	1851	P28482;P28482-2	MAPK1	Mitogen-activated protein kinase 1	yes	no	1	2,3,4	8.6692e-247	230.05	204;1161	226650000	199450000	601760000	548160000	1.37339e+09	1.21508e+09	3.13825e+09	2.83668e+09	24	31	37	33
6471	IYERPSTTCSKPQR	Phospho (STY)	1801.82	3237	Q9BVA0	KATNB1	Katanin p80 WD40 repeat-containing subunit B1	yes	yes	1	3,4	8.2798e-54	155.57	1792	215480000	202220000	274780000	127000000	1.3057e+09	1.23196e+09	1.43301e+09	6.57214e+08	0	2	1	1
7422	LGHYATQLQK	Phospho (STY)	1237.59	1157	K7EK35;Q8WWS9;P42229	STAT5A	Signal transducer and activator of transcription 5A	yes	no	1	2,3	3.9155e-44	173.24	180;753	205320000	231050000	352420000	334900000	1.24414e+09	1.4076e+09	1.83791e+09	1.73308e+09	6	6	8	6
3468	GEPNVSYICSR	Phospho (STY)	1360.55	70	A8MT37;P49840;P49841;P49841-2	GSK3A;GSK3B	Glycogen synthase kinase-3 alpha;Glycogen synthase kinase-3 beta	yes	no	1	2,3	5.3415e-17	138.24	4;294	201610000	207320000	281360000	307630000	1.22166e+09	1.26303e+09	1.46733e+09	1.59196e+09	2	0	4	0
9445	NKPTVYGVSPNYDKWEMER	Oxidation (M),Phospho (STY)	2408.05	1502	P00519;P00519-2	ABL1	Tyrosine-protein kinase ABL1	yes	no	1	3,4	2.0354e-48	179.07	912	184830000	298120000	295950000	279230000	1.11998e+09	1.8162e+09	1.54342e+09	1.44499e+09	20	20	19	25
12236	STTTGHLIYK	Phospho (STY)	1199.56	2300,2389	P68104;Q5VTE0;Q05639	EEF1A1;EEF1A1P5;EEF1A2	Elongation factor 1-alpha 1;Putative elongation factor 1-alpha-like 3;Elongation factor 1-alpha 2	no	no	1	2,3	2.7319e-06	76.228	1383	168470000	199660000	331850000	333900000	1.02084e+09	1.21636e+09	1.73064e+09	1.7279e+09	13	12	12	12
8825	MERPEGCPEKVYELMR	Phospho (STY)	2102.9	1502	P00519;P00519-2	ABL1	Tyrosine-protein kinase ABL1	yes	no	1	2,3,4	4.0414e-41	178.51	909	163570000	170910000	284980000	278080000	9.91153e+08	1.04121e+09	1.48621e+09	1.43904e+09	6	1	3	3
1767	DTCYSPKPSVYLSTPSSASK	Phospho (STY)	2253.99	3648	Q9Y5K6	CD2AP	CD2-associated protein	yes	yes	1	2,3	6.7507e-130	210.61	142;143;1966;1967	154150000	151200000	237940000	214700000	9.34073e+08	9.21137e+08	1.24089e+09	1.11105e+09	4	4	4	3
3648	GHGQPGADAEKPFYVNVEFHHER	Phospho (STY)	2700.19	1654	P11274-2;P11274;A9UF05	BCR;BCR/ABL fusion	Breakpoint cluster region protein	yes	no	1	3,4,5,6	6.5544e-136	200.29	1014	149960000	225460000	372110000	534810000	9.08683e+08	1.37354e+09	1.9406e+09	2.76759e+09	38	29	43	43
6136	INTASDGKLYVSSESR	Phospho (STY)	1805.82	1502	P00519;P00519-2	ABL1	Tyrosine-protein kinase ABL1	yes	no	1	2,3	3.8186e-247	267.92	906	144520000	139730000	215700000	226230000	8.7572e+08	8.5126e+08	1.1249e+09	1.17072e+09	12	15	18	14
17155	YATPQVIQAPGPR	Phospho (STY)	1476.71	410	Q07912;C9J1X3;Q07912-3	TNK2	Activated CDC42 kinase 1	yes	no	1	2,3	2.1902e-123	205.49	436	136860000	135130000	183370000	183230000	8.29304e+08	8.23236e+08	9.56297e+08	9.48199e+08	3	3	3	3
5261	HTDDEMTGYVATR	Phospho (STY)	1574.61	2625	Q16539-3;Q16539-4;Q16539;B4E0K5;Q16539-2	MAPK14	Mitogen-activated protein kinase 14	yes	no	1	2,3	0	283	234;1568	130500000	122450000	219810000	186040000	7.90765e+08	7.45987e+08	1.14634e+09	9.62741e+08	13	11	16	12
7385	LGEGTYATVYK	Phospho (STY)	1280.57	2345	Q00536;Q00536-3;Q00536-2;F5H6Z0;Q00537-2;Q00537	CDK16;CDK17	Cyclin-dependent kinase 16;Cyclin-dependent kinase 17	yes	no	1	2	1.4714e-05	60.255	1400	128660000	165990000	131670000	178160000	7.79616e+08	1.01124e+09	6.86675e+08	9.21962e+08	4	4	4	7
5516	IADPEHDHTGFLTEYVATR	Phospho (STY)	2250.99	727	E9PJF0;P27361-2;E9PQW4;P27361-3;P27361;B3KR49	MAPK3	Mitogen-activated protein kinase 3	yes	no	1	2,3,4	7.3978e-277	244.1	165;166;564	127760000	124630000	241560000	271150000	7.74162e+08	7.59268e+08	1.25977e+09	1.40318e+09	16	11	18	18
2207	ELFDDPSYVNVQNLDK	Phospho (STY)	1974.86	1860	P29353-2;P29353-7;P29353;P29353-6;P29353-5;P29353-3	SHC1	SHC-transforming protein 1	yes	no	1	2,3	1.2954e-246	238.07	87;1168	117740000	91096000	200750000	162730000	7.13446e+08	5.54973e+08	1.04694e+09	8.42113e+08	28	30	33	28
9338	NGQGWVPSNYITPVNSLEK	Phospho (STY)	2182.01	1502,2003,2002	P00519;P00519-2;P42684-4;P42684-7;P42684-10;P42684-5;P42684-8;P42684-2;P42684-6;P42684-3;P42684	ABL1;ABL2	Tyrosine-protein kinase ABL1;Abelson tyrosine-protein kinase 2	no	no	1	2,3	2.2559e-42	134.29	911	113850000	105480000	160140000	139270000	6.89875e+08	6.42603e+08	8.3515e+08	7.2071e+08	2	2	2	2
5492	HYSVVLPTVSHSGFLYK	Phospho (STY)	2012.98	641	E7EU13;Q96P48-2;Q96P48-4;Q96P48-1;Q96P48-3;Q96P48;Q96P48-7	ARAP1	Arf-GAP with Rho-GAP domain, ANK repeat and PH domain-containing protein 1	yes	no	1	2,3,4	4.8293e-146	202.63	513;514	111750000	109170000	179600000	194740000	6.7715e+08	6.65083e+08	9.36636e+08	1.00776e+09	11	7	12	11
5448	HYGGLTGLNK	Phospho (STY)	1138.52	1755	P18669;P15259;Q8N0Y7	PGAM1;PGAM2;PGAM4	Phosphoglycerate mutase 1;Phosphoglycerate mutase 2;Probable phosphoglycerate mutase 4	yes	no	1	2,3	2.0771e-43	168.83	1090	110230000	128350000	175670000	202540000	6.67939e+08	7.81931e+08	9.16141e+08	1.04813e+09	8	10	9	7
16885	VYENVGLMQQQK	Phospho (STY)	1515.68	2392	Q06124-2;Q06124	PTPN11	Tyrosine-protein phosphatase non-receptor type 11	yes	no	1	2,3	1.2336e-251	247.3	1432	91872000	90258000	143970000	159480000	5.56699e+08	5.49867e+08	7.50821e+08	8.25295e+08	5	6	6	7
3846	GLPSDYGR	Phospho (STY)	943.38	1276	O15357;O15357-2	INPPL1	Phosphatidylinositol 3,4,5-trisphosphate 5-phosphatase 2	yes	no	1	2	0.00059527	61.962	808	87457000	143770000	47449000	187060000	5.29946e+08	8.75872e+08	2.47452e+08	9.68019e+08	2	2	3	2
7407	LGGGQYGEVYEGVWK	Phospho (STY)	1720.75	1502	P00519;P00519-2	ABL1	Tyrosine-protein kinase ABL1	yes	no	1	2,3	0	279.24	903;904	87396000	102180000	139520000	129680000	5.29576e+08	6.22498e+08	7.27614e+08	6.71083e+08	10	10	12	12
9444	NKPTVYGVSPNYDK	Phospho (STY)	1660.75	1502	P00519;P00519-2	ABL1	Tyrosine-protein kinase ABL1	yes	no	1	2,3	4.0913e-145	236.03	912	85964000	86675000	122470000	141860000	5.20899e+08	5.28039e+08	6.38696e+08	7.34113e+08	3	4	3	4
8764	LYVSSESR	Phospho (STY)	1019.43	1502	P00519;P00519-2	ABL1	Tyrosine-protein kinase ABL1	yes	no	1	2	5.7307e-11	138.54	906	84554000	167660000	25725000	169220000	5.12355e+08	1.02141e+09	1.34159e+08	8.75699e+08	3	5	0	4
5929	IKLGHYATQLQK	Phospho (STY)	1478.76	1157	K7EK35;Q8WWS9;P42229	STAT5A	Signal transducer and activator of transcription 5A	yes	no	1	2,3	1.0278e-12	143.42	180;753	78989000	222590000	233180000	396660000	4.78634e+08	1.35606e+09	1.21606e+09	2.05268e+09	7	5	9	6
7408	LGGGQYGEVYEGVWKK	Phospho (STY)	1848.84	1502	P00519;P00519-2	ABL1	Tyrosine-protein kinase ABL1	yes	no	1	2,3	4.593e-34	147.64	903;904	73307000	71142000	125790000	131010000	4.44204e+08	4.33409e+08	6.5601e+08	6.77965e+08	7	7	6	7
8680	LYDLNMPAYVK	Phospho (STY)	1405.64	1728	P16333;P16333-2	NCK1	Cytoplasmic protein NCK1	yes	no	1	2,3	9.4468e-105	196.88	1074;1075	69881000	68297000	105580000	117070000	4.23444e+08	4.16077e+08	5.50613e+08	6.05827e+08	5	6	6	6
6379	IVATKPLYVALAQR	Phospho (STY)	1621.9	1664	P11940;P11940-2;E7EQV3;E7ERJ7;Q9H361	PABPC1;PABPC3	Polyadenylate-binding protein 1;Polyadenylate-binding protein 3	yes	no	1	2,3	1.1782e-18	118.76	1032	69093000	64813000	72385000	83763000	4.18669e+08	3.94852e+08	3.77497e+08	4.33466e+08	3	3	5	4
11751	SLYASSPGGVYATR	Phospho (STY)	1507.67	1599	P08670;B0YJC4	VIM	Vimentin	yes	no	1	2,3	6.4193e-37	157.86	72;193;990;991	66472000	59764000	93442000	76489000	4.02787e+08	3.64093e+08	4.87312e+08	3.95824e+08	5	5	6	3
671	APSASVDSSLYNLPR	Phospho (STY)	1655.76	2482	Q13480;Q13480-2;B7Z3B9	GAB1	GRB2-associated-binding protein 1	yes	no	1	2,3	0	298.78	1499	60501000	59191000	78552000	84831000	3.66606e+08	3.60602e+08	4.09658e+08	4.38993e+08	4	4	4	4
3458	GEHSIVYLKPSYAFGSVGK	Phospho (STY)	2118.02	2369	Q02790	FKBP4	Peptidyl-prolyl cis-trans isomerase FKBP4;Peptidyl-prolyl cis-trans isomerase FKBP4, N-terminally processed	yes	yes	1	2,3,4	6.1003e-79	191.64	1414	60442000	56295000	82565000	80724000	3.66249e+08	3.42959e+08	4.30587e+08	4.1774e+08	7	5	8	8
17866	YYTPVLAK	Phospho (STY)	1033.49	1157	K7EK35;Q8WWS9;P42229;P42229-2;K7EM17	STAT5A	Signal transducer and activator of transcription 5A	yes	no	1	2	0.00029231	96.492	754	59388000	53761000	79652000	100100000	3.59862e+08	3.27521e+08	4.15395e+08	5.18009e+08	2	2	2	2
7661	LIYLVPEK	Phospho (STY)	1053.55	3464	Q9NZM3-4;Q9NZM3-3;Q9NZM3-2;Q9NZM3	ITSN2	Intersectin-2	yes	no	1	2	1.6213e-05	67.981	1863	58224000	70091000	86307000	74584000	3.52809e+08	4.27007e+08	4.50102e+08	3.85966e+08	3	4	4	4
16275	VIQAQTAFSANPANPAILSEASAPIPHDGNLYPR	Phospho (STY)	3609.76	1219	O00560;O00560-2;B4DHN5;E9PBU7;G5EA09	SDCBP	Syntenin-1	yes	no	1	3,4,5	0	250.25	783	58015000	9182800	25700000	9082700	3.51542e+08	5.59432e+07	1.34029e+08	4.70022e+07	2	1	1	0
7423	LGHYATQLQNTYDR	Phospho (STY)	1758.77	2125	P51692	STAT5B	Signal transducer and activator of transcription 5B	yes	yes	1	2,3	3.0218e-104	192.65	1306	53855000	47428000	67112000	84575000	3.26335e+08	2.8894e+08	3.49997e+08	4.37668e+08	4	4	4	4
13975	TLEPVKPPTVPNDYMTSPAR	Phospho (STY)	2292.09	32	Q8IZP0-10;Q8IZP0-8;F5H1G9;Q8IZP0-7;F8WA55;Q8IZP0-2;Q8IZP0-4;Q8IZP0-3;Q8IZP0-5;Q8IZP0-6;Q8IZP0-9;F8WA56;Q8IZP0-12;Q8IZP0;A6NFN2;Q8IZP0-11	ABI1	Abl interactor 1	yes	no	1	2,3,4	3.0706e-83	181.64	0;145;146;270	53730000	52459000	95472000	87089000	3.25577e+08	3.19589e+08	4.97898e+08	4.50678e+08	4	5	5	4
11371	SHNSALYSQVQK	Phospho (STY)	1440.64	3186	Q99704-3;Q99704	DOK1	Docking protein 1	yes	no	1	2,3	2.0217e-104	199.13	1779	51829000	52808000	83291000	82760000	3.14058e+08	3.21716e+08	4.34373e+08	4.28276e+08	4	3	4	3
237	AFVDNYGVAMEMAEK	Phospho (STY)	1753.71	1654	P11274-2;P11274	BCR	Breakpoint cluster region protein	yes	no	1	2,3	5.2807e-124	202.63	1011	51205000	44229000	68175000	73169000	3.10277e+08	2.69451e+08	3.55541e+08	3.78643e+08	9	8	9	8
393	AIMTYVSSFYHAFSGAQK	Phospho (STY)	2086.92	1318,1672	P12814-2;P12814;P12814-3;P12814-4;H9KV75;O43707	ACTN1;ACTN4	Alpha-actinin-1;Alpha-actinin-4	no	no	1	2,3,4	1.3172e-146	204.07	831	48467000	43938000	73563000	73092000	2.93686e+08	2.67678e+08	3.8364e+08	3.78245e+08	6	5	6	6
9239	NEEENIYSVPHDSTQGK	Phospho (STY)	2025.83	3408	Q9NRY4	ARHGAP35	Rho GTPase-activating protein 35	yes	yes	1	2,3	4.1928e-126	197.49	1847	47772000	40611000	73605000	76712000	2.89475e+08	2.47409e+08	3.83859e+08	3.96978e+08	3	2	4	4
17269	YFSLKPEEK	Phospho (STY)	1219.55	3648	Q9Y5K6	CD2AP	CD2-associated protein	yes	yes	1	2,3	5.3017e-24	177.06	1969	47052000	46225000	63442000	68323000	2.85112e+08	2.81611e+08	3.30858e+08	3.53566e+08	2	4	4	3
17270	YFSLKPEEKDEK	Phospho (STY)	1591.72	3648	Q9Y5K6	CD2AP	CD2-associated protein	yes	yes	1	2,3	1.9893e-33	190.1	1969	45340000	46803000	73726000	102540000	2.74738e+08	2.85132e+08	3.8449e+08	5.30635e+08	7	7	9	10
17857	YYRPTEVDFLQGDCTK	Phospho (STY)	2070.88	1348	O60547-2;O60547	GMDS	GDP-mannose 4,6 dehydratase	yes	no	1	2,3	2.8902e-50	174.59	843;844	45185000	45674000	65487000	76647000	2.73799e+08	2.78254e+08	3.41523e+08	3.96641e+08	4	5	5	6
4034	GQPIYIQFSNHK	Phospho (STY)	1510.7	1832	P26599;P26599-2;P26599-3	PTBP1	Polypyrimidine tract-binding protein 1	yes	no	1	2,3	6.7887e-13	121.68	1144	43719000	42879000	60006000	50171000	2.64915e+08	2.61226e+08	3.12939e+08	2.59631e+08	2	2	3	4
4053	GQYHTLQAGFSSR	Phospho (STY)	1530.66	3626	Q9Y446	PKP3	Plakophilin-3	yes	yes	1	2,3	2.5343e-145	217.2	1930	43517000	56847000	75577000	85084000	2.63691e+08	3.46322e+08	3.94143e+08	4.40302e+08	5	3	5	5
16239	VIEDNEYTAR	Phospho (STY)	1288.53	1585,1586	P07948;P08631-3;P08631-2;A8K4G3;P08631-4;H0Y3C5;P08631;J3KPD6;P07948-2	LYN;HCK	Tyrosine-protein kinase Lyn;Tyrosine-protein kinase HCK	no	no	1	2	1.6232e-32	156.48	192;978	43486000	37735000	58983000	65102000	2.63504e+08	2.29888e+08	3.07604e+08	3.36897e+08	6	5	5	5
7063	LASQLGVYR	Phospho (STY)	1085.53	1654	P11274-2;P11274	BCR	Breakpoint cluster region protein	yes	no	1	2,3	1.6373e-07	134.05	1016	43460000	38087000	63280000	76219000	2.63346e+08	2.32033e+08	3.30013e+08	3.94427e+08	3	4	4	4
12085	SSGSGSSVADERVDYVVVDQQK	Phospho (STY)	2391.06	2482	Q13480;Q13480-2;B7Z3B9	GAB1	GRB2-associated-binding protein 1	yes	no	1	2,3,4	6.5319e-198	232.54	1506	42851000	38863000	68669000	70990000	2.59656e+08	2.3676e+08	3.58117e+08	3.67367e+08	2	3	3	3
10819	RYEPIQATPPPPPLPSQYAQPSQPVTSASLHIHSK	Phospho (STY)	3898.94	968	Q07157-2;G5E9E7;Q07157;G3V1L9	TJP1	Tight junction protein ZO-1	yes	no	1	4,5,6	1.069e-46	99.357	49;683	42702000	49732000	68247000	78566000	2.58753e+08	3.02976e+08	3.55917e+08	4.06572e+08	2	3	4	3
10031	PYSVGFR	Phospho (STY)	904.384	1726	P16157-11;P16157-9;P16157-6;P16157-7;P16157-4;P16157-13;P16157-15;P16157-2;P16157-10;P16157-8;P16157-5;P16157-16;P16157-3;P16157;P16157-12;P16157-14	ANK1	Ankyrin-1	yes	no	1	2	1.1144e-40	173.85	1070	42055000	45561000	66415000	74404000	2.54832e+08	2.77566e+08	3.46362e+08	3.85034e+08	2	2	2	2
5648	IEIAQKHPDIYAVPIK	Phospho (STY)	1914	3498	Q9UDY2-6;Q9UDY2-3;Q9UDY2;Q9UDY2-7;Q9UDY2-4;Q9UDY2-2	TJP2	Tight junction protein ZO-2	yes	no	1	3,4	1.1612e-29	153.23	1872	41842000	42738000	60725000	55054000	2.53542e+08	2.60367e+08	3.16688e+08	2.849e+08	2	2	3	2
11499	SIYYITGESK	Phospho (STY)	1239.54	1590,2674	P08238;Q58FF8	HSP90AB1;HSP90AB2P	Heat shock protein HSP 90-beta;Putative heat shock protein HSP 90-beta 2	no	no	1	2	8.0502e-11	132.85	983	41829000	35233000	51331000	51175000	2.53463e+08	2.14646e+08	2.67698e+08	2.64826e+08	4	3	4	3
5090	HPDIYAVPIK	Phospho (STY)	1231.6	3498	Q9UDY2-6;Q9UDY2-3;Q9UDY2;Q9UDY2-7;Q9UDY2-4;Q9UDY2-2	TJP2	Tight junction protein ZO-2	yes	no	1	2,3	1.8088e-43	167.67	1872	40225000	41040000	58952000	63124000	2.43744e+08	2.50023e+08	3.07442e+08	3.26661e+08	9	8	8	8
3378	GAYSLSIR	Phospho (STY)	945.432	1142	P06241-3;Q5R3A8;P06241-2;P06241;P07947;J3QRU1;P09769	FYN;YES1;FGR	Tyrosine-protein kinase Fyn;Tyrosine-protein kinase Yes;Tyrosine-protein kinase Fgr	yes	no	1	2	0.00039896	77.732	738	39010000	43012000	47112000	52687000	2.36381e+08	2.62037e+08	2.45695e+08	2.72651e+08	2	2	1	2
2527	EYGMIYLGK	Phospho (STY)	1152.49	2813	Q7KZF4	SND1	Staphylococcal nuclease domain-containing protein 1	yes	yes	1	2	4.3296e-16	144.09	1627	38127000	37835000	64480000	57937000	2.31031e+08	2.30497e+08	3.36271e+08	2.99819e+08	4	4	5	4
2377	ERLYEWISIDKDEAGAK	Phospho (STY)	2101.97	1276	O15357;O15357-2	INPPL1	Phosphatidylinositol 3,4,5-trisphosphate 5-phosphatase 2	yes	no	1	2,3,4	5.3058e-76	205.78	805	37925000	39054000	74083000	69774000	2.29807e+08	2.37924e+08	3.86352e+08	3.61074e+08	10	11	13	13
15459	TVMYTAVGSEWRPFGYPR	Phospho (STY)	2195.99	3588	Q9Y276	BCS1L	Mitochondrial chaperone BCS1	yes	yes	1	2,3	4.6783e-66	181.51	1920	37870000	32957000	54382000	45562000	2.29473e+08	2.0078e+08	2.83609e+08	2.35779e+08	1	3	2	4
2929	FLKDNLIDANGGSRPPWPPLEYQPYQSIYVGGMMEGEGK	Phospho (STY)	4433.05	1654	P11274-2;P11274;A9UF05	BCR;BCR/ABL fusion	Breakpoint cluster region protein	yes	no	1	4,5	2.7876e-88	137.37	75;1012;1013	37556000	10189000	60022000	20319000	2.27571e+08	6.20732e+07	3.13022e+08	1.05149e+08	4	1	4	3
11668	SLMYFGSDKDPFPK	Phospho (STY)	1710.74	1004	G5E9Y3;Q8WWN8	ARAP3	Arf-GAP with Rho-GAP domain, ANK repeat and PH domain-containing protein 3	yes	no	1	2,3	2.3481e-18	119.45	701	37464000	35573000	46471000	51481000	2.27013e+08	2.16717e+08	2.42352e+08	2.6641e+08	4	5	6	5
9779	NTYNQTALDIVNQFTTSQASR	Phospho (STY)	2451.11	1139	J3QRN1;Q8WXE0-2;Q8WXE0	CASKIN2	Caskin-2	yes	no	1	2,3,4	0	258.43	737	34544000	24811000	34765000	35253000	2.0932e+08	1.51153e+08	1.81304e+08	1.82431e+08	0	0	1	3
4011	GQEGEYAVPFDAVAR	Phospho (STY)	1687.72	1344	O60496;G3V1Q1	DOK2	Docking protein 2	yes	no	1	2,3	2.8238e-47	158.29	840	34500000	30468000	46016000	45737000	2.09053e+08	1.85616e+08	2.39979e+08	2.36685e+08	7	6	6	6
7569	LIEDNEYTAR	Phospho (STY)	1302.55	1142,1673	P06241-3;Q5R3A8;P06241-2;P06241;P07947;J3QRU1;P06239;Q573B4;P06239-3;P12931;P12931-2	FYN;YES1;LCK;SRC	Tyrosine-protein kinase Fyn;Tyrosine-protein kinase Yes;Tyrosine-protein kinase Lck;Proto-oncogene tyrosine-protein kinase Src	no	no	1	2	1.3076e-11	137.46	179;741	34352000	33986000	62072000	54022000	2.08156e+08	2.07049e+08	3.23713e+08	2.79559e+08	4	6	5	5
11555	SLDNGGYYISPR	Phospho (STY)	1420.6	1585,1586	P07948;P07948-2	LYN	Tyrosine-protein kinase Lyn	no	no	1	2,3	3.095e-25	144.88	974;975	34212000	34042000	44843000	42357000	2.07308e+08	2.0739e+08	2.33862e+08	2.19194e+08	4	5	4	4
9773	NTPYKTLEPVKPPTVPNDYMTSPAR	Phospho (STY)	2895.39	32	Q8IZP0-10;Q8IZP0-8;F5H1G9;Q8IZP0-7;F8WA55;Q8IZP0-2;Q8IZP0-4;Q8IZP0-3;Q8IZP0-5;Q8IZP0-6;Q8IZP0-9;F8WA56;Q8IZP0-12;Q8IZP0;A6NFN2;Q8IZP0-11	ABI1	Abl interactor 1	yes	no	1	3,4	6.0907e-91	179.64	0;145;146;269;270	33527000	40200000	64558000	63686000	2.03157e+08	2.44905e+08	3.36678e+08	3.29569e+08	3	2	5	3
75	AAVPSGASTGIYEALELR	Phospho (STY)	1883.9	1560,1605,1692	P06733;P09104;B7Z2X9;F5H0C8;P13929-2;P13929;P13929-3	ENO1;ENO2;ENO3	Alpha-enolase;Gamma-enolase;Enolase;Beta-enolase	no	no	1	2,3	3.7321e-55	154.52	949	33446000	26062000	58401000	44632000	2.02666e+08	1.58774e+08	3.04568e+08	2.30967e+08	7	6	7	7
6904	KTGQIWPNDGEGAFHGDADGSFGTPPGYGCAADR	Phospho (STY)	3587.48	1654	P11274-2;P11274	BCR	Breakpoint cluster region protein	yes	no	1	3,4	9.2867e-163	171.03	1015	33332000	34334000	58994000	61709000	2.01975e+08	2.09169e+08	3.07661e+08	3.19339e+08	2	4	4	3
1617	DLPPPPPPDRPYSVGAESRPQR	Phospho (STY)	2507.2	1791	P22681	CBL	E3 ubiquitin-protein ligase CBL	yes	yes	1	3,4	3.2199e-07	86.539	81;1114	31083000	29881000	49371000	52701000	1.88348e+08	1.8204e+08	2.57476e+08	2.72723e+08	3	2	3	4
63	AATSGVPSIYAPSTYAHLSPAK	Phospho (STY)	2268.08	220	B4DKL4;Q86X29-5;Q86X29-3;Q86X29-4;Q86X29;Q86X29-2	LSR	Lipolysis-stimulated lipoprotein receptor	yes	no	1	3	2.5028e-59	129.02	9;10;150;345;346	30758000	27484000	34659000	36215000	1.86378e+08	1.67437e+08	1.80751e+08	1.87409e+08	2	2	3	2
16305	VIYDFIEK	Phospho (STY)	1105.51	1210	O00401	WASL	Neural Wiskott-Aldrich syndrome protein	yes	yes	1	2	0.00017741	97.431	773	29756000	28033000	44987000	46134000	1.80307e+08	1.70782e+08	2.34613e+08	2.38739e+08	5	3	3	3
8602	LVSSPCCIVTSTYGWTANMER	Phospho (STY)	2511.06	1590	P08238	HSP90AB1	Heat shock protein HSP 90-beta	yes	yes	1	2,3	6.1678e-63	141.31	982	29605000	22716000	39379000	38019000	1.79392e+08	1.3839e+08	2.05366e+08	1.96745e+08	2	2	2	3
8824	MERPEGCPEKVYELMR	Oxidation (M),Phospho (STY)	2118.89	1502	P00519;P00519-2	ABL1	Tyrosine-protein kinase ABL1	yes	no	1	3,4	7.2204e-17	111.77	909	29584000	33983000	39773000	38197000	1.79264e+08	2.0703e+08	2.07421e+08	1.97666e+08	3	4	5	4
12156	STCIYGGAPK	Phospho (STY)	1132.46	1119,1037	P17844;J3KTA4;B4DLW8;Q92841-1;Q92841-3;Q92841;H3BLZ8;Q92841-2;C9JMU5	DDX5;DDX17	Probable ATP-dependent RNA helicase DDX5;Probable ATP-dependent RNA helicase DDX17	no	no	1	2	7.1454e-06	70.056	711	29516000	43515000	35856000	63764000	1.78852e+08	2.65101e+08	1.86993e+08	3.29973e+08	2	2	2	2
10029	PYQYPALTPEQK	Phospho (STY)	1513.69	1525	P04075;J3KPS3;P04075-2;H3BQN4	ALDOA	Fructose-bisphosphate aldolase A;Fructose-bisphosphate aldolase	yes	no	1	2,3	2.4879e-124	207.47	929;930	29251000	17878000	39605000	32230000	1.77247e+08	1.08916e+08	2.06545e+08	1.66787e+08	4	4	3	4
9711	NSFNNPAYYVLEGVPHQLLPPEPPSPARAPVPSATK	2 Phospho (STY)	4013.91	1276	O15357;O15357-2	INPPL1	Phosphatidylinositol 3,4,5-trisphosphate 5-phosphatase 2	yes	no	2	3,4,5	1.2914e-208	193.04	54;811;812	29021000	36810000	69567000	85888000	1.75853e+08	2.24253e+08	3.62801e+08	4.44463e+08	5	7	10	10
17153	YATLSLFNTYK	Phospho (STY)	1399.64	592	Q9Y520-6;Q9Y520-4;E7EPN9;Q9Y520-5;Q9Y520;Q9Y520-7;Q9Y520-3	PRRC2C	Protein PRRC2C	yes	no	1	2,3	1.1842e-70	183.85	495	28622000	24393000	32264000	32409000	1.73435e+08	1.48606e+08	1.68261e+08	1.67714e+08	3	3	4	2
17746	YTEFYHVPTHSDASK	Phospho (STY)	1860.77	3113	Q96HC4;F5H7Y0;E9PBF5;Q96HC4-4;D6RB78;Q96HC4-3;F5H0X8;Q96HC4-2;D3YTJ1	PDLIM5	PDZ and LIM domain protein 5	yes	no	1	3,4	7.463e-33	142.54	1738;1739	28237000	39483000	67611000	59010000	1.71102e+08	2.40537e+08	3.526e+08	3.05372e+08	4	5	4	4
5736	IGEGTYGVVYKGR	Phospho (STY)	1477.7	1556	P06493;P06493-2	CDK1	Cyclin-dependent kinase 1	yes	no	1	2,3	6.6977e-06	78.324	189;947;948	27910000	4545300	42547000	38461000	1.69121e+08	2.76908e+07	2.21888e+08	1.99032e+08	2	2	2	0
13035	TEYMAFPKPFESSSSIGAEKPR	Phospho (STY)	2538.15	652	E7EV56;Q15154-2;E7ETA6;Q15154	PCM1	Pericentriolar material 1 protein	yes	no	1	3,4	1.5156e-90	190.37	525	27861000	32413000	57996000	68010000	1.68824e+08	1.97466e+08	3.02456e+08	3.51946e+08	2	3	3	4
16317	VKGEYDVTVPK	Phospho (STY)	1313.63	2421	Q09666	AHNAK	Neuroblast differentiation-associated protein AHNAK	yes	yes	1	2,3	9.2517e-09	99.844	1461	27355000	27663000	34524000	49149000	1.65758e+08	1.68528e+08	1.80047e+08	2.54342e+08	2	2	2	3
16652	VQPNEAVYTK	Phospho (STY)	1227.55	1659	P11413;P11413-2;P11413-3	G6PD	Glucose-6-phosphate 1-dehydrogenase	yes	no	1	2,3	3.3597e-06	71.03	194;1031	26876000	35680000	47647000	57063000	1.62855e+08	2.17369e+08	2.48485e+08	2.95296e+08	2	2	3	2
8099	LPPGEQCEGEEDTEYMTPSSRPLRPLDTSQSSR	Phospho (STY)	3828.66	1791	P22681	CBL	E3 ubiquitin-protein ligase CBL	yes	yes	1	4,5	1.7523e-61	134.64	1116	25777000	20036000	61675000	51189000	1.56196e+08	1.22063e+08	3.21643e+08	2.64899e+08	4	2	5	6
8223	LQTVHSIPLTINKEDDESPGLYGFLNVIVHSATGFK	Phospho (STY)	4019.01	1654	P11274-2;P11274	BCR	Breakpoint cluster region protein	yes	no	1	4	7.6878e-153	158.99	1017	25476000	12771000	31143000	21101000	1.54372e+08	7.78032e+07	1.62415e+08	1.09196e+08	1	1	1	0
11196	SFTPDHVVYAR	Phospho (STY)	1370.6	2759	Q6NZI2;Q6NZI2-2;Q6NZI2-3	PTRF	Polymerase I and transcript release factor	yes	no	1	2,3	3.7133e-11	76.332	1609	25296000	6575000	19600000	49755000	1.53281e+08	4.0056e+07	1.02216e+08	2.57478e+08	4	0	3	4
5930	IKLGHYATQLQNTYDR	Phospho (STY)	1999.95	2125	P51692	STAT5B	Signal transducer and activator of transcription 5B	yes	yes	1	2,3,4	1.0639e-192	245.96	1306	24696000	17831000	42794000	42510000	1.49646e+08	1.0863e+08	2.23176e+08	2.19986e+08	4	4	4	4
8758	LYTYIQSR	Phospho (STY)	1122.51	1322	O43781-2;O43781	DYRK3	Dual specificity tyrosine-phosphorylation-regulated kinase 3	yes	no	1	2	3.4754e-11	138.78	185;835	24642000	27619000	38609000	42215000	1.49318e+08	1.6826e+08	2.01351e+08	2.18459e+08	2	2	1	2
8689	LYEWISIDKDEAGAK	Phospho (STY)	1816.83	1276	O15357;O15357-2	INPPL1	Phosphatidylinositol 3,4,5-trisphosphate 5-phosphatase 2	yes	no	1	2,3	1.5745e-37	165.78	805	24590000	21485000	32766000	26428000	1.49003e+08	1.3089e+08	1.70879e+08	1.36763e+08	5	5	8	6
2104	EHALLAYTLGVK	Phospho (STY)	1393.7	2300,2389	P68104;Q5VTE0;Q05639	EEF1A1;EEF1A1P5;EEF1A2	Elongation factor 1-alpha 1;Putative elongation factor 1-alpha-like 3;Elongation factor 1-alpha 2	no	no	1	2,3	8.9039e-125	212.9	218;1379	24411000	27540000	35968000	35068000	1.47919e+08	1.67778e+08	1.87578e+08	1.81474e+08	10	8	8	8
16781	VVALYDYMPMNANDLQLR	Phospho (STY)	2205	2393	Q06187;Q5JY90	BTK	Tyrosine-protein kinase BTK	yes	no	1	2,3	4.2977e-56	151.04	1444;1445	23687000	15610000	41023000	35686000	1.43531e+08	9.50988e+07	2.1394e+08	1.84672e+08	4	5	4	4
15328	TVCSTYLQSR	Phospho (STY)	1293.54	3323	Q9H422-2;Q9H422	HIPK3	Homeodomain-interacting protein kinase 3	yes	no	1	2	6.2713e-17	145.99	1803	23685000	25927000	40468000	39736000	1.43519e+08	1.57952e+08	2.11046e+08	2.0563e+08	3	2	3	3
6908	KTPQGPPEIYSDTQFPSLQSTAK	Phospho (STY)	2599.22	3543	Q9UKY7;Q9UKY7-2;D6R9V8;D6RFH2;Q9UKY7-3;D6RDN0	CDV3	Protein CDV3 homolog	yes	no	1	3	3.9416e-119	185.45	1895	23496000	26519000	36230000	35686000	1.42374e+08	1.61558e+08	1.88944e+08	1.84672e+08	1	2	2	2
5828	IHYLDTTTLIEPAPR	Phospho (STY)	1818.89	2028	P46109	CRKL	Crk-like protein	yes	yes	1	2,3	8.7689e-38	146.79	1258	23429000	20049000	28351000	34253000	1.41968e+08	1.22142e+08	1.47854e+08	1.77256e+08	4	4	4	4
12416	SYDYDLIIIGGGSGGLAAAK	Phospho (STY)	2019.96	134	B2R5P6;E2QRB9;B7Z2S5;E7EW10;B7Z904;E9PIR7;Q16881-5;Q16881-2;Q16881-4;E9PNQ6;E7ESI6;Q16881-3;Q16881-6;Q16881	TXNRD1	Thioredoxin reductase 1, cytoplasmic	yes	no	1	2,3	1.8694e-72	163.79	7;322;323	23308000	18143000	16413000	10485000	1.41235e+08	1.1053e+08	8.55958e+07	5.4259e+07	7	9	5	6
7682	LKKEDIYAVEIVGGATR	Phospho (STY)	1941	1917	P34932	HSPA4	Heat shock 70 kDa protein 4	yes	yes	1	3	3.3477e-07	88.149	1182	23115000	23187000	27016000	37720000	1.40065e+08	1.41259e+08	1.40892e+08	1.95198e+08	1	1	1	2
16590	VPCAYDKTALALEVGDIVK	Phospho (STY)	2141.05	2028	P46109	CRKL	Crk-like protein	yes	yes	1	3	2.738e-37	145.02	210;1259	23093000	12091000	40624000	26184000	1.39932e+08	7.36605e+07	2.11859e+08	1.355e+08	4	2	6	4
16602	VPNAYDKTALALEVGELVK	Phospho (STY)	2109.08	2026	P46108	CRK	Adapter molecule crk	yes	yes	1	2,3	4.8344e-42	157.28	1256	22782000	11090000	30876000	22048000	1.38048e+08	6.75622e+07	1.61022e+08	1.14096e+08	3	1	4	3
16922	VYTYIQSR	Phospho (STY)	1108.5	3029	Q9NR20-2;Q9NR20;Q92630-2;Q92630	DYRK4;DYRK2	Dual specificity tyrosine-phosphorylation-regulated kinase 4;Dual specificity tyrosine-phosphorylation-regulated kinase 2	yes	no	1	2	8.77e-05	99.442	1701	22709000	20961000	32486000	33130000	1.37605e+08	1.27698e+08	1.69419e+08	1.71445e+08	2	2	2	2
10543	QVVESAYEVIK	Phospho (STY)	1343.64	1493	P00338;P00338-3;P00338-4	LDHA	L-lactate dehydrogenase A chain	yes	no	1	2,3	1.1684e-08	119.74	899	22179000	18460000	27161000	34890000	1.34394e+08	1.12462e+08	1.41648e+08	1.80553e+08	1	1	1	1
16709	VSSTHYYLLPERPSYLER	Phospho (STY)	2289.08	410	Q07912;C9J1X3;Q07912-3	TNK2	Activated CDC42 kinase 1	yes	no	1	3,4	6.479e-33	103.88	158;434;435	21702000	20174000	29676000	32329000	1.31503e+08	1.22904e+08	1.54764e+08	1.673e+08	2	3	5	5
8922	MIYLQTLLAK	Phospho (STY)	1272.66	1654	P11274-2;P11274;A9UF05	BCR;BCR/ABL fusion	Breakpoint cluster region protein	yes	no	1	2	8.7869e-57	179.42	1018	21680000	16923000	27944000	24742000	1.3137e+08	1.03098e+08	1.45731e+08	1.28038e+08	3	2	3	2
10808	RVPCAYDKTALALEVGDIVK	Phospho (STY)	2297.15	2028	P46109	CRKL	Crk-like protein	yes	yes	1	3,4	1.3914e-96	202.95	210;1259	21643000	13254000	44164000	26520000	1.31146e+08	8.07457e+07	2.30321e+08	1.37239e+08	6	4	6	7
1287	CYEMASHLR	Phospho (STY)	1245.47	1579	P07737;K7EJ44;CON__P02584	PFN1	Profilin-1	yes	no	1	2,3	1.0814e-44	168.74	960	21358000	20873000	35828000	34584000	1.29419e+08	1.27162e+08	1.86847e+08	1.78969e+08	2	3	4	3
321	AHDGGIYAISWSPDSTHLLSASGDK	Phospho (STY)	2664.19	1369	O75083;O75083-3	WDR1	WD repeat-containing protein 1	yes	no	1	3,4	2.1379e-36	98.627	854	21303000	20362000	36808000	28410000	1.29086e+08	1.24049e+08	1.91958e+08	1.47019e+08	0	1	1	1
8308	LSLEGDHSTPPSAYGSVK	Phospho (STY)	1923.86	1574	P07355;P07355-2;H0YMU9;A6NMY6;H0YLV6;H0YKN4	ANXA2;ANXA2P2	Annexin A2;Annexin;Putative annexin A2-like protein	yes	no	1	2,3,4	0	287.01	954	21299000	226040000	355100000	31797000	1.29061e+08	1.37708e+09	1.85189e+09	1.64547e+08	2	2	6	2
14980	TSGSVYITLK	Phospho (STY)	1147.55	1955	P37108;H0YLA2	SRP14	Signal recognition particle 14 kDa protein	yes	no	1	2	2.2302e-06	99.283	1208	21039000	12675000	27592000	18749000	1.27486e+08	7.72183e+07	1.43896e+08	9.70244e+07	8	8	9	10
16886	VYENVGLMQQQK	Oxidation (M),Phospho (STY)	1531.67	2392	Q06124-2;Q06124	PTPN11	Tyrosine-protein phosphatase non-receptor type 11	yes	no	1	2,3	3.4277e-34	162.68	1432	20699000	23706000	30503000	34861000	1.25426e+08	1.44421e+08	1.59077e+08	1.80403e+08	16	13	15	17
16149	VGFQYEGTYK	Phospho (STY)	1270.53	1659	P11413;P11413-2;P11413-3	G6PD	Glucose-6-phosphate 1-dehydrogenase	yes	no	1	2	3.068e-07	123.79	1029;1030	20573000	19298000	31225000	27949000	1.24662e+08	1.17567e+08	1.62842e+08	1.44634e+08	2	1	2	2
17868	YYTPVPCESATAK	Phospho (STY)	1565.65	2125	P51692	STAT5B	Signal transducer and activator of transcription 5B	yes	yes	1	2,3	9.2335e-14	97.69	1307;1308	20476000	17266000	31732000	25196000	1.24074e+08	1.05187e+08	1.65486e+08	1.30387e+08	2	1	2	1
754	ARQYTSPEEIDAQLQAEK	Phospho (STY)	2155.98	947	F8WBW6;Q13442	PDAP1	28 kDa heat- and acid-stable phosphoprotein	yes	no	1	2,3	2.6621e-36	142.23	47;174;673	20442000	15949000	24811000	30494000	1.23868e+08	9.71641e+07	1.29392e+08	1.57804e+08	2	2	2	3
13364	TGFSTSPESPYTHWK	Phospho (STY)	1803.75	732	E9PKG1;Q99873-3;Q99873-2;Q99873-4;Q99873;H7C2I1	PRMT1	Protein arginine N-methyltransferase 1	yes	no	1	2,3	1.3986e-37	143.93	167;566	20372000	20988000	29179000	33753000	1.23444e+08	1.27863e+08	1.52172e+08	1.74669e+08	2	1	2	2
8115	LPSSPVYEDAASFK	Phospho (STY)	1589.7	2531,2532	Q14247;B4E358;Q14247-3;Q14247-2	CTTN	Src substrate cortactin	no	no	1	2,3	2.4091e-36	150.9	109;110;1526	20324000	18943000	23595000	23217000	1.23153e+08	1.15404e+08	1.23051e+08	1.20146e+08	3	4	4	4
556	ALSDHHIYLEGTLLKPNMVTPGHACTQK	Phospho (STY)	3210.54	1525	P04075;J3KPS3;P04075-2;H3BQN4	ALDOA	Fructose-bisphosphate aldolase A;Fructose-bisphosphate aldolase	yes	no	1	4,5	1.6319e-30	110.01	928	19715000	20555000	32846000	4847800	1.19463e+08	1.25225e+08	1.71296e+08	2.50869e+07	1	2	3	1
2027	EFEVYGPIKR	Phospho (STY)	1316.62	1597	P08621-3;P08621-2;P08621	SNRNP70	U1 small nuclear ribonucleoprotein 70 kDa	yes	no	1	2,3	1.9314e-07	137.46	986	19639000	22140000	33911000	33035000	1.19003e+08	1.34881e+08	1.7685e+08	1.70953e+08	9	10	9	8
9628	NNYALNTTATYAEPYRPIQYR	Phospho (STY)	2598.19	3180,3179	Q99569-2;Q99569	PKP4	Plakophilin-4	no	no	1	3,4	2.5903e-97	184.83	246;247;1762;1763;1764	19525000	20505000	26236000	29643000	1.18312e+08	1.2492e+08	1.36824e+08	1.534e+08	4	2	4	5
17451	YKNILPFDHTR	Phospho (STY)	1482.7	2392	Q06124-2;Q06124;Q06124-3	PTPN11	Tyrosine-protein phosphatase non-receptor type 11	yes	no	1	2,3	1.7154e-08	98.754	1436	19141000	20771000	27243000	30402000	1.15985e+08	1.26541e+08	1.42076e+08	1.57328e+08	3	3	5	3
10015	PSVYLSTPSSASK	Phospho (STY)	1402.64	3648	Q9Y5K6	CD2AP	CD2-associated protein	yes	yes	1	2	9.3555e-57	175.21	143;1967	18994000	18280000	25618000	27063000	1.15094e+08	1.11365e+08	1.33601e+08	1.40049e+08	2	3	2	2
10219	QHLEQEIYVNK	Phospho (STY)	1479.68	2578	Q15058	KIF14	Kinesin-like protein KIF14	yes	yes	1	3	1.2763e-14	96.957	1548	18738000	7641200	8530000	22597000	1.13543e+08	4.65515e+07	4.4485e+07	1.16937e+08	1	2	1	1
8246	LRPVYAR	Phospho (STY)	953.485	2692	Q5RKV6	EXOSC6	Exosome complex component MTR3	yes	yes	1	2	0.0011091	94.407	1582	18612000	18705000	760640	7418100	1.12779e+08	1.13954e+08	3.96683e+06	3.8388e+07	1	2	0	1
9179	NASTFEDVTQVSSAYQK	Phospho (STY)	1953.84	2531,2532	Q14247;B4E358;Q14247-3;Q14247-2	CTTN	Src substrate cortactin	no	no	1	2,3	1.2901e-75	170.09	1528	18598000	15338000	21787000	5919700	1.12695e+08	9.34418e+07	1.13622e+08	3.06339e+07	3	2	2	2
6402	IVGSKPLYVALAQR	Phospho (STY)	1593.86	122	B1ANR0;Q13310-2;Q13310;Q13310-3	PABPC4	Polyadenylate-binding protein 4	yes	no	1	3	6.0819e-18	112.44	313	18564000	17216000	25072000	27426000	1.12489e+08	1.04883e+08	1.30754e+08	1.41927e+08	2	2	2	2
3357	GASQAGMTGYGMPR	Phospho (STY)	1462.57	1960	P37802;C9J5W6;Q9UI15	TAGLN2;TAGLN3	Transgelin-2;Transgelin-3	yes	no	1	2,3	1.9276e-57	169.79	1213	18411000	15331000	32118000	25710000	1.11562e+08	9.33991e+07	1.67499e+08	1.33047e+08	3	1	2	1
9964	PKPSNPIYNEPDEPIAFYAMGR	Phospho (STY)	2585.17	3371	Q9NP31-3;Q9NP31-4;Q9NP31;Q9NP31-2	SH2D2A	SH2 domain-containing protein 2A	yes	no	1	3,4	4.7322e-64	150.63	1822;1823	18384000	16735000	31684000	26957000	1.11398e+08	1.01953e+08	1.65236e+08	1.395e+08	5	5	8	5
15043	TSQDYDQLPSCSDGSQAPARPPKPR	Phospho (STY)	2837.24	2463	Q13191;E7ENW2;E9PHA9	CBLB	E3 ubiquitin-protein ligase CBL-B	yes	no	1	3,4	1.4674e-36	134.66	1484	18257000	15560000	25411000	27724000	1.10628e+08	9.47942e+07	1.32522e+08	1.43469e+08	2	2	2	2
17249	YFEITDESPYVHYLNTFSSK	Phospho (STY)	2519.09	3553	Q9ULV4;Q9ULV4-2;Q9ULV4-3;B4E3S0	CORO1C	Coronin-1C;Coronin	yes	no	1	2,3	1.0509e-84	161.08	1899	18012000	17070000	30889000	26225000	1.09144e+08	1.03993e+08	1.6109e+08	1.35712e+08	2	2	1	1
12122	SSSAGGQGSYVPLLR	Phospho (STY)	1557.72	220	B4DKL4;Q86X29-5;Q86X29-3;Q86X29-4;Q86X29	LSR	Lipolysis-stimulated lipoprotein receptor	yes	no	1	2,3	3.2893e-105	199.38	349	17844000	21339000	21852000	20023000	1.08126e+08	1.30001e+08	1.13961e+08	1.03617e+08	1	1	2	2
10611	REEPEALYAAVNK	Phospho (STY)	1568.72	3464	Q9NZM3-4;Q9NZM3-3;Q9NZM3-2;Q9NZM3	ITSN2	Intersectin-2	yes	no	1	2,3	4.0226e-26	154.23	1862	17579000	20577000	26479000	30291000	1.0652e+08	1.25359e+08	1.38091e+08	1.56753e+08	4	4	4	5
12231	STSSPYHAGNLLQR	Phospho (STY)	1609.72	3337	Q9H792;H0YN99	PEAK1	Pseudopodium-enriched atypical kinase 1	yes	no	1	2,3	7.6408e-18	89.507	1810	17548000	19283000	24189000	26538000	1.06332e+08	1.17475e+08	1.26149e+08	1.37332e+08	3	3	3	3
6479	IYGISFPDPK	Phospho (STY)	1215.56	1833	P26639;P26639-2;E7ERI3;G3XAN9	TARS	Threonine--tRNA ligase, cytoplasmic	yes	no	1	2	1.7668e-23	150.61	1145	17503000	17432000	23744000	23443000	1.0606e+08	1.06199e+08	1.23828e+08	1.21315e+08	3	2	3	3
17321	YGLFKEENPYAR	Phospho (STY)	1565.69	86	A8MXQ1;P53801	PTTG1IP	Pituitary tumor-transforming gene 1 protein-interacting protein	yes	no	1	2,3	6.0711e-26	169.89	302;303	17232000	16626000	29785000	31709000	1.04417e+08	1.01288e+08	1.55332e+08	1.64091e+08	3	4	5	4
9913	NYVTPVNR	Phospho (STY)	1041.46	2284	P62993;P62993-2	GRB2	Growth factor receptor-bound protein 2	yes	no	1	2	0.00016289	99.305	1370	17137000	21629000	17052000	29981000	1.03842e+08	1.31768e+08	8.89283e+07	1.55149e+08	1	1	2	2
6715	KKYEPPVPTR	Phospho (STY)	1293.65	2241	P62191	PSMC1	26S protease regulatory subunit 4	yes	yes	1	3	0.00013928	89.171	1358	17026000	15892000	26680000	31008000	1.03169e+08	9.68168e+07	1.3914e+08	1.60464e+08	1	2	1	2
2581	FANYIDKVR	Phospho (STY)	1204.56	1599	P08670;B0YJC4	VIM	Vimentin	yes	no	1	2,3	4.8648e-05	91.087	989	17020000	19373000	31915000	34054000	1.03133e+08	1.18024e+08	1.66441e+08	1.76226e+08	1	0	1	1
12262	STYYWPRPR	Phospho (STY)	1304.57	1433	P0CL80-2;Q13068;P0CL82;P0CL81;P0CL80;O76087;Q13065;Q13070;Q13069;A6NER3;A6NDE8;A1L429;Q13067	GAGE4;GAGE12I;GAGE12G;GAGE12F;GAGE7;GAGE1;GAGE6;GAGE5;GAGE12J;GAGE12H;GAGE12B;GAGE3	G antigen 4;G antigen 12I;G antigen 12G;G antigen 12F;G antigen 7;G antigen 1;G antigen 6;G antigen 5;G antigen 12J;G antigen 12H;G antigen 12B/C/D/E;G antigen 3	yes	no	1	2,3	4.6115e-05	91.853	885;886	16999000	11732000	22755000	24963000	1.03006e+08	7.14734e+07	1.1867e+08	1.29181e+08	6	3	5	4
1674	DNLIDANGGSRPPWPPLEYQPYQSIYVGGMMEGEGK	Phospho (STY)	4044.81	1654	P11274-2;P11274;A9UF05	BCR;BCR/ABL fusion	Breakpoint cluster region protein	yes	no	1	3,4	4.5933e-191	181.08	75;1012;1013	16997000	6201900	67646000	44031000	1.02993e+08	3.77831e+07	3.52782e+08	2.27857e+08	6	2	11	7
17066	WTAPESLAYNKFSIK	Phospho (STY)	1833.87	1502	P00519;P00519-2	ABL1	Tyrosine-protein kinase ABL1	yes	no	1	2,3	2.5967e-19	121.42	916	16964000	14160000	21617000	21470000	1.02793e+08	8.62652e+07	1.12735e+08	1.11105e+08	2	1	1	2
755	ARVYAEVNSLR	Phospho (STY)	1356.66	1762	P19784	CSNK2A2	Casein kinase II subunit alpha'	yes	yes	1	2,3	1.85e-09	147.96	1098	16857000	21363000	28308000	35464000	1.02145e+08	1.30147e+08	1.4763e+08	1.83523e+08	3	3	3	4
5571	ICANHYITPMMELKPNAGSDR	Phospho (STY)	2497.1	2016	P43487	RANBP1	Ran-specific GTPase-activating protein	yes	yes	1	3,4	1.4864e-49	145.02	1247	16687000	15060000	28242000	29733000	1.01115e+08	9.17481e+07	1.47286e+08	1.53866e+08	1	2	2	3
16072	VFDKDGNGYISAAELR	Phospho (STY)	1833.83	2240	P62158;E7ETZ0;E7EMB3;Q96HY3	CALM1;CALM2;CALM3	Calmodulin	yes	no	1	2,3	6.3951e-29	148.44	1357	16454000	14238000	28633000	26468000	9.97031e+07	8.67404e+07	1.49325e+08	1.3697e+08	5	4	6	6
17877	YYVTIIDAPGHR	Phospho (STY)	1483.69	2300	P68104;Q5VTE0	EEF1A1;EEF1A1P5	Elongation factor 1-alpha 1;Putative elongation factor 1-alpha-like 3	yes	no	1	2,3	1.1422e-15	90.614	1381;1382	16324000	21652000	28030000	24502000	9.89153e+07	1.31908e+08	1.4618e+08	1.26796e+08	2	5	5	4
7368	LGAGQFGEVWMGYYNNSTK	Phospho (STY)	2200.93	1585,1586	P07948;P07948-2	LYN	Tyrosine-protein kinase Lyn	no	no	1	2,3	1.2612e-126	186.97	971;972	16011000	14274000	24987000	21742000	9.70187e+07	8.69597e+07	1.3031e+08	1.12513e+08	4	5	5	4
6161	IPLNPYLNLHSLLPASNLAGK	Phospho (STY)	2324.23	671	Q8IY67-2;E9PAU2	RAVER1		yes	no	1	3,4	2.9645e-220	222.06	531	15796000	14471000	23921000	27214000	9.57159e+07	8.81599e+07	1.24751e+08	1.4083e+08	1	1	4	2
16310	VKEEGYELPYNPATDDYAVPPPR	Phospho (STY)	2699.22	3186	Q99704-3;Q99704	DOK1	Docking protein 1	yes	no	1	3	2.9335e-57	135.54	1780;1781	15701000	15097000	25365000	26384000	9.51403e+07	9.19736e+07	1.32282e+08	1.36535e+08	4	3	5	4
5939	IKPSSSANAIYSLAARPLPVPK	2 Phospho (STY)	2439.23	1791	P22681	CBL	E3 ubiquitin-protein ligase CBL	yes	yes	2	3	0.035866	70.407	82;83;84;85;1115	15605000	2101500	10121000	9204000	9.45586e+07	1.28027e+07	5.27823e+07	4.76299e+07	1	0	0	0
13445	TGQIWPNDGEGAFHGDADGSFGTPPGYGCAADR	Phospho (STY)	3459.39	1654	P11274-2;P11274	BCR	Breakpoint cluster region protein	yes	no	1	3	1.2966e-134	145.61	1015	15349000	14471000	25823000	24121000	9.30073e+07	8.81599e+07	1.3467e+08	1.24824e+08	3	2	3	4
2524	EYFTFPASK	Phospho (STY)	1168.48	68	P55196-2;P55196-6;Q5TIG5;P55196-3;C9JX92;P55196-1;P55196;A8MQ02;J3KN01;P55196-5	MLLT4	Afadin	yes	no	1	2	1.7155e-10	134.23	292	15207000	14947000	19401000	20169000	9.21469e+07	9.10597e+07	1.01179e+08	1.04373e+08	3	3	2	3
9957	PHDGPPAAVYSNLGAYRPTR	Phospho (STY)	2218.03	2848	Q86UY5	FAM83A	Protein FAM83A	yes	yes	1	3,4	4.0696e-43	128.38	116;239;1636	15198000	13114000	22118000	22838000	9.20923e+07	7.98928e+07	1.15348e+08	1.18185e+08	4	3	3	3
15121	TTDGVYEGVAIGGDRYPGSTFMDHVLR	Phospho (STY)	2992.34	2154	P53396-2;P53396;B4E3P0	ACLY	ATP-citrate synthase	yes	no	1	3,4	5.4833e-162	205.77	1320	15004000	19062000	30404000	26149000	9.09168e+07	1.16129e+08	1.58561e+08	1.35319e+08	3	2	5	3
17119	YAGSALQYEDVSTAVQNLQK	Phospho (STY)	2264.04	635	E7ETQ7;Q5TGM0;Q9NP79	VTA1	Vacuolar protein sorting-associated protein VTA1 homolog	yes	no	1	2,3	0	257.02	508	14687000	14444000	20403000	18830000	8.89959e+07	8.79954e+07	1.06404e+08	9.74436e+07	2	4	3	3
5262	HTDDEMTGYVATR	Oxidation (M),Phospho (STY)	1590.6	2625	Q16539-3;Q16539-4;Q16539;B4E0K5;Q16539-2	MAPK14	Mitogen-activated protein kinase 14	yes	no	1	2,3	5.295e-13	85.554	234;1568	14579000	21861000	9514400	22478000	8.83415e+07	1.33181e+08	4.96188e+07	1.16322e+08	8	6	11	10
17497	YLFTGLK	Phospho (STY)	920.441	53	A6NJA2;P54578-2;B7Z4N8;P54578	USP14	Ubiquitin carboxyl-terminal hydrolase;Ubiquitin carboxyl-terminal hydrolase 14	yes	no	1	2	0.0012553	72.138	286	14243000	14760000	18025000	18600000	8.63055e+07	8.99205e+07	9.40026e+07	9.62534e+07	1	3	2	2
5830	IHYLDTTTLIEPVSR	Phospho (STY)	1836.9	2026,2027	P46108-2;I3L297;P46108	CRK	Adapter molecule crk	no	no	1	2,3	6.4518e-21	119.96	1255	14090000	15021000	23289000	17456000	8.53784e+07	9.15106e+07	1.21455e+08	9.03333e+07	3	3	3	2
16407	VLGYNHNGEWCEAQTK	Phospho (STY)	1984.81	1502	P00519;P00519-2	ABL1	Tyrosine-protein kinase ABL1	yes	no	1	3	1.0474e-25	93.495	915	14015000	13712000	24318000	28180000	8.4924e+07	8.35359e+07	1.26821e+08	1.45829e+08	1	2	2	1
3625	GGYSTLPNPQK	Phospho (STY)	1240.55	3382	Q9NQ75;Q9NQ75-2	CASS4	Cas scaffolding protein family member 4	yes	no	1	2	7.1166e-24	152.04	128;252;1829	13967000	14755000	21239000	24499000	8.46331e+07	8.989e+07	1.10764e+08	1.2678e+08	2	1	2	2
17669	YQQPFEDFR	Phospho (STY)	1308.52	1757	P19174;P19174-2	PLCG1	1-phosphatidylinositol 4,5-bisphosphate phosphodiesterase gamma-1	yes	no	1	2,3	2.1182e-07	128.36	1095	13796000	14230000	19397000	18643000	8.35969e+07	8.66916e+07	1.01158e+08	9.64759e+07	5	5	6	5
5732	IGEGTYGTVFK	Phospho (STY)	1250.56	2344	Q00535;Q00535-2	CDK5	Cyclin-dependent kinase 5	yes	no	1	2	1.4002e-08	77.597	1399	13789000	16039000	19948000	22649000	8.35545e+07	9.77124e+07	1.04031e+08	1.17207e+08	2	2	2	2
7430	LGIPEYFNFAK	Phospho (STY)	1377.64	636	E7ETR5;Q53FZ2;Q53FZ2-2	ACSM3	Acyl-coenzyme A synthetase ACSM3, mitochondrial	yes	no	1	2	2.4016e-08	69.721	509	13644000	0	22682000	21813000	8.26759e+07	0	1.18289e+08	1.1288e+08	1	0	2	1
1616	DLPPPPPPDRPYSVGAESR	Phospho (STY)	2125.98	1791	P22681	CBL	E3 ubiquitin-protein ligase CBL	yes	yes	1	3,4	9.9513e-14	88.565	81;1114	13464000	16193000	18791000	18649000	8.15852e+07	9.86506e+07	9.79974e+07	9.65069e+07	2	4	4	4
675	APTDDDKNIYLTLPPNDHVNSNN	Phospho (STY)	2646.16	795	F5GY95;P12318-2;P12318;P31995	FCGR2A;FCGR2C	Low affinity immunoglobulin gamma Fc region receptor II-a;Low affinity immunoglobulin gamma Fc region receptor II-c	yes	no	1	3	5.742e-45	127.92	590	13422000	11752000	22170000	21284000	8.13307e+07	7.15952e+07	1.15619e+08	1.10143e+08	7	9	8	8
901	AVIYNPATQADWTAK	Phospho (STY)	1727.79	913	P35580;P35580-2;F8W6L6;P35580-3;P35580-4	MYH10	Myosin-10	yes	no	1	2,3	1.3279e-24	133.47	662	13355000	11698000	18838000	20067000	8.09247e+07	7.12663e+07	9.82425e+07	1.03845e+08	2	3	3	3
6993	LAELEEFINGPNNAHIQQVGDRCYDEK	Phospho (STY)	3238.44	2346	Q00610-2;Q00610;J3KS13	CLTC	Clathrin heavy chain 1	yes	no	1	3,4	2.7507e-61	127.16	1403	13123000	12408000	18468000	19082000	7.95189e+07	7.55917e+07	9.63129e+07	9.87477e+07	3	2	3	4
16298	VITNQYNNPAGLYSSENISNFNNALESK	Phospho (STY)	3180.44	1195	O00151	PDLIM1	PDZ and LIM domain protein 1	yes	yes	1	3,4	4.0115e-188	181.92	181;766;767	13035000	13657000	26551000	28622000	7.89856e+07	8.32008e+07	1.38467e+08	1.48116e+08	2	2	5	3
17065	WTAPESLAYNK	Phospho (STY)	1358.59	1502	P00519;P00519-2	ABL1	Tyrosine-protein kinase ABL1	yes	no	1	2	1.1248e-08	76.332	916	12961000	12853000	18093000	15346000	7.85372e+07	7.83027e+07	9.43572e+07	7.94142e+07	2	2	1	2
6847	KPTYDPVSEDQDPLSSDFKR	Phospho (STY)	2403.06	410	Q07912;C9J1X3;Q07912-3	TNK2	Activated CDC42 kinase 1	yes	no	1	3,4	2.7829e-55	172.3	157;433	12882000	12995000	36997000	24520000	7.80585e+07	7.91678e+07	1.92944e+08	1.26889e+08	2	1	2	1
17109	YADLPGIAR	Phospho (STY)	1054.48	832	Q13561;Q13561-3;Q13561-2;F5H2S7;F8W1I6;F8W0U6	DCTN2	Dynactin subunit 2	yes	no	1	2	5.4294e-05	74.376	604	12824000	13311000	17262000	15830000	7.77071e+07	8.10929e+07	9.00235e+07	8.19189e+07	2	2	2	2
10010	PSSINYMVAPVTGNDVGIR	Phospho (STY)	2068.97	1219	O00560;O00560-2;O00560-3;G5EA09	SDCBP	Syntenin-1	yes	no	1	2,3	1.6343e-193	221.86	781	12823000	12781000	18657000	14493000	7.7701e+07	7.78641e+07	9.72986e+07	75000000	3	3	3	3
16013	VDYVVVDQQK	Phospho (STY)	1271.58	2482	Q13480;Q13480-2;B7Z3B9	GAB1	GRB2-associated-binding protein 1	yes	no	1	2	6.8164e-128	210.64	1506	12794000	12960000	20040000	22573000	7.75253e+07	7.89546e+07	1.04511e+08	1.16813e+08	2	2	2	2
13458	TGSGGPGNHPHGPDASAEGLNPYGLVAPR	Phospho (STY)	2861.29	2847	Q86UX7-2;Q86UX7	FERMT3	Fermitin family homolog 3	yes	no	1	3,4	1.2263e-68	118.85	1635	12720000	13059000	14021000	16582000	7.70769e+07	7.95577e+07	7.31213e+07	8.58104e+07	3	1	1	1
468	ALEHFTDLYDIKR	Phospho (STY)	1699.8	2346	Q00610-2;Q00610	CLTC	Clathrin heavy chain 1	yes	no	1	3,4	1.2835e-15	134.68	1401	12690000	16554000	23317000	25990000	7.68951e+07	1.0085e+08	1.21601e+08	1.34496e+08	2	1	2	2
728	AQQGLYQVPGPSPQFQSPPAK	Phospho (STY)	2304.09	881	F5H855;P56945-5;P56945-8;P56945;P56945-7;P56945-2;P56945-6;P56945-3	BCAR1	Breast cancer anti-estrogen resistance protein 1	yes	no	1	2,3	9.1509e-56	139.38	626	12689000	13717000	14818000	17713000	7.68891e+07	8.35664e+07	7.72777e+07	9.16632e+07	1	2	2	2
13834	TIYVRDPTSNK	Phospho (STY)	1372.64	1585	P07948	LYN	Tyrosine-protein kinase Lyn	yes	yes	1	2,3	5.0608e-105	223.08	976	12689000	13807000	17179000	17543000	7.68891e+07	8.41147e+07	8.95906e+07	9.07835e+07	1	1	0	2
10849	SAFSNLFGGEPLSYTR	Phospho (STY)	1824.81	1520	P02786;F8WBE5	TFRC	Transferrin receptor protein 1;Transferrin receptor protein 1, serum form	yes	no	1	2,3	1.4946e-145	201.4	187;925	12684000	12826000	17869000	10456000	7.68588e+07	7.81382e+07	9.3189e+07	5.41089e+07	2	5	3	1
4059	GRGEYFAIK	Phospho (STY)	1119.51	2390	Q05655;Q05655-2	PRKCD	Protein kinase C delta type;Protein kinase C delta type regulatory subunit;Protein kinase C delta type catalytic subunit	yes	no	1	2,3	0.00017705	79.148	1429	12576000	4785500	17196000	7430300	7.62043e+07	2.91541e+07	8.96793e+07	3.84511e+07	2	0	1	1
11773	SMDGYESYGECVVALK	Phospho (STY)	1886.75	1276	O15357;O15357-2	INPPL1	Phosphatidylinositol 3,4,5-trisphosphate 5-phosphatase 2	yes	no	1	2,3	4.2337e-105	185.67	813	12525000	12285000	20145000	18434000	7.58953e+07	7.48424e+07	1.05059e+08	9.53943e+07	3	3	5	4
16666	VRPCVVYGGADIGQQIR	Phospho (STY)	1966.94	1221	O00571-2;O00571;B4DXX7;O15523	DDX3X;DDX3Y	ATP-dependent RNA helicase DDX3X;ATP-dependent RNA helicase DDX3Y	yes	no	1	3	1.2321e-27	113.47	787	12406000	11621000	18175000	16325000	7.51742e+07	7.07972e+07	9.47849e+07	8.44804e+07	2	2	2	2
12083	SSGPYGGGGQYFAKPR	Phospho (STY)	1707.74	912	F8W6I7;P09651-2;P09651;P09651-3	HNRNPA1	Heterogeneous nuclear ribonucleoprotein A1	yes	no	1	2,3	3.3682e-17	103.83	659;660	12275000	13603000	18143000	19720000	7.43804e+07	8.28719e+07	9.4618e+07	1.02049e+08	2	2	4	3
5796	IHGMTIPVDGDYFTFTR	Phospho (STY)	2048.91	1028	H0YMG7;O94788-3;O94788;O94788-4;O94788-2	ALDH1A2	Retinal dehydrogenase 2	yes	no	1	2,3	2.3316e-76	171.46	177;178;708	12133000	9696600	24312000	20328000	7.352e+07	5.90734e+07	1.2679e+08	1.05196e+08	4	5	6	5
10220	QHLEQEIYVNKK	Phospho (STY)	1607.77	2578	Q15058	KIF14	Kinesin-like protein KIF14	yes	yes	1	3,4	3.7996e-44	172.11	1548	12000000	13215000	17271000	31465000	7.27141e+07	8.05081e+07	9.00704e+07	1.62829e+08	3	2	3	4
4660	HGMNGFFQQQMIYDSPPSR	Phospho (STY)	2318.96	2482	Q13480;Q13480-2;B7Z3B9	GAB1	GRB2-associated-binding protein 1	yes	no	1	3,4	1.6521e-56	147.09	1502	11822000	11388000	20658000	19846000	7.16355e+07	6.93777e+07	1.07734e+08	1.02701e+08	4	3	9	4
17116	YAGEVYGMIR	Phospho (STY)	1237.52	1087	J3KN10;P42356	PI4KA	Phosphatidylinositol 4-kinase alpha	yes	no	1	2	3.2844e-06	98.048	726	11722000	9659000	17289000	13691000	7.10295e+07	5.88443e+07	9.01643e+07	7.08497e+07	2	2	1	2
17771	YVATLGVEVHPLVFHTNR	Phospho (STY)	2131.06	320	P62826;B5MDF5	RAN	GTP-binding nuclear protein Ran	yes	no	1	3,4	1.8612e-34	116.06	399	11665000	11985000	24107000	18460000	7.06841e+07	7.30147e+07	1.25721e+08	9.55289e+07	2	2	5	2
7096	LAYVAPTIPR	Phospho (STY)	1179.61	1247	O14974-5;O14974-4;O14974-3;O14974-2;O14974	PPP1R12A	Protein phosphatase 1 regulatory subunit 12A	yes	no	1	2,3	7.0343e-44	173.37	799	11477000	12514000	19901000	19837000	6.95449e+07	7.62375e+07	1.03786e+08	1.02655e+08	2	2	3	3
17332	YGMNPHQTPAQLYTLQPK	Phospho (STY)	2166	1895	P31939-2;P31939;F5GWY2	ATIC	Bifunctional purine biosynthesis protein PURH;Phosphoribosylaminoimidazolecarboxamide formyltransferase;IMP cyclohydrolase	yes	no	1	3	2.6504e-78	168.68	1178	11462000	11521000	17645000	20936000	6.9454e+07	7.01879e+07	9.20209e+07	1.08342e+08	2	2	2	2
724	AQQAADKYLYVDKNFINNPLAQADWAAK	Acetyl (Protein N-term),Phospho (STY)	3287.57	1932	P35579;Q5BKV1	MYH9	Myosin-9	yes	no	1	3,4	1.7976e-209	233.19	1197	11436000	9612500	22894000	19896000	6.92965e+07	5.8561e+07	1.19395e+08	1.0296e+08	1	2	2	2
14368	TLYLQGEGR	Phospho (STY)	1115.5	1004	G5E9Y3;Q8WWN8;B4DIT1	ARAP3	Arf-GAP with Rho-GAP domain, ANK repeat and PH domain-containing protein 3	yes	no	1	2	7.9227e-07	128.91	703	11435000	8433000	14843000	15629000	6.92904e+07	5.13753e+07	7.74081e+07	8.08787e+07	2	1	2	1
1673	DNLIDANGGSRPPWPPLEYQPYQSIYVGGMMEGEGK	Oxidation (M),Phospho (STY)	4060.8	1654	P11274-2;P11274;A9UF05	BCR;BCR/ABL fusion	Breakpoint cluster region protein	yes	no	1	3,4	0.00065774	66.58	75;1012;1013	11318000	2482800	16734000	9331000	6.85815e+07	1.51257e+07	8.72699e+07	4.82871e+07	3	0	6	1
17660	YQINNISTVPK	Phospho (STY)	1355.65	968	Q07157-2;G5E9E7;Q07157;G3V1L9	TJP1	Tight junction protein ZO-1	yes	no	1	2	2.9559e-08	89.805	684	11173000	11341000	16436000	15191000	6.77028e+07	6.90914e+07	8.57158e+07	7.86121e+07	1	1	1	1
7056	LAQQYYLVYQEPIPTAQLVQR	Phospho (STY)	2600.3	1823	P25787;C9JCK5;Q6MZI6	PSMA2;DKFZp686D09174	Proteasome subunit alpha type-2	yes	no	1	2,3,4	3.9482e-44	101.38	1138	11160000	10609000	14863000	15670000	6.76241e+07	6.46319e+07	7.75124e+07	8.10909e+07	2	1	2	4
5372	HVSISYDIPPTPGNTYQIPR	Phospho (STY)	2334.1	2482	Q13480;Q13480-2;B7Z3B9	GAB1	GRB2-associated-binding protein 1	yes	no	1	3,4	5.7594e-130	186.75	107;230;1503;1504	11123000	10541000	16576000	19026000	6.73999e+07	6.42176e+07	8.64459e+07	9.84579e+07	7	7	9	8
17619	YNVPLNR	Phospho (STY)	954.432	900	F8VQE1;Q9UHB6-2;Q9UHB6;Q9UHB6-4;F8VRN8	LIMA1	LIM domain and actin-binding protein 1	yes	no	1	2	6.01e-06	128.82	649	11121000	12978000	15926000	18634000	6.73877e+07	7.90642e+07	8.30561e+07	9.64293e+07	2	1	2	1
6933	KVIYSQPSAR	Phospho (STY)	1227.6	365	B7Z941;Q9Y624	F11R	Junctional adhesion molecule A	yes	no	1	2,3	5.6536e-06	90.913	412	10818000	15961000	3997400	21640000	6.55517e+07	9.72372e+07	2.08469e+07	1.11985e+08	1	0	1	2
17571	YMEDSTYYK	Phospho (STY)	1278.45	2386,2387	Q05397-2;Q05397-3;Q05397-4;Q8IYN9;Q05397;E7ESA6;Q8N9D7;Q05397-5;J3QT16;E9PEI4	PTK2	Focal adhesion kinase 1	no	no	1	2	6.3994e-07	126.07	99;221;1425;1426;1427	10750000	10811000	16998000	19812000	6.51397e+07	6.58625e+07	8.86467e+07	1.02525e+08	3	3	3	3
17508	YLIPELCK	Phospho (STY)	1114.51	1093	Q96GX9;J3KN82	APIP	Methylthioribulose-1-phosphate dehydratase	yes	no	1	2	0.00031094	94.114	727	10648000	9427900	13630000	14176000	6.45216e+07	5.74364e+07	7.10821e+07	7.33596e+07	3	2	3	4
236	AFVDNYGVAMEMAEK	Oxidation (M),Phospho (STY)	1769.7	1654	P11274-2;P11274	BCR	Breakpoint cluster region protein	yes	no	1	2,3	2.469e-19	109.07	1011	10642000	13759000	10210000	12130000	6.44852e+07	8.38222e+07	5.32464e+07	6.27717e+07	7	10	8	9
16143	VGEEEHVYSFPNK	Phospho (STY)	1613.68	801	F5GZ78;P49023;P49023-2;P49023-3	PXN	Paxillin	yes	no	1	2,3	1.8461e-282	254.82	39;595	10567000	10560000	15383000	19975000	6.40308e+07	6.43334e+07	8.02243e+07	1.03369e+08	1	0	1	1
9996	PPYTVVYFPVR	Phospho (STY)	1416.68	1608	P09211;A8MX94	GSTP1	Glutathione S-transferase P	yes	no	1	2,3	9.2837e-24	146.17	999	10525000	9083200	12049000	12021000	6.37763e+07	5.53364e+07	6.2837e+07	6.22076e+07	3	4	3	2
16698	VSPSPTTYR	Phospho (STY)	1086.47	1654	P11274-2;P11274;A9UF05	BCR;BCR/ABL fusion	Breakpoint cluster region protein	yes	no	1	2	6.0438e-05	70.552	1025	10496000	15104000	9914300	28014000	6.36006e+07	9.20162e+07	5.17043e+07	1.4497e+08	1	1	1	1
4957	HLSPYATLTVGDSSHK	Phospho (STY)	1791.82	3218	Q9BSJ8;Q9BSJ8-2	ESYT1	Extended synaptotagmin-1	yes	no	1	3	7.4792e-41	144.29	1789	10424000	12910000	17959000	29849000	6.31643e+07	7.865e+07	9.36584e+07	1.54466e+08	2	2	2	2
6265	ISIEMNGTLEDQLSHLKQYER	Phospho (STY)	2583.2	1318	O43707;O43707-2;O43707-3;F5GXS2	ACTN4	Alpha-actinin-4	yes	no	1	3,4	8.9652e-47	138.03	56;832	10421000	5194200	15215000	10073000	6.31461e+07	3.1644e+07	7.93481e+07	5.21269e+07	2	0	2	2
8724	LYPELSQYMGLSLNEEEIR	Phospho (STY)	2363.08	1219	O00560;O00560-2;B4DHN5;E9PBU7;O00560-3;G5EA09	SDCBP	Syntenin-1	yes	no	1	2,3	3.6285e-276	237.31	52;779;780	10376000	4885100	10480000	6319100	6.28734e+07	2.97609e+07	5.46545e+07	3.27008e+07	6	3	4	4
14489	TNHIYVSSDDIK	Phospho (STY)	1470.64	2766	Q6P2Q9	PRPF8	Pre-mRNA-processing-splicing factor 8	yes	yes	1	2,3	9.8177e-13	97.631	1612	10352000	8935900	16757000	16698000	6.2728e+07	5.44391e+07	8.73898e+07	8.64107e+07	2	2	2	3
3069	FQDVGPQAPVGSVYQK	Phospho (STY)	1798.83	169	B4DEM2;C9J7P1;B4DDD6;Q9UJU6;Q9UJU6-2;Q9UJU6-3	DBNL	Drebrin-like protein	yes	no	1	2,3	1.1295e-34	82.121	328	10283000	13664000	20430000	13996000	6.23099e+07	8.32435e+07	1.06545e+08	7.24281e+07	2	2	2	1
17652	YQEVWTSSTSPR	Phospho (STY)	1519.63	3337	Q9H792;H0YN99	PEAK1	Pseudopodium-enriched atypical kinase 1	yes	no	1	2,3	3.8374e-45	167.71	1812	10265000	9007400	13966000	11039000	6.22008e+07	5.48747e+07	7.28344e+07	5.71259e+07	3	2	4	2
2463	EVGDYGQLHETEVLLK	Phospho (STY)	1908.89	861	F5H5U8;O60674	JAK2	Tyrosine-protein kinase;Tyrosine-protein kinase JAK2	yes	no	1	3	8.4359e-26	98.281	620	10183000	10378000	14337000	12701000	6.17039e+07	6.32246e+07	7.47692e+07	6.57266e+07	2	1	2	2
4747	HIGLVYSGMGPDYR	Phospho (STY)	1643.72	1823	P25787	PSMA2	Proteasome subunit alpha type-2	yes	yes	1	2,3	2.8e-58	172.09	1137	10183000	9968400	21558000	23266000	6.17039e+07	6.07292e+07	1.12428e+08	1.204e+08	7	6	7	7
13446	TGQIWPNDGEGAFHGDADGSFGTPPGYGCAADRAEEQR	Phospho (STY)	4072.67	1654	P11274-2;P11274	BCR	Breakpoint cluster region protein	yes	no	1	4	6.5531e-72	128.42	1015	10144000	10413000	19323000	18149000	6.14676e+07	6.34378e+07	1.00772e+08	9.39195e+07	1	1	1	1
3604	GGPGSAVSPYPTFNPSSDVAALHK	Phospho (STY)	2435.12	1527	P04083	ANXA1	Annexin A1	yes	yes	1	3	1.4275e-223	218.42	931	10077000	9415600	13450000	15022000	6.10616e+07	5.73615e+07	7.01434e+07	7.77375e+07	1	1	1	1
8821	MEKGEHSIVYLKPSYAFGSVGK	Phospho (STY)	2506.2	2369	Q02790	FKBP4	Peptidyl-prolyl cis-trans isomerase FKBP4;Peptidyl-prolyl cis-trans isomerase FKBP4, N-terminally processed	yes	yes	1	3,4	7.7341e-71	173.55	1414	10056000	13157000	20028000	23080000	6.09344e+07	8.01547e+07	1.04449e+08	1.19437e+08	1	1	1	2
2170	EKLYDFVK	Phospho (STY)	1120.52	3042	Q92835-2;Q92835;Q92835-3;H7C2V3;H7C292	INPP5D	Phosphatidylinositol 3,4,5-trisphosphate 5-phosphatase 1	yes	no	1	2,3	0.00020536	123.6	1710	10008000	11151000	16357000	14840000	6.06435e+07	6.79338e+07	8.53038e+07	7.67957e+07	2	2	1	1
4797	HIYLLPSGR	Phospho (STY)	1134.56	1738	P17174;B7Z7E9	GOT1	Aspartate aminotransferase, cytoplasmic;Aspartate aminotransferase	yes	no	1	2,3	1.0532e-17	86.67	1077	10002000	9456200	14013000	13406000	6.06072e+07	5.76088e+07	7.30795e+07	6.93749e+07	3	3	4	3
17564	YLYVDKNFINNPLAQADWAAK	Phospho (STY)	2533.2	1932	P35579;Q5BKV1	MYH9	Myosin-9	yes	no	1	2,3,4	1.4704e-55	155.49	1197	9981700	7829200	15699000	16095000	6.04842e+07	4.76969e+07	8.18722e+07	8.32902e+07	1	3	3	3
9110	MVVESAYEVIK	Phospho (STY)	1346.62	1570	P07195	LDHB	L-lactate dehydrogenase B chain	yes	yes	1	2	1.6889e-08	78.903	952	9917800	9293700	13102000	13631000	6.0097e+07	5.66188e+07	6.83286e+07	7.05392e+07	1	1	1	1
9879	NYGSYSTQASAAAATAELLK	Phospho (STY)	2095.95	1240	O14828;O14828-2	SCAMP3	Secretory carrier-associated membrane protein 3	yes	no	1	2,3	4.3507e-55	143.93	790;791	9917400	11571000	6224400	9453600	6.00945e+07	7.04926e+07	3.2461e+07	4.89215e+07	2	4	1	2
8022	LNKPYIYGPTSQGER	Phospho (STY)	1801.84	970	G3V1S1;P19447	ERCC3	TFIIH basal transcription factor complex helicase XPB subunit	yes	no	1	3	3.3268e-19	108.36	685	9902400	11250000	17406000	19998000	6.00036e+07	6.8537e+07	9.07744e+07	1.03488e+08	2	2	1	1
2836	FIHQQPQSSSPVYGSSAK	Phospho (STY)	2026.91	801	F5GZ78;P49023;P49023-2;P49023-3	PXN	Paxillin	yes	no	1	2,3,4	1.8926e-77	164.93	38;594	9893800	10625000	13678000	17386000	5.99515e+07	6.47294e+07	7.13325e+07	8.9971e+07	2	2	2	1
6905	KTGQIWPNDGEGAFHGDADGSFGTPPGYGCAADRAEEQR	Phospho (STY)	4200.77	1654	P11274-2;P11274	BCR	Breakpoint cluster region protein	yes	no	1	4,5	6.7782e-55	122.96	1015	9852200	11455000	19639000	15943000	5.96994e+07	6.97859e+07	1.0242e+08	8.25036e+07	0	0	3	2
12163	STFSTNYR	Phospho (STY)	1054.41	1550	P05783;F8VZY9	KRT18	Keratin, type I cytoskeletal 18	yes	no	1	2	0.00037308	94.114	946	9828700	11829000	16404000	16292000	5.95571e+07	7.20643e+07	8.55489e+07	8.43097e+07	2	2	1	2
13976	TLEPVKPPTVPNDYMTSPAR	Oxidation (M),Phospho (STY)	2308.08	32	Q8IZP0-10;Q8IZP0-8;F5H1G9;Q8IZP0-7;F8WA55;Q8IZP0-2;Q8IZP0-4;Q8IZP0-3;Q8IZP0-5;Q8IZP0-6;Q8IZP0-9;F8WA56;Q8IZP0-12;Q8IZP0;A6NFN2;Q8IZP0-11	ABI1	Abl interactor 1	yes	no	1	3	5.078e-21	107.41	0;145;146;270	9824200	12178000	11257000	11527000	5.95298e+07	7.41905e+07	5.87066e+07	5.96512e+07	3	2	4	5
17462	YKYGYEIPVDMLCK	Phospho (STY)	1857.81	986	P60900;G3V5Z7;G3V295;B4DXJ9;G3V3I1;B4DQR4	PSMA6	Proteasome subunit alpha type-6;Proteasome subunit alpha type	yes	no	1	2,3	7.974e-06	70.373	690;691;692	9707000	10781000	15142000	15628000	5.88196e+07	6.56797e+07	7.89674e+07	8.08735e+07	2	2	4	2
8170	LQLDNQYAVLENQK	Phospho (STY)	1754.82	3543	Q9UKY7;D6R9V8	CDV3	Protein CDV3 homolog	yes	no	1	2,3	1.3185e-19	122.33	1896	9681500	9466000	15068000	12760000	5.86651e+07	5.76685e+07	7.85815e+07	6.60319e+07	2	2	3	3
3958	GPAYGLSR	Phospho (STY)	899.39	1960	P37802	TAGLN2	Transgelin-2	yes	yes	1	2	0.00060493	62.582	1212	9649100	30073000	0	0	5.84688e+07	1.8321e+08	0	0	1	2	0	0
11834	SNGTNTSAPQDIYAVNGIAFHPVHGTLATVGSDGR	Phospho (STY)	3603.67	2318	P78406;E9PQ57	RAE1	mRNA export factor	yes	no	1	4	3.4724e-96	125.65	1387	9640000	0	14726000	15808000	5.84136e+07	0	7.67979e+07	8.1805e+07	1	0	1	1
3747	GIVVYTGDR	Phospho (STY)	1058.48	1536	P05023-3;P05023-4;P05023;P05023-2	ATP1A1	Sodium/potassium-transporting ATPase subunit alpha-1	yes	no	1	2	6.9001e-05	66.962	934	9598400	8388300	13934000	16208000	5.81615e+07	5.1103e+07	7.26675e+07	8.3875e+07	0	0	0	0
4765	HILYNEQR	Phospho (STY)	1151.51	2125,1157	K7EK35;Q8WWS9;P42229;P51692	STAT5A;STAT5B	Signal transducer and activator of transcription 5A;Signal transducer and activator of transcription 5B	no	no	1	2,3	6.8442e-09	133.58	752	9564500	10565000	0	336420	5.79561e+07	6.43638e+07	0	1.74094e+06	3	3	0	0
2247	ELNYFAK	Phospho (STY)	963.41	1503	P00558;B7Z7A9	PGK1	Phosphoglycerate kinase 1;Phosphoglycerate kinase	yes	no	1	2	0.0015574	64.803	917	9437600	8372800	12875000	13142000	5.71872e+07	5.10086e+07	6.71447e+07	6.80087e+07	2	3	2	3
14981	TSGSVYITLKK	Phospho (STY)	1275.65	1955	P37108;H0YLA2	SRP14	Signal recognition particle 14 kDa protein	yes	no	1	2	1.7954e-08	88.338	1208	9405000	5893500	12456000	11341000	5.69896e+07	3.59042e+07	6.49596e+07	5.86887e+07	1	1	1	1
7940	LLYDSPK	Phospho (STY)	914.415	2629	Q16644	MAPKAPK3	MAP kinase-activated protein kinase 3	yes	yes	1	2	0.00022718	107.59	1570	9364100	5085300	0	7977500	5.67418e+07	3.09805e+07	0	4.12829e+07	1	2	0	1
17347	YGQFSGLNPGGRPITPPR	Phospho (STY)	1992.96	2238	P62136;P62136-2;P62136-3	PPP1CA	Serine/threonine-protein phosphatase PP1-alpha catalytic subunit	yes	no	1	3	1.7798e-36	148.36	1356	9328100	10196000	13241000	13746000	5.65237e+07	6.21158e+07	6.90535e+07	7.11343e+07	1	1	1	2
8272	LSELHAYILR	Phospho (STY)	1293.65	1514	P02008	HBZ	Hemoglobin subunit zeta	yes	yes	1	2,3	7.9006e-25	94.309	921	9308300	5915200	7424600	0	5.64037e+07	3.60364e+07	3.87202e+07	0	2	2	2	1
11072	SESVVYADIR	Phospho (STY)	1217.53	1456	O95297-4;O95297-2;O95297;O95297-5	MPZL1	Myelin protein zero-like protein 1	yes	no	1	2,3	1.3273e-16	146.11	890	9299700	9300700	14710000	17194000	5.63516e+07	5.66615e+07	7.67145e+07	8.89774e+07	0	0	3	3
7052	LAQGNGHCVNGISGQVHGFYSLPKPSR	Phospho (STY)	2959.39	3581	Q9UQC2-2;Q9UQC2	GAB2	GRB2-associated-binding protein 2	yes	no	1	4	8.2164e-82	149.2	139;1916	9235700	10375000	13177000	13221000	5.59638e+07	6.32063e+07	6.87197e+07	6.84175e+07	1	1	1	1
17386	YHTINGHNAEVR	Phospho (STY)	1489.65	1790	P22626;P22626-2	HNRNPA2B1	Heterogeneous nuclear ribonucleoproteins A2/B1	yes	no	1	2,3,4	1.624e-124	208.51	1113	9165700	9974400	15506000	34469000	5.55396e+07	6.07658e+07	8.08657e+07	1.78374e+08	1	1	3	3
16307	VIYSQPSAR	Phospho (STY)	1099.51	365	B7Z941;Q9Y624	F11R	Junctional adhesion molecule A	yes	no	1	2,3	5.5033e-05	72.928	412	9160100	18246000	201790	21187000	5.55057e+07	1.11158e+08	1.05236e+06	1.09641e+08	1	3	0	3
8613	LVTSPCCIVTSTYGWTANMER	Phospho (STY)	2525.08	1583	P07900;P07900-2	HSP90AA1	Heat shock protein HSP 90-alpha	yes	no	1	2,3	1.2644e-171	200.6	190;968	9105100	7751700	16139000	13231000	5.51724e+07	4.72247e+07	8.41669e+07	6.84693e+07	3	2	3	2
15536	TVTAMDVVYALKR	Phospho (STY)	1545.76	2268	P62805	HIST1H4A	Histone H4	yes	yes	1	2,3	1.8035e-13	110.31	1366	9090100	8818800	13269000	16694000	5.50815e+07	5.37257e+07	6.91995e+07	8.639e+07	1	2	2	3
11984	SQHGAGSSVGDASRPPYR	Phospho (STY)	1907.83	1654	P11274-2;P11274;A9UF05	BCR;BCR/ABL fusion	Breakpoint cluster region protein	yes	no	1	3,4	6.7329e-33	112.74	1020	9005400	10788000	17693000	25297000	5.45683e+07	6.57224e+07	9.22712e+07	1.3091e+08	3	2	3	1
16508	VLYYMEK	Phospho (STY)	1024.43	220	B4DKL4;Q86X29-5;Q86X29-3;Q86X29-4;Q86X29;Q86X29-2	LSR	Lipolysis-stimulated lipoprotein receptor	yes	no	1	2	0.0011937	79.469	350	9003100	8544300	11388000	14554000	5.45543e+07	5.20534e+07	5.93898e+07	7.53157e+07	2	1	1	1
10292	QLEETNNDYETADGGYMTLNPR	Phospho (STY)	2610.06	795	F5GY95;P12318-2;P12318	FCGR2A	Low affinity immunoglobulin gamma Fc region receptor II-a	yes	no	1	2,3	5.5791e-198	205.36	591;592	8944900	5517700	15948000	15442000	5.42017e+07	3.36148e+07	8.31708e+07	7.9911e+07	6	4	8	7
15941	VCAYGPGLK	Phospho (STY)	1043.45	2535	Q14315-2;Q14315	FLNC	Filamin-C	yes	no	1	2	0.00039455	53.775	1536	8938800	9203600	11765000	13362000	5.41647e+07	5.60699e+07	6.13559e+07	6.91472e+07	2	2	1	2
16539	VNFCPLPSEQCYQAPGGPEDR	Phospho (STY)	2500.02	2611	Q15654	TRIP6	Thyroid receptor-interacting protein 6	yes	yes	1	3	1.084e-49	123.6	1562	8936200	6169600	10323000	10461000	5.41489e+07	3.75863e+07	5.38357e+07	5.41348e+07	1	1	1	2
11454	SILYDER	Phospho (STY)	974.411	1823	P25787	PSMA2	Proteasome subunit alpha type-2	yes	yes	1	2	0.00034674	92.47	1140	8906700	0	12986000	12799000	5.39702e+07	0	6.77236e+07	6.62337e+07	1	0	1	1
10810	RVPNAYDKTALALEVGELVK	Phospho (STY)	2265.18	2026	P46108	CRK	Adapter molecule crk	yes	yes	1	3,4	8.024e-84	202.22	1256	8894600	6024000	16236000	14867000	5.38969e+07	3.66993e+07	8.46728e+07	7.69354e+07	5	3	5	3
10206	QGYVIYR	Phospho (STY)	977.437	2227	P61313;P61313-2	RPL15	60S ribosomal protein L15	yes	no	1	2	0.0018589	60.648	1351	8759600	10405000	10514000	12386000	5.30788e+07	6.33891e+07	5.48318e+07	6.40965e+07	2	1	2	2
6431	IVSSSDVGHDEYSTQSLVK	Phospho (STY)	2129.95	2351	Q01082;Q01082-3;Q01082-2	SPTBN1	Spectrin beta chain, non-erythrocytic 1	yes	no	1	3	3.6274e-24	77.08	97;98;219;1407	8719200	3807100	6527800	5958500	5.2834e+07	2.31935e+07	3.40433e+07	3.08347e+07	1	1	1	1
11965	SQDPNPQYSPIIK	Phospho (STY)	1565.71	3371	Q9NP31-3;Q9NP31-4;Q9NP31;Q9NP31-2	SH2D2A	SH2 domain-containing protein 2A	yes	no	1	2,3	6.704e-13	73.927	1825	8701800	7577000	12860000	11750000	5.27286e+07	4.61604e+07	6.70665e+07	6.08052e+07	2	2	2	2
24	AAGETQLYAK	Acetyl (Protein N-term),Phospho (STY)	1172.51	458	C9JXN7;P57075-3;P57075-2;P57075	UBASH3A	Ubiquitin-associated and SH3 domain-containing protein A	yes	no	1	2	2.0479e-11	145.25	452	8632000	6651200	11245000	10105000	5.23056e+07	4.05203e+07	5.86441e+07	5.22925e+07	1	2	2	3
2028	EFGDLLVDNMDVPATPLSAYQIPR	Phospho (STY)	2740.28	3581	Q9UQC2-2;Q9UQC2	GAB2	GRB2-associated-binding protein 2	yes	no	1	3	7.5763e-81	144.18	1913	8582200	0	9067900	8984400	5.20039e+07	0	4.72902e+07	4.64935e+07	3	0	3	4
12053	SSATVYFQTVK	Phospho (STY)	1309.6	2848	Q86UY5;Q86UY5-2;Q86UY5-3	FAM83A	Protein FAM83A	yes	no	1	2	2.0993e-08	105.13	1638	8573700	7265900	10729000	11485000	5.19524e+07	4.42651e+07	5.59531e+07	5.94339e+07	1	2	1	2
861	ATYSGFLYCSPVSNK	Phospho (STY)	1772.75	1004	G5E9Y3;Q8WWN8;B4DIT1	ARAP3	Arf-GAP with Rho-GAP domain, ANK repeat and PH domain-containing protein 3	yes	no	1	2,3	9.1389e-12	71.98	699	8521400	3744300	9777800	13395000	5.16355e+07	2.28109e+07	5.09924e+07	6.93179e+07	2	0	2	2
1672	DNLIDANGGSRPPWPPLEYQPYQSIYVGGMMEGEGK	2 Phospho (STY)	4124.77	1654	P11274-2;P11274;A9UF05	BCR;BCR/ABL fusion	Breakpoint cluster region protein	yes	no	2	3,4	1.4516e-55	115.9	75;1012;1013	8394100	3687800	14279000	5781900	5.08641e+07	2.24667e+07	7.44668e+07	2.99208e+07	2	1	2	0
10034	QAAEYREIDKR	Phospho (STY)	1457.67	1843	P27986-3;P27986-2;P27986;P27986-4;P27986-5	PIK3R1	Phosphatidylinositol 3-kinase regulatory subunit alpha	yes	no	1	3	0.036825	56.087	1154	8319800	5492200	14264000	17862000	5.04139e+07	3.34594e+07	7.43885e+07	9.24343e+07	0	0	0	1
9164	NAIKVPIVINPNAYDNLAIYK	Phospho (STY)	2422.27	3337	Q9H792;H0YN99	PEAK1	Pseudopodium-enriched atypical kinase 1	yes	no	1	3	1.2779e-26	105.79	1808;1809	8300700	4658600	13240000	11362000	5.02981e+07	2.8381e+07	6.90482e+07	5.87974e+07	2	4	2	3
6209	IQNTGDYYDLYGGEK	Phospho (STY)	1814.74	2392	Q06124-2;Q06124;Q06124-3	PTPN11	Tyrosine-protein phosphatase non-receptor type 11	yes	no	1	2,3	6.2511e-48	159.69	1434;1435	8259400	6973800	15182000	16811000	5.00479e+07	4.24856e+07	7.9176e+07	8.69954e+07	1	2	4	3
17232	YESLTDPSKLDSGK	Phospho (STY)	1618.71	1590,1583,2674	P07900;P07900-2;Q14568;P08238;Q58FF7;Q58FF8	HSP90AA1;HSP90AA2;HSP90AB1;HSP90AB3P;HSP90AB2P	Heat shock protein HSP 90-alpha;Putative heat shock protein HSP 90-alpha A2;Heat shock protein HSP 90-beta;Putative heat shock protein HSP 90-beta-3;Putative heat shock protein HSP 90-beta 2	no	no	1	2,3	1.3764e-06	82.651	967	8247800	7140700	12634000	13293000	4.99776e+07	4.35024e+07	6.58879e+07	6.87901e+07	0	0	0	2
6632	KGHGQPGADAEKPFYVNVEFHHER	Phospho (STY)	2828.28	1654	P11274-2;P11274;A9UF05	BCR;BCR/ABL fusion	Breakpoint cluster region protein	yes	no	1	4,5,6	8.5744e-72	169.08	1014	8215500	26779000	46154000	115350000	4.97819e+07	1.63142e+08	2.40699e+08	5.96926e+08	0	7	20	22
2580	FANYIDK	Phospho (STY)	949.395	1599	P08670;B0YJC4	VIM	Vimentin	yes	no	1	2	0.0012744	73.26	989	8195800	7891000	11026000	11021000	4.96625e+07	4.80733e+07	5.7502e+07	5.70327e+07	1	1	1	2
9769	NTPLTSFAEESRPHALPSSSSTFYNPPSGR	Phospho (STY)	3313.5	3382	Q9NQ75;Q9NQ75-2	CASS4	Cas scaffolding protein family member 4	yes	no	1	4	3.422e-13	86.577	1832	8162200	8854300	15698000	14501000	4.94589e+07	5.39419e+07	8.1867e+07	7.50414e+07	1	1	1	1
6768	KLSLPEIPSYGFLVPR	Phospho (STY)	1895	3382	Q9NQ75;Q9NQ75-2	CASS4	Cas scaffolding protein family member 4	yes	no	1	3	2.0159e-17	89.311	130;1830	8149200	7918800	14767000	13544000	4.93801e+07	4.82427e+07	7.70117e+07	7.0089e+07	0	2	1	2
14874	TQTPPVSPAPQPTEERLPSSPVYEDAASFK	Phospho (STY)	3305.55	2531,2532	Q14247;B4E358;Q14247-3;Q14247-2	CTTN	Src substrate cortactin	no	no	1	3,4	1.1344e-08	84.561	109;110;232;1526	8081500	7054200	10893000	11072000	4.89699e+07	4.29754e+07	5.68083e+07	5.72966e+07	0	1	1	2
5550	IAPCPSQDSLYSDPLDSTSAQAGEGVQR	Phospho (STY)	3028.31	3186	Q99704-3;Q99704	DOK1	Docking protein 1	yes	no	1	3	5.1392e-122	151.02	1777	8028600	6691500	13304000	11831000	4.86493e+07	4.07658e+07	6.9382e+07	6.12244e+07	2	3	3	3
11848	SNLDLQLEYGQGHQGGYFLGANK	Phospho (STY)	2588.17	2875	Q8IVH8-2;Q8IVH8	MAP4K3	Mitogen-activated protein kinase kinase kinase kinase 3	yes	no	1	3	2.4369e-175	195.56	1645;1646	7978700	5234400	19248000	17104000	4.8347e+07	3.18889e+07	1.00381e+08	8.85117e+07	2	1	4	3
12198	STLNEIYFGK	Phospho (STY)	1250.56	2043	P47756-2;B1AK87;P47756;B1AK88	CAPZB	F-actin-capping protein subunit beta	yes	no	1	2	6.1186e-06	80.916	1278	7974700	7769300	8768300	9907000	4.83227e+07	4.73319e+07	4.57278e+07	5.12679e+07	2	2	2	2
16052	VEQQNTKPNIYDIPK	Phospho (STY)	1865.89	3382	Q9NQ75;Q9NQ75-2	CASS4	Cas scaffolding protein family member 4	yes	no	1	2,3	5.2553e-08	70.197	1835	7919200	0	0	0	4.79864e+07	0	0	0	2	0	1	0
15283	TTVTVPNDGGPIEAVSTIETVPYWTR	Phospho (STY)	2882.37	3293	Q9H0H5	RACGAP1	Rac GTPase-activating protein 1	yes	yes	1	3	1.1454e-61	115.55	248	7843400	6167800	14735000	12797000	4.75271e+07	3.75753e+07	7.68449e+07	6.62233e+07	0	2	2	2
12125	SSSLEMTPYNTPQLSPATTPANKK	Phospho (STY)	2642.23	933	F8W9S7;Q14C86-3;Q14C86-4;Q14C86-5;Q14C86-2;Q14C86;Q14C86-6;B0QZ65;B4DGD8	GAPVD1	GTPase-activating protein and VPS9 domain-containing protein 1	yes	no	1	3	8.4591e-25	93.583	173;668	7796100	7782200	0	12548000	4.72405e+07	4.74105e+07	0	6.49348e+07	1	1	0	2
14073	TLHYECIVLVK	Phospho (STY)	1453.7	35	Q9UKK9;A6NFX8;A6NCQ0;A6NJU6	NUDT5	ADP-sugar pyrophosphatase	yes	no	1	2,3	7.7041e-09	117.25	271	7743500	8687700	10712000	13311000	4.69218e+07	5.2927e+07	5.58644e+07	6.88833e+07	2	2	2	2
12033	SRDPHYDDFR	Phospho (STY)	1386.54	220	B4DKL4;Q86X29-5;Q86X29-3;Q86X29-4;Q86X29;Q86X29-2	LSR	Lipolysis-stimulated lipoprotein receptor	yes	no	1	3	2.926e-06	92.247	348	7738600	8939000	13478000	12795000	4.68921e+07	5.44579e+07	7.02894e+07	6.6213e+07	1	1	1	1
10783	RSDSASSEPVGIYQGFEK	Phospho (STY)	2035.89	2390	Q05655;Q05655-2	PRKCD	Protein kinase C delta type;Protein kinase C delta type regulatory subunit;Protein kinase C delta type catalytic subunit	yes	no	1	3	1.1826e-34	106.44	1431	7660200	8009400	14911000	16878000	4.6417e+07	4.87947e+07	7.77627e+07	8.73422e+07	2	2	2	2
301	AGSLPNYATINGK	Phospho (STY)	1384.64	694	E9PGF5;E9PF55;Q9HBL0	TNS1	Tensin-1	yes	no	1	2	7.256e-13	86.803	538	7538200	7240300	9587100	10653000	4.56778e+07	4.41092e+07	4.99979e+07	5.51283e+07	1	1	1	1
10497	QVAPASGYLTFER	Phospho (STY)	1517.69	2843	Q86UD0	SAPCD2	Suppressor APC domain-containing protein 2	yes	yes	1	2	8.0321e-13	77.696	1633	7513400	7839900	10753000	12438000	4.55275e+07	4.7762e+07	5.60782e+07	6.43656e+07	1	1	1	1
2020	EEPEALYAAVNK	Phospho (STY)	1412.62	3464	Q9NZM3-4;Q9NZM3-3;Q9NZM3-2;Q9NZM3	ITSN2	Intersectin-2	yes	no	1	2	2.351e-12	77.674	1862	7461200	6722900	11000000	0	4.52112e+07	4.09571e+07	5.73664e+07	0	1	1	1	0
429	AKEIYMTFLSSK	Phospho (STY)	1496.7	1316	O43665-2;O43665;O43665-3	RGS10	Regulator of G-protein signaling 10	yes	no	1	2,3	7.38e-09	89.231	830	7454100	9245000	10239000	11422000	4.51682e+07	5.63222e+07	5.33977e+07	5.91078e+07	2	2	2	3
14586	TPCEEVYVK	Phospho (STY)	1203.49	2535	Q14315-2;Q14315	FLNC	Filamin-C	yes	no	1	2	1.6201e-23	150.35	1535	7449300	7925000	12359000	12138000	4.51391e+07	4.82805e+07	6.44537e+07	6.28131e+07	2	1	1	1
797	ASTDVAGQAVTINLVPTEEQAKPYR	Phospho (STY)	2737.33	3337	Q9H792;H0YN99	PEAK1	Pseudopodium-enriched atypical kinase 1	yes	no	1	3	2.9185e-48	130.83	1807	7382100	5677800	8761000	7836400	4.47319e+07	3.45901e+07	4.56897e+07	4.05527e+07	1	1	2	1
6845	KPSVPDSASPADDSFVDPGERLYDLNMPAYVK	Phospho (STY)	3559.62	1728	P16333;P16333-2	NCK1	Cytoplasmic protein NCK1	yes	no	1	4	7.089e-12	103.18	1074;1075	7378600	5061200	20081000	17777000	4.47107e+07	3.08337e+07	1.04725e+08	9.19944e+07	0	1	1	1
956	AYADSYYYEDGGMKPR	Phospho (STY)	1964.77	2878	Q8IVM0	CCDC50	Coiled-coil domain-containing protein 50	yes	yes	1	2,3	6.8737e-42	170.11	1647	7264600	7130900	11178000	9543600	4.40199e+07	4.34427e+07	5.82947e+07	4.93873e+07	4	2	3	3
4346	GYSFSLTTFSPSGK	Phospho (STY)	1557.68	1823	P25787;H3BT36	PSMA2	Proteasome subunit alpha type-2	yes	no	1	2,3	5.007e-46	160.84	1136	7246000	7309200	9875100	9307400	4.39072e+07	4.45289e+07	5.14999e+07	4.8165e+07	3	3	3	3
3978	GPLDGSPYAQVQRPPR	Phospho (STY)	1816.86	454	Q63HR2-5;Q63HR2-2;F8VV64;C9JVR1;Q63HR2-6;Q63HR2;Q63HR2-4	TENC1	Tensin-like C1 domain-containing phosphatase	yes	no	1	3	7.6053e-50	176.89	449	7240900	8231000	9452400	12506000	4.38763e+07	5.01447e+07	4.92954e+07	6.47174e+07	2	1	2	1
5537	IAIYELLFK	Phospho (STY)	1188.62	2033	P46783;F6U211	RPS10	40S ribosomal protein S10	yes	no	1	2	5.6563e-05	70.028	1264	7232100	6620900	8801000	8013500	4.38229e+07	4.03357e+07	4.58983e+07	4.14692e+07	4	2	3	2
16592	VPELYEIHKEFYDGLFPR	Phospho (STY)	2331.1	1654	P11274-2;P11274	BCR	Breakpoint cluster region protein	yes	no	1	3,4	5.3427e-34	112.34	1023;1024	7225100	6408800	13375000	9769700	4.37805e+07	3.90435e+07	6.97523e+07	5.05573e+07	4	3	8	8
9772	NTPYKTLEPVKPPTVPNDYMTSPAR	2 Phospho (STY)	2975.35	32	Q8IZP0-10;Q8IZP0-8;F5H1G9;Q8IZP0-7;F8WA55;Q8IZP0-2;Q8IZP0-4;Q8IZP0-3;Q8IZP0-5;Q8IZP0-6;Q8IZP0-9;F8WA56;Q8IZP0-12;Q8IZP0;A6NFN2;Q8IZP0-11	ABI1	Abl interactor 1	yes	no	2	3,4	7.0295e-05	87.72	0;145;146;269;270	7218000	7202400	11440000	11454000	4.37375e+07	4.38783e+07	5.9661e+07	5.92734e+07	2	1	2	2
64	AATSGVPSIYAPSTYAHLSPAK	2 Phospho (STY)	2348.05	220	B4DKL4;Q86X29-5;Q86X29-3;Q86X29-4;Q86X29;Q86X29-2	LSR	Lipolysis-stimulated lipoprotein receptor	yes	no	2	3	3.0126e-59	130.89	9;10;150;345;346	7186600	7038900	8991500	8940100	4.35472e+07	4.28822e+07	4.68918e+07	4.62642e+07	2	3	2	3
17144	YASPEMCFVFSDR	Phospho (STY)	1687.64	1882	P30566;P30566-2;E7ERF4	ADSL	Adenylosuccinate lyase	yes	no	1	2,3	2.0974e-13	117.7	1173	7180600	4845500	9456400	9128600	4.35109e+07	2.95196e+07	4.93163e+07	4.72397e+07	4	2	3	4
9506	NLIYDNADNK	Phospho (STY)	1258.52	3626	Q9Y446	PKP3	Plakophilin-3	yes	yes	1	2	3.3477e-06	72.2	1931	7168300	7296900	10295000	12215000	4.34363e+07	4.4454e+07	5.36897e+07	6.32116e+07	3	3	2	3
8209	LQQTYAALNSK	Phospho (STY)	1315.62	2039	P46940;H0YLE8	IQGAP1	Ras GTPase-activating-like protein IQGAP1	yes	no	1	2,3	1.7826e-08	71.176	1276	7145700	8896600	13928000	13322000	4.32994e+07	5.41996e+07	7.26362e+07	6.89402e+07	1	2	2	2
7658	LIYDFIEDQGGLEAVR	Phospho (STY)	1916.89	2009	P42768	WAS	Wiskott-Aldrich syndrome protein	yes	yes	1	2,3	5.6488e-50	154.69	1243	7138400	5817600	10058000	8874400	4.32552e+07	3.54418e+07	5.24537e+07	4.59242e+07	9	7	10	10
16817	VVLPSYEEALSLPSK	Phospho (STY)	1710.85	2492	Q13571	LAPTM5	Lysosomal-associated transmembrane protein 5	yes	yes	1	2	7.8227e-08	64.476	1513	7081100	0	3782500	3442600	4.2908e+07	0	1.97262e+07	1.78152e+07	1	0	1	1
10500	QVAYIYK	Phospho (STY)	963.447	2356	Q01518-2;Q01518	CAP1	Adenylyl cyclase-associated protein 1	yes	no	1	2	0.0030401	53.554	1411	7021300	7039700	12340000	12901000	4.25456e+07	4.28871e+07	6.43546e+07	6.67615e+07	2	2	2	1
4117	GSSGGYGSGGAALQPK	Phospho (STY)	1472.63	2989	Q8TF74	WIPF2	WAS/WASL-interacting protein family member 2	yes	yes	1	2	7.1873e-29	135.47	1680	7003800	7057200	12875000	10924000	4.24396e+07	4.29937e+07	6.71447e+07	5.65307e+07	1	2	1	1
2335	EPSAPSIPTPAYQSSPAGGHAPTPPTPAPR	Phospho (STY)	3015.41	2997	Q8WUM4;Q8WUM4-2	PDCD6IP	Programmed cell death 6-interacting protein	yes	no	1	3,4	1.2798e-68	118.15	1684	6992300	5163000	5920900	6163300	4.23699e+07	3.14539e+07	3.08782e+07	3.18945e+07	1	0	1	0
9277	NFGSYVTHETK	Phospho (STY)	1361.57	2290	P63167;Q96FJ2	DYNLL1;DYNLL2	Dynein light chain 1, cytoplasmic;Dynein light chain 2, cytoplasmic	yes	no	1	2,3	2.4319e-08	80.69	1374	6989600	0	9869100	3992700	4.23535e+07	0	5.14686e+07	2.06619e+07	2	0	2	2
8491	LTYHMYADPNFVR	Phospho (STY)	1705.73	379,997	B7ZKT6;Q07890;G5E9C8;Q07889	SOS2;SOS1	Son of sevenless homolog 2;Son of sevenless homolog 1	no	no	1	2,3	1.1934e-13	93.649	155;418	6973200	8396100	20390000	14052000	4.22541e+07	5.11505e+07	1.06336e+08	7.27179e+07	1	1	2	2
13832	TIYTYIMASR	Phospho (STY)	1297.58	3522	Q9UIB8-7;Q9UIB8-3;Q9UIB8-2;Q9UIB8	CD84	SLAM family member 5	yes	no	1	2	5.644e-06	67.385	1885	6933500	6352800	12106000	9276700	4.20136e+07	3.87024e+07	6.31343e+07	4.80061e+07	2	1	1	2
8008	LNGPQDHSHLLYSTIPR	Phospho (STY)	2026.96	461	O60716-13;O60716-11;O60716-10;O60716-9;O60716-5;C9JZR2;O60716-3;O60716-2;O60716;O60716-16;O60716-15;O60716-14;O60716-12;O60716-8;O60716-7;O60716-6;O60716-4	CTNND1	Catenin delta-1	yes	no	1	2,3,4	2.2044e-48	74.618	455	6859100	0	14932000	14981000	4.15627e+07	0	7.78722e+07	7.75254e+07	1	0	2	1
2528	EYGMIYLGK	Oxidation (M),Phospho (STY)	1168.49	2813	Q7KZF4	SND1	Staphylococcal nuclease domain-containing protein 1	yes	yes	1	2	3.5292e-05	78.113	1627	6813500	8967500	8014300	9462800	4.12864e+07	5.46316e+07	4.17956e+07	4.89692e+07	4	4	5	6
15226	TTPSYVAFTDTER	Phospho (STY)	1566.66	1649,1588,2169,1736	P11142;E9PKE3;P11142-2;E9PNE6;P54652;P17066;P48741;P08107;P08107-2	HSPA8;HSPA2;HSPA6;HSPA7;HSPA1A	Heat shock cognate 71 kDa protein;Heat shock-related 70 kDa protein 2;Heat shock 70 kDa protein 6;Putative heat shock 70 kDa protein 7;Heat shock 70 kDa protein 1A/1B	no	no	1	2,3	7.5403e-13	77.776	980	6779600	6770500	10151000	9583700	4.1081e+07	4.12471e+07	5.29387e+07	4.95948e+07	1	2	2	2
8681	LYDLNMPAYVK	Oxidation (M),Phospho (STY)	1421.63	1728	P16333;P16333-2	NCK1	Cytoplasmic protein NCK1	yes	no	1	2	2.5578e-17	88.596	1074;1075	6771200	9701400	11421000	10210000	4.10301e+07	5.91026e+07	5.95619e+07	5.28359e+07	6	5	6	6
17634	YPSPPMGSVSAPNLPTAEDNLEYVR	Phospho (STY)	2783.25	2028	P46109	CRKL	Crk-like protein	yes	yes	1	3	1.002e-89	142.45	1261	6732100	6454100	9374400	9000400	4.07932e+07	3.93195e+07	4.88887e+07	4.65763e+07	0	0	0	2
2865	FIYFNHMNLAEK	Phospho (STY)	1605.71	850	F5H553;P86791;P86790	CCZ1B;CCZ1	Vacuolar fusion protein CCZ1 homolog;Vacuolar fusion protein CCZ1 homolog B	yes	no	1	2,3	2.1824e-12	81.709	611	6671300	6006800	9077900	8655400	4.04248e+07	3.65945e+07	4.73424e+07	4.47909e+07	2	2	2	3
17864	YYTPTISR	Phospho (STY)	1079.47	2081	P49721	PSMB2	Proteasome subunit beta type-2	yes	yes	1	2	0.00040954	71.692	1287;1288	6540400	5136400	7987600	6949300	3.96316e+07	3.12918e+07	4.16563e+07	3.5962e+07	1	2	2	2
394	AIMTYVSSFYHAFSGAQK	Oxidation (M),Phospho (STY)	2102.92	1318,1672	P12814-2;P12814;P12814-3;P12814-4;H9KV75;O43707	ACTN1;ACTN4	Alpha-actinin-1;Alpha-actinin-4	no	no	1	3	9.0894e-34	103.88	831	6514100	7769700	7600700	8067900	3.94722e+07	4.73344e+07	3.96386e+07	4.17507e+07	2	3	2	2
2930	FLKDNLIDANGGSRPPWPPLEYQPYQSIYVGGMMEGEGK	Oxidation (M),Phospho (STY)	4449.05	1654	P11274-2;P11274;A9UF05	BCR;BCR/ABL fusion	Breakpoint cluster region protein	yes	no	1	4	3.0389e-07	81.831	75;1012;1013	6508000	0	9387000	9546000	3.94353e+07	0	4.89544e+07	4.93997e+07	0	0	2	0
9156	NAGDTLPQEDLPLTKPEMFENPLYGSLSSFPKPAPR	Phospho (STY)	4035.93	3042	Q92835-2;Q92835;Q92835-3;H7C2V3;H7C292	INPP5D	Phosphatidylinositol 3,4,5-trisphosphate 5-phosphatase 1	yes	no	1	4	1.9566e-42	123.49	122;1713	6495800	6146800	13737000	13718000	3.93613e+07	3.74474e+07	7.16402e+07	7.09894e+07	0	1	1	1
9549	NLQYYDISAK	Phospho (STY)	1293.56	320	P62826;B5MDF5;B4DV51	RAN	GTP-binding nuclear protein Ran	yes	no	1	2	7.806e-25	94.363	396;397	6494900	5446800	7171700	8531500	3.93559e+07	3.31829e+07	3.74013e+07	4.41498e+07	2	1	2	3
16597	VPIVINPNAYDNLAIYK	Phospho (STY)	1996.01	3337	Q9H792;H0YN99	PEAK1	Pseudopodium-enriched atypical kinase 1	yes	no	1	2,3	6e-43	141.86	1808;1809	6494900	5817300	11771000	9796600	3.93559e+07	3.544e+07	6.13872e+07	5.06965e+07	4	4	4	5
10687	RLGAGQFGEVWMGYYNNSTK	Phospho (STY)	2357.03	1585,1586	P07948;P07948-2	LYN	Tyrosine-protein kinase Lyn	no	no	1	3	8.0631e-34	100.46	971;972	6466300	5677100	9163500	8086400	3.91826e+07	3.45859e+07	4.77888e+07	4.18464e+07	1	1	2	2
8560	LVNEAPVYSVYSK	Phospho (STY)	1547.73	1420	O75886	STAM2	Signal transducing adapter molecule 2	yes	yes	1	2,3	2.0639e-12	100.22	60;878	6425600	6423100	3033100	10175000	3.8936e+07	3.91306e+07	1.5818e+07	5.26547e+07	0	0	2	2
11512	SKFDNLYGCR	Phospho (STY)	1338.54	1803	P23526;P23526-2	AHCY	Adenosylhomocysteinase	yes	no	1	2,3	3.1624e-06	94.363	1122	6391200	6326100	8848200	11168000	3.87275e+07	3.85397e+07	4.61445e+07	5.77934e+07	1	2	2	3
8761	LYVIYKVPQVR	Phospho (STY)	1456.78	1620	P09661;H0YKK0	SNRPA1	U2 small nuclear ribonucleoprotein A'	yes	no	1	2,3	2.4918e-06	83.869	1003	6347200	5319800	8880700	7863300	3.84609e+07	3.24092e+07	4.6314e+07	4.06919e+07	2	2	2	3
16780	VVALYDYMPMNANDLQLR	Oxidation (M),Phospho (STY)	2220.99	2393	Q06187;Q5JY90	BTK	Tyrosine-protein kinase BTK	yes	no	1	2,3	4.3022e-24	80.738	1444;1445	6294000	8234100	14260000	9959600	3.81385e+07	5.01636e+07	7.43677e+07	5.15401e+07	2	4	5	2
1714	DQLIYNLLKEEQTPQNK	Phospho (STY)	2153.04	1493	P00338;P00338-3;P00338-4;P00338-5;P00338-2;F5H5J4;F5H6W8;F5H8H6;F5GXC7;F5GWW2;F5GXU1	LDHA	L-lactate dehydrogenase A chain	yes	no	1	3	2.3531e-24	103.01	898	6262400	5364200	7398700	7756500	3.7947e+07	3.26796e+07	3.85851e+07	4.01392e+07	2	1	2	2
13366	TGFTPLHIAAHYENLNVAQLLLNR	Phospho (STY)	2784.41	1726	P16157-11;P16157-9;P16157-6;P16157-7;P16157-4;P16157-13;P16157-15;P16157-2;P16157-10;P16157-8;P16157-5;P16157-16;P16157-3;P16157;P16157-12;P16157-14;P16157-21	ANK1	Ankyrin-1	yes	no	1	3,4	5.4624e-138	180.86	1071	6240100	5955600	9369500	8757100	3.78119e+07	3.62826e+07	4.88631e+07	4.53172e+07	2	1	1	1
11717	SLSTTNVFACSDRPTVIYSSNHK	Phospho (STY)	2663.21	794	F5GY55;Q16531	DDB1	DNA damage-binding protein 1	yes	no	1	3,4	5.4241e-14	89.663	588	6221500	6767500	8510800	8040700	3.76992e+07	4.12288e+07	4.43849e+07	4.16099e+07	0	1	1	2
6841	KPQTVAASSIYSMYTQQQAPGK	Phospho (STY)	2463.15	2499	Q13625-2;Q13625;Q13625-3	TP53BP2	Apoptosis-stimulating of p53 protein 2	yes	no	1	3	6.4416e-107	155.76	1514	6189200	12900000	17683000	9639500	3.75035e+07	7.85891e+07	9.2219e+07	4.98836e+07	1	1	1	1
8059	LNYLDPR	Phospho (STY)	969.432	1657	P11387;Q969P6-2;Q969P6	TOP1;TOP1MT	DNA topoisomerase 1;DNA topoisomerase I, mitochondrial	yes	no	1	2	8.9225e-05	101.6	1026	6104000	5346500	8115600	7832800	3.69872e+07	3.25718e+07	4.23239e+07	4.05341e+07	1	1	2	1
6573	KEDLYLKPIQR	Phospho (STY)	1481.76	1682	P13639	EEF2	Elongation factor 2	yes	yes	1	3	4.2611e-05	90.614	1038	6099700	3447100	4373300	7166400	3.69612e+07	2.10003e+07	2.28073e+07	3.70855e+07	1	0	2	1
15867	TYYSPVYR	Phospho (STY)	1127.47	3180,3179	Q99569-2;Q99569	PKP4	Plakophilin-4	no	no	1	2	0.00022429	95.815	1770;1771;1772	6097700	6571600	9693200	9357400	3.6949e+07	4.00353e+07	5.05512e+07	4.84237e+07	2	3	2	4
503	ALIESYQNLTR	Phospho (STY)	1386.65	32	Q8IZP0-10;Q8IZP0-8;F5H1G9;Q8IZP0-7;F8WA55;Q8IZP0-2;Q8IZP0-4;Q8IZP0-3;Q8IZP0-5;Q8IZP0-6;Q8IZP0-9;F8WA56;Q8IZP0-12;Q8IZP0;A6NFN2;Q8IZP0-11	ABI1	Abl interactor 1	yes	no	1	2	3.9296e-09	122.69	268	6086200	7135100	9177000	8763900	3.68794e+07	4.34683e+07	4.78592e+07	4.53524e+07	1	2	2	2
9710	NSFNNPAYYVLEGVPHQLLPPEPPSPAR	2 Phospho (STY)	3262.49	1276	O15357;O15357-2	INPPL1	Phosphatidylinositol 3,4,5-trisphosphate 5-phosphatase 2	yes	no	2	3,4	2.5961e-41	98.929	54;811;812	6083700	5909300	5645900	3168900	3.68642e+07	3.60005e+07	2.94441e+07	1.63988e+07	1	2	3	3
2055	EFVFDTIQSHQYQCPR	Phospho (STY)	2133.9	889	F6SA91;Q9BUZ4	TRAF4	TNF receptor-associated factor 4	yes	no	1	3	1.7577e-26	115.68	637	6082500	6147100	7042400	8915400	3.68569e+07	3.74492e+07	3.6727e+07	4.61364e+07	1	2	2	1
9579	NMGGPYGGGNYGPGGSGGSGGYGGR	Phospho (STY)	2268.86	1790	P22626;P22626-2	HNRNPA2B1	Heterogeneous nuclear ribonucleoproteins A2/B1	yes	no	1	2,3	2.5499e-13	84.602	1111;1112	6081800	5483300	8485900	8468000	3.68527e+07	3.34052e+07	4.4255e+07	4.38212e+07	1	0	2	1
10616	REVGDYGQLHETEVLLK	Phospho (STY)	2064.99	861	F5H5U8;O60674	JAK2	Tyrosine-protein kinase;Tyrosine-protein kinase JAK2	yes	no	1	3	5.6131e-52	159.26	620	6047700	7178400	9947200	9961600	3.66461e+07	4.37321e+07	5.18759e+07	5.15504e+07	2	2	2	3
17264	YFPTQALNFAFK	Phospho (STY)	1525.7	1667,1539,1666	P05141;Q9H0C2;P12236;P12235	SLC25A5;SLC25A31;SLC25A6;SLC25A4	ADP/ATP translocase 2;ADP/ATP translocase 4;ADP/ATP translocase 3;ADP/ATP translocase 1	no	no	1	2,3	5.9316e-13	98.105	936	6047000	6334900	8033600	8449400	3.66418e+07	3.85933e+07	4.18962e+07	4.37249e+07	2	2	3	2
17645	YQCTLTHAAGYP	Phospho (STY)	1460.58	621	E7ESF6;Q13094	LCP2	Lymphocyte cytosolic protein 2	yes	no	1	2	5.223e-15	131.12	503	6029500	5959400	7542100	8456300	3.65358e+07	3.63057e+07	3.9333e+07	4.37606e+07	1	1	1	1
16566	VNNSTMLGASGDYADFQYLK	Phospho (STY)	2272.97	1846	P28070	PSMB4	Proteasome subunit beta type-4	yes	yes	1	2,3	2.4491e-49	129.46	1157	6025500	6134600	12238000	10178000	3.65115e+07	3.73731e+07	6.38227e+07	5.26703e+07	1	1	2	2
9963	PKPPIPAKPQLPPEVYTIPVPR	Phospho (STY)	2513.38	3371	Q9NP31-3;Q9NP31-4;Q9NP31;Q9NP31-2	SH2D2A	SH2 domain-containing protein 2A	yes	no	1	4	0.00058284	75.064	1821	6002100	6424500	8531100	8899000	3.63698e+07	3.91392e+07	4.44907e+07	4.60515e+07	2	0	1	1
731	AQSNPYYNGPHLNLK	Phospho (STY)	1794.81	747	E9PMS6;Q8WWI1-3;Q8WWI1;Q8WWI1-4;F8WD26;Q8WWI1-2;J3KP06	LMO7	LIM domain only protein 7	yes	no	1	2,3	3.6713e-19	86.944	569	5996400	6977800	8760100	10229000	3.63352e+07	4.251e+07	4.5685e+07	5.29342e+07	1	1	1	1
3890	GLYPGSSKPSPIYISSYSSPAR	Phospho (STY)	2393.13	3179	Q99569	PKP4	Plakophilin-4	yes	yes	1	3	1.8558e-09	82.635	1761	5886900	6040800	6869000	8734400	3.56717e+07	3.68016e+07	3.58227e+07	4.51998e+07	0	0	2	2
11	AAASMGDTLSEQQLGDSDIPVIVYR	Phospho (STY)	2715.25	641	E7EU13;Q96P48-2;Q96P48-4;Q96P48-1;Q96P48-3;Q96P48;Q96P48-7;Q96P48-5	ARAP1	Arf-GAP with Rho-GAP domain, ANK repeat and PH domain-containing protein 1	yes	no	1	3	2.4519e-19	84.327	511	5829900	3880300	9331100	12481000	3.53263e+07	2.36395e+07	4.86628e+07	6.45881e+07	2	2	8	8
11911	SPEPSPRPPPLPTSSSEQSSALNTVEMMPNSIYFGLDSR	Phospho (STY)	4281.96	1004	G5E9Y3;Q8WWN8	ARAP3	Arf-GAP with Rho-GAP domain, ANK repeat and PH domain-containing protein 3	yes	no	1	4	1.552e-70	115.87	702	5796300	3069400	8489300	5942700	3.51227e+07	1.86993e+07	4.42728e+07	3.07529e+07	1	1	3	3
9477	NLEYVSVSPTNNTVYASVTHSNR	Phospho (STY)	2631.2	3091	Q96DU3-3;Q96DU3-2;Q96DU3	SLAMF6	SLAM family member 6	yes	no	1	3	8.6132e-65	130.83	1736	5764500	4373500	8722000	7036400	3.493e+07	2.66441e+07	4.54863e+07	3.64128e+07	2	1	2	2
11887	SNYNFEKPFLWLAR	Phospho (STY)	1863.87	320	P62826;B5MDF5;B4DV51	RAN	GTP-binding nuclear protein Ran	yes	no	1	2,3	4.1035e-18	108.58	398	5739300	5766100	7445900	7686600	3.47773e+07	3.51281e+07	3.88313e+07	3.97775e+07	1	3	3	3
12234	STTNYVDFYSTK	Phospho (STY)	1504.61	3180,3179	Q99569-2;Q99569	PKP4	Plakophilin-4	no	no	1	2	2.331e-12	74.987	1767;1768	5704700	5131100	8418000	6478200	3.45677e+07	3.12596e+07	4.39009e+07	3.35241e+07	1	1	1	1
17136	YANNSNYKNDVMIR	Phospho (STY)	1780.76	27	B1ARP8;A6NEC0;P61326;Q96A72;F5H6N1	MAGOH;MAGOHB	Protein mago nashi homolog;Protein mago nashi homolog 2	yes	no	1	3	2.2271e-18	117.7	264	5698100	5737700	8704500	11774000	3.45277e+07	3.49551e+07	4.5395e+07	6.09294e+07	1	0	1	0
15460	TVMYTAVGSEWRPFGYPR	Oxidation (M),Phospho (STY)	2211.98	3588	Q9Y276	BCS1L	Mitochondrial chaperone BCS1	yes	yes	1	3	3.8702e-34	120.63	1920	5660900	8367500	8240400	5585400	3.43022e+07	5.09763e+07	4.29747e+07	2.8904e+07	2	2	2	1
4800	HIYYITGETK	Phospho (STY)	1303.59	1583	P07900;P07900-2;Q86U12;Q58FG0	HSP90AA1;HSP90AA5P	Heat shock protein HSP 90-alpha;Putative heat shock protein HSP 90-alpha A5	yes	no	1	2,3	4.8508e-128	211.78	966	5657700	6206000	8510200	9359600	3.42829e+07	3.7808e+07	4.43817e+07	4.84351e+07	3	4	3	3
784	ASLPTLPSQVYDVPTQHR	Phospho (STY)	2088	3382	Q9NQ75;Q9NQ75-2;Q9NQ75-3	CASS4	Cas scaffolding protein family member 4	yes	no	1	3	1.1039e-08	53.453	1828	5643400	0	11365000	9699800	3.41962e+07	0	5.92699e+07	5.01956e+07	1	0	1	1
7137	LDDRVYAMCQIK	Phospho (STY)	1590.69	376	O95487-2;O95487;B7ZKM8	SEC24B	Protein transport protein Sec24B	yes	no	1	3	0.014024	45.507	416	5641300	0	4564600	4529900	3.41835e+07	0	2.3805e+07	2.34418e+07	1	0	1	0
6217	IQSIYLER	Phospho (STY)	1100.53	3646	Q9Y5J1	UTP18	U3 small nucleolar RNA-associated protein 18 homolog	yes	yes	1	2	0.00079021	107.57	1965	5637800	2675100	3551400	4317400	3.41623e+07	1.62972e+07	1.8521e+07	2.23422e+07	1	1	0	1
9453	NLAMEATYINHNFSQQCLR	Phospho (STY)	2389.03	278	B4DVY1;O15371	EIF3D	Eukaryotic translation initiation factor 3 subunit D	yes	no	1	3	5.7024e-56	141.07	151;380	5634000	4317200	7464600	6156600	3.41392e+07	2.63011e+07	3.89288e+07	3.18599e+07	1	1	2	1
9937	PGFDYKFLEKPK	Phospho (STY)	1547.74	889	F6SA91;Q9BUZ4;J3QR87;K7EM06;Q9BUZ4-2	TRAF4	TNF receptor-associated factor 4	yes	no	1	3	3.7484e-06	90.861	638	5624900	9592100	6572100	6289900	3.40841e+07	5.84367e+07	3.42743e+07	3.25497e+07	2	1	2	2
11393	SHYADVDPENQNFLLESNLGK	Phospho (STY)	2469.08	3150	Q96QD8;F8VUY8	SLC38A2	Sodium-coupled neutral amino acid transporter 2	yes	no	1	3	1.29e-62	139.11	1751	5623600	2650200	4547500	5229800	3.40762e+07	1.61455e+07	2.37158e+07	2.70638e+07	2	1	2	2
8928	MKGDYDVTVPK	Phospho (STY)	1331.58	2421	Q09666	AHNAK	Neuroblast differentiation-associated protein AHNAK	yes	yes	1	2,3	2.4595e-08	90.975	1459	5585700	7276000	11535000	22486000	3.38466e+07	4.43267e+07	6.01565e+07	1.16363e+08	1	1	1	2
695	AQEYDSSFPNWEFAR	Phospho (STY)	1925.76	354	B7Z6Q6;Q99661;B7Z7M6;Q99661-2	KIF2C	Kinesin-like protein KIF2C	yes	no	1	2,3	9.0424e-59	160.81	409	5536400	4611700	7588800	6357600	3.35478e+07	2.80953e+07	3.95765e+07	3.29e+07	3	3	3	4
17429	YIQPPQR	Phospho (STY)	980.448	3382	Q9NQ75;Q9NQ75-2	CASS4	Cas scaffolding protein family member 4	yes	no	1	2	0.00070118	88.734	1836	5534400	6476500	16219000	9239500	3.35357e+07	3.9456e+07	8.45841e+07	4.78136e+07	1	1	1	2
16825	VVNLEQPLCKPYTVVDVSAAMASEHLEGPVNSPK	Phospho (STY)	3757.81	3337	Q9H792;H0YN99	PEAK1	Pseudopodium-enriched atypical kinase 1	yes	no	1	4,5	1.8341e-61	124.25	251;1811	5503200	4613200	8545500	6743500	3.33467e+07	2.81044e+07	4.45658e+07	3.4897e+07	1	1	4	1
8730	LYQTDPSGTYHAWK	Phospho (STY)	1745.75	1239	O14818;O14818-2;Q8TAA3-2;Q8TAA3-5;Q8TAA3	PSMA7;PSMA8	Proteasome subunit alpha type-7;Proteasome subunit alpha type-7-like	yes	no	1	2,3	7.9793e-18	81.904	183;789	5495700	607830	7613000	8602800	3.33012e+07	3.70301e+06	3.97027e+07	4.45187e+07	0	0	0	1
15668	TYAICGAIR	Phospho (STY)	1103.48	2291	Q8WVC2;P63220;Q9BYK1	RPS21	40S ribosomal protein S21	yes	no	1	2	6.54e-05	76.064	1375	5469100	5502900	5462200	7524100	3.314e+07	3.35246e+07	2.8486e+07	3.89366e+07	1	1	1	1
9274	NFGLYNER	Phospho (STY)	1091.44	1738	P17174;B7Z7E9	GOT1	Aspartate aminotransferase, cytoplasmic;Aspartate aminotransferase	yes	no	1	2	0.00040141	73.573	1079	5441000	3745200	6286400	5519100	3.29698e+07	2.28164e+07	3.27844e+07	2.85609e+07	1	1	1	1
10708	RNDSIYEASSLYGISAMDGVPFTLHPR	Phospho (STY)	3075.42	757	Q96EY5-2;Q96EY5-3;Q96EY5;E9PQA6	MVB12A	Multivesicular body subunit 12A	yes	no	1	3,4	4.3614e-61	120.27	37;575;576	5419800	3669900	7370800	8949600	3.28413e+07	2.23577e+07	3.84396e+07	4.63134e+07	2	1	2	3
4339	GYPGDYTK	Phospho (STY)	979.369	1785	P22102;P22102-2	GART	Trifunctional purine biosynthetic protein adenosine-3;Phosphoribosylamine--glycine ligase;Phosphoribosylformylglycinamidine cyclo-ligase;Phosphoribosylglycinamide formyltransferase	yes	no	1	2	0.0013772	51.066	1109	5384300	0	0	0	3.26262e+07	0	0	0	1	0	0	0
173	AEQLASVQYTLPK	Phospho (STY)	1526.74	968	Q07157-2;G5E9E7;Q07157;G3V1L9	TJP1	Tight junction protein ZO-1	yes	no	1	2,3	2.818e-09	71.279	175;678	5329000	5282000	8028200	5860700	3.22911e+07	3.21789e+07	4.18681e+07	3.03286e+07	2	2	2	2
16854	VVYENAYGQFIGPHR	Phospho (STY)	1828.83	134	B2R5P6;E2QRB9;B7Z2S5;E7EW10;B7Z904;E9PIR7;Q16881-5;Q16881-2;Q16881-4;E9PNQ6;E7ESI6;Q16881-3;Q16881-6;Q16881;F5H780;E9PMY9	TXNRD1	Thioredoxin reductase 1, cytoplasmic	yes	no	1	2,3	1.8926e-30	140.31	321	5323900	5941600	9701500	10301000	3.22602e+07	3.61973e+07	5.05945e+07	5.33068e+07	1	1	1	3
4132	GSYGLDLEAVR	Phospho (STY)	1258.56	1276	O15357	INPPL1	Phosphatidylinositol 3,4,5-trisphosphate 5-phosphatase 2	yes	yes	1	2	1.7291e-08	75.819	809	5302100	5746300	7827200	7463200	3.21281e+07	3.50075e+07	4.08198e+07	3.86214e+07	1	1	1	2
3166	FTAQGLPDLNHSQVYAVK	Phospho (STY)	2066.98	3047	Q92900-2;Q92900	UPF1	Regulator of nonsense transcripts 1	yes	no	1	3	1.6013e-13	68.243	1718	5244500	0	5320300	5638400	3.17791e+07	0	2.7746e+07	2.91782e+07	0	0	0	1
6712	KKPLYWDLYEHAQQQLLK	Phospho (STY)	2380.2	3186	Q99704-3;Q99704	DOK1	Docking protein 1	yes	no	1	4	2.3024e-24	110.26	1778	5235800	4057900	8614600	9377200	3.17264e+07	2.47214e+07	4.49262e+07	4.85262e+07	0	1	2	2
6865	KQPYYYPPFDK	Phospho (STY)	1524.67	1998	P42338	PIK3CB	Phosphatidylinositol 4,5-bisphosphate 3-kinase catalytic subunit beta isoform	yes	yes	1	2,3	2.9079e-06	72.29	1233;1234;1235	5213000	5348000	7331900	6999000	3.15882e+07	3.25809e+07	3.82368e+07	3.62192e+07	2	2	3	5
16316	VKGEYDMTVPK	Phospho (STY)	1345.6	2421	Q09666	AHNAK	Neuroblast differentiation-associated protein AHNAK	yes	yes	1	2	3.4558e-05	77.644	222;1460	5182800	9531700	17006000	9355000	3.14052e+07	5.80688e+07	8.86884e+07	4.84113e+07	0	1	1	1
6728	KLDNGGYYITTR	Phospho (STY)	1479.68	1142	P06241-3;Q5R3A8;P06241-2;P06241;P07947;J3QRU1	FYN;YES1	Tyrosine-protein kinase Fyn;Tyrosine-protein kinase Yes	yes	no	1	2,3	1.1624e-08	78.401	739;740	5178400	4468900	8112200	24477000	3.13785e+07	2.72253e+07	4.23061e+07	1.26666e+08	1	1	1	3
4103	GSLTGSETDNEDVYTFK	Phospho (STY)	1941.79	3581	Q9UQC2-2;Q9UQC2	GAB2	GRB2-associated-binding protein 2	yes	no	1	2,3	2.8002e-107	188.47	257;1914	5173300	5161100	8688800	7859400	3.13476e+07	3.14423e+07	4.53132e+07	4.06717e+07	2	2	2	3
4150	GTGLYELWK	Phospho (STY)	1145.52	178	B4DXV1;B4DE19;B4DIG1;B4DKA4;Q9H9T3-2;Q9H9T3	ELP3	Elongator complex protein 3	yes	no	1	2	6.1597e-05	68.557	332	5170000	5160000	7200300	7505700	3.13276e+07	3.14356e+07	3.75505e+07	3.88413e+07	1	1	1	2
8337	LSPQGNYVFQR	Phospho (STY)	1387.63	1004	G5E9Y3;Q8WWN8	ARAP3	Arf-GAP with Rho-GAP domain, ANK repeat and PH domain-containing protein 3	yes	no	1	2	1.0184e-06	66.056	700	5164600	4752000	6853600	6113900	3.12949e+07	2.895e+07	3.57424e+07	3.16389e+07	1	1	1	1
12506	SYTFLISSDYER	Phospho (STY)	1559.65	1654	P11274-2;P11274	BCR	Breakpoint cluster region protein	yes	no	1	2	1.3579e-12	95.417	1021;1022	5163800	4676600	7641100	5926700	3.12901e+07	2.84907e+07	3.98493e+07	3.06702e+07	3	4	4	3
6894	KSTGSVDYLALDFQPSSPSPHR	2 Phospho (STY)	2548.1	3581	Q9UQC2-2;Q9UQC2	GAB2	GRB2-associated-binding protein 2	yes	no	2	3	5.4297e-58	134.45	137;138;1915	5092700	5372900	12802000	12485000	3.08592e+07	3.27326e+07	6.6764e+07	6.46088e+07	3	2	4	3
6669	KGYVSLEDYTAFLIDKESENIK	Phospho (STY)	2641.26	1518	P02549-2;P02549	SPTA1	Spectrin alpha chain, erythrocytic 1	yes	no	1	3,4	3.8698e-154	222.62	923	5083400	4098600	8118100	5890100	3.08029e+07	2.49694e+07	4.23369e+07	3.04807e+07	2	1	2	2
10909	SAYEAGIQALKPPDAPGPDEAPK	Phospho (STY)	2401.12	3160	Q96SB3	PPP1R9B	Neurabin-2	yes	yes	1	3	9.9934e-60	149.41	1757	5073100	7417200	9578100	9140500	3.07405e+07	4.51869e+07	4.9951e+07	4.73013e+07	2	4	3	2
10013	PSSSANAIYSLAARPLPVPK	Phospho (STY)	2118.09	1791	P22681	CBL	E3 ubiquitin-protein ligase CBL	yes	yes	1	3	0.044007	43.696	82;83;84;85;1115	5060400	4908300	7678800	6714500	3.06635e+07	2.99022e+07	4.00459e+07	3.47469e+07	0	1	0	0
15253	TTSSAIYMNLASHIQPGTVNR	Phospho (STY)	2340.09	3013	Q8WXI9	GATAD2B	Transcriptional repressor p66-beta	yes	yes	1	3	1.1189e-16	70.452	1692	5052100	4045600	0	6259700	3.06132e+07	2.46465e+07	0	3.23934e+07	0	1	0	0
149	AEDPSQPDSAGYTALHYASR	Phospho (STY)	2214.92	2669	Q53RE8	ANKRD39	Ankyrin repeat domain-containing protein 39	yes	yes	1	3	9.0634e-15	67.11	1577	5034200	4557900	7113900	7177400	3.05048e+07	2.77675e+07	3.70999e+07	3.71424e+07	1	1	1	1
7121	LCSQYGTPVFSAPGHALHPGEPALGEAEER	Phospho (STY)	3256.46	707	P78559;P78559-2;J3KPX8;E9PGC8	MAP1A	Microtubule-associated protein 1A;MAP1A heavy chain;MAP1 light chain LC2	yes	no	1	4	1.6382e-53	102.72	36;558	5027900	0	7276600	6724200	3.04666e+07	0	3.79484e+07	3.47971e+07	1	0	1	1
7721	LLAQAEGEPCYIR	Phospho (STY)	1598.72	742	E9PPF2;E9PM19;P29597	TYK2	Tyrosine-protein kinase;Non-receptor tyrosine-protein kinase TYK2	yes	no	1	2,3	7.0021e-104	193.15	567	5025700	3176600	4988800	5643200	3.04533e+07	1.93524e+07	2.60172e+07	2.92031e+07	1	1	1	1
3631	GHALYVEPHGHGPSLSVQGLSR	Phospho (STY)	2377.13	841	Q9BRY0;F5H385	SLC39A3	Zinc transporter ZIP3	yes	no	1	3,4	5.7863e-56	114.55	608	5009900	5838900	11890000	11187000	3.03575e+07	3.55716e+07	6.20078e+07	5.78917e+07	1	1	2	3
6719	KLAQQYYLVYQEPIPTAQLVQR	Phospho (STY)	2728.4	1823	P25787;C9JCK5;Q6MZI6	PSMA2;DKFZp686D09174	Proteasome subunit alpha type-2	yes	no	1	3,4	6.31e-15	78.708	1138	4949300	0	7573100	8599800	2.99903e+07	0	3.94947e+07	4.45032e+07	1	0	1	3
15816	TYSLGSALRPSTSR	Phospho (STY)	1574.75	1599	P08670;B0YJC4	VIM	Vimentin	yes	no	1	2,3	1.5853e-18	143.98	992	4942300	8395900	11771000	7429800	2.99479e+07	5.11493e+07	6.13872e+07	3.84486e+07	1	2	2	2
10574	QYQIPSR	Phospho (STY)	970.427	1146	Q9UPU9-2;Q9UPU9-3;J3QSW1;Q9UPU9;G3V2R1	SAMD4A	Protein Smaug homolog 1	yes	no	1	2	0.00011932	97.093	744	4916000	5086600	7555400	8358400	2.97885e+07	3.09885e+07	3.94023e+07	4.3254e+07	2	2	1	2
8801	MDHVYGLSTVYLNK	Phospho (STY)	1718.77	1044	H3BPE1;H3BQK9;Q9UPN3;Q9UPN3-4;F5GZL7;Q9UPN3-3;Q9UPN3-2;F8W8Q1	MACF1	Microtubule-actin cross-linking factor 1, isoforms 1/2/3/5	yes	no	1	3	1.3566e-12	75.102	713	4905700	4727100	7433200	6774300	2.97261e+07	2.87983e+07	3.87651e+07	3.50564e+07	1	1	1	1
4307	GYGFGLIK	Phospho (STY)	933.436	1780	P21796	VDAC1	Voltage-dependent anion-selective channel protein 1	yes	yes	1	2	0.00042249	79.469	1106	4897400	4743800	5360600	5653200	2.96758e+07	2.89001e+07	2.79562e+07	2.92548e+07	2	1	2	2
17788	YVLDDQYTSSSGAK	Phospho (STY)	1612.67	2001	P42680	TEC	Tyrosine-protein kinase Tec	yes	yes	1	2	8.1264e-18	115.06	1238	4887500	5646400	9629400	10244000	2.96158e+07	3.43989e+07	5.02185e+07	5.30118e+07	0	0	0	1
915	AVNYFSK	Phospho (STY)	907.384	2346	Q00610-2;Q00610;J3KS13	CLTC	Clathrin heavy chain 1	yes	no	1	2	0.0077974	44.395	1402	4887000	8694600	938110	7463200	2.96128e+07	5.2969e+07	4.89236e+06	3.86214e+07	1	1	0	0
12132	SSTETCYSAIPK	Phospho (STY)	1422.57	1385	O75369-6;O75369-3;O75369-2;O75369-9;O75369;O75369-8;E7EN95;O75369-7	FLNB	Filamin-B	yes	no	1	2	8.7335e-09	68.676	863	4877000	4525100	7858100	7884500	2.95522e+07	2.75677e+07	4.0981e+07	4.08016e+07	1	1	1	1
16171	VGSGTYGDVYK	Phospho (STY)	1224.51	3638	Q9Y4K4;G3V4Q4	MAP4K5	Mitogen-activated protein kinase kinase kinase kinase 5	yes	no	1	2	1.6408e-08	77.062	1962;1963	4860800	4617300	7852900	7369400	2.9454e+07	2.81294e+07	4.09538e+07	3.8136e+07	2	2	2	3
6467	IYDLNIPAFVK	Phospho (STY)	1371.68	1315	O43639	NCK2	Cytoplasmic protein NCK2	yes	yes	1	2	1.174e-08	101.39	828	4847600	5052500	6625200	6645600	2.93741e+07	3.07807e+07	3.45512e+07	3.43904e+07	2	2	2	2
7236	LEPQIASASEYAHR	Phospho (STY)	1650.74	1352	O60664-4;O60664-3;O60664	PLIN3	Perilipin-3	yes	no	1	2,3	1.5989e-18	97.69	57;845	4813100	7009800	7457600	8753500	2.9165e+07	4.27049e+07	3.88923e+07	4.52986e+07	1	1	1	1
1759	DSTYDLPR	Phospho (STY)	1045.41	3581	Q9UQC2-2;Q9UQC2	GAB2	GRB2-associated-binding protein 2	yes	no	1	2	0.00099919	53.753	1912	4764600	4289400	7511200	7660300	2.88711e+07	2.61318e+07	3.91718e+07	3.96414e+07	2	2	2	1
118	ADHQPLTEASYVNLPTIALCNTDSPLR	Phospho (STY)	3075.44	1603	P08865;A6NE09	RPSA;RPSAP58	40S ribosomal protein SA	yes	no	1	3,4	5.8743e-36	91.655	74;995	4763000	4859900	7665400	6906400	2.88614e+07	2.96074e+07	3.9976e+07	3.574e+07	2	3	3	2
9738	NSSYFVEWIPNNVK	Phospho (STY)	1775.79	2302,1576,2510,3238,1529,2487,3227	Q13885;P04350;Q5JP53;P07437;Q5ST81;E9PBJ4;P68371;Q9BVA1;Q13509;A8K854;Q9BUF5	TUBB2A;TUBB4A;TUBB;TUBB4B;TUBB2B;TUBB3;TUBB6	Tubulin beta-2A chain;Tubulin beta-4A chain;Tubulin beta chain;Tubulin beta-4B chain;Tubulin beta-2B chain;Tubulin beta-3 chain;Tubulin beta-6 chain	no	no	1	2,3	1.4118e-20	126.71	66;67;932	4736500	4632200	2546900	6074000	2.87008e+07	2.82202e+07	1.32824e+07	3.14324e+07	2	2	1	2
6897	KSVSSSPWLPQDGFDPSDYAEPMDAVVKPR	Phospho (STY)	3384.54	3408	Q9NRY4	ARHGAP35	Rho GTPase-activating protein 35	yes	yes	1	4	4.7559e-05	83.332	132;1846	4721300	3436300	8141700	7716400	2.86087e+07	2.09345e+07	4.246e+07	3.99317e+07	0	1	1	1
1830	DVTIGGSAPIYVK	Phospho (STY)	1398.68	2731	Q8TEW0-5;Q8TEW0-3;Q8TEW0-7;Q5VWV2;Q8TEW0-6;Q8TEW0-4;Q8TEW0-11;Q8TEW0-2;Q8TEW0;F5GZI3;Q8TEW0-9;Q8TEW0-10;Q5VWU8;Q8TEW0-8	PARD3	Partitioning defective 3 homolog	yes	no	1	2	8.1848e-13	94.547	1592	4704800	4093800	6118100	5447300	2.85088e+07	2.49401e+07	3.19066e+07	2.81893e+07	0	0	0	0
5253	HSWYHGPVSR	Phospho (STY)	1304.55	1502,2003,2002	P00519;P00519-2;P42684-4;P42684-7;P42684-10;P42684-5;P42684-8;P42684-2;P42684-6;P42684-3;P42684	ABL1;ABL2	Tyrosine-protein kinase ABL1;Abelson tyrosine-protein kinase 2	no	no	1	3	2.2536e-06	96.229	905	4687300	8575200	8783600	15246000	2.84027e+07	5.22416e+07	4.58076e+07	7.88967e+07	4	3	3	3
140	ADYDTLSLR	Phospho (STY)	1132.48	3626	Q9Y446	PKP3	Plakophilin-3	yes	yes	1	2	2.9357e-07	132.01	1929	4685000	4014300	7148900	5970400	2.83888e+07	2.44558e+07	3.72824e+07	3.08963e+07	2	2	3	2
6893	KSTGSVDYLALDFQPSSPSPHR	Phospho (STY)	2468.14	3581	Q9UQC2-2;Q9UQC2	GAB2	GRB2-associated-binding protein 2	yes	no	1	3,4	1.6823e-44	113.36	137;138;1915	4651800	0	5298800	3911700	2.81876e+07	0	2.76339e+07	2.02427e+07	2	0	1	1
6531	KAELLDNEKPAAVVAPITTGYTVK	Phospho (STY)	2607.36	3354	Q9HB71-3;Q9HB71	CACYBP	Calcyclin-binding protein	yes	no	1	3	0.052236	60.472	1815	4621500	4037200	6099200	6963300	2.8004e+07	2.45953e+07	3.18081e+07	3.60345e+07	1	0	0	0
4	AAAIGIDLGTTYSCVGVFQHGK	Phospho (STY)	2344.09	1588	P08107;P08107-2;E7EP94	HSPA1A	Heat shock 70 kDa protein 1A/1B	yes	no	1	3	3.5861e-34	97.49	979	4588400	0	6520400	4334600	2.78034e+07	0	3.40047e+07	2.24312e+07	1	0	1	1
6846	KPTYDPVSEDQDPLSSDFK	Phospho (STY)	2246.96	410	Q07912;C9J1X3;Q07912-3	TNK2	Activated CDC42 kinase 1	yes	no	1	3	0.0023717	43.696	157;433	4568000	4684600	7505200	7679100	2.76798e+07	2.85394e+07	3.91405e+07	3.97387e+07	1	0	0	0
4329	GYISPYFINTSK	Phospho (STY)	1468.66	1646	P10809	HSPD1	60 kDa heat shock protein, mitochondrial	yes	yes	1	2	4.593e-05	47.712	1005	4541500	0	3395300	0	2.75192e+07	0	1.77069e+07	0	1	0	1	0
8139	LQDEANYHLYGSR	Phospho (STY)	1644.69	2490	Q13546-2;Q13546	RIPK1	Receptor-interacting serine/threonine-protein kinase 1	yes	no	1	3	5.3029e-13	80.312	1510	4523100	4460100	6005200	6848500	2.74077e+07	2.71717e+07	3.13179e+07	3.54404e+07	1	1	2	1
8584	LVQSPNSYFMDVK	Phospho (STY)	1606.71	1030	Q71UM5;P42677;H0YMV8;Q5T4L4;C9JLI6	RPS27L;RPS27	40S ribosomal protein S27-like;40S ribosomal protein S27	yes	no	1	2	2.0225e-15	125.53	709	4508300	4859300	6996000	6823400	2.73181e+07	2.96037e+07	3.6485e+07	3.53105e+07	2	2	2	2
5622	IDTLGIYGK	Phospho (STY)	1058.5	749	E9PN19;O00214;O00214-2	LGALS8	Galectin-8	yes	no	1	2	0.00010903	95.502	573	4502500	2323000	3207200	3360700	2.72829e+07	1.41521e+07	1.67259e+07	1.73913e+07	1	1	1	1
8173	LQLHESQKDYK	Phospho (STY)	1467.68	2531	Q14247	CTTN	Src substrate cortactin	yes	yes	1	3	0.00010858	68.536	1527	4501900	6719000	6666300	7484300	2.72793e+07	4.09333e+07	3.47656e+07	3.87306e+07	1	0	0	2
1031	CCCIYEKPR	Phospho (STY)	1364.51	1365	Q5SRK2;O60927	PPP1R11	Protein phosphatase 1 regulatory subunit 11	yes	no	1	2,3	6.0556e-05	92.838	851	4468600	4911200	5585300	6229700	2.70775e+07	2.99199e+07	2.9128e+07	3.22381e+07	2	1	2	2
9884	NYISAWELQR	Phospho (STY)	1358.6	3234	Q9BV38;K7EIR0	WDR18	WD repeat-containing protein 18	yes	no	1	2	2.2746e-56	172.27	1791	4460100	4278800	4818200	5350600	2.7026e+07	2.60672e+07	2.51275e+07	2.76889e+07	2	1	1	1
11843	SNIPDLSIYLK	Phospho (STY)	1341.66	2463	Q13191;B5MC15;Q13191-2;E7ENW2;Q13191-3;E9PHA9	CBLB	E3 ubiquitin-protein ligase CBL-B	yes	no	1	2	1.6795e-06	66.267	1483	4451100	3344300	4380600	4394200	2.69715e+07	2.03741e+07	2.28454e+07	2.27396e+07	1	1	1	2
6885	KSFTPDHVVYAR	Phospho (STY)	1498.7	2759	Q6NZI2;Q6NZI2-2;Q6NZI2-3	PTRF	Polymerase I and transcript release factor	yes	no	1	3	1.6465e-12	89.43	1609	4390600	6006800	7425500	9435300	2.66049e+07	3.65945e+07	3.87249e+07	4.88268e+07	2	2	1	1
1729	DRDYSDHPSGGSYR	Phospho (STY)	1690.64	1963	P38159;H3BT71;P38159-2;Q96E39;B3KRG5;H3BUY5	RBMX;RBMXL1	RNA-binding motif protein, X chromosome;RNA-binding motif protein, X chromosome, N-terminally processed;RNA binding motif protein, X-linked-like-1	yes	no	1	3	4.482e-18	137.93	89;1215	4369700	3371700	323440	3318300	2.64782e+07	2.0541e+07	1.68678e+06	1.71719e+07	1	1	0	1
10628	RFTAQGLPDLNHSQVYAVK	Phospho (STY)	2223.08	3047	Q92900-2;Q92900	UPF1	Regulator of nonsense transcripts 1	yes	no	1	3	3.4438e-25	77.631	1718	4348300	3856500	0	0	2.63485e+07	2.34945e+07	0	0	1	1	0	0
17432	YISLIYTNYEAGKDDYVK	Phospho (STY)	2234.02	1608	P09211	GSTP1	Glutathione S-transferase P	yes	yes	1	2,3	6.5337e-12	81.157	1000	4281800	3791100	6745700	6731900	2.59456e+07	2.3096e+07	3.51797e+07	3.4837e+07	1	0	2	2
5937	IKPSSSANAIYSLAAR	2 Phospho (STY)	1807.83	1791	P22681	CBL	E3 ubiquitin-protein ligase CBL	yes	yes	2	3	0.036394	51.591	82;83;84;85;1115	4273000	4288800	2944800	2924200	2.58923e+07	2.61281e+07	1.53575e+07	1.51325e+07	1	1	0	0
14361	TLYDFPGNDAEDLPFKK	Phospho (STY)	2048.91	2028	P46109	CRKL	Crk-like protein	yes	yes	1	3	1.8664e-27	109.04	1260	4267100	3128000	7062900	5155700	2.58565e+07	1.90563e+07	3.68339e+07	2.66803e+07	2	3	1	2
11686	SLPSGSHQGPVIYAQLDHSGGHHSDK	Phospho (STY)	2790.25	1456	O95297-4;O95297-2;O95297	MPZL1	Myelin protein zero-like protein 1	yes	no	1	4,5	3.3527e-126	164.31	891	4262900	10547000	14475000	19152000	2.58311e+07	6.42542e+07	7.54889e+07	9.91099e+07	1	3	2	3
13922	TLCGTPNYIAPEVLSK	Phospho (STY)	1841.86	2153	P53350	PLK1	Serine/threonine-protein kinase PLK1	yes	yes	1	3	3.6757e-25	81.656	1319	4262500	0	0	0	2.58286e+07	0	0	0	1	0	1	1
771	ASGPPGNEHLYENLCVLEASPTLHGGEPEPHEGPGSR	Phospho (STY)	3970.76	529	D6RAM3;Q7L591	DOK3	Docking protein 3	yes	no	1	4,5	1.9465e-55	95.784	22;485	4247000	3349900	14479000	14279000	2.57347e+07	2.04082e+07	7.55098e+07	7.38926e+07	1	0	2	2
6890	KSNIPDLSIYLK	Phospho (STY)	1469.75	2463	Q13191;B5MC15;Q13191-2;E7ENW2;Q13191-3;E9PHA9	CBLB	E3 ubiquitin-protein ligase CBL-B	yes	no	1	2,3	3.1017e-12	86.944	1483	4211600	3917700	4729900	3893800	2.55202e+07	2.38673e+07	2.4667e+07	2.01501e+07	2	1	1	1
3957	GPAVGIDLGTTYSCVGVFQHGK	Phospho (STY)	2342.08	1649	P11142;E9PKE3;P11142-2;E9PNE6	HSPA8	Heat shock cognate 71 kDa protein	yes	no	1	3	3.1587e-59	126.26	1007	4200800	3776400	6887000	5808800	2.54548e+07	2.30065e+07	3.59166e+07	3.006e+07	1	1	1	1
12037	SREYDRLYEEYTR	Phospho (STY)	1858.79	1843	P27986-3;P27986-2;P27986;P27986-4;P27986-5	PIK3R1	Phosphatidylinositol 3-kinase regulatory subunit alpha	yes	no	1	3	8.9101e-13	119.87	1151;1152	4195100	5185800	9289900	9229700	2.54202e+07	3.15928e+07	4.8448e+07	4.77629e+07	1	1	2	2
3423	GDPQVYEELFSYSCPK	Phospho (STY)	1997.81	98	Q9Y262;B0QY89;Q9Y262-2;B0QY90	EIF3L	Eukaryotic translation initiation factor 3 subunit L	yes	no	1	2,3	5.4801e-25	102.08	5;306	4169000	3886000	6280500	2302600	2.52621e+07	2.36742e+07	3.27536e+07	1.19158e+07	3	2	2	2
11556	SLDNNYSTPNER	Phospho (STY)	1488.59	461	O60716-13;O60716-11;O60716-10;O60716-9;O60716-5;C9JZR2;O60716-3;O60716-2;O60716;O60716-21;O60716-19;O60716-18;O60716-17;O60716-29;O60716-27;O60716-26;O60716-25	CTNND1	Catenin delta-1	yes	no	1	2,3	1.8664e-44	167.18	457	4167400	3523800	6006800	5307500	2.52524e+07	2.14676e+07	3.13262e+07	2.74658e+07	1	1	1	1
71	AAVHTYGIASVPNQPLKK	Phospho (STY)	1973.01	3512	Q9UHI6;E9PJ60	DDX20	Probable ATP-dependent RNA helicase DDX20	yes	no	1	3	4.4068e-33	101.53	1882	4155300	4301100	8884900	9188600	2.51791e+07	2.62031e+07	4.63359e+07	4.75502e+07	1	1	1	1
10728	RPGPGTLYDVPR	Phospho (STY)	1406.67	881	F5H855;P56945-5;P56945-8;P56945;P56945-7;P56945-2;P56945-6;P56945-4;P56945-3	BCAR1	Breast cancer anti-estrogen resistance protein 1	yes	no	1	2,3	1.7737e-05	63.662	170;632	4150000	4724100	6400600	7492200	2.51469e+07	2.878e+07	3.33799e+07	3.87715e+07	1	1	1	1
12349	SVSSSPWLPQDGFDPSDYAEPMDAVVKPR	Phospho (STY)	3256.44	3408	Q9NRY4	ARHGAP35	Rho GTPase-activating protein 35	yes	yes	1	3	1.2676e-05	76.439	132;1846	4139000	0	8637300	5888700	2.50803e+07	0	4.50446e+07	3.04735e+07	0	0	1	1
2163	EIYNTIR	Phospho (STY)	987.443	268	P20936-2;B4DTL2;E9PGC0;P20936;Q68CU6	RASA1;DKFZp434N071	Ras GTPase-activating protein 1	yes	no	1	2	0.0001549	104.45	374	4133200	4585300	6758100	6505200	2.50451e+07	2.79344e+07	3.52443e+07	3.36638e+07	1	1	2	2
10639	RGGYSTLPNPQK	Phospho (STY)	1396.65	3382	Q9NQ75;Q9NQ75-2	CASS4	Cas scaffolding protein family member 4	yes	no	1	2,3	3.6208e-12	107.09	128;252;1829	4098100	10738000	16179000	16558000	2.48325e+07	6.54178e+07	8.43755e+07	8.56862e+07	1	2	2	2
3084	FQPHQGPWGAPSPQAHLSPRPHDGPPAAVYSNLGAYRPTR	Phospho (STY)	4394.1	2848	Q86UY5	FAM83A	Protein FAM83A	yes	yes	1	6	0.0021144	70.946	116;239;1636	4090100	0	7391000	4790800	2.4784e+07	0	3.8545e+07	2.4792e+07	0	0	1	0
11375	SHPSLSTTNQQMSPIIQSGSSKPSPIYISSYSSPAR	Phospho (STY)	3899.84	3180	Q99569-2			yes	yes	1	4	4.0331e-21	92.01	1773	4085100	3577900	5983900	6061700	2.47537e+07	2.17972e+07	3.12068e+07	3.13688e+07	0	0	1	1
10730	RPGYGAYDAFK	Phospho (STY)	1323.56	1541	P05198	EIF2S1	Eukaryotic translation initiation factor 2 subunit 1	yes	yes	1	2,3	3.193e-08	103.91	938;939	4077600	3327500	5357300	5748300	2.47082e+07	2.02717e+07	2.7939e+07	2.97469e+07	2	2	3	2
6556	KCYEMASHLR	Phospho (STY)	1373.56	1579	P07737;K7EJ44;CON__P02584	PFN1	Profilin-1	yes	no	1	3	0.00015008	59.198	960	4076100	6025900	9061600	0	2.46991e+07	3.67108e+07	4.72574e+07	0	1	2	1	0
12496	SYSPYDMLESIRK	Phospho (STY)	1667.73	1574	P07355;P07355-2;A6NMY6	ANXA2;ANXA2P2	Annexin A2;Putative annexin A2-like protein	yes	no	1	2,3	4.8595e-25	97.69	957	4075200	3615300	5705900	5259400	2.46937e+07	2.2025e+07	2.9757e+07	2.72169e+07	1	2	2	2
11081	SEWIYDTPVSPGK	Phospho (STY)	1557.68	3382	Q9NQ75;Q9NQ75-2	CASS4	Cas scaffolding protein family member 4	yes	no	1	2	5.5267e-13	93.348	1834	4062800	3718000	6982800	6851700	2.46186e+07	2.26507e+07	3.64162e+07	3.54569e+07	1	1	1	1
2519	EYDRLYEEYTR	Phospho (STY)	1615.66	1843,892	P27986-3;P27986-2;P27986;P27986-4;P27986-5;Q92569;F6TDL0;Q92569-3;E7EMU8;Q92569-2	PIK3R1;PIK3R3	Phosphatidylinositol 3-kinase regulatory subunit alpha;Phosphatidylinositol 3-kinase regulatory subunit gamma	no	no	1	3	1.3738e-08	89.805	640;641;1151;1152	4037400	3880300	6531500	7392400	2.44646e+07	2.36395e+07	3.40626e+07	3.8255e+07	1	1	2	2
3396	GCLLYGPPGTGK	Phospho (STY)	1298.57	2261	P62333	PSMC6	26S protease regulatory subunit 10B	yes	yes	1	2	2.4037e-12	81.676	1363	3984100	4446000	5654300	5674100	2.41417e+07	2.70858e+07	2.94879e+07	2.9363e+07	1	2	2	2
16695	VSLEEIYSGCTK	Phospho (STY)	1464.62	1820,3499	P25685;B4DX52;Q9UDY4	DNAJB1;DNAJB4	DnaJ homolog subfamily B member 1;DnaJ homolog subfamily B member 4	no	no	1	2	6.807e-07	63.091	1134;1876	3973400	3477400	4289700	5793500	2.40768e+07	2.11849e+07	2.23713e+07	2.99809e+07	1	1	1	1
12064	SSFSHYSGLK	Phospho (STY)	1191.5	2941	Q8NC51-3;Q8NC51	SERBP1	Plasminogen activator inhibitor 1 RNA-binding protein	yes	no	1	2	3.3756e-11	138.25	1666	3948400	4960400	5308400	5733900	2.39253e+07	3.02196e+07	2.7684e+07	2.96724e+07	1	1	1	1
8884	MGVPYCIIK	Phospho (STY)	1159.52	2262	P62424;Q5T8U2	RPL7A	60S ribosomal protein L7a	yes	no	1	2	0.0015149	40.067	1364	3943400	0	4968500	4748600	2.3895e+07	0	2.59113e+07	2.45736e+07	1	0	0	0
8702	LYGPTNFSPIINHVAR	Phospho (STY)	1877.92	1371	O75131	CPNE3	Copine-3	yes	yes	1	3	5.6774e-29	125.22	857	3942900	4586000	5046600	0	2.3892e+07	2.79387e+07	2.63186e+07	0	1	1	1	0
2414	ESYSVYVYK	Phospho (STY)	1216.51	249	Q99880;Q99879;Q99877;Q93079;Q5QNW6;P62807;P58876;P57053;O60814;Q5QNW6-2;U3KQK0;B4DR52	HIST1H2BL;HIST1H2BM;HIST1H2BN;HIST1H2BH;HIST2H2BF;HIST1H2BC;HIST1H2BD;H2BFS;HIST1H2BK	Histone H2B type 1-L;Histone H2B type 1-M;Histone H2B type 1-N;Histone H2B type 1-H;Histone H2B type 2-F;Histone H2B type 1-C/E/F/G/I;Histone H2B type 1-D;Histone H2B type F-S;Histone H2B type 1-K;Histone H2B	yes	no	1	2	6.6019e-05	64.654	370;371	3916800	4113400	5602500	4973400	2.37339e+07	2.50596e+07	2.92177e+07	2.57369e+07	1	1	1	1
1712	DQLIYNLLK	Phospho (STY)	1198.6	1493	P00338;P00338-3;P00338-4;P00338-5;P00338-2;F5H5J4;F5H6W8;F5H8H6;F5GXC7;F5GWW2;F5GXU1	LDHA	L-lactate dehydrogenase A chain	yes	no	1	2	6.3921e-05	73.573	898	3860500	3977300	4799500	5034300	2.33927e+07	2.42304e+07	2.503e+07	2.60521e+07	1	1	1	2
744	AQVYVPLKELLNETEEEINK	Phospho (STY)	2438.2	1236	O14777	NDC80	Kinetochore protein NDC80 homolog	yes	yes	1	3	8.0359e-55	155.86	788	3854400	2955000	4460500	4617900	2.33558e+07	1.80024e+07	2.32621e+07	2.38972e+07	1	1	1	1
11367	SHLSGYDYVGFTNSYFGN	Phospho (STY)	2106.84	1518	P02549-2;P02549	SPTA1	Spectrin alpha chain, erythrocytic 1	yes	no	1	2,3	5.9764e-55	146.3	65;924	3844400	2617600	5179100	2712700	2.32952e+07	1.59469e+07	2.70096e+07	1.4038e+07	1	1	2	1
17444	YKASITALEAK	Phospho (STY)	1273.63	1932	P35579;P35579-2	MYH9	Myosin-9	yes	no	1	2,3	0.0001383	72.29	88;1200	3825600	8367400	10257000	17359000	2.31812e+07	5.09757e+07	5.34915e+07	8.98313e+07	2	2	2	2
3754	GIYAYGFEKPSAIQQR	Phospho (STY)	1906.9	2206,1966,602	P60842;J3KT12;P60842-2;B4E102;J3QQP0;E9PBH4;F8WE11;E7EQG2;Q14240;Q14240-2;P38919	EIF4A1;EIF4A2;EIF4A3	Eukaryotic initiation factor 4A-I;Eukaryotic initiation factor 4A-II;Eukaryotic initiation factor 4A-III	no	no	1	3	4.726e-06	71.08	496;497	3814600	2136100	5915400	6438300	2.31146e+07	1.30135e+07	3.08495e+07	3.33176e+07	1	0	2	2
7345	LFTAHNNMTNYATVWASK	Phospho (STY)	2147.95	2405	Q08211	DHX9	ATP-dependent RNA helicase A	yes	yes	1	3	8.1357e-34	107.72	1449	3790500	0	5826500	5835600	2.29686e+07	0	3.03859e+07	3.01987e+07	1	0	1	1
11946	SPTEYHEPVYANPFYRPTTPQR	Phospho (STY)	2729.23	3373	Q9NP74-3;Q9NP74-2;S4R313;Q9NP74	PALMD	Palmdelphin	yes	no	1	4	0.01403	45.737	1826	3752400	3333900	5392400	5651900	2.27377e+07	2.03107e+07	2.8122e+07	2.92481e+07	0	0	0	1
102	ACYGVLR	Phospho (STY)	917.383	1800	P23396;P23396-2;E9PL09	RPS3	40S ribosomal protein S3	yes	no	1	2	0.0014685	67.035	1120	3749500	0	4121600	5252900	2.27201e+07	0	2.14947e+07	2.71833e+07	2	0	2	1
536	ALNGAEPNYHSLPSAR	Phospho (STY)	1775.8	786	F5H479;F5GX19;F5H3Y3;Q6IAA8	LAMTOR1	Ragulator complex protein LAMTOR1	yes	no	1	3	1.91e-12	74.428	587	3743900	3691700	5537400	5576700	2.26862e+07	2.24905e+07	2.88782e+07	2.88589e+07	1	1	1	1
6915	KTYDLLFK	Phospho (STY)	1106.54	2216	P61026	RAB10	Ras-related protein Rab-10	yes	yes	1	2	0.00050111	103.88	1345	3743400	3736900	4308900	5060900	2.26831e+07	2.27658e+07	2.24714e+07	2.61897e+07	1	1	1	1
17133	YALYDATYETK	Phospho (STY)	1416.59	1804,3590	P23528;G3V1A4;E9PK25;Q9Y281-3;Q9Y281	CFL1;CFL2	Cofilin-1;Cofilin-2	no	no	1	2	1.3962e-08	73.632	200;201;1125;1126	3741300	2270700	7637000	3874700	2.26704e+07	1.38335e+07	3.98279e+07	2.00512e+07	1	1	2	1
196	AFGYYGPLR	Phospho (STY)	1122.49	305	B4E241;P84103	SRSF3	Serine/arginine-rich splicing factor 3	yes	no	1	2	0.001673	53.775	392	3739100	3374700	4890100	4519000	2.26571e+07	2.05593e+07	2.55025e+07	2.33854e+07	1	1	1	1
17702	YSILSESTPGSLSGTEQAEMK	Phospho (STY)	2294	1726	P16157-11;P16157-9;P16157-6;P16157-7;P16157-4;P16157-13;P16157-15;P16157-2;P16157-10;P16157-8;P16157-5;P16157-16;P16157-3;P16157;P16157-12;P16157-14;P16157-21	ANK1	Ankyrin-1	yes	no	1	2,3	8.5541e-34	94.632	1072	3737300	1832400	5173200	6357100	2.26462e+07	1.11633e+07	2.69789e+07	3.28974e+07	1	1	1	2
5498	HYVVCSTPQSQYYLAEK	Phospho (STY)	2151.93	2393	Q06187	BTK	Tyrosine-protein kinase BTK	yes	yes	1	3	3.8451e-28	110.35	1439;1440;1441	3732000	5183300	8569900	11778000	2.26141e+07	3.15776e+07	4.46931e+07	6.09501e+07	2	3	3	3
112	ADGGAEYATYQTK	Phospho (STY)	1453.58	1715	P15529-7;P15529-4;P15529-6;P15529-3;P15529-5;P15529-2;P15529-16			yes	no	1	2,3	7.9366e-145	213.73	196;1057;1058	3716500	3884400	6366200	6226700	2.25201e+07	2.36644e+07	3.32005e+07	3.22226e+07	1	1	3	2
8590	LVRPPVQVYGIEGR	Phospho (STY)	1661.87	2049	P48047	ATP5O	ATP synthase subunit O, mitochondrial	yes	yes	1	3	0.046428	48.527	1280	3702400	0	0	0	2.24347e+07	0	0	0	1	0	0	0
16866	VWYHVCSSR	Phospho (STY)	1272.51	3015	Q92499	DDX1	ATP-dependent RNA helicase DDX1	yes	yes	1	2,3	8.757e-05	58.699	1693	3698100	4490000	7664500	9887700	2.24087e+07	2.73539e+07	3.99713e+07	5.1168e+07	1	1	2	1
4130	GSYGDLGGPIITTQVTIPK	Phospho (STY)	1995.99	2235	Q5T6W5;P61978-3;P61978;P61978-2	HNRNPK	Heterogeneous nuclear ribonucleoprotein K	yes	no	1	2,3	5.3806e-37	123.63	1354	3693000	1478900	2309100	4368100	2.23777e+07	9.00972e+06	1.20422e+07	2.26045e+07	1	1	1	2
12012	SQPVYIQYSNHR	Phospho (STY)	1570.69	1476	O95758-1;O95758-6;O95758-2;O95758;O95758-5;O95758-4;O95758-7	PTBP3	Polypyrimidine tract-binding protein 3	yes	no	1	3	6.7551e-09	64.827	893	3682200	0	5339300	0	2.23123e+07	0	2.78451e+07	0	1	0	1	0
11844	SNIPDLSIYLKGDVFDSASDPVPLPPARPPTR	Phospho (STY)	3513.75	2463	Q13191;B5MC15;Q13191-2	CBLB	E3 ubiquitin-protein ligase CBL-B	yes	no	1	4	0.010551	72.687	1483	3674900	1122700	4497700	1632100	2.22681e+07	6.83968e+06	2.34561e+07	8.44597e+06	1	0	0	0
8112	LPSPPGPQELLDSPPALYAEPLDSLR	Phospho (STY)	2851.4	3186	Q99704-3;Q99704	DOK1	Docking protein 1	yes	no	1	3	1.5675e-48	109.23	1776	3610100	3081600	6444300	6446000	2.18754e+07	1.87736e+07	3.36078e+07	3.33575e+07	2	2	3	3
669	APPCSGSSITEIINPNYMGVGPFGPPMPLHVK	Phospho (STY)	3443.61	3042	Q92835-2;Q92835;Q92835-3;H7C2V3;H7C292	INPP5D	Phosphatidylinositol 3,4,5-trisphosphate 5-phosphatase 1	yes	no	1	3,4,5	1.7707e-197	178.44	1708	3606100	0	4378300	0	2.18512e+07	0	2.28334e+07	0	1	0	1	0
16710	VSSTHYYLLPERPSYLER	2 Phospho (STY)	2369.05	410	Q07912;C9J1X3;Q07912-3	TNK2	Activated CDC42 kinase 1	yes	no	2	3,4	2.6769e-33	110.74	158;434;435	3605200	3700600	5655900	6799600	2.18457e+07	2.25447e+07	2.94962e+07	3.51873e+07	1	1	2	3
4862	HLFSTIPELINYHQHNSAGLISR	Phospho (STY)	2726.33	2393	Q06187	BTK	Tyrosine-protein kinase BTK	yes	yes	1	4	7.12e-91	148.52	1438	3601100	3131600	7103200	7799500	2.18209e+07	1.90783e+07	3.70441e+07	4.03617e+07	1	2	3	3
17363	YGVSEQTSLK	Phospho (STY)	1190.52	2709	Q5T5U3-3;Q5T5U3	ARHGAP21	Rho GTPase-activating protein 21	yes	no	1	2	5.9436e-06	121.6	1586	3598100	3603400	0	6530000	2.18027e+07	2.19525e+07	0	3.37922e+07	2	1	0	1
9729	NSNYCLPSYTAYK	Phospho (STY)	1659.66	3634	Q9Y4E8;Q9Y4E8-2;Q9Y4E8-3;E9PCQ3	USP15	Ubiquitin carboxyl-terminal hydrolase 15;Ubiquitin carboxyl-terminal hydrolase	yes	no	1	2	1.0861e-13	119.87	140;258;1945	3574900	435840	4596900	4451200	2.16621e+07	2.65521e+06	2.39734e+07	2.30346e+07	1	0	2	3
3938	GNPPHSAPCVPNGSALLLSNPAYR	Phospho (STY)	2568.19	2406	Q08345;Q08345-5	DDR1	Epithelial discoidin domain-containing receptor 1	yes	no	1	3	1.9399e-15	73.574	1452	3505200	3743600	4926800	5352300	2.12398e+07	2.28067e+07	2.56939e+07	2.76977e+07	1	1	1	1
825	ATFHTPFSHLGQSPEGCSSYTFPK	Phospho (STY)	2762.18	406	C9J000;O75521-2;O75521	ECI2	Enoyl-CoA delta isomerase 2, mitochondrial	yes	no	1	3,4	4.9813e-25	80.412	156;430	3497200	4041500	5577700	5937900	2.11913e+07	2.46215e+07	2.90884e+07	3.07281e+07	2	1	2	2
9646	NPNGPYPYTLK	Phospho (STY)	1342.6	1702	P14866;P14866-2	HNRNPL	Heterogeneous nuclear ribonucleoprotein L	yes	no	1	2	3.586e-08	84.479	1051;1052	3482300	4437600	6254300	6277400	2.1101e+07	2.70346e+07	3.26169e+07	3.2485e+07	0	2	2	2
17847	YYKETSGLMLDVGPYMK	Phospho (STY)	2073.92	2705	Q9H008-2;Q5T1Z0;Q9H008	LHPP	Phospholysine phosphohistidine inorganic pyrophosphate phosphatase	yes	no	1	2,3	8.5846e-17	93.226	114;237;1584;1585	3463400	1648500	5303900	4147900	2.09865e+07	1.00429e+07	2.76605e+07	2.1465e+07	1	0	0	1
9071	MTLDTLSIYETPSMGLLDKK	Phospho (STY)	2335.11	2185	P55884;P55884-2	EIF3B	Eukaryotic translation initiation factor 3 subunit B	yes	no	1	3	4.8044e-15	77.959	1335	3459300	2641900	0	3968200	2.09616e+07	1.60949e+07	0	2.05351e+07	1	1	0	1
8370	LSYLSAPGSEYSMYSTDSR	Phospho (STY)	2192.9	968	Q07157-2;G5E9E7;Q07157;G3V1L9	TJP1	Tight junction protein ZO-1	yes	no	1	2,3	6.6456e-18	71.592	679;680	3434700	2311900	3971100	3387900	2.08126e+07	1.40845e+07	2.07098e+07	1.75321e+07	2	1	2	1
8650	LWMEAMDGKEPIYHSPITK	Phospho (STY)	2325.06	827	F5H2E3;O60890	OPHN1	Oligophrenin-1	yes	no	1	3,4	5.7612e-09	67.645	602	3434100	3040600	5792500	5429100	2.08089e+07	1.85239e+07	3.02086e+07	2.80951e+07	1	1	2	3
3300	FYVHNDIFR	Phospho (STY)	1289.56	2470	Q13283	G3BP1	Ras GTPase-activating protein-binding protein 1	yes	yes	1	2,3	4.0727e-05	68.371	1487	3431700	4573200	5751300	4937700	2.07944e+07	2.78607e+07	2.99937e+07	2.55522e+07	2	2	2	3
8174	LQLHESQKDYSK	Phospho (STY)	1554.71	2532	Q14247-3;Q14247-2			yes	no	1	3	0.00105	53.448	111	3429800	4363800	5888000	0	2.07829e+07	2.6585e+07	3.07066e+07	0	1	1	0	0
10460	QSRPCMEENELYSSAVTVGPHK	Phospho (STY)	2598.12	1344	O60496	DOK2	Docking protein 2	yes	yes	1	3,4	1.1108e-25	104.18	841	3414000	3407700	8984900	6484200	2.06871e+07	2.07603e+07	4.68574e+07	3.35552e+07	1	1	2	2
8690	LYFGALFK	Phospho (STY)	1037.5	3382	Q9NQ75;Q9NQ75-3	CASS4	Cas scaffolding protein family member 4	yes	no	1	2	0.00015736	102.71	1831	3373200	2956000	4615100	3553400	2.04399e+07	1.80085e+07	2.40683e+07	1.83885e+07	2	2	2	2
17785	YVLCPSTTPSPAQPADR	Phospho (STY)	1938.85	1187	M0R0W6;P30530-2;P30530	AXL	Tyrosine-protein kinase receptor UFO	yes	no	1	2,3	1.3384e-28	120.63	764	3367700	1016000	5644800	4506400	2.04066e+07	6.18965e+06	2.94383e+07	2.33202e+07	2	1	3	2
8027	LNLHYAVVSK	Phospho (STY)	1222.61	2046	P47897;B4DWJ2	QARS	Glutamine--tRNA ligase	yes	no	1	2,3	0.00017869	52.903	1279	3353800	3694500	1728900	1866400	2.03224e+07	2.25075e+07	9.01643e+06	9.65846e+06	1	1	1	1
2872	FKDTAYCATFR	Phospho (STY)	1458.6	286	B4DXK8;Q8TED0	UTP15	U3 small nucleolar RNA-associated protein 15 homolog	yes	no	1	2,3	4.4437e-06	80.69	152;384	3337400	3167900	4287600	5553600	2.0223e+07	1.92994e+07	2.23604e+07	2.87394e+07	1	2	2	2
17176	YCRPESQEHPEADPGSAAPYLK	Phospho (STY)	2581.09	1012	G8JLH9;K7ENL3;P40763	STAT3	Signal transducer and activator of transcription 3	yes	no	1	2,3,4	1.4884e-103	184.2	706	3334300	2937100	4861900	5479300	2.02042e+07	1.78933e+07	2.53554e+07	2.83549e+07	0	0	1	1
8921	MIYLQTLLAK	Oxidation (M),Phospho (STY)	1288.65	1654	P11274-2;P11274;A9UF05	BCR;BCR/ABL fusion	Breakpoint cluster region protein	yes	no	1	2	2.4933e-07	127.76	1018	3302900	5467000	4425000	6827700	2.00139e+07	3.33059e+07	2.30769e+07	3.53327e+07	7	7	6	8
2886	FKQYLHSPPK	Phospho (STY)	1323.64	2335	P98077	SHC2	SHC-transforming protein 2	yes	yes	1	3	1.1039e-05	82.417	1391	3287100	3657300	6933000	5881900	1.99182e+07	2.22809e+07	3.61565e+07	3.04383e+07	1	0	1	1
13036	TEYMAFPKPFESSSSIGAEKPR	Oxidation (M),Phospho (STY)	2554.15	652	E7EV56;Q15154-2;E7ETA6;Q15154	PCM1	Pericentriolar material 1 protein	yes	no	1	3,4	1.3044e-14	113.51	525	3273500	4109200	5660200	6281700	1.98358e+07	2.5034e+07	2.95186e+07	3.25072e+07	0	1	1	2
6032	ILMTYQVPER	Phospho (STY)	1328.62	2191	P56645;P56645-2	PER3	Period circadian protein homolog 3	yes	no	1	2	1.1802e-05	61.344	1337	3270400	373230	849270	1590100	1.9817e+07	2.27378e+06	4.42905e+06	8.22863e+06	1	0	0	1
16159	VGKTYELLNCDK	Phospho (STY)	1518.68	3053	Q92979	EMG1	Ribosomal RNA small subunit methyltransferase NEP1	yes	yes	1	2,3	0.0014223	53.448	1721	3254600	3161200	1280300	5310600	1.97213e+07	1.92586e+07	6.67692e+06	2.74819e+07	1	1	0	2
3356	GASQAGMTGYGMPR	Oxidation (M),Phospho (STY)	1478.57	1960	P37802;C9J5W6;Q9UI15	TAGLN2;TAGLN3	Transgelin-2;Transgelin-3	yes	no	1	2	5.6052e-12	80.905	1213	3253700	4244100	3622200	3746300	1.97158e+07	2.58558e+07	1.88902e+07	1.93868e+07	2	4	3	5
7638	LISQDIHSNTYNYK	Phospho (STY)	1774.79	423	Q96D46;C9JA08	NMD3	60S ribosomal export protein NMD3	yes	no	1	3	2.621e-18	97.631	159;439;440	3251200	2588700	4634800	6041300	1.97007e+07	1.57708e+07	2.41711e+07	3.12632e+07	1	1	1	1
8460	LTRDETNYGIPQR	Phospho (STY)	1641.75	2292	P63244;D6RAC2;D6RHH4;D6RAU2;E9PD14;D6R909;D6RGK8	GNB2L1	Guanine nucleotide-binding protein subunit beta-2-like 1	yes	no	1	3	2.2909e-13	116.19	1376	3242200	4452800	5535200	6608100	1.96461e+07	2.71272e+07	2.88668e+07	3.41963e+07	1	1	1	1
7151	LDISNKTYETVASLGAATPQGESEDCPPPLPVK	Phospho (STY)	3563.67	2984	Q8TDY4-3;Q8TDY4;Q8TDY4-2	ASAP3	Arf-GAP with SH3 domain, ANK repeat and PH domain-containing protein 3	yes	no	1	3,4	2.4482e-61	124.06	121;242;243;1678	3224500	2498700	5375300	5035600	1.95389e+07	1.52225e+07	2.80329e+07	2.60588e+07	0	0	1	1
11036	SEGTYCCGPVPVR	Phospho (STY)	1560.61	209	B4DIT7;P21980;P21980-2;F5H6P0	TGM2	Protein-glutamine gamma-glutamyltransferase 2	yes	no	1	2	7.8289e-13	77.185	341	3214800	2594700	4511200	4284200	1.94801e+07	1.58074e+07	2.35265e+07	2.21704e+07	1	1	1	2
2680	FETSKYYVTIIDAPGHR	Phospho (STY)	2075.97	2300	P68104;Q5VTE0	EEF1A1;EEF1A1P5	Elongation factor 1-alpha 1;Putative elongation factor 1-alpha-like 3	yes	no	1	3	4.188e-12	88.427	1381;1382	3212200	2908100	4375800	4575200	1.94643e+07	1.77167e+07	2.28203e+07	2.36763e+07	1	1	1	1
120	ADIVQQLLQQGASPNAATTSGYTPLHLSAR	Phospho (STY)	3187.57	2442	Q12955-5;Q12955-4;Q12955	ANK3	Ankyrin-3	yes	no	1	3,4	6.2757e-111	139.72	226;1472	3205300	1132300	4595200	5248900	1.94225e+07	6.89817e+06	2.39645e+07	2.71626e+07	1	0	1	0
10561	QYATLDVYNPFETR	Phospho (STY)	1795.78	1240	O14828	SCAMP3	Secretory carrier-associated membrane protein 3	yes	yes	1	2,3	1.7967e-58	169.3	792;793	3165100	3730600	5960500	5676800	1.91789e+07	2.27275e+07	3.10847e+07	2.93769e+07	2	3	2	3
15991	VDKVIQAQTAFSANPANPAILSEASAPIPHDGNLYPR	Phospho (STY)	3951.95	1219	O00560;O00560-2;B4DHN5;E9PBU7;G5EA09	SDCBP	Syntenin-1	yes	no	1	3,4,5	8.4144e-08	76.779	783	3163900	2710900	6134700	5852200	1.91717e+07	1.65153e+07	3.19932e+07	3.02846e+07	0	0	1	1
16756	VTQEQYELYCEMGSTFQLCK	Phospho (STY)	2593.06	2463,1791	Q13191;B5MC15;Q13191-2;E7ENW2;Q13191-3;P22681	CBLB;CBL	E3 ubiquitin-protein ligase CBL-B;E3 ubiquitin-protein ligase CBL	no	no	1	3	1.3554e-83	155.94	1117	3159300	1559800	5640700	4298300	1.91438e+07	9.50257e+06	2.94169e+07	2.22433e+07	2	1	2	2
2771	FGNVYLAR	Phospho (STY)	1018.46	14	B4DXA6;Q96GD4-3;Q9UQB9-2;Q9UQB9-3;Q96GD4-4;Q5Y191;Q9UQB9;Q96GD4;J9JID1;A3KFJ0;O14965	AURKC;AURKB;AURKA	Aurora kinase C;Aurora kinase B;Aurora kinase A	yes	no	1	2	0.00040222	75.109	262	3155800	1643500	5399200	2412300	1.91226e+07	1.00125e+07	2.81575e+07	1.24834e+07	1	1	1	1
2653	FDTIYQILLK	Phospho (STY)	1332.67	2534	Q14258	TRIM25	E3 ubiquitin/ISG15 ligase TRIM25	yes	yes	1	2	3.0091e-06	95.523	1534	3149200	2402700	3616900	3226300	1.90826e+07	1.46377e+07	1.88626e+07	1.66958e+07	2	2	2	3
9034	MQNHGYENPTYK	Phospho (STY)	1560.61	808	Q06481-5;F5H845;F5GZY0;Q06481-4;Q06481-2;Q06481-3;Q06481-6;Q06481	APLP2	Amyloid-like protein 2	yes	no	1	3	1.9885e-07	62.298	168;597;598	3133700	0	0	0	1.89887e+07	0	0	0	1	0	0	0
8800	MDGTYACSYTPVK	Phospho (STY)	1571.6	1385	O75369-6;O75369-3;O75369-2;O75369-9;O75369;O75369-8;O75369-5;O75369-4;E7EN95;O75369-7	FLNB	Filamin-B	yes	no	1	2	2.6989e-06	59.227	861	3118500	2992400	4970800	4751800	1.88966e+07	1.82302e+07	2.59233e+07	2.45901e+07	1	1	1	2
10425	QQPTQFINPETPGYVGFANLPNQVHR	Phospho (STY)	3031.43	2570	Q15019;Q15019-2;F8WB65	SEPT2	Septin-2	yes	no	1	3,4	2.23e-62	113.73	1546	3117200	6575200	17543000	16609000	1.88887e+07	4.00573e+07	9.14889e+07	8.59501e+07	1	1	2	3
5955	ILAMTPESIYSNPSIQGCK	Phospho (STY)	2187.99	2958	Q8NG31-3;Q8NG31-4;Q8NG31-2;Q8NG31	CASC5	Protein CASC5	yes	no	1	2,3	3.1492e-18	72.583	119;1674	3114800	3131200	5433100	5845700	1.88741e+07	1.90758e+07	2.83343e+07	3.0251e+07	1	1	2	2
1336	DASPTPSTDAEYPANGSGADRIYDLNIPAFVK	Phospho (STY)	3431.56	1315	O43639	NCK2	Cytoplasmic protein NCK2	yes	yes	1	4	0.00042643	72.791	55;828	3110600	2075500	3828800	3086300	1.88487e+07	1.26443e+07	1.99677e+07	1.59713e+07	1	1	1	2
17114	YAFVNWINK	Phospho (STY)	1233.56	1689,195	P13796;B7Z6M1;F8W8D8;B4DGB4;P13797	LCP1;PLS3	Plastin-2;Plastin-3	no	no	1	2	0.00010874	91.318	336	3102200	2740000	6099300	3214100	1.87978e+07	1.66926e+07	3.18086e+07	1.66327e+07	1	1	1	1
15266	TTTNPYVLMVLYK	Phospho (STY)	1621.78	621	E7ESF6;Q13094	LCP2	Lymphocyte cytosolic protein 2	yes	no	1	2,3	1.4491e-08	63.091	502	3101700	7228300	770990	0	1.87948e+07	4.40361e+07	4.02081e+06	0	2	1	1	0
14898	TRDQYLMWLTQK	Phospho (STY)	1661.76	1843	P27986-3;P27986-2;P27986;P27986-4;P27986-5	PIK3R1	Phosphatidylinositol 3-kinase regulatory subunit alpha	yes	no	1	2,3	2.3631e-12	101.53	1150	3093700	3038500	4278800	3308800	1.87463e+07	1.85111e+07	2.23145e+07	1.71227e+07	2	1	1	2
7704	LKYPVSQQNK	Phospho (STY)	1283.63	2393	Q06187	BTK	Tyrosine-protein kinase BTK	yes	yes	1	3	0.0026383	56.013	1442	3084700	3091500	0	985980	1.86918e+07	1.8834e+07	0	5.10236e+06	1	1	0	0
15756	TYKDPATLR	Phospho (STY)	1143.53	3127	Q96JB3-2;Q96JB3	HIC2	Hypermethylated in cancer 2 protein	yes	no	1	2,3	0.0011951	63.624	1742	3058400	3196200	5187100	4762000	1.85324e+07	1.94718e+07	2.70514e+07	2.46429e+07	0	1	1	1
14802	TQIYSDPLR	Phospho (STY)	1171.53	51	Q5JSL3;A6NIW2	DOCK11	Dedicator of cytokinesis protein 11	yes	no	1	2	0.00044806	49.3	283	3052400	2842400	4351400	4242600	1.8496e+07	1.73164e+07	2.26931e+07	2.19551e+07	1	1	1	2
9492	NLHDALSGHTSNNIYEAVK	Phospho (STY)	2161.98	178	B4DXV1;B4DE19;B4DIG1;B4DKA4;Q9H9T3-2;Q9H9T3	ELP3	Elongator complex protein 3	yes	no	1	3	4.4447e-18	72.568	333	3046500	0	4859500	7354400	1.84603e+07	0	2.53429e+07	3.80584e+07	1	0	1	1
15707	TYETVASLGAATPQGESEDCPPPLPVK	Phospho (STY)	2893.31	2984	Q8TDY4-3;Q8TDY4;Q8TDY4-2	ASAP3	Arf-GAP with SH3 domain, ANK repeat and PH domain-containing protein 3	yes	no	1	3,4	8.7303e-254	217.11	242;243;1678	3041000	464990	3982300	4461500	1.8427e+07	2.8328e+06	2.07682e+07	2.30879e+07	1	0	1	1
17803	YVSLITSYQPFSLEK	Phospho (STY)	1853.89	858	F5H5M7;P15260	IFNGR1	Interferon gamma receptor 1	yes	no	1	2,3	1.5245e-87	179.56	615;616	3038600	0	5842400	6140700	1.84124e+07	0	3.04688e+07	3.17776e+07	1	0	2	2
8802	MDKNASTFEDVTQVSSAYQK	Phospho (STY)	2328	2531,2532	Q14247;B4E358;Q14247-3;Q14247-2	CTTN	Src substrate cortactin	no	no	1	3	0.00014442	62.792	1528	3028900	3068800	4498100	4590600	1.83536e+07	1.86957e+07	2.34581e+07	2.3756e+07	0	0	0	1
11273	SGLSSPIYIDLR	Phospho (STY)	1399.67	698	E9PFD2;P11172;F2Z3P2;F2Z303;F8WDG4	UMPS	Uridine 5'-monophosphate synthase;Orotate phosphoribosyltransferase;Orotidine 5'-phosphate decarboxylase	yes	no	1	2	1.8282e-12	98.105	551	3027200	2699800	4732900	5472800	1.83433e+07	1.64477e+07	2.46827e+07	2.83213e+07	4	4	4	3
12260	STYYWPR	Phospho (STY)	1051.42	1433	P0CL80-2;Q13068;P0CL82;P0CL81;P0CL80;O76087;Q13065;Q13070;Q13069;A6NER3;A6NDE8;A1L429;Q13067	GAGE4;GAGE12I;GAGE12G;GAGE12F;GAGE7;GAGE1;GAGE6;GAGE5;GAGE12J;GAGE12H;GAGE12B;GAGE3	G antigen 4;G antigen 12I;G antigen 12G;G antigen 12F;G antigen 7;G antigen 1;G antigen 6;G antigen 5;G antigen 12J;G antigen 12H;G antigen 12B/C/D/E;G antigen 3	yes	no	1	2	0.00012527	94.262	885;886	3015600	2820300	3996000	3517600	1.8273e+07	1.71818e+07	2.08396e+07	1.82033e+07	1	1	1	1
10383	QNLLSQSHAYQQFLR	Phospho (STY)	1911.9	2351	Q01082;Q01082-3;Q01082-2	SPTBN1	Spectrin beta chain, non-erythrocytic 1	yes	no	1	3	2.8806e-19	68.972	1408	3012600	5865500	7881900	4408400	1.82549e+07	3.57337e+07	4.11051e+07	2.28131e+07	0	1	1	0
17069	WTEYGLTFTEK	Phospho (STY)	1453.62	1780	P21796	VDAC1	Voltage-dependent anion-selective channel protein 1	yes	yes	1	2	2.7361e-08	88.338	1107	3012600	1720000	0	3549500	1.82549e+07	1.04785e+07	0	1.83684e+07	1	1	0	2
2375	ERLDGENIYIR	Phospho (STY)	1456.67	1651	P11171-4;P11171-3;P11171-2;P11171;P11171-7	EPB41	Protein 4.1	yes	no	1	2,3	2.2886e-06	84.198	1009	3005400	2995900	4036400	7420300	1.82112e+07	1.82515e+07	2.10503e+07	3.83994e+07	2	1	2	2
17152	YATLPNIMK	Phospho (STY)	1129.52	1962	P38117;P38117-2	ETFB	Electron transfer flavoprotein subunit beta	yes	no	1	2	5.8043e-05	96.948	1214	3000600	3091500	5546600	4030400	1.81821e+07	1.8834e+07	2.89262e+07	2.0857e+07	1	1	1	1
4335	GYLPLPR	Phospho (STY)	894.436	3660	Q9Y5Y0	FLVCR1	Feline leukemia virus subgroup C receptor-related protein 1	yes	yes	1	2	0.0012759	74.717	1971	2977400	1380100	3546700	0	1.80416e+07	8.40781e+06	1.84965e+07	0	1	1	1	1
9136	MYSYPAR	Phospho (STY)	966.367	288	P07910-4;B4DY08;G3V4C1;P07910-2;G3V576;G3V2Q1;P07910;P07910-3	HNRNPC	Heterogeneous nuclear ribonucleoproteins C1/C2	yes	no	1	2	0.00017463	94.407	385;386	2977200	3236300	4665900	5753900	1.80404e+07	1.97161e+07	2.43332e+07	2.97759e+07	1	2	0	1
6571	KEDIYAVEIVGGATR	Phospho (STY)	1699.82	1917	P34932	HSPA4	Heat shock 70 kDa protein 4	yes	yes	1	3	1.8192e-08	78.326	1182	2973000	2521200	3794900	3555800	1.80149e+07	1.53596e+07	1.97909e+07	1.8401e+07	1	1	1	1
6947	KVVYENAYGQFIGPHR	Phospho (STY)	1956.92	134	B2R5P6;E2QRB9;B7Z2S5;E7EW10;B7Z904;E9PIR7;Q16881-5;Q16881-2;Q16881-4;E9PNQ6;E7ESI6;Q16881-3;Q16881-6;Q16881;F5H780;E9PMY9	TXNRD1	Thioredoxin reductase 1, cytoplasmic	yes	no	1	3	2.6484e-105	195.6	321	2956000	0	4445300	4928800	1.79119e+07	0	2.31828e+07	2.55061e+07	1	0	1	1
7160	LDNGGYYITTR	Phospho (STY)	1351.58	1142	P06241-3;Q5R3A8;P06241-2;P06241;P07947;J3QRU1	FYN;YES1	Tyrosine-protein kinase Fyn;Tyrosine-protein kinase Yes	yes	no	1	2	9.0363e-11	72.29	739;740	2951900	0	4066300	4431100	1.78871e+07	0	2.12063e+07	2.29306e+07	1	0	2	1
10397	QPGPVTNGQLQQPTTGAASGGYIKR	Phospho (STY)	2605.26	1198	O00161	SNAP23	Synaptosomal-associated protein 23	yes	yes	1	3	1.7946e-09	79.236	51;769	2946400	2689500	0	3583200	1.78537e+07	1.63849e+07	0	1.85427e+07	1	1	0	1
8332	LSPGESAYQK	Phospho (STY)	1158.5	2757	Q6NYC8-2;Q6NYC8	PPP1R18	Phostensin	yes	no	1	2	3.203e-06	73.499	1608	2931100	10009000	0	534700	1.7761e+07	6.09766e+07	0	2.76703e+06	0	0	0	0
6964	KYSLTVAVK	Phospho (STY)	1087.57	1502,2003,2002	P00519;P00519-2;P42684-4;P42684-7;P42684-10;P42684-5;P42684-8;P42684-2;P42684-6;P42684-3;P42684	ABL1;ABL2	Tyrosine-protein kinase ABL1;Abelson tyrosine-protein kinase 2	no	no	1	2	0.00013408	92.538	907	2921800	2937200	4660100	4947600	1.77047e+07	1.78939e+07	2.4303e+07	2.56034e+07	1	1	1	2
635	ANRGPAYGLSR	Acetyl (Protein N-term),Phospho (STY)	1282.58	1960	P37802	TAGLN2	Transgelin-2	yes	yes	1	2	0.00081857	70.685	1212	2904500	2979200	4318500	4365600	1.75998e+07	1.81498e+07	2.25215e+07	2.25916e+07	0	0	1	1
4284	GYAQQDTQEFLR	Phospho (STY)	1534.65	3598	Q9Y2K6	USP20	Ubiquitin carboxyl-terminal hydrolase 20	yes	yes	1	2,3	3.5125e-15	130.56	1925	2879700	4074000	4640700	3706300	1.74496e+07	2.48195e+07	2.42018e+07	1.91798e+07	2	3	3	2
16869	VYAENAIR	Phospho (STY)	1014.45	905	F8VUA2;F8VVT7;Q9HD42	CHMP1A	Charged multivesicular body protein 1a	yes	no	1	2	0.00040956	73.248	652	2877000	0	5503800	4989300	1.74332e+07	0	2.8703e+07	2.58192e+07	1	0	1	1
9882	NYILDQTNVYGSAQR	Phospho (STY)	1820.81	347	Q9BUJ2-4;B7Z4B8;Q9BUJ2-2;Q9BUJ2;Q9BUJ2-3	HNRNPUL1	Heterogeneous nuclear ribonucleoprotein U-like protein 1	yes	no	1	2,3	4.0355e-08	63.682	407	2868900	1818200	4848200	3879900	1.73841e+07	1.10768e+07	2.5284e+07	2.00781e+07	2	1	2	2
6731	KLEDNYCEITGMNTLLSAPIHTQMQQK	Phospho (STY)	3242.48	2958	Q8NG31-3;Q8NG31-4;Q8NG31-2;Q8NG31	CASC5	Protein CASC5	yes	no	1	4	4.2561e-18	80.117	1675	2848200	2651500	5384600	5348900	1.72587e+07	1.61534e+07	2.80814e+07	2.76801e+07	1	1	2	2
6543	KAQDCYFMK	Phospho (STY)	1269.49	1300	O43353-2;O43353	RIPK2	Receptor-interacting serine/threonine-protein kinase 2	yes	no	1	2	1.7246e-10	144.77	819	2838000	3196200	4580500	4989100	1.71969e+07	1.94718e+07	2.38879e+07	2.58182e+07	1	1	1	1
4661	HGMNGFFQQQMIYDSPPSR	Oxidation (M),Phospho (STY)	2334.96	2482	Q13480;Q13480-2;B7Z3B9	GAB1	GRB2-associated-binding protein 1	yes	no	1	3	1.1905e-25	84.94	1502	2820900	5460500	4408300	9026300	1.70933e+07	3.32663e+07	2.29898e+07	4.67103e+07	2	2	2	3
4104	GSLTGSETDNEDVYTFKTPSNTLCR	Phospho (STY)	2871.23	3581	Q9UQC2-2;Q9UQC2	GAB2	GRB2-associated-binding protein 2	yes	no	1	3	7.6805e-82	156.23	257;1914	2805700	2258700	3872200	6035500	1.70012e+07	1.37604e+07	2.0194e+07	3.12332e+07	1	1	1	0
7523	LHLYNSLTR	Phospho (STY)	1195.58	221	P49589-2;B4DKY1;P49589;P49589-3;C9JLN0;E9PRS8;E9PLP0	CARS	Cysteine--tRNA ligase, cytoplasmic	yes	no	1	2,3	6.2932e-05	66.692	352	2789400	2898500	3722200	4324200	1.69024e+07	1.76582e+07	1.94117e+07	2.23774e+07	2	2	2	1
10890	SASDASISSGTHGQYSILQTAR	Phospho (STY)	2316.04	608	O15056-3;O15056-2;E7ER60;O15056	SYNJ2	Synaptojanin-2	yes	no	1	3	3.0792e-59	127.01	23;499	2784400	2970700	5058800	5713500	1.68721e+07	1.8098e+07	2.63823e+07	2.95669e+07	1	1	1	1
15918	VASMPLISSTCDMVSAAYASTK	Phospho (STY)	2369.04	1352	O60664-4;O60664-3;O60664	PLIN3	Perilipin-3	yes	no	1	3	1.0683e-14	75.064	846	2763500	2275000	3212400	2793500	1.67454e+07	1.38597e+07	1.67531e+07	1.44561e+07	1	1	0	1
16220	VHTDFTPSPYDTDSLK	Phospho (STY)	1901.81	938,1440	O94885;Q9NSI8-3;Q9NSI8;F8WAA1	SASH1;SAMSN1	SAM and SH3 domain-containing protein 1;SAM domain-containing protein SAMSN-1	no	no	1	2,3	7.9169e-14	72.315	46;672	2760000	2525600	7964900	6032500	1.67242e+07	1.53864e+07	4.15379e+07	3.12177e+07	1	1	3	2
10438	QQWQQLYDTLNAWK	Phospho (STY)	1900.85	2817	Q7L2H7;B4E2Q4	EIF3M	Eukaryotic translation initiation factor 3 subunit M	yes	no	1	2,3	1.5756e-18	91.62	1628	2753900	1459400	2658500	2747500	1.66873e+07	8.89092e+06	1.38644e+07	1.42181e+07	2	1	2	2
16721	VTASGPGLSSYGVPASLPVDFAIDAR	Phospho (STY)	2626.27	1385	O75369-6;O75369-3;O75369-2;O75369-9;O75369;O75369-8;O75369-5;O75369-4;E7EN95;O75369-7	FLNB	Filamin-B	yes	no	1	3	4.0397e-06	66.613	58;864	2750000	2965300	4309600	3606600	1.66636e+07	1.80651e+07	2.24751e+07	1.86638e+07	0	0	1	1
973	AYGPGLEK	Phospho (STY)	913.395	1385	O75369-6;O75369-3;O75369-2;O75369-9;O75369;O75369-8;O75369-5;O75369-4;E7EN95;O75369-7	FLNB	Filamin-B	yes	no	1	2	0.0012833	53.493	860	2740200	0	917210	3950200	1.66043e+07	0	4.78336e+06	2.04419e+07	1	0	0	1
6559	KDASSQDCYDIPR	Phospho (STY)	1633.64	2482	Q13480;Q13480-2;B7Z3B9	GAB1	GRB2-associated-binding protein 1	yes	no	1	2,3	5.4126e-13	85.837	1500	2738200	256320	6351800	4884100	1.65921e+07	1.56155e+06	3.31254e+07	2.52748e+07	1	0	1	2
16600	VPLKPYAAPVPR	Phospho (STY)	1386.74	2919	Q8N4C8;Q8N4C8-2;Q8N4C8-3	MINK1	Misshapen-like kinase 1	yes	no	1	2,3	0.00036566	62.466	1663	2714500	3954900	3730300	4988900	1.64485e+07	2.40939e+07	1.9454e+07	2.58171e+07	0	2	3	2
3760	GKADGGAEYATYQTK	Phospho (STY)	1638.69	1715	P15529-7;P15529-4;P15529-6;P15529-3;P15529-5;P15529-2;P15529-16			yes	no	1	2,3	7.3517e-59	190.24	196;1057;1058	2700400	2092100	5390500	3774000	1.63631e+07	1.27454e+07	2.81121e+07	1.95301e+07	1	0	1	1
17447	YKDIYTELSIAK	Phospho (STY)	1522.73	2793	Q6WCQ1-3;Q6WCQ1;Q6WCQ1-2	MPRIP	Myosin phosphatase Rho-interacting protein	yes	no	1	3	1.1264e-05	74.987	1620	2695800	2029700	4033200	2576400	1.63352e+07	1.23653e+07	2.10336e+07	1.33326e+07	1	1	1	1
1863	DYGHSSSRDDYPSR	Phospho (STY)	1720.65	1963	P38159;H3BT71;P38159-2;Q96E39;B3KRG5;H3BUY5	RBMX;RBMXL1	RNA-binding motif protein, X chromosome;RNA-binding motif protein, X chromosome, N-terminally processed;RNA binding motif protein, X-linked-like-1	yes	no	1	3	5.2471e-09	89.507	1216	2692900	2057300	124710	1895000	1.63176e+07	1.25334e+07	650378	9.80646e+06	1	1	0	1
16706	VSSQGNLIPARPAPAPPLYSSLT	Phospho (STY)	2415.22	2480	Q13443	ADAM9	Disintegrin and metalloproteinase domain-containing protein 9	yes	yes	1	3	0.0035386	62.099	1496	2684600	2586300	0	0	1.62673e+07	1.57562e+07	0	0	0	0	0	0
2564	FAGSGNEENRNNAYPHK	Phospho (STY)	1983.82	2935	Q8NBF2;Q8NBF2-2	NHLRC2	NHL repeat-containing protein 2	yes	no	1	3	1.1976e-16	92.773	1665	2684300	2065600	5544000	5631300	1.62655e+07	1.2584e+07	2.89126e+07	2.91415e+07	1	0	0	1
1737	DSGLYKELLHK	Phospho (STY)	1381.66	2998	Q8WUM9	SLC20A1	Sodium-dependent phosphate transporter 1	yes	yes	1	3	0.033559	42.629	1686	2677800	0	3902500	4685500	1.62261e+07	0	2.0352e+07	2.42471e+07	0	0	1	0
3425	GDRIYHQLK	Phospho (STY)	1208.57	1834	P26640;B4DZ61	VARS	Valine--tRNA ligase	yes	no	1	3	0.0071045	50.353	1147	2677500	2676400	345210	756750	1.62243e+07	1.63051e+07	1.80031e+06	3.91611e+06	1	0	0	0
17723	YSSLNLFDTYK	Phospho (STY)	1429.62	2058	P48634-4;P48634-2;P48634-3;P48634	PRRC2A	Protein PRRC2A	yes	no	1	2	1.369e-18	144.1	1283	2665200	2417900	3513300	3104800	1.61498e+07	1.47303e+07	1.83223e+07	1.60671e+07	2	2	2	2
9057	MSGDPDVLEYYKNDHSK	Phospho (STY)	2076.85	3581	Q9UQC2-2;Q9UQC2	GAB2	GRB2-associated-binding protein 2	yes	no	1	3	6.4028e-12	87.429	1917	2663300	2325300	5373200	5589300	1.61383e+07	1.41661e+07	2.80219e+07	2.89241e+07	1	1	1	1
4102	GSLSTDKDTAYGSFQNGHGIK	Phospho (STY)	2262	51	Q5JSL3;A6NIW2	DOCK11	Dedicator of cytokinesis protein 11	yes	no	1	3	0.027337	49.768	281	2652000	2649900	4701500	5048600	1.60698e+07	1.61437e+07	2.45189e+07	2.61261e+07	0	0	0	1
10679	RKQYPISLVLAPTR	Phospho (STY)	1720.94	1221	O00571-2;O00571;B4DXX7;O15523	DDX3X;DDX3Y	ATP-dependent RNA helicase DDX3X;ATP-dependent RNA helicase DDX3Y	yes	no	1	3	0.00010986	76.311	786	2646900	4580500	4010500	4237300	1.60389e+07	2.79052e+07	2.09153e+07	2.19277e+07	1	1	1	2
4067	GRQYQELPR	Phospho (STY)	1225.56	2434	Q12809-2;Q12809-7;Q12809-4;Q12809	KCNH2	Potassium voltage-gated channel subfamily H member 2	yes	no	1	3	4.9452e-05	94.309	1470	2642100	2860900	4867300	4670800	1.60098e+07	1.74291e+07	2.53836e+07	2.4171e+07	0	1	2	1
8812	MDTCSSNLNNSIYKK	Phospho (STY)	1853.77	1817	P25116	F2R	Proteinase-activated receptor 1	yes	yes	1	3	1.1239e-05	56.29	1132	2638100	3255500	4867100	0	1.59856e+07	1.98331e+07	2.53825e+07	0	0	0	0	0
152	AEERPTFDYLQSVLDDFYTATEGQYQQQP	Phospho (STY)	3518.52	1585,1586	P07948;P07948-2	LYN	Tyrosine-protein kinase Lyn	no	no	1	3	0.040997	40.044	191	2627900	1973800	0	0	1.59238e+07	1.20247e+07	0	0	0	0	0	0
9739	NSSYVHGGLDSNGKPADAVYGQK	Phospho (STY)	2443.08	2470	Q13283;Q5HYE9;E5RJU8	G3BP1;DKFZp313K0921	Ras GTPase-activating protein-binding protein 1	yes	no	1	3	0.00010126	70.345	1488	2627400	2068100	4545200	4255900	1.59207e+07	1.25992e+07	2.37038e+07	2.20239e+07	0	0	1	1
11100	SFDLTTPYR	Phospho (STY)	1178.5	641	E7EU13;Q96P48-2;Q96P48-4;Q96P48-1;Q96P48-3;Q96P48;Q96P48-7	ARAP1	Arf-GAP with Rho-GAP domain, ANK repeat and PH domain-containing protein 1	yes	no	1	2	5.8093e-05	73.233	516	2625200	2196600	4644300	4786500	1.59074e+07	1.33821e+07	2.42206e+07	2.47697e+07	3	3	3	3
17461	YKVPDGKPENEFAFNAEFK	Phospho (STY)	2309.04	2586	Q15181	PPA1	Inorganic pyrophosphatase	yes	yes	1	3	0.0045014	63.998	1556	2591700	0	3469600	3918300	1.57044e+07	0	1.80944e+07	2.02769e+07	1	0	0	0
12036	SREYDQLYEEYTR	Phospho (STY)	1830.75	1215	O00459;E9PFP1	PIK3R2	Phosphatidylinositol 3-kinase regulatory subunit beta	yes	no	1	3	3.6692e-05	61.409	777	2567400	2339500	5240500	4372700	1.55572e+07	1.42526e+07	2.73299e+07	2.26283e+07	1	2	2	2
9035	MQNHGYENPTYKYLEQMQI	Phospho (STY)	2466.04	808	Q06481-5;F5H845;F5GZY0;Q06481-4;Q06481-2;Q06481-3;Q06481-6;Q06481	APLP2	Amyloid-like protein 2	yes	no	1	3	3.7948e-25	97.235	168;597;598;599	2563800	2392400	5198100	4457800	1.55354e+07	1.45749e+07	2.71087e+07	2.30687e+07	1	1	0	1
16874	VYAMCQIK	Phospho (STY)	1091.45	376	O95487-2;O95487;B7ZKM8	SEC24B	Protein transport protein Sec24B	yes	no	1	2	0.00041888	68.915	416	2563800	2333700	3517200	3947500	1.55354e+07	1.42173e+07	1.83426e+07	2.0428e+07	1	1	2	1
17676	YRFQSNHMDMVR	Phospho (STY)	1662.68	2090	P49914-2;P49914	MTHFS	5-formyltetrahydrofolate cyclo-ligase	yes	no	1	3	6.7684e-09	85.522	1290	2555900	2454300	5273900	6236200	1.54875e+07	1.4952e+07	2.7504e+07	3.22718e+07	1	0	0	1
17823	YYADGEDAYAMKR	Phospho (STY)	1631.63	1986	P41227;F8W808;A8MWP7;P41227-2;Q9BSU3	NAA10;NAA11	N-alpha-acetyltransferase 10;N-alpha-acetyltransferase 11	yes	no	1	3	2.3713e-09	79.492	1224;1225	2549600	2114600	3529500	4579700	1.54493e+07	1.28825e+07	1.84068e+07	2.36995e+07	1	2	2	2
15956	VCMVYDLYK	Phospho (STY)	1269.52	1895	P31939-2;P31939;F5GWY2	ATIC	Bifunctional purine biosynthesis protein PURH;Phosphoribosylaminoimidazolecarboxamide formyltransferase;IMP cyclohydrolase	yes	no	1	2	6.0943e-05	71.451	1176	2541500	2531200	3923900	3327700	1.54002e+07	1.54205e+07	2.04636e+07	1.72206e+07	1	1	1	1
17397	YIDQEELNK	Phospho (STY)	1230.52	1590,1583,2674	P07900;P07900-2;Q86U12;Q14568;P08238;Q58FF8	HSP90AA1;HSP90AA2;HSP90AB1;HSP90AB2P	Heat shock protein HSP 90-alpha;Putative heat shock protein HSP 90-alpha A2;Heat shock protein HSP 90-beta;Putative heat shock protein HSP 90-beta 2	no	no	1	2	5.2959e-05	70.816	969	2529700	2779100	4223600	4130900	1.53287e+07	1.69308e+07	2.20266e+07	2.1377e+07	1	1	2	2
3528	GFKDQIYDIFQK	Phospho (STY)	1580.73	2206	P60842;J3KT12;P60842-2	EIF4A1	Eukaryotic initiation factor 4A-I	yes	no	1	2,3	1.5898e-05	72.29	1342	2524500	3434100	4993600	4510500	1.52972e+07	2.09211e+07	2.60422e+07	2.33414e+07	2	2	3	3
1811	DVIINQEGEYIK	Phospho (STY)	1499.69	3361	Q9HC35-2;Q9HC35	EML4	Echinoderm microtubule-associated protein-like 4	yes	no	1	2,3	3.284e-34	158.34	1818	2523200	1822900	2102000	1620900	1.52893e+07	1.11054e+07	1.09622e+07	8.38801e+06	3	2	1	1
9643	NPIYSQPAWMNDSHK	Phospho (STY)	1866.78	2734	Q5VYS8-4;Q5VYS8-6;Q5VYS8;Q5VYS8-5;Q5VYS8-3;Q5VYS8-2	ZCCHC6	Terminal uridylyltransferase 7	yes	no	1	3	1.8767e-08	63.31	1599	2518800	2468100	4153100	4178100	1.52627e+07	1.50361e+07	2.16589e+07	2.16213e+07	1	1	1	1
3909	GMYDVGLPSR	Phospho (STY)	1173.49	2622	Q16222-2;Q16222-3;Q16222	UAP1	UDP-N-acetylhexosamine pyrophosphorylase;UDP-N-acetylgalactosamine pyrophosphorylase;UDP-N-acetylglucosamine pyrophosphorylase	yes	no	1	2	8.2665e-06	68.107	1566	2510600	2115900	4986200	4051700	1.5213e+07	1.28904e+07	2.60037e+07	2.09672e+07	1	2	2	2
10291	QLEETNNDYETADGGYMTLNPR	Oxidation (M),Phospho (STY)	2626.05	795	F5GY95;P12318-2;P12318	FCGR2A	Low affinity immunoglobulin gamma Fc region receptor II-a	yes	no	1	3	2.1941e-14	71.853	591;592	2501800	3033900	0	3162900	1.51597e+07	1.8483e+07	0	1.63677e+07	1	1	0	1
17309	YGIDKDKVDK	Phospho (STY)	1259.58	2531,2532	Q14247;Q14247-3;Q14247-2	CTTN	Src substrate cortactin	no	no	1	3	0.056157	47.302	1532	2497100	1425200	108580	1142700	1.51312e+07	8.68257e+06	566258	5.91337e+06	1	0	0	0
965	AYEFAER	Phospho (STY)	964.369	2346,2162	P53675-2;P53675;J3KR87;Q00610-2;Q00610	CLTCL1;CLTC	Clathrin heavy chain 2;Clathrin heavy chain 1	no	no	1	2	0.00075843	77.282	1325	2496500	2404500	4361000	4378200	1.51276e+07	1.46486e+07	2.27432e+07	2.26568e+07	2	1	2	1
16533	VMVYSALR	Phospho (STY)	1017.47	3077	Q96BI3-3;Q96BI3	APH1A	Gamma-secretase subunit APH-1A	yes	no	1	2	0.00056672	85.642	1733	2491800	2086700	3865500	0	1.50991e+07	1.27125e+07	2.01591e+07	0	0	0	0	0
20	AAEVLVYGAPPGR	Phospho (STY)	1378.66	1059	H7BXP5;Q4KMQ1	TPRN	Taperin	yes	no	1	2	5.5603e-05	49.448	716	2482600	1960100	3151000	2024200	1.50433e+07	1.19413e+07	1.64329e+07	1.04751e+07	1	0	1	0
6228	IRDQYLVWLTQK	Phospho (STY)	1641.83	1215	O00459	PIK3R2	Phosphatidylinositol 3-kinase regulatory subunit beta	yes	yes	1	3	0.001641	49.298	776	2474700	1993800	3929700	3370500	1.49955e+07	1.21466e+07	2.04939e+07	1.7442e+07	1	0	1	1
475	ALELDSNLYR	Phospho (STY)	1272.58	1932	P35579;P35579-2	MYH9	Myosin-9	yes	no	1	2	6.3293e-06	66.056	1196	2459300	4203100	7379600	3273300	1.49021e+07	2.5606e+07	3.84855e+07	1.6939e+07	1	1	1	0
11708	SLSEYNNFK	Phospho (STY)	1180.48	1815	P24928	POLR2A	DNA-directed RNA polymerase II subunit RPB1	yes	yes	1	2	2.7127e-05	97.635	1130	2456700	2947900	3971800	4583500	1.48864e+07	1.79591e+07	2.07134e+07	2.37192e+07	1	1	1	1
2496	EVTVTPNAAWGGEGSLGCGIGYGYLHR	Phospho (STY)	2900.3	302	Q9BQQ3-3;B4E1H8;Q9BQQ3	GORASP1	Golgi reassembly-stacking protein 1	yes	no	1	3	1.7782e-26	88.976	390	2451500	0	3622500	2741500	1.48549e+07	0	1.88918e+07	1.4187e+07	2	0	1	1
6594	KFDIPSMESTLNQSAMMETLYSDPHHR	Phospho (STY)	3244.4	918	F8W7K4;Q6P2H3-2;Q6P2H3	CEP85	Centrosomal protein of 85 kDa	yes	no	1	4,5	3.4674e-08	59.893	666	2440600	2277700	5526000	5401700	1.47888e+07	1.38761e+07	2.88188e+07	2.79533e+07	1	0	1	1
8737	LYRVPGQFMLVGHLSSSK	Phospho (STY)	2098.04	230	O43182-5;B4DN07;O43182-2;O43182-4;O43182	ARHGAP6	Rho GTPase-activating protein 6	yes	no	1	3	0.026621	45.221	354	2440000	1956400	3953300	3517000	1.47852e+07	1.19187e+07	2.06169e+07	1.82002e+07	1	0	1	1
10017	PTVYGVSPNYDKWEMER	Phospho (STY)	2149.92	1502	P00519;P00519-2	ABL1	Tyrosine-protein kinase ABL1	yes	no	1	3	9.3486e-12	84.375	912	2435900	2629200	4980200	4341500	1.47603e+07	1.60175e+07	2.59724e+07	2.24669e+07	1	1	2	2
8318	LSLPEIPSYGFLVPR	Phospho (STY)	1766.9	3382	Q9NQ75;Q9NQ75-2	CASS4	Cas scaffolding protein family member 4	yes	no	1	2,3	6.3782e-08	66.246	130;1830	2431300	0	6675000	147760	1.47325e+07	0	3.4811e+07	764645	1	0	3	0
10116	QEDGGVYSSSGLK	Phospho (STY)	1405.58	1731	P16591-3;P16591-2;P16591	FER	Tyrosine-protein kinase Fer	yes	no	1	2	3.9001e-06	44.246	1076	2397500	4534700	0	7494300	1.45277e+07	2.76262e+07	0	3.87823e+07	1	1	0	1
17311	YGINNIR	Phospho (STY)	928.417	313	B4E363;Q9Y285;K7ER00	FARSA	Phenylalanine--tRNA ligase alpha subunit	yes	no	1	2	0.0028377	55.604	395	2396100	2228000	2702700	3274000	1.45192e+07	1.35734e+07	1.40949e+07	1.69427e+07	1	1	1	1
8482	LTTPTYGDLNHLVSATMSGVTTCLR	Phospho (STY)	2787.3	2302,1576,2510,3238,1529	Q13885;P04350;Q5JP53;P07437;Q5ST81;P68371;Q9BVA1	TUBB2A;TUBB4A;TUBB;TUBB4B;TUBB2B	Tubulin beta-2A chain;Tubulin beta-4A chain;Tubulin beta chain;Tubulin beta-4B chain;Tubulin beta-2B chain	no	no	1	3	5.7958e-19	80.786	188	2385600	0	4913400	4055500	1.44556e+07	0	2.5624e+07	2.09869e+07	0	0	1	1
12572	TAEIVYAATTSLR	Phospho (STY)	1474.71	3390	Q9NR09	BIRC6	Baculoviral IAP repeat-containing protein 6	yes	yes	1	2,3	9.4907e-13	90.759	1840	2380000	2763600	3821000	2875800	1.44216e+07	1.68363e+07	1.9927e+07	1.4882e+07	2	2	1	2
6239	IRYESLTDPSKLDSGK	Phospho (STY)	1887.9	1590,1583,2674	P07900;P07900-2;P08238;Q58FF7;Q58FF8	HSP90AA1;HSP90AB1;HSP90AB3P;HSP90AB2P	Heat shock protein HSP 90-alpha;Heat shock protein HSP 90-beta;Putative heat shock protein HSP 90-beta-3;Putative heat shock protein HSP 90-beta 2	no	no	1	3	0.034878	58.688	967	2379200	2126700	2730700	3860800	1.44168e+07	1.29562e+07	1.42409e+07	1.99793e+07	0	0	0	0
9144	NAAEYLLSSGINGSFLVR	Phospho (STY)	1989.96	1502	P00519;P00519-2	ABL1	Tyrosine-protein kinase ABL1	yes	no	1	2,3	2.8727e-41	137.91	910	2373700	909320	4594500	2646600	1.43834e+07	5.53974e+06	2.39609e+07	1.36959e+07	4	2	5	3
13393	TGIREDITYQQPR	Phospho (STY)	1655.77	3149	Q96Q83	ALKBH3	Alpha-ketoglutarate-dependent dioxygenase alkB homolog 3	yes	yes	1	3	3.2474e-05	66.393	1750	2371700	2748400	4056800	5061300	1.43713e+07	1.67437e+07	2.11567e+07	2.61918e+07	0	1	2	2
10899	SAVGFEYQGKTEK	Phospho (STY)	1522.67	2531,2532	Q14247;Q14247-3;Q14247-2	CTTN	Src substrate cortactin	no	no	1	3	2.1232e-05	72.891	1530	2353400	2653600	3407600	4038600	1.42604e+07	1.61662e+07	1.77711e+07	2.08994e+07	0	1	1	1
2418	ETEPHHELDLQLEYGQGHQGGYFLGANK	Phospho (STY)	3246.44	852	F5H5A3;Q8IVH8-3	MAP4K3	Mitogen-activated protein kinase kinase kinase kinase	yes	no	1	4	3.0391e-14	69.248	612	2350900	1665800	3683300	4304000	1.42453e+07	1.01483e+07	1.92089e+07	2.22728e+07	1	0	2	0
8697	LYGNPNTLR	Phospho (STY)	1126.52	2616	Q15814	TBCC	Tubulin-specific chaperone C	yes	yes	1	2	7.5297e-05	101.65	1564	2350500	2359700	0	3361400	1.42429e+07	1.43757e+07	0	1.73949e+07	1	1	0	1
11907	SPDVGLYGVIPECGETYHSDLAEAK	Phospho (STY)	2786.21	2039	P46940;H0YLE8	IQGAP1	Ras GTPase-activating-like protein IQGAP1	yes	no	1	3	1.2694e-19	84.125	1277	2348200	0	3406000	2725400	1.42289e+07	0	1.77627e+07	1.41037e+07	1	0	1	1
5916	IIYGGSVTGATCK	Phospho (STY)	1405.63	2201	P60174-1;P60174;P60174-4	TPI1	Triosephosphate isomerase	yes	no	1	2	1.7041e-08	66.989	1340	2344000	2478800	2769300	3017400	1.42035e+07	1.51013e+07	1.44422e+07	1.56148e+07	1	1	2	1
17680	YRPASASVSALIGGR	Phospho (STY)	1583.78	2027	P46108-2			yes	yes	1	3	0.032355	46.873	1257	2342800	3171300	3807000	4297800	1.41962e+07	1.93201e+07	1.9854e+07	2.22407e+07	0	0	1	1
12677	TASDTDSSYCIPTAGMSPSR	Phospho (STY)	2182.85	2482	Q13480;Q13480-2;B7Z3B9	GAB1	GRB2-associated-binding protein 1	yes	no	1	2,3	1.7106e-15	73.057	1507	2330500	3015500	1371100	5453000	1.41217e+07	1.8371e+07	7.15046e+06	2.82188e+07	1	1	1	2
6259	ISGLIYEETR	Phospho (STY)	1259.58	2268	P62805	HIST1H4A	Histone H4	yes	yes	1	2	5.2998e-11	74.962	1365	2321300	0	3034700	3291100	1.40659e+07	0	1.58263e+07	1.70312e+07	2	1	1	2
7681	LKIYEEAWTK	Phospho (STY)	1359.65	3256	Q9BXJ9;Q9BXJ9-4	NAA15	N-alpha-acetyltransferase 15, NatA auxiliary subunit	yes	no	1	2,3	0.0014089	56.087	1795	2313300	2493300	6317100	2047700	1.40175e+07	1.51896e+07	3.29445e+07	1.05967e+07	1	1	1	1
16224	VHYARPSHPPPDPPILEGAVGGNEAR	Phospho (STY)	2812.34	933	F8W9S7;Q14C86-3;Q14C86-4;Q14C86-5;Q14C86-2;Q14C86;Q14C86-6	GAPVD1	GTPase-activating protein and VPS9 domain-containing protein 1	yes	no	1	4	0.0084242	56.688	45;669	2308100	2911600	3905900	5026500	1.39859e+07	1.7738e+07	2.03698e+07	2.60117e+07	2	2	1	0
2555	FACNGTVIEHPEYGEVIQLQGDQR	Phospho (STY)	2839.26	1163	P41567;K7EM18;O60739	EIF1;EIF1B	Eukaryotic translation initiation factor 1;Eukaryotic translation initiation factor 1b	yes	no	1	3	3.5755e-34	92.01	755	2299000	2194400	3946800	4722500	1.39308e+07	1.33687e+07	2.05831e+07	2.44385e+07	1	1	1	3
14988	TSHYLTPQSNHLSLSK	Phospho (STY)	1891.88	2777	Q6R327;Q6R327-3	RICTOR	Rapamycin-insensitive companion of mTOR	yes	no	1	3	1.1585e-11	66.826	1615	2295900	2310400	3258400	3689800	1.3912e+07	1.40754e+07	1.6993e+07	1.90944e+07	0	0	0	1
9638	NPGFYVEANPMPTFK	Phospho (STY)	1790.77	1757	P19174;P19174-2	PLCG1	1-phosphatidylinositol 4,5-bisphosphate phosphodiesterase gamma-1	yes	no	1	2,3	4.0447e-19	86.367	1094	2291700	3521200	6079900	5481600	1.38866e+07	2.14518e+07	3.17074e+07	2.83668e+07	2	2	2	3
17342	YGPSLMPGGNK	Phospho (STY)	1199.5	247	B4DQJ8;P52209;F5H7U0	PGD	6-phosphogluconate dehydrogenase, decarboxylating	yes	no	1	2	1.9167e-08	97.734	368	2276600	2229100	0	4507500	1.37951e+07	1.35801e+07	0	2.33259e+07	1	0	0	1
12278	SVFALTNGIYPHK	Phospho (STY)	1525.73	2370	Q02878	RPL6	60S ribosomal protein L6	yes	yes	1	2,3	2.8212e-06	60.157	1415	2270100	0	0	2786500	1.37557e+07	0	0	1.44199e+07	2	0	0	1
5782	IGYPKPALLHSTFFPALQGAQTK	Phospho (STY)	2564.32	1799	P23381-2;P23381	WARS	Tryptophan--tRNA ligase, cytoplasmic;T1-TrpRS;T2-TrpRS	yes	no	1	3,4	1.6536e-09	80.752	1119	2269500	2668300	4261100	2399300	1.3752e+07	1.62557e+07	2.22222e+07	1.24162e+07	2	1	2	1
12662	TAPVQAPPAPVIVTETPEPAMTSGVYRPPGAR	Phospho (STY)	3336.66	3543	Q9UKY7;Q9UKY7-2;D6R9V8;D6RFH2;Q9UKY7-3	CDV3	Protein CDV3 homolog	yes	no	1	4	0.0021804	68.96	136;255	2257700	2115700	3481800	3201900	1.36805e+07	1.28892e+07	1.8158e+07	1.65696e+07	0	0	1	1
11509	SKEYDRLYEEYTR	Phospho (STY)	1830.78	892	Q92569;F6TDL0;Q92569-3;E7EMU8;Q92569-2	PIK3R3	Phosphatidylinositol 3-kinase regulatory subunit gamma	yes	no	1	3	1.0457e-12	119.17	640;641	2253100	2785100	4721500	5865200	1.36527e+07	1.69673e+07	2.46232e+07	3.03519e+07	1	1	1	1
7146	LDGENIYIR	Phospho (STY)	1171.53	1651	P11171-4;P11171-3;P11171-2;P11171;P11171-7	EPB41	Protein 4.1	yes	no	1	2	6.3568e-05	74.173	1009	2246800	2679200	4061800	3659700	1.36145e+07	1.63222e+07	2.11828e+07	1.89386e+07	2	2	2	2
17330	YGMLLYQNYR	Phospho (STY)	1399.6	2474	Q13322-3;Q13322-2;Q13322-4;Q13322	GRB10	Growth factor receptor-bound protein 10	yes	no	1	2	7.1256e-06	61.691	1490;1491	2239000	4172200	2356200	2550400	1.35672e+07	2.54178e+07	1.22879e+07	1.31981e+07	1	1	1	0
6873	KQYPISLVLAPTR	Phospho (STY)	1564.84	1221	O00571-2;O00571;B4DXX7;O15523	DDX3X;DDX3Y	ATP-dependent RNA helicase DDX3X;ATP-dependent RNA helicase DDX3Y	yes	no	1	2,3	6.3018e-10	82.651	786	2229400	4752100	6835000	7031000	1.35091e+07	2.89506e+07	3.56454e+07	3.63848e+07	1	2	2	2
1548	DKYGNEGYIPSNYVTGK	Phospho (STY)	1983.86	2001	P42680	TEC	Tyrosine-protein kinase Tec	yes	yes	1	3	5.4978e-07	70.117	1236;1237	2217800	2466700	3833200	3449000	1.34388e+07	1.50276e+07	1.99906e+07	1.78483e+07	0	1	1	1
3519	GFGHIGIAVPDVYSACKR	Phospho (STY)	2025.95	2379	Q04760-2;Q04760	GLO1	Lactoylglutathione lyase	yes	no	1	3	7.2035e-09	67.646	1418	2215900	1370100	0	2366400	1.34273e+07	8.34689e+06	0	1.22459e+07	1	1	0	1
5773	IGTAEPDYGALYEGR	Phospho (STY)	1690.72	1757	P19174;P19174-2	PLCG1	1-phosphatidylinositol 4,5-bisphosphate phosphodiesterase gamma-1	yes	no	1	2	3.5707e-19	89.624	1093	2205300	1663100	2665800	2972800	1.3363e+07	1.01319e+07	1.39025e+07	1.5384e+07	1	1	1	2
16875	VYAPASTLVDQPYANEGTVVVTER	Phospho (STY)	2658.26	2519	Q14126	DSG2	Desmoglein-2	yes	yes	1	3	1.0377e-09	59.918	1517	2182900	0	0	0	1.32273e+07	0	0	0	1	0	0	0
16755	VTPPEGYEVVTVFPK	Phospho (STY)	1740.84	1195	O00151	PDLIM1	PDZ and LIM domain protein 1	yes	yes	1	3	6.7929e-06	53.592	182;768	2179100	3523600	2702200	2177600	1.32043e+07	2.14664e+07	1.40923e+07	1.12689e+07	1	1	1	1
2432	ETMLPENVAYLSNADLNKR	Phospho (STY)	2257.05	2846	Q86UW6-2;Q86UW6	N4BP2	NEDD4-binding protein 2	yes	no	1	3	1.8702e-13	73.928	1634	2170400	1606000	4044700	3707300	1.31515e+07	9.78403e+06	2.10936e+07	1.9185e+07	2	2	1	1
1771	DTETVYSEVRK	Phospho (STY)	1405.61	1727	P16284-3;P16284-2;P16284-6;P16284	PECAM1	Platelet endothelial cell adhesion molecule	yes	no	1	2,3	0.00045756	52.247	1073	2148900	1697700	724220	2929500	1.30213e+07	1.03427e+07	3.7769e+06	1.51599e+07	0	1	1	1
15120	TTDGVYEGVAIGGDR	Phospho (STY)	1588.68	2154	P53396-2;P53396;B4E3P0	ACLY	ATP-citrate synthase	yes	no	1	2	1.1053e-47	164.15	1320	2147900	1779300	2446500	2256900	1.30152e+07	1.08398e+07	1.27588e+07	1.16793e+07	1	1	2	3
3941	GNQLVDLAPLGYNYTVNYTTHTQTNK	Phospho (STY)	3004.4	631	E7ET89;Q86UW9-2;Q86UW9	DTX2	Probable E3 ubiquitin-protein ligase DTX2	yes	no	1	3	3.9143e-36	94.594	163;506	2138600	1915300	3457200	2835700	1.29589e+07	1.16683e+07	1.80297e+07	1.46745e+07	1	1	1	1
16697	VSLEEIYSGCTKR	Phospho (STY)	1620.72	3499	Q9UDY4	DNAJB4	DnaJ homolog subfamily B member 4	yes	yes	1	3	1.456e-08	72.891	1876	2135900	4105500	2998500	3421600	1.29425e+07	2.50114e+07	1.56375e+07	1.77065e+07	1	1	1	0
16561	VNLQMVYDSPLCR	Phospho (STY)	1673.73	313	B4E363;Q9Y285;K7ER00	FARSA	Phenylalanine--tRNA ligase alpha subunit	yes	no	1	3	7.6728e-13	100.38	394	2134100	2081000	3057700	2741000	1.29316e+07	1.26778e+07	1.59463e+07	1.41844e+07	1	1	1	1
4410	HAYVSFKPCMTR	Phospho (STY)	1575.67	1289	O43164-2;O43164	PJA2	E3 ubiquitin-protein ligase Praja-2	yes	no	1	3	3.5745e-09	80.69	815	2122400	2532800	0	3330800	1.28607e+07	1.54303e+07	0	1.72366e+07	1	0	1	1
17345	YGQFSGLNPGGR	Phospho (STY)	1331.57	2238	P62136;P62136-2;P62136-3	PPP1CA	Serine/threonine-protein phosphatase PP1-alpha catalytic subunit	yes	no	1	2	2.5405e-12	84.169	1356	2103600	1975300	2142900	2402900	1.27468e+07	1.20339e+07	1.11755e+07	1.24348e+07	1	1	1	1
17572	YMEDSTYYK	Oxidation (M),Phospho (STY)	1294.45	2386,2387	Q05397-2;Q05397-3;Q05397-4;Q8IYN9;Q05397;E7ESA6;Q8N9D7;Q05397-5;J3QT16;E9PEI4	PTK2	Focal adhesion kinase 1	no	no	1	2	3.6123e-05	74.464	99;221;1425;1426;1427	2097900	1751600	1662700	2476700	1.27122e+07	1.06711e+07	8.67119e+06	1.28167e+07	1	1	0	1
9993	PNPSSTSSPYPLPEEIR	Phospho (STY)	1949.88	1404	O75563	SKAP2	Src kinase-associated phosphoprotein 2	yes	yes	1	2	2.2276e-11	62.94	871	2094100	0	3435800	4097400	1.26892e+07	0	1.79181e+07	2.12037e+07	1	0	2	1
10133	QESTVSFNPYEPELAPWAADKGPQR	Phospho (STY)	2896.31	2015	P43405;P43405-2	SYK	Tyrosine-protein kinase SYK	yes	no	1	3,4	4.729e-13	88.541	1245	2079000	0	3767500	2878100	1.25977e+07	0	1.9648e+07	1.48939e+07	0	0	1	1
4004	GPVSGTEPEPVYSMEAADYR	Phospho (STY)	2233.92	2531,2532	Q14247;B4E358;Q14247-3;Q14247-2	CTTN	Src substrate cortactin	no	no	1	2,3	4.7887e-34	95.409	1525	2077700	2955300	4295800	5388300	1.25898e+07	1.80042e+07	2.24031e+07	2.7884e+07	2	2	3	3
473	ALELDPNLYR	Phospho (STY)	1282.6	913	P35580;P35580-2;F8W6L6;P35580-3;P35580-4	MYH10	Myosin-10	no	no	1	2	3.8424e-06	75.387	661	2056000	2414700	0	3923200	1.24583e+07	1.47108e+07	0	2.03022e+07	0	1	0	1
16926	VYVGNLGTGAGK	Phospho (STY)	1214.57	424	Q16629-3;Q16629-2;Q16629-4;C9JAB2;Q16629	SRSF7	Serine/arginine-rich splicing factor 7	yes	no	1	2	6.3161e-08	59.116	442	2049500	0	2414400	2557000	1.2419e+07	0	1.25914e+07	1.32323e+07	1	0	1	1
11970	SQERPGNFYVSSESIR	Phospho (STY)	1934.85	2799	Q6ZUJ8-3;Q6ZUJ8-2;Q6ZUJ8	PIK3AP1	Phosphoinositide 3-kinase adapter protein 1	yes	no	1	3	6.9508e-17	94.203	1621	2048800	1896000	2575300	3289000	1.24147e+07	1.15508e+07	1.34305e+07	1.70203e+07	1	1	1	1
16783	VVALYDYMPMNANDLQLRK	Phospho (STY)	2333.09	2393	Q06187;Q5JY90	BTK	Tyrosine-protein kinase BTK	yes	no	1	3	6.0565e-35	100.97	1444;1445	2030900	2233100	6271500	3770100	1.23062e+07	1.36044e+07	3.27066e+07	1.95099e+07	1	1	2	2
6615	KGADSLEDFLYHEGYACTSIHGDR	Phospho (STY)	2820.19	1221	O00571-2;O00571;B4DXX7;O15523	DDX3X;DDX3Y	ATP-dependent RNA helicase DDX3X;ATP-dependent RNA helicase DDX3Y	yes	no	1	4	2.3356e-43	105.79	785	2029400	2507100	4553500	5735400	1.22972e+07	1.52737e+07	2.37471e+07	2.96802e+07	2	1	2	1
11485	SISLYYTGEK	Phospho (STY)	1239.54	1758	P19338	NCL	Nucleolin	yes	yes	1	2	1.1636e-05	63.624	1096	2022900	2037900	3026900	3193300	1.22578e+07	1.24152e+07	1.57857e+07	1.6525e+07	1	1	1	1
5891	IIQLLDDYPK	Phospho (STY)	1296.64	1545	P05388;Q3B7A4;F8VWS0;G3V210;F8VQY6;F8VRK7;Q8NHW5	RPLP0;RPLP0P6	60S acidic ribosomal protein P0;60S acidic ribosomal protein P0-like	yes	no	1	2	7.2157e-06	66.056	940	2019400	1577900	2139700	2195600	1.22366e+07	9.61284e+06	1.11588e+07	1.1362e+07	0	1	2	1
17832	YYDSRPGGYGYGYGR	Phospho (STY)	1809.71	2338	P98179	RBM3	Putative RNA-binding protein 3	yes	yes	1	3	0.0056391	50.806	1393;1394	2014500	2737200	3001500	4354800	1.22069e+07	1.66755e+07	1.56532e+07	2.25357e+07	1	1	1	1
6478	IYGFYDECK	Phospho (STY)	1273.47	2238,908,2239	F8VYE8;P36873;F8W0W8;P36873-2;F8VR82;P62136;P62136-2;P62136-3;P62140	PPP1CC;PPP1CA;PPP1CB	Serine/threonine-protein phosphatase;Serine/threonine-protein phosphatase PP1-gamma catalytic subunit;Serine/threonine-protein phosphatase PP1-alpha catalytic subunit;Serine/threonine-protein phosphatase PP1-beta catalytic subunit	no	no	1	2	5.247e-05	70.028	653;654	2011600	1872400	2981300	1222600	1.21893e+07	1.1407e+07	1.55478e+07	6.32685e+06	2	2	2	1
2602	FAVPTYAAK	Phospho (STY)	1046.48	2480	Q13443	ADAM9	Disintegrin and metalloproteinase domain-containing protein 9	yes	yes	1	2	8.1062e-05	66.27	228;1495	2000400	1951700	2694600	2411800	1.21214e+07	1.18901e+07	1.40527e+07	1.24809e+07	1	1	1	0
6833	KPLYWDLYEHAQQQLLK	Phospho (STY)	2252.1	3186	Q99704-3;Q99704	DOK1	Docking protein 1	yes	no	1	3	4.625e-63	165.9	1778	1992600	1897000	3640900	3033100	1.20742e+07	1.15569e+07	1.89877e+07	1.5696e+07	1	1	1	1
1874	DYLHLPPEIVPATLR	Phospho (STY)	1812.92	2033	P46783;F6U211	RPS10	40S ribosomal protein S10	yes	no	1	3	6.251e-12	71.279	1263	1985000	1889600	2743900	0	1.20281e+07	1.15118e+07	1.43098e+07	0	1	1	1	0
4091	GSIDREDGSLQGPIGNQHIYQPVGKPDPAAPPK	Phospho (STY)	3517.7	2386	Q8IYN9;Q05397;E7ESA6;Q8N9D7;E9PEI4;Q05397-6;B4DWJ1	PTK2	Focal adhesion kinase 1	yes	no	1	4,5	1.1719e-147	189.31	1423	1979900	796940	2278700	2287700	1.19972e+07	4.8551e+06	1.18837e+07	1.18386e+07	0	0	0	0
459	ALDYYMLR	Phospho (STY)	1123.48	3630	Q9Y490;Q5TCU6	TLN1	Talin-1	yes	no	1	2	0.00021842	120.46	1935	1964400	2124900	2731300	4980300	1.19033e+07	1.29453e+07	1.42441e+07	2.57726e+07	1	1	1	1
936	AVTNHSVYCSTK	Phospho (STY)	1445.6	2832	Q7Z4W1	DCXR	L-xylulose reductase	yes	yes	1	3	5.5663e-09	69.03	1631	1960200	1712200	0	149190	1.18778e+07	1.0431e+07	0	772045	1	1	0	0
2029	EFGDLLVDNMDVPATPLSAYQIPR	Oxidation (M),Phospho (STY)	2756.28	3581	Q9UQC2-2;Q9UQC2	GAB2	GRB2-associated-binding protein 2	yes	no	1	3	1.4052e-13	69.088	1913	1957000	1582600	2457800	2238700	1.18584e+07	9.64148e+06	1.28177e+07	1.15851e+07	1	1	1	1
17138	YAPLHLVPLIER	Phospho (STY)	1499.79	2819	Q7L576;Q7L576-2;Q7L576-3;F5H583;E7EVJ5;Q96F07-2;E7EVF4;Q96F07;E7EWA4;H7C229;E7EW33	CYFIP1;CYFIP2	Cytoplasmic FMR1-interacting protein 1;Cytoplasmic FMR1-interacting protein 2	yes	no	1	3	1.2546e-07	64.121	1629	1937300	1619800	3124200	2671500	1.17391e+07	9.8681e+06	1.62931e+07	1.38248e+07	1	1	2	2
6085	IMEYYEK	Phospho (STY)	1054.41	1945	P36543-3;P36543-2;P36543;Q96A05	ATP6V1E1;ATP6V1E2	V-type proton ATPase subunit E 1;V-type proton ATPase subunit E 2	yes	no	1	2	0.0049211	46.426	1203;1204	1932700	2364400	2893200	3710900	1.17112e+07	1.44043e+07	1.50884e+07	1.92036e+07	1	1	1	1
7635	LISKPVASDSTYFAWCPDGEHILTATCAPR	Phospho (STY)	3442.57	243	B4DQ14;F8WAE5;Q9BY44;B4DF96;Q9BY44-2	EIF2A	Eukaryotic translation initiation factor 2A	yes	no	1	4	0.03007	49.087	365	1921800	1473600	3319800	2971400	1.16452e+07	8.97743e+06	1.73132e+07	1.53767e+07	0	1	1	1
17725	YSSNRPPIASLSQTEVVR	Phospho (STY)	2083.01	2578	Q15058	KIF14	Kinesin-like protein KIF14	yes	yes	1	3	0.016622	49.036	1552	1919900	2062800	2675000	2592400	1.16336e+07	1.25669e+07	1.39505e+07	1.34154e+07	0	0	0	1
6464	IYCKPHFNQLFK	Phospho (STY)	1673.78	900	F8VQE1;Q9UHB6-2;Q9UHB6;Q9UHB6-4;F8VS07;Q9UHB6-3	LIMA1	LIM domain and actin-binding protein 1	yes	no	1	3	1.7094e-05	69.721	647	1900100	2950300	4262500	4491100	1.15137e+07	1.79737e+07	2.22295e+07	2.3241e+07	0	1	1	1
16870	VYAEVNSLR	Phospho (STY)	1129.52	1762	P19784	CSNK2A2	Casein kinase II subunit alpha'	yes	yes	1	2	5.9413e-05	70.028	1098	1898000	1508300	0	2593200	1.15009e+07	9.18883e+06	0	1.34196e+07	1	1	0	1
1735	DSAYQSITHYRPVSASR	Phospho (STY)	2016.91	2098	P50402;Q5HY57	EMD	Emerin	yes	no	1	3	8.8715e-07	66.022	1292	1878100	2492300	3806800	4035100	1.13804e+07	1.51835e+07	1.98529e+07	2.08813e+07	0	0	1	1
1337	DASSQDCYDIPR	Phospho (STY)	1505.55	2482	Q13480;Q13480-2;B7Z3B9	GAB1	GRB2-associated-binding protein 1	yes	no	1	2	1.1503e-14	125.54	1500	1876800	1538900	3214100	3053800	1.13725e+07	9.37525e+06	1.67619e+07	1.58031e+07	2	1	3	2
113	ADGYEPPVQESV	Phospho (STY)	1369.54	2226	P61247;D6RAT0;D6R9B6	RPS3A	40S ribosomal protein S3a	yes	no	1	2	6.2309e-05	49.081	1350	1873600	0	2169200	1894500	1.13531e+07	0	1.13126e+07	9.80387e+06	1	0	1	2
13168	TFLRPSPEDEAIYGPNTK	Phospho (STY)	2113.97	3498	Q9UDY2-6;Q9UDY2-3;Q9UDY2;Q9UDY2-7;Q9UDY2-4;Q9UDY2-2;Q9UDY2-5	TJP2	Tight junction protein ZO-2	yes	no	1	3	2.3781e-14	89.344	1873	1871600	1400600	2855000	2239900	1.1341e+07	8.5327e+06	1.48892e+07	1.15913e+07	1	1	1	1
6586	KESYSVYVYK	Phospho (STY)	1344.6	249	Q99880;Q99879;Q99877;Q93079;Q5QNW6;P62807;P58876;P57053;O60814;Q5QNW6-2;U3KQK0;B4DR52	HIST1H2BL;HIST1H2BM;HIST1H2BN;HIST1H2BH;HIST2H2BF;HIST1H2BC;HIST1H2BD;H2BFS;HIST1H2BK	Histone H2B type 1-L;Histone H2B type 1-M;Histone H2B type 1-N;Histone H2B type 1-H;Histone H2B type 2-F;Histone H2B type 1-C/E/F/G/I;Histone H2B type 1-D;Histone H2B type F-S;Histone H2B type 1-K;Histone H2B	yes	no	1	2	1.6539e-05	95.138	370;371	1859800	1877900	2844900	2321900	1.12695e+07	1.14405e+07	1.48365e+07	1.20156e+07	1	1	2	2
17229	YESLTDPSK	Phospho (STY)	1118.45	1590,1583,2674,2673	P07900;P07900-2;Q14568;Q58FF6;P08238;Q58FF7;Q58FF8	HSP90AA1;HSP90AA2;HSP90AB4P;HSP90AB1;HSP90AB3P;HSP90AB2P	Heat shock protein HSP 90-alpha;Putative heat shock protein HSP 90-alpha A2;Putative heat shock protein HSP 90-beta 4;Heat shock protein HSP 90-beta;Putative heat shock protein HSP 90-beta-3;Putative heat shock protein HSP 90-beta 2	no	no	1	2	5.9275e-05	70.363	967;1578	1850300	2203000	2312400	3429600	1.12119e+07	1.34211e+07	1.20595e+07	1.77479e+07	1	2	2	2
7660	LIYFQLHR	Phospho (STY)	1168.58	2468	Q13263;Q13263-2	TRIM28	Transcription intermediary factor 1-beta	yes	no	1	3	0.00034767	102.71	1486	1849900	1531600	2343200	2028600	1.12095e+07	9.33077e+06	1.22201e+07	1.04978e+07	0	0	0	1
234	AFVAIGDYNGHVGLGVK	Phospho (STY)	1795.87	1718	P15880;E9PPT0;E9PM36	RPS2	40S ribosomal protein S2	yes	no	1	3	5.2989e-17	79.346	1060	1846300	1136200	2776300	1858300	1.11877e+07	6.92193e+06	1.44787e+07	9.61654e+06	1	1	1	1
8606	LVTEMGTYATQSALSSSRPTK	Phospho (STY)	2307.08	2159	P53618	COPB1	Coatomer subunit beta	yes	yes	1	3	2.9822e-14	84.946	212;1322	1840200	1646300	1873200	2584500	1.11507e+07	1.00295e+07	9.76897e+06	1.33746e+07	0	0	1	1
1012	AYYHLLEQVAPK	Phospho (STY)	1510.72	1689	P13796	LCP1	Plastin-2	yes	yes	1	2,3	2.7916e-06	49.081	1040;1041	1838800	5360300	653700	721030	1.11422e+07	3.26559e+07	3.40913e+06	3.73127e+06	1	1	1	0
11003	SDSASSEPVGIYQGFEK	Phospho (STY)	1879.79	2390	Q05655;Q05655-2	PRKCD	Protein kinase C delta type;Protein kinase C delta type regulatory subunit;Protein kinase C delta type catalytic subunit	yes	no	1	2	4.4451e-27	110.12	1431	1829900	0	2947900	3053400	1.10883e+07	0	1.53737e+07	1.58011e+07	1	0	1	1
13793	TITGNIYYAR	Phospho (STY)	1250.57	3328	Q9H4H8-2;Q9H4H8	FAM83D	Protein FAM83D	yes	no	1	2	4.2356e-06	79.148	1804	1822600	2831200	1991400	2307200	1.10441e+07	1.72482e+07	1.03854e+07	1.19396e+07	1	1	1	1
17460	YKVCNYGLTFTQK	Phospho (STY)	1700.76	3589	Q9Y277;Q9Y277-2;F5H740;E5RHE1;E5RFP6	VDAC3	Voltage-dependent anion-selective channel protein 3	yes	no	1	3	3.5635e-06	76.073	1921	1818000	188200	0	617710	1.10162e+07	1.14655e+06	0	3.19659e+06	1	0	0	0
16591	VPELYEIHK	Phospho (STY)	1206.57	1654	P11274-2;P11274	BCR	Breakpoint cluster region protein	yes	no	1	2	0.00010304	61.161	1023	1813600	1577200	0	2611700	1.09895e+07	9.60858e+06	0	1.35153e+07	0	1	0	1
760	ASAYLAPR	Phospho (STY)	927.422	910	Q12815;F8W130	TROAP	Tastin	yes	no	1	2	0.011722	48.036	655	1794100	0	0	2842300	1.08714e+07	0	0	1.47087e+07	1	0	0	1
7095	LAYQELQIDR	Phospho (STY)	1327.62	999	G5E9L0;Q8N6H7;B7Z9M7;B4DX29	ARFGAP2	ADP-ribosylation factor GTPase-activating protein 2	yes	no	1	2	6.8139e-06	79.659	698	1793700	719470	2197600	2089200	1.08689e+07	4.38314e+06	1.14608e+07	1.08114e+07	1	1	1	1
13988	TLETLLLPTANISDVDPAHAQHYQDVLYHAK	Phospho (STY)	3552.73	877	Q13576-2;J3KR91;F5H7S7;Q13576;D6R999;D6RGC6	IQGAP2	Ras GTPase-activating-like protein IQGAP2	yes	no	1	4	8.6929e-54	99.536	625	1790900	2427700	3638900	3859800	1.0852e+07	1.479e+07	1.89773e+07	1.99741e+07	2	1	2	1
12221	STQLSHLVYR	Phospho (STY)	1282.61	842	F5H3K3;Q9UM82	SPATA2	Spermatogenesis-associated protein 2	yes	no	1	2,3	3.1203e-20	101.39	609	1779100	1900000	7854900	2763500	1.07805e+07	1.15751e+07	4.09643e+07	1.43009e+07	1	1	2	1
7419	LGHPEALSAGTGSPQPPSFTYAQQR	Phospho (STY)	2676.23	2620	Q15942;B4DQX7;B4DQR8	ZYX	Zyxin	yes	no	1	3	5.7593e-13	72.316	233	1778100	2151800	2687200	2423900	1.07744e+07	1.31091e+07	1.40141e+07	1.25435e+07	1	0	1	1
15264	TTTIYEEDKR	Phospho (STY)	1334.58	1068	H7BYN4;Q02241;Q02241-2;B4E1K0	KIF23	Kinesin-like protein KIF23	yes	no	1	3	0.001098	45.433	722	1777700	0	0	343580	1.0772e+07	0	0	1.778e+06	1	0	0	0
2373	ERDYAEIQDFHR	Phospho (STY)	1657.69	2731	Q8TEW0-5;Q8TEW0-3;Q8TEW0-7;Q5VWV2;Q8TEW0-6;Q8TEW0-4;Q8TEW0-11;Q8TEW0-2;Q8TEW0	PARD3	Partitioning defective 3 homolog	yes	no	1	3,4	3.7379e-20	160.22	1594	1773000	1239500	2024700	2259400	1.07435e+07	7.55125e+06	1.05591e+07	1.16922e+07	1	1	1	1
12175	STGSVDYLALDFQPSSPSPHR	2 Phospho (STY)	2420.01	3581	Q9UQC2-2;Q9UQC2	GAB2	GRB2-associated-binding protein 2	yes	no	2	3	3.9281e-20	80.835	137;138;1915	1767900	1517400	3273400	3161900	1.07126e+07	9.24427e+06	1.70712e+07	1.63626e+07	1	0	1	1
6334	ITLDNAYMEK	Phospho (STY)	1276.54	1697	P14618;P14618-3;P14618-2;H3BQ34	PKM	Pyruvate kinase isozymes M1/M2;Pyruvate kinase	yes	no	1	2	3.5155e-06	69.721	1047	1767500	1675100	2092300	2143500	1.07102e+07	1.0205e+07	1.09116e+07	1.10924e+07	1	1	1	1
10738	RPLEQQQPHHIPTSAPVYQQPQQQPVAQSYGGYK	Phospho (STY)	3964.9	2560	Q14847;Q14847-2;B4DGQ0	LASP1	LIM and SH3 domain protein 1	yes	no	1	5	0.0084751	41.575	1544	1766800	2513400	3880000	2144000	1.07059e+07	1.53121e+07	2.02347e+07	1.1095e+07	0	0	0	1
16002	VDQSAVGFEYQGKTEK	Phospho (STY)	1864.82	2531,2532	Q14247;Q14247-3;Q14247-2	CTTN	Src substrate cortactin	no	no	1	3	7.956e-08	79.347	1531	1763300	1716000	2031200	2724200	1.06847e+07	1.04542e+07	1.0593e+07	1.40975e+07	1	1	0	1
16671	VSAQYLSEIEMAK	Phospho (STY)	1547.69	1425	O75955;B4DVY7	FLOT1	Flotillin-1	yes	no	1	2,3	1.905e-05	51.726	880	1754700	1302000	0	2365800	1.06326e+07	7.93201e+06	0	1.22428e+07	1	0	0	1
1974	EDGKEDISDPMDPNPCSATYSNLGQSR	Phospho (STY)	3062.23	3337	Q9H792	PEAK1	Pseudopodium-enriched atypical kinase 1	yes	yes	1	3	6.3246e-13	89.723	127;249	1754400	1315000	2527700	2491700	1.06308e+07	8.01121e+06	1.31823e+07	1.28943e+07	1	0	1	1
12601	TAGTSFMMTPYVVTR	Phospho (STY)	1740.76	30	A6NF29;P53779-4;Q308M2;Q499Y8;A8MWW6;P45983-3;P45983-2;P53779-2;P53779-3;P45983-4;P45983;P53779	MAPK8;MAPK10	Mitogen-activated protein kinase 8;Mitogen-activated protein kinase 10	yes	no	1	2	2.6606e-47	157.35	266	1748100	1937900	3280600	2792200	1.05926e+07	1.1806e+07	1.71087e+07	1.44494e+07	1	1	1	1
17766	YTYSEWHSFTQPR	Phospho (STY)	1780.72	2366	Q14574-2;Q02487-2;Q14574;Q02487	DSC3;DSC2	Desmocollin-3;Desmocollin-2	yes	no	1	3	1.2423e-08	58.116	1413	1739700	1768100	1559900	1620600	1.05417e+07	1.07716e+07	8.13507e+06	8.38646e+06	1	1	1	1
17749	YTGYLCR	Phospho (STY)	1011.39	2801	Q6ZW49-2;Q6ZW49-4;Q6ZW49-3;Q6ZW49-1;Q6ZW49	PAXIP1	PAX-interacting protein 1	yes	no	1	2	0.0019384	58.981	1622	1735900	4183200	3189000	3011800	1.05187e+07	2.54848e+07	1.6631e+07	1.55858e+07	1	1	1	1
9662	NPYYGGESASITPLEDLYKR	Phospho (STY)	2352.07	642	P50395;E7EU23;P50395-2	GDI2	Rab GDP dissociation inhibitor beta	yes	no	1	3	5.5326e-34	102.67	521	1726600	0	2459100	2461200	1.04623e+07	0	1.28245e+07	1.27365e+07	1	0	1	1
17291	YGCLTISHSTINRPPVK	Phospho (STY)	2021.98	2984	Q8TDY4-3;Q8TDY4	ASAP3	Arf-GAP with SH3 domain, ANK repeat and PH domain-containing protein 3	yes	no	1	3	4.5196e-05	61.265	1679	1717700	0	0	1581600	1.04084e+07	0	0	8.18464e+06	1	0	0	1
658	APHLAYLR	Phospho (STY)	1019.5	3248	Q9BWD1;B7Z233	ACAT2	Acetyl-CoA acetyltransferase, cytosolic	yes	no	1	2	0.0020552	47.082	1793	1715900	1794300	0	2661800	1.03975e+07	1.09312e+07	0	1.37746e+07	1	0	0	1
10892	SASPYHGFTIVNR	Phospho (STY)	1527.69	3378	U3KQU1;U3KQM8;Q9NPI6;U3KQI9	DCP1A	mRNA-decapping enzyme 1A	yes	no	1	3	2.2812e-05	49.298	1827	1712200	2147600	2919300	3528600	1.03751e+07	1.30836e+07	1.52245e+07	1.82602e+07	0	0	1	1
704	AQIPEGDYLSYR	Phospho (STY)	1490.64	3157	Q96RT1-7;Q96RT1-6;Q96RT1-4;Q96RT1-5;Q96RT1-3;Q96RT1-9;Q96RT1-2;Q96RT1;Q96RT1-8	ERBB2IP	Protein LAP2	yes	no	1	2	2.4086e-12	77.185	1754	1702200	1922900	3056600	3638500	1.03145e+07	1.17146e+07	1.59405e+07	1.88289e+07	1	1	1	2
4294	GYDVIAQAQSGTGK	Phospho (STY)	1473.65	2206,602	P60842;J3KT12;P60842-2;B4E102;E7EQG2;Q14240;Q14240-2	EIF4A1;EIF4A2	Eukaryotic initiation factor 4A-I;Eukaryotic initiation factor 4A-II	no	no	1	2	2.3161e-23	139.3	498	1699800	1354700	2816700	2273600	1.02999e+07	8.25307e+06	1.46894e+07	1.17657e+07	1	1	1	1
2085	EGLYQYK	Phospho (STY)	979.405	838	F5H335;Q14152	EIF3A	Eukaryotic translation initiation factor 3 subunit A	yes	no	1	2	0.0018442	60.788	606	1697200	2022800	2432100	2977000	1.02842e+07	1.23233e+07	1.26837e+07	1.54057e+07	1	1	1	1
1536	DKDAYSSFGSR	Phospho (STY)	1311.51	1221	O00571-2;O00571;B4DXX7;O15523;B4E3C4;B4DLA0	DDX3X;DDX3Y	ATP-dependent RNA helicase DDX3X;ATP-dependent RNA helicase DDX3Y	yes	no	1	2,3	3.6639e-07	90.793	784	1696500	1893500	1093700	3645700	1.02799e+07	1.15355e+07	5.70378e+06	1.88662e+07	1	0	0	2
17142	YARPSSAFAPK	Phospho (STY)	1273.59	382	E5RJM0;B7ZLQ8;Q17RY0-2;Q17RY0	CPEB4	Cytoplasmic polyadenylation element-binding protein 4	yes	no	1	3	0.055256	40.727	420	1689400	2421500	3107600	3224800	1.02369e+07	1.47522e+07	1.62065e+07	1.66881e+07	0	0	1	0
5000	HLYASSKPVMGLK	Phospho (STY)	1509.74	2848	Q86UY5;Q86UY5-2;Q86UY5-3	FAM83A	Protein FAM83A	yes	no	1	3	9.2216e-05	65.179	1637	1682400	1633800	3052400	2515500	1.01945e+07	9.95339e+06	1.59186e+07	1.30175e+07	0	0	0	1
6914	KTVTYEDPQAVGGLASALDNR	Phospho (STY)	2284.07	336	Q6ZVM7-4;F5H3S6;B7Z2U2;Q6ZVM7-2;Q6ZVM7-3;B7Z2L7;Q6ZVM7	TOM1L2	TOM1-like protein 2	yes	no	1	3	1.2017e-19	84.166	153;154;403	1658900	1489100	1646700	1717700	1.00521e+07	9.07186e+06	8.58774e+06	8.88895e+06	1	1	1	1
5892	IIQLLDDYPKCFIVGADNVGSK	Phospho (STY)	2544.23	1545	P05388;Q3B7A4;F8VWS0;G3V210;F8VQY6;F8VRK7;Q8NHW5	RPLP0;RPLP0P6	60S acidic ribosomal protein P0;60S acidic ribosomal protein P0-like	yes	no	1	3	0.012739	50.202	940	1654600	1550200	2228400	1913500	1.00261e+07	9.44409e+06	1.16214e+07	9.90219e+06	1	0	0	0
14991	TSIDAYDNFDNISLAQR	Phospho (STY)	2021.87	2346	Q00610-2;Q00610;J3KS13	CLTC	Clathrin heavy chain 1	yes	no	1	2	1.3876e-16	69.979	1404	1648600	0	5918600	0	9.9897e+06	0	3.08662e+07	0	1	0	1	0
16481	VLSRPNAQELPSMYQR	Phospho (STY)	1967.93	1105	Q99623;J3KPX7;F5GY37;Q99623-2	PHB2	Prohibitin-2	yes	no	1	3	0.00023444	57.788	730	1648200	1727200	1951400	2077800	9.98728e+06	1.05224e+07	1.01768e+07	1.07524e+07	1	1	1	1
9965	PKPSNPIYNEPDEPIAFYAMGR	Oxidation (M),Phospho (STY)	2601.16	3371	Q9NP31-3;Q9NP31-4;Q9NP31;Q9NP31-2	SH2D2A	SH2 domain-containing protein 2A	yes	no	1	3	2.1718e-07	78.708	1822;1823	1646800	1685400	1610300	1916600	9.97879e+06	1.02678e+07	8.39791e+06	9.91824e+06	0	0	1	1
9592	NMSGSLYEMVSR	Phospho (STY)	1452.58	2415	Q08945	SSRP1	FACT complex subunit SSRP1	yes	yes	1	2	2.279e-12	74.987	1458	1645200	1174200	1714900	1694500	9.9691e+06	7.15343e+06	8.94342e+06	8.76889e+06	1	1	2	1
16454	VLQAQGSSDPEEESVLYSNR	Phospho (STY)	2287	2615	Q15785	TOMM34	Mitochondrial import receptor subunit TOM34	yes	yes	1	3	2.3639e-07	50.358	1563	1644400	0	3011700	0	9.96425e+06	0	1.57064e+07	0	1	0	1	0
17775	YVDIAIPCNNK	Phospho (STY)	1385.61	1603	P08865;A6NE09	RPSA;RPSAP58	40S ribosomal protein SA	yes	no	1	2	3.2406e-29	110.38	997	1640700	1777300	2434400	4381900	9.94183e+06	1.08276e+07	1.26957e+07	2.26759e+07	1	1	1	1
7822	LLLGAGAVAYGVR	Phospho (STY)	1338.71	1105	Q99623;J3KPX7;F5GY37;Q99623-2;F5H0C5;F5H2D2	PHB2	Prohibitin-2	yes	no	1	2	5.1524e-09	74.611	729	1624800	1708700	2288400	2273000	9.84548e+06	1.04097e+07	1.19343e+07	1.17626e+07	0	1	1	1
721	AQPVPHYGVPFKPQIPEAR	Phospho (STY)	2210.1	3154	Q9ULW0;Q96RR5	TPX2;HCA90	Targeting protein for Xklp2	yes	no	1	3	0.040113	42.633	1753	1610300	1554900	1873900	2461900	9.75762e+06	9.47272e+06	9.77262e+06	1.27401e+07	0	0	1	0
16452	VLPSKEEPVNTVYSEVQFADK	Phospho (STY)	2458.17	3522	Q9UIB8-7;Q9UIB8-3;Q9UIB8-2;Q9UIB8	CD84	SLAM family member 5	yes	no	1	3	0.00023845	60.621	1886	1607600	1765600	2450100	3030000	9.74126e+06	1.07563e+07	1.27776e+07	1.568e+07	1	1	1	1
10949	SCQNLGYTAASPQAPEAASNTGNAER	Phospho (STY)	2744.15	3371	Q9NP31-3;Q9NP31-4;Q9NP31;Q9NP31-2	SH2D2A	SH2 domain-containing protein 2A	yes	no	1	3	8.2617e-05	51.264	1824	1606900	1279700	2555800	1961600	9.73702e+06	7.79616e+06	1.33288e+07	1.01511e+07	0	0	1	0
10111	QDVYGPQPQVR	Phospho (STY)	1365.61	461	O60716-13;O60716-11;O60716-10;O60716-9;O60716-5;C9JZR2;O60716-3;O60716-2;O60716;O60716-21;O60716-19;O60716-16;O60716-18;O60716-15;O60716-17;O60716-14;O60716-12;O60716-8;O60716-7;O60716-6;O60716-4;O60716-24;O60716-23;O60716-22;O60716-20	CTNND1	Catenin delta-1	yes	no	1	2	2.3181e-08	70.412	456	1588100	1393400	0	0	9.6231e+06	8.48884e+06	0	0	1	1	0	0
7175	LDTASSNGYQRPGSVVAAK	Phospho (STY)	1999.94	49	E9PJK4;A6NI28	ARHGAP42	Rho GTPase-activating protein 42	yes	no	1	3	9.7707e-42	158.45	1;2;3;278	1583700	1419400	0	2801300	9.59644e+06	8.64723e+06	0	1.44965e+07	1	0	0	0
8317	LSLNPIYR	Phospho (STY)	1054.52	230	O43182-5;B4DN07;O43182-2;O43182-4;O43182;B7Z8H7;O43182-3	ARHGAP6	Rho GTPase-activating protein 6	yes	no	1	2	0.00042875	67.169	353	1578600	1664100	1929200	2387200	9.56553e+06	1.0138e+07	1.0061e+07	1.23535e+07	1	1	1	1
3270	FYEAFSK	Phospho (STY)	970.384	1590	P08238	HSP90AB1	Heat shock protein HSP 90-beta	yes	yes	1	2	0.0010219	85.212	981	1570100	2054000	2058600	2484600	9.51403e+06	1.25133e+07	1.07359e+07	1.28576e+07	2	2	2	2
16644	VQLNVFDEQGEEDSYDLKGR	Phospho (STY)	2420.05	399	E7ERW8;O60610-2;B9ZVX0;E9PHQ0;O60610-3;E7ET75;E9PEZ3;O60610;H9KV28;E7EMV0	DIAPH1	Protein diaphanous homolog 1	yes	no	1	3	2.3762e-44	132.79	14;427	1567600	0	2636300	2474600	9.49888e+06	0	1.37486e+07	1.28058e+07	1	0	1	1
589	ALYDTFSAFGNILSCK	Phospho (STY)	1885.83	1664,122	P11940;P11940-2;E7EQV3;B1ANR0;Q13310-2;Q13310;Q13310-3	PABPC1;PABPC4	Polyadenylate-binding protein 1;Polyadenylate-binding protein 4	no	no	1	2	4.9456e-24	81.656	312	1566000	861330	2025000	1565600	9.48918e+06	5.24737e+06	1.05606e+07	8.10184e+06	2	1	2	3
8103	LPPQQHIYAYPQQMHTPPVQSSSACMFSQEMYGPPALR	Phospho (STY)	4452	2089	P49792	RANBP2	E3 SUMO-protein ligase RanBP2;Putative peptidyl-prolyl cis-trans isomerase	yes	yes	1	4	3.5045e-30	65.624	1289	1565200	0	0	2546300	9.48434e+06	0	0	1.31769e+07	0	0	0	1
10229	QHSLPSSEHLGADGGLYQIPPQPR	Phospho (STY)	2663.25	3466	Q9NZQ3-4;Q9NZQ3-3			yes	no	1	4	8.3412e-19	76.492	1865	1562300	1624900	3222800	3575800	9.46676e+06	9.89917e+06	1.68073e+07	1.85045e+07	1	1	3	2
11261	SGISTNHADYSSSPAGSPGAQVSLYNSPSVASPAR	Phospho (STY)	3498.57	3002	Q8WV41	SNX33	Sorting nexin-33	yes	yes	1	3,4	1.329e-09	60.194	1689	1560800	1439300	3180500	3530300	9.45767e+06	8.76847e+06	1.65867e+07	1.8269e+07	1	0	2	1
16231	VICAEEPYICKDFPETNNILK	Phospho (STY)	2632.2	916	F8W720;P49915	GMPS	GMP synthase [glutamine-hydrolyzing]	yes	no	1	3	1.071e-10	73.294	665	1526500	1838700	2376100	2422000	9.24983e+06	1.12017e+07	1.23917e+07	1.25336e+07	0	0	1	1
3298	FYVHIKPAPAR	Phospho (STY)	1377.7	1181	O14526-2;O14526;M0QZI3;O14526-3	FCHO1	FCH domain only protein 1	yes	no	1	3	0.00090517	59.067	758	1524100	2305900	3082200	3570900	9.23529e+06	1.40479e+07	1.60741e+07	1.84791e+07	0	0	0	1
3677	GHYNNVSCAVFHPR	Phospho (STY)	1736.72	2160	P53621;P53621-2	COPA	Coatomer subunit alpha;Xenin;Proxenin	yes	no	1	3	3.2123e-08	63.181	1323	1517900	1985500	3085800	4325800	9.19772e+06	1.2096e+07	1.60928e+07	2.23856e+07	1	1	1	1
437	AKPEPDILEEEKIYAYPSNITSETGFR	Phospho (STY)	3176.5	2896	Q8IY95-2;Q8IY95	TMEM192	Transmembrane protein 192	yes	no	1	4	0.045318	51.619	1651	1513200	0	1891100	2171600	9.16924e+06	0	9.86232e+06	1.12378e+07	0	0	0	0
1913	EAEYSDKHGQYLIGHGTK	Phospho (STY)	2111.93	2173	Q96L35;P54760	EPHB4	Ephrin type-B receptor 4	yes	no	1	4	0.0016732	54.764	1333;1334	1509900	2394100	3566600	4684500	9.14925e+06	1.45853e+07	1.86003e+07	2.42419e+07	0	0	0	1
1778	DTLYEAVR	Phospho (STY)	1045.45	2278	P62906	RPL10A	60S ribosomal protein L10a	yes	yes	1	2	0.00061558	58.596	1368	1503400	1414200	0	2270400	9.10986e+06	8.61555e+06	0	1.17491e+07	1	1	0	1
8007	LNFSHGTHEYHAETIK	Phospho (STY)	1962.86	1697	P14618;P14618-2;H3BQ34	PKM	Pyruvate kinase isozymes M1/M2;Pyruvate kinase	yes	no	1	4	1.4441e-07	53.504	1049	1498000	2285000	2159700	4109600	9.07714e+06	1.39206e+07	1.12631e+07	2.12668e+07	0	0	0	0
6891	KSPGGAGGGASGDGGFYDPK	Phospho (STY)	1860.77	3033	Q92692-2			yes	yes	1	3	0.00023028	58.835	1704	1495900	1482200	0	2813700	9.06441e+06	9.02982e+06	0	1.45606e+07	0	0	0	0
16579	VNSKFDTIYQILLK	Phospho (STY)	1760.91	2534	Q14258	TRIM25	E3 ubiquitin/ISG15 ligase TRIM25	yes	yes	1	3	0.0024961	52.527	1534	1494400	1162000	1841500	1565900	9.05532e+06	7.07911e+06	9.60365e+06	8.10339e+06	0	0	0	1
5650	IEIHYAK	Phospho (STY)	952.442	299	B4E189;E9PHA2;Q15003	NCAPH	Condensin complex subunit 2	yes	no	1	2	0.0016964	63.306	389	1492800	2843400	2334100	4367800	9.04563e+06	1.73225e+07	1.21726e+07	2.2603e+07	0	1	1	1
7222	LEKVYEELR	Phospho (STY)	1257.6	2947	Q8NE71-2;Q8NE71	ABCF1	ATP-binding cassette sub-family F member 1	yes	no	1	3	0.0013614	59.067	1670	1492300	990450	1847700	1665200	9.0426e+06	6.03399e+06	9.63598e+06	8.61726e+06	0	0	0	1
17796	YVPPSSTDRSPYEK	Phospho (STY)	1704.74	130	P15941-7;P15941-11;P15941-8;B1AVQ5;P15941-4;P15941-3;P15941;P15941-2;B1AVQ7;P15941-17;P15941-15;P15941-6;P15941-12;P15941-16;P15941-9;P15941-10	MUC1	Mucin-1;Mucin-1 subunit alpha;Mucin-1 subunit beta	yes	no	1	2,3	7.3737e-12	91.307	320	1483800	1768000	3510000	2847600	8.99109e+06	1.0771e+07	1.83051e+07	1.47361e+07	0	0	0	0
9570	NLYAGDYYR	2 Phospho (STY)	1293.45	2406	Q08345;Q08345-5;Q08345-2;Q08345-6	DDR1	Epithelial discoidin domain-containing receptor 1	yes	no	2	2	0.00010063	61.161	1453;1454;1455	1479700	2289200	1951600	3235900	8.96625e+06	1.39462e+07	1.01778e+07	1.67455e+07	1	0	2	2
10826	SAADEVDGLGVARPHYGSVLDNER	Acetyl (Protein N-term),Phospho (STY)	2648.19	2039	P46940;H0YLE8	IQGAP1	Ras GTPase-activating-like protein IQGAP1	yes	no	1	3	3.1022e-05	73.672	95	1477700	1351800	2047400	1957300	8.95413e+06	8.2354e+06	1.06774e+07	1.01289e+07	0	0	1	1
1440	DGSLASNPYSGDLTK	Phospho (STY)	1603.68	2525,2524	Q14157-4;Q14157-1;Q14157-3;F8W726;Q14157;Q14157-5	UBAP2L	Ubiquitin-associated protein 2-like	no	no	1	2	1.3902e-05	54.09	231;1518	1472000	0	3204100	3332300	8.91959e+06	0	1.67098e+07	1.72444e+07	0	0	1	1
5797	IHGMTIPVDGDYFTFTR	Oxidation (M),Phospho (STY)	2064.9	1028	H0YMG7;O94788-3;O94788;O94788-4;O94788-2	ALDH1A2	Retinal dehydrogenase 2	yes	no	1	3	1.8444e-12	71.781	177;178;708	1470300	2587400	2375100	2730900	8.90929e+06	1.57629e+07	1.23864e+07	1.41322e+07	1	1	1	1
6542	KAPTNEFYA	Phospho (STY)	1119.46	304	B4E1S6;P31431	SDC4	Syndecan;Syndecan-4	yes	no	1	2	0.00013497	91.867	391	1457900	1414400	2128100	2474000	8.83415e+06	8.61677e+06	1.10983e+07	1.28027e+07	1	1	1	1
5179	HQYYNLK	Phospho (STY)	1044.44	1693	P13984	GTF2F2	General transcription factor IIF subunit 2	yes	yes	1	2	4.6013e-05	77.741	1046	1456300	1776800	0	0	8.82446e+06	1.08246e+07	0	0	1	1	0	0
9323	NGGIYEGVFK	Phospho (STY)	1162.51	901	Q99700-2;F8WB06;F8VQP2;Q99700-4;Q99700	ATXN2	Ataxin-2	yes	no	1	2	0.00013953	55.353	650	1455600	1200300	0	2005400	8.82021e+06	7.31244e+06	0	1.03778e+07	0	1	0	1
6345	ITNDYIF	Phospho (STY)	964.394	2942	Q8NC54	KCT2	Keratinocyte-associated transmembrane protein 2	yes	yes	1	2	0.00369	50.966	1667	1453300	1588500	2053500	0	8.80628e+06	9.67742e+06	1.07093e+07	0	0	1	1	0
17633	YPSPPMGSVSAPNLPTAEDNLEYVR	Oxidation (M),Phospho (STY)	2799.25	2028	P46109	CRKL	Crk-like protein	yes	yes	1	3	0.0037346	42.185	1261	1446300	1699100	1700700	0	8.76386e+06	1.03512e+07	8.86936e+06	0	1	1	0	0
17787	YVLDDEYTSSVGSKFPVR	Phospho (STY)	2140.97	2393	Q06187;Q5JY90	BTK	Tyrosine-protein kinase BTK	yes	no	1	3	0.00050608	59.728	1447	1446100	1388700	2226300	2382200	8.76265e+06	8.4602e+06	1.16104e+07	1.23277e+07	0	0	1	2
1291	CYGGSFAQR	Phospho (STY)	1124.41	2002	P42684-2;P42684-6;P42684-3;P42684	ABL2	Abelson tyrosine-protein kinase 2	yes	no	1	2	7.666e-05	64.654	1239	1441800	1460700	1974700	2029600	8.73659e+06	8.89884e+06	1.02983e+07	1.0503e+07	1	1	1	1
17287	YGALPDQGIAK	Phospho (STY)	1211.56	2308	P78318	IGBP1	Immunoglobulin-binding protein 1	yes	yes	1	2	0.00018093	50.95	1385	1439500	0	2166300	0	8.72266e+06	0	1.12975e+07	0	0	0	1	0
12124	SSSLEMTPYNTPQLSPATTPANK	Phospho (STY)	2514.13	933	F8W9S7;Q14C86-3;Q14C86-4;Q14C86-5;Q14C86-2;Q14C86;Q14C86-6;B0QZ65;B4DGD8	GAPVD1	GTPase-activating protein and VPS9 domain-containing protein 1	yes	no	1	3	2.2969e-07	56.29	173;668	1438100	2079400	0	0	8.71417e+06	1.26681e+07	0	0	0	1	1	0
8463	LTSDDVKEQIYK	Phospho (STY)	1517.7	2252	P62277;J3KMX5	RPS13	40S ribosomal protein S13	yes	no	1	3	0.00036819	59.227	1361	1436800	4012000	0	3284800	8.7063e+06	2.44418e+07	0	1.69986e+07	0	1	0	1
16782	VVALYDYMPMNANDLQLR	2 Oxidation (M),Phospho (STY)	2236.99	2393	Q06187;Q5JY90	BTK	Tyrosine-protein kinase BTK	yes	no	1	3	0.0012225	46.121	1444;1445	1436000	1940900	1957500	0	8.70145e+06	1.18243e+07	1.02086e+07	0	0	1	0	0
10907	SAYALCTFALSTGDPSQPVR	Phospho (STY)	2219.99	3263	Q9BY32-3;Q9BY32-2;Q9BY32	ITPA	Inosine triphosphate pyrophosphatase	yes	no	1	2,3	1.6939e-83	165.17	1798	1429600	535470	2480700	1057700	8.66267e+06	3.26218e+06	1.29372e+07	5.4735e+06	1	1	2	1
16610	VPSEGAYDIILPR	Phospho (STY)	1508.73	1150	J9JIE0;Q9NQ84;Q9NQ84-2	GPRC5C	G-protein coupled receptor family C group 5 member C	yes	no	1	2,3	4.8604e-20	139.48	750	1421400	1275400	1617300	3525400	8.61298e+06	7.76996e+06	8.43442e+06	1.82436e+07	1	1	1	1
4805	HKLGGGQYGEVYEGVWK	Phospho (STY)	1985.9	1502	P00519;P00519-2	ABL1	Tyrosine-protein kinase ABL1	yes	no	1	3	6.3349e-06	65.949	903;904	1416400	1622500	3142700	4313300	8.58268e+06	9.88455e+06	1.63896e+07	2.23209e+07	1	1	1	2
1728	DQYLVWLTQK	Phospho (STY)	1372.64	1215	O00459	PIK3R2	Phosphatidylinositol 3-kinase regulatory subunit beta	yes	yes	1	2	2.6153e-05	58.172	776	1412100	654850	926350	831380	8.55663e+06	3.98946e+06	4.83103e+06	4.30232e+06	1	1	1	1
4746	HIGLVYSGMGPDYR	Oxidation (M),Phospho (STY)	1659.71	1823	P25787	PSMA2	Proteasome subunit alpha type-2	yes	yes	1	3	5.5877e-12	77.894	1137	1407700	2776200	3266200	3846400	8.52996e+06	1.69131e+07	1.70336e+07	1.99048e+07	1	1	1	3
15699	TYELLNCDK	Phospho (STY)	1234.49	3053	Q92979	EMG1	Ribosomal RNA small subunit methyltransferase NEP1	yes	yes	1	2	5.9765e-05	67.334	1721	1406200	1415900	1842000	2377300	8.52087e+06	8.62591e+06	9.60626e+06	1.23023e+07	2	1	2	2
6764	KLQEYHSQYQEK	Phospho (STY)	1659.73	892	Q92569;F6TDL0;Q92569-3;E7EMU8;Q92569-2	PIK3R3	Phosphatidylinositol 3-kinase regulatory subunit gamma	yes	no	1	3	3.0886e-12	112.44	643	1405500	2063100	4362500	16396000	8.51663e+06	1.25688e+07	2.2751e+07	8.48479e+07	0	0	0	1
16873	VYALPEDLVEVNPK	Phospho (STY)	1664.81	1689	P13796;B4DUA0	LCP1	Plastin-2	yes	no	1	2	7.9679e-12	70.889	1043	1396700	1374600	2223300	2223100	8.46331e+06	8.3743e+06	1.15948e+07	1.15043e+07	1	1	2	1
3933	GNLYSFGCPEYGQLGHNSDGK	Phospho (STY)	2378.96	3474	Q9P258	RCC2	Protein RCC2	yes	yes	1	3	5.5883e-15	67.76	1867;1868	1370400	2064600	3704000	4112500	8.30394e+06	1.25779e+07	1.93168e+07	2.12818e+07	1	0	1	1
8944	MLFYSFFK	Phospho (STY)	1161.5	3610	Q9Y333	LSM2	U6 snRNA-associated Sm-like protein LSm2	yes	yes	1	2	0.00044697	63.419	1928	1368500	1153000	1734800	1413500	8.29243e+06	7.02428e+06	9.0472e+06	7.31474e+06	2	1	2	1
2034	EFIYYADVKEPESFPFVILGNK	Phospho (STY)	2684.28	2113	P51151	RAB9A	Ras-related protein Rab-9A	yes	yes	1	3	1.1438e-07	73.294	1302;1303	1367400	596300	1884300	1972800	8.28577e+06	3.63276e+06	9.82686e+06	1.02091e+07	1	1	3	2
8723	LYPELSQYMGLSLNEEEIR	Oxidation (M),Phospho (STY)	2379.07	1219	O00560;O00560-2;B4DHN5;E9PBU7;O00560-3;G5EA09	SDCBP	Syntenin-1	yes	no	1	2,3	4.2754e-66	155.79	52;779;780	1357400	2706300	3230100	3490000	8.22517e+06	1.64873e+07	1.68454e+07	1.80604e+07	0	1	1	1
16862	VWLLQQYSGMTHEDIVQESK	Phospho (STY)	2470.12	3507	Q9UGR2-2;Q9UGR2	ZC3H7B	Zinc finger CCCH domain-containing protein 7B	yes	no	1	3	6.88e-34	88.176	135;1881	1356400	915460	1609300	1374800	8.21911e+06	5.57714e+06	8.3927e+06	7.11447e+06	0	0	0	1
999	AYTNFDAER	Phospho (STY)	1165.44	1574	P07355;P07355-2;H0YMU9;A6NMY6;H0YLV6;H0YKN4	ANXA2;ANXA2P2	Annexin A2;Annexin;Putative annexin A2-like protein	yes	no	1	2	6.0495e-05	73.885	953	1339000	1115400	4336700	4844300	8.11368e+06	6.79521e+06	2.26164e+07	2.50688e+07	1	0	1	1
10431	QQQYADLLSHDQLLTER	Phospho (STY)	2136.98	3042	Q92835-2;Q92835;Q92835-3;H7C2V3;H7C292	INPP5D	Phosphatidylinositol 3,4,5-trisphosphate 5-phosphatase 1	yes	no	1	3	1.4388e-11	59.502	1711	1333000	0	1960200	1972400	8.07732e+06	0	1.02227e+07	1.0207e+07	1	0	1	2
9466	NLDKEYLPIGGLAEFCK	Phospho (STY)	2045.95	1501	P00505	GOT2	Aspartate aminotransferase, mitochondrial	yes	yes	1	2,3	0.0065772	47.68	902	1325200	1257500	2425800	0	8.03006e+06	7.66091e+06	1.26508e+07	0	0	0	0	0
6898	KSWTSSSSLSDTYEPNYGTVK	Phospho (STY)	2416.05	682	Q8TEU7-5;Q8TEU7-3;Q8TEU7;Q8TEU7-4;E9PCH4	RAPGEF6;FNIP1	Rap guanine nucleotide exchange factor 6	yes	no	1	3	0.00050224	45.363	536	1318500	1257300	0	2177900	7.98946e+06	7.65969e+06	0	1.12704e+07	0	0	0	1
16011	VDYVQVDEQK	Phospho (STY)	1301.55	42	A6NHF8;Q8WWW8;Q8WWW8-2	GAB3	GRB2-associated-binding protein 3	yes	no	1	2	3.9636e-07	121.36	274	1311300	1269200	2741900	2811600	7.94583e+06	7.73219e+06	1.42993e+07	1.45498e+07	1	0	1	0
16012	VDYVQVDKEK	Phospho (STY)	1301.59	3581	Q9UQC2-2;Q9UQC2	GAB2	GRB2-associated-binding protein 2	yes	no	1	3	1.5969e-05	82.489	1918	1310900	1287100	3587900	3690400	7.9434e+06	7.84124e+06	1.87113e+07	1.90975e+07	0	1	1	1
4465	HELQANCYEEVKDR	Phospho (STY)	1869.77	1804	P23528;G3V1A4;E9PK25	CFL1	Cofilin-1	yes	no	1	3	4.1287e-20	145.1	1123	1304900	1491400	2943100	2743400	7.90705e+06	9.08587e+06	1.53486e+07	1.41969e+07	1	1	1	1
6651	KGTGLLSSDYR	Phospho (STY)	1275.59	418	Q7Z2W4;C9J6P4;Q7Z2W4-2;Q7Z2W4-3	ZC3HAV1	Zinc finger CCCH-type antiviral protein 1	yes	no	1	2	0.00040691	56.569	438	1300300	0	1925800	2308200	7.87917e+06	0	1.00433e+07	1.19447e+07	0	0	0	1
12341	SVQLYGPTNFAPVINHVAR	Phospho (STY)	2162.07	583	Q86VY2;E7ENV7;Q86YQ8	CPNE8	Copine-8	yes	no	1	3	1.6591e-34	105.5	492	1292400	1077000	1548800	1592300	7.8313e+06	6.56127e+06	8.07718e+06	8.24001e+06	1	1	1	1
9437	NKGVYSSTNELTTDSTPK	Phospho (STY)	2020.9	1370	O75113	N4BP1	NEDD4-binding protein 1	yes	yes	1	3	0.036118	44.595	856	1289500	1467600	1928400	2811400	7.81373e+06	8.94088e+06	1.00568e+07	1.45487e+07	1	0	0	1
848	ATLYVTAIEDR	Phospho (STY)	1330.62	732	E9PKG1;Q99873-3;Q99873-2;Q99873-4;Q99873;H7C2I1	PRMT1	Protein arginine N-methyltransferase 1	yes	no	1	2	0.00019299	47.712	565	1285500	878120	1242100	1001300	7.78949e+06	5.34966e+06	6.47771e+06	5.18164e+06	1	0	1	0
2026	EFEVYGPIK	Phospho (STY)	1160.52	1597	P08621-3;P08621-2;P08621	SNRNP70	U1 small nuclear ribonucleoprotein 70 kDa	yes	no	1	2	6.7572e-05	65.224	986	1285000	997770	0	1725500	7.78646e+06	6.07859e+06	0	8.92931e+06	1	2	0	2
668	APPCSGSSITEIINPNYMGVGPFGPPMPLHVK	Oxidation (M),Phospho (STY)	3459.61	3042	Q92835-2;Q92835;Q92835-3;H7C2V3;H7C292	INPP5D	Phosphatidylinositol 3,4,5-trisphosphate 5-phosphatase 1	yes	no	1	3,4	1.115e-48	109.71	1708	1283900	1461400	1490600	1879100	7.7798e+06	8.9031e+06	7.77366e+06	9.72418e+06	0	0	0	0
9602	NNCPFSADENYRPLAK	Phospho (STY)	1974.83	652	E7EV56;Q15154-2;E7ETA6;Q15154	PCM1	Pericentriolar material 1 protein	yes	no	1	3	1.3124e-06	73.834	524	1280600	0	2014600	2433200	7.7598e+06	0	1.05064e+07	1.25916e+07	0	0	1	2
9228	NDYEARPQYYK	Phospho (STY)	1525.62	399	E7ERW8;O60610-2;B9ZVX0;E9PHQ0;O60610-3;E7ET75;E9PEZ3;O60610;H9KV28;E7EMV0	DIAPH1	Protein diaphanous homolog 1	yes	no	1	3	0.013885	43.897	426	1277400	1551400	2395700	2787000	7.74041e+06	9.4514e+06	1.24939e+07	1.44225e+07	0	0	1	0
14487	TNHIGHTGYLNTVTVSPDGSLCASGGK	Phospho (STY)	2822.27	2292	P63244;J3KPE3;D6RAC2;D6RHH4	GNB2L1	Guanine nucleotide-binding protein subunit beta-2-like 1	yes	no	1	4	0.0013956	45.042	217	1274100	1565900	2094300	2178500	7.72041e+06	9.53974e+06	1.0922e+07	1.12735e+07	0	0	0	1
11066	SENLGQGDKPDYFSSVATVVYLR	Phospho (STY)	2624.22	1840	P27694	RPA1	Replication protein A 70 kDa DNA-binding subunit	yes	yes	1	3	0.016143	49.66	1149	1272500	0	2338500	0	7.71072e+06	0	1.21956e+07	0	1	0	1	0
10527	QVQEENFEYQDFKR	Phospho (STY)	1938.81	2578	Q15058	KIF14	Kinesin-like protein KIF14	yes	yes	1	3	2.1626e-05	48.527	1549	1271900	1103800	0	1539400	7.70708e+06	6.72454e+06	0	7.96626e+06	0	0	0	1
5377	HVSPVTPPREVPIYANR	2 Phospho (STY)	2090.97	2480	Q13443	ADAM9	Disintegrin and metalloproteinase domain-containing protein 9	yes	yes	2	3	5.4245e-08	78.917	229;1494	1271500	1420700	1754200	0	7.70466e+06	8.65515e+06	9.14837e+06	0	0	0	0	0
17228	YESLELCRPVLQQGR	Phospho (STY)	1926.9	2346	Q00610-2;Q00610	CLTC	Clathrin heavy chain 1	yes	no	1	3	8.1934e-06	70.889	1405	1271300	2073400	1780200	2279700	7.70345e+06	1.26315e+07	9.28396e+06	1.17972e+07	0	1	1	1
17802	YVSLHVR	Phospho (STY)	952.453	1986	P41227;F8W808;A8MWP7;P41227-2;Q9BSU3	NAA10;NAA11	N-alpha-acetyltransferase 10;N-alpha-acetyltransferase 11	yes	no	1	2	0.00039912	86.472	1223	1269300	1305800	1972700	2565100	7.69133e+06	7.95516e+06	1.02879e+07	1.32742e+07	0	0	0	1
1779	DTLYSCAAMPNSASR	Phospho (STY)	1722.67	51	Q5JSL3;A6NIW2	DOCK11	Dedicator of cytokinesis protein 11	yes	no	1	2	1.5142e-05	50.305	280	1266200	1341300	0	2049100	7.67254e+06	8.17143e+06	0	1.06039e+07	1	0	0	1
16831	VVQDTYQIMK	Phospho (STY)	1303.59	1246	O14964-2;O14964	HGS	Hepatocyte growth factor-regulated tyrosine kinase substrate	yes	no	1	2	0.00016016	51.436	797	1261100	1039000	1639000	1776600	7.64164e+06	6.32977e+06	8.54759e+06	9.19375e+06	0	0	0	0
5824	IHVYGYSMAYGPAQHAISTEK	Phospho (STY)	2402.08	3406	Q9NRX4	PHPT1	14 kDa phosphohistidine phosphatase	yes	yes	1	3	8.8812e-31	89.859	131;1844;1845	1249500	2180700	2121900	1865200	7.57135e+06	1.32852e+07	1.1066e+07	9.65225e+06	0	1	1	1
12558	TADKHKDVIINQEGEYIK	Phospho (STY)	2180.05	3361	Q9HC35-2;Q9HC35	EML4	Echinoderm microtubule-associated protein-like 4	yes	no	1	2,3,4	6.0689e-55	181.4	1818	1245600	809340	869190	0	7.54772e+06	4.93064e+06	4.53293e+06	0	0	0	0	0
10024	PVSSAASVYAGAGGSGSR	Phospho (STY)	1659.73	1550	P05783;F8VZY9	KRT18	Keratin, type I cytoskeletal 18	yes	no	1	2	2.5131e-06	58.024	945	1241900	754980	1395200	915470	7.5253e+06	4.59947e+06	7.27614e+06	4.73748e+06	1	1	0	2
14835	TQNKEESYDFSK	Phospho (STY)	1554.62	3498	Q9UDY2-6;Q9UDY2-3;Q9UDY2;Q9UDY2-7	TJP2	Tight junction protein ZO-2	yes	no	1	3	0.017005	45.28	1874	1233800	1433600	1407600	1960600	7.47622e+06	8.73374e+06	7.34081e+06	1.01459e+07	0	0	0	1
11914	SPFIYSPIIAHNR	Phospho (STY)	1593.77	3148	Q96Q05-3;Q96Q05;Q96Q05-2	TRAPPC9	Trafficking protein particle complex subunit 9	yes	no	1	3	2.5641e-05	46.768	1749	1229900	1521500	1760700	0	7.45258e+06	9.26924e+06	9.18227e+06	0	0	0	1	0
16318	VKGEYDVTVPKLEGELK	Phospho (STY)	1983	2421	Q09666	AHNAK	Neuroblast differentiation-associated protein AHNAK	yes	yes	1	3	0.0042589	67.645	1461	1215000	1147800	2679800	2288000	7.3623e+06	6.9926e+06	1.39755e+07	1.18402e+07	0	0	1	0
17315	YGIYAVENEHMNR	Phospho (STY)	1674.69	3500	Q9UEU0-2;Q9UEU0	VTI1B	Vesicle transport through interaction with t-SNAREs homolog 1B	yes	no	1	3	5.6377e-13	74.987	1877;1878	1213400	0	0	0	7.3526e+06	0	0	0	0	0	0	0
16250	VIGNGSFGVVYQAR	Phospho (STY)	1545.73	70	A8MT37;P49840	GSK3A	Glycogen synthase kinase-3 alpha	yes	no	1	2	2.1436e-05	50.897	295	1206800	1209100	0	1501100	7.31261e+06	7.36605e+06	0	7.76806e+06	0	0	0	1
798	ASTSYDYCR	Acetyl (Protein N-term),Phospho (STY)	1243.42	2426	Q10589	BST2	Bone marrow stromal antigen 2	yes	yes	1	2	9.609e-05	64.711	223;1464;1465	1206600	0	2039200	1998000	7.3114e+06	0	1.06347e+07	1.03395e+07	1	0	1	1
9157	NAGDTLPQEDLPLTKPEMFENPLYGSLSSFPKPAPR	Oxidation (M),Phospho (STY)	4051.93	3042	Q92835-2;Q92835;Q92835-3;H7C2V3;H7C292	INPP5D	Phosphatidylinositol 3,4,5-trisphosphate 5-phosphatase 1	yes	no	1	4	0.059105	60.381	122;1713	1204700	1615200	2378300	2140900	7.29988e+06	9.84008e+06	1.24031e+07	1.1079e+07	0	0	0	0
16215	VHQLYETIQR	Phospho (STY)	1365.64	832	Q13561;Q13561-3;Q13561-2;F5H2S7;F5H223	DCTN2	Dynactin subunit 2	yes	no	1	3	2.8157e-06	67.334	603	1200800	1202600	1487800	1980100	7.27625e+06	7.32645e+06	7.75906e+06	1.02468e+07	1	1	1	1
10801	RVGNGEETPMIGDKVYVHYK	Phospho (STY)	2371.1	2481	Q13451;Q13451-2	FKBP5	Peptidyl-prolyl cis-trans isomerase FKBP5	yes	no	1	4	0.01719	60.826	1498	1199000	1229400	1950500	2493200	7.26535e+06	7.48972e+06	1.01721e+07	1.29021e+07	0	0	0	1
1893	DYVAPTANLDQK	Phospho (STY)	1413.62	2813	Q7KZF4	SND1	Staphylococcal nuclease domain-containing protein 1	yes	yes	1	2	7.0545e-07	64.224	1626	1197600	931980	0	1306800	7.25686e+06	5.67778e+06	0	6.76258e+06	1	1	0	1
6913	KTVTAMDVVYALKR	Phospho (STY)	1673.86	2268	P62805	HIST1H4A	Histone H4	yes	yes	1	3	0.051218	55.755	1366	1197500	875240	1984600	0	7.25626e+06	5.33211e+06	1.03499e+07	0	0	0	1	0
12137	SSTQMNSYSDSGYQEAGSFHNSQNVSK	Phospho (STY)	3019.19	3180,3179	Q99569-2;E7EST6;Q99569	PKP4	Plakophilin-4	no	no	1	3	0.0067793	45.941	125	1196400	1326500	1942700	2021700	7.24959e+06	8.08127e+06	1.01314e+07	1.04621e+07	0	0	1	0
2648	FDNLYGCR	Phospho (STY)	1123.42	1803	P23526;P23526-2	AHCY	Adenosylhomocysteinase	yes	no	1	2	0.0005775	82.452	1122	1194900	0	1622200	1966300	7.2405e+06	0	8.45997e+06	1.01754e+07	1	0	1	1
7369	LGAGQFGEVWMGYYNNSTK	Oxidation (M),Phospho (STY)	2216.92	1585,1586	P07948;P07948-2	LYN	Tyrosine-protein kinase Lyn	no	no	1	3	4.155e-09	56.081	971;972	1193500	1761700	1531400	0	7.23202e+06	1.07326e+07	7.98644e+06	0	1	1	1	0
11350	SHEGETAYIR	Phospho (STY)	1241.51	1121	Q07955;J3KTL2	SRSF1	Serine/arginine-rich splicing factor 1	yes	no	1	2,3	0.00019964	50.108	734	1192900	524300	0	577650	7.22838e+06	3.19413e+06	0	2.98929e+06	0	0	0	0
16281	VIQPHGGGSNPLEGTQHLQDVPYVMVR	Phospho (STY)	3007.44	2519	Q14126	DSG2	Desmoglein-2	yes	yes	1	4	1.095e-09	62.582	1516	1192200	1151100	0	2439700	7.22414e+06	7.0127e+06	0	1.26252e+07	0	0	0	0
8704	LYGSVCDLR	Phospho (STY)	1161.49	2931	Q8N9U0-2;Q8N9U0	TC2N	Tandem C2 domains nuclear protein	yes	no	1	2	9.5661e-05	78.939	1664	1191800	1255700	0	315060	7.22172e+06	7.64994e+06	0	1.63041e+06	1	0	0	0
917	AVPKEDIYSGGGGGGSR	Phospho (STY)	1685.74	2457	Q13151	HNRNPA0	Heterogeneous nuclear ribonucleoprotein A0	yes	yes	1	3	0.043388	48.288	1480	1190700	1704500	2334400	2629200	7.21505e+06	1.03841e+07	1.21742e+07	1.36059e+07	0	0	0	1
17613	YNSDLVQK	Phospho (STY)	1045.45	2393	Q06187;Q5JY90	BTK	Tyrosine-protein kinase BTK	yes	no	1	2	0.00040521	73.665	1446	1186200	3279000	0	0	7.18778e+06	1.99762e+07	0	0	0	1	0	0
9731	NSPLPNCTYATR	Phospho (STY)	1472.61	2680	Q5JTD0-4;Q5JTD0-2;Q5JTD0	TJAP1	Tight junction-associated protein 1	yes	no	1	2	2.5719e-05	53.034	235;236	1181900	1247700	0	1863500	7.16173e+06	7.60121e+06	0	9.64345e+06	1	0	0	0
8061	LPACVVDCGTGYTK	Phospho (STY)	1619.67	2221	P61158;F8WEW2;F8WE84	ACTR3	Actin-related protein 3	yes	no	1	2	1.0206e-17	85.837	214;1347	1181300	1189600	2078200	1789400	7.15809e+06	7.24725e+06	1.08381e+07	9.25999e+06	1	1	1	1
10897	SAVGFDYQGKTEK	Phospho (STY)	1508.65	2531,2532	Q14247;Q14247-3;Q14247-2	CTTN	Src substrate cortactin	no	no	1	3	0.045017	41.621	1529	1180900	1617200	0	2574900	7.15567e+06	9.85226e+06	0	1.33249e+07	0	0	0	0
14432	TMQFEPSTMVYDACR	Phospho (STY)	1914.74	3630	Q9Y490;Q5TCU6	TLN1	Talin-1	yes	no	1	2,3	1.0515e-19	91.657	1939	1180600	1991000	3296900	3369900	7.15385e+06	1.21295e+07	1.71937e+07	1.74389e+07	0	0	1	1
166	AELGSQEGYVPKNFIDIQFPK	Phospho (STY)	2459.18	821	F5H1V3;O75791	GRAP2	GRB2-related adapter protein 2	yes	no	1	3	0.028995	44.641	601	1178100	954880	1425100	336690	7.1387e+06	5.8173e+06	7.43207e+06	1.74234e+06	0	0	1	0
6743	KLHEYNTQFQEK	Phospho (STY)	1643.73	1843	P27986-3;P27986-2;P27986;P27986-4;P27986-5	PIK3R1	Phosphatidylinositol 3-kinase regulatory subunit alpha	yes	no	1	3	8.2165e-07	67.879	1153	1166100	1601000	1854600	348830	7.06599e+06	9.75357e+06	9.67197e+06	1.80516e+06	0	1	1	0
3173	FTEYETQVK	Phospho (STY)	1223.51	2456	Q13148;B1AKP7;G3V162;B4DJ45	TARDBP	TAR DNA-binding protein 43	yes	no	1	2	0.00011708	80.688	1479	1154700	1213600	2163700	2171800	6.99691e+06	7.39346e+06	1.1284e+07	1.12389e+07	1	1	1	1
15096	TSYGWIEIVGCADR	Phospho (STY)	1705.72	1988	P41250	GARS	Glycine--tRNA ligase	yes	yes	1	2	1.4272e-07	59.709	1227	1153700	0	1334500	0	6.99085e+06	0	6.95958e+06	0	1	0	2	0
5625	IDYGEYMDKNNVR	Phospho (STY)	1695.7	2381	Q04837	SSBP1	Single-stranded DNA-binding protein, mitochondrial	yes	yes	1	3	0.00012603	58.32	1420	1153200	972540	543160	955600	6.98782e+06	5.92488e+06	2.83265e+06	4.94515e+06	1	0	0	0
8872	MGIYYIPVLGPAPR	Phospho (STY)	1625.8	867	Q9BSC4-2;F5H6G7;Q9BSC4-4;Q9BSC4	NOL10	Nucleolar protein 10	yes	no	1	2,3	1.0313e-17	85.522	622	1151900	2833000	4327100	4499900	6.97994e+06	1.72591e+07	2.25664e+07	2.32866e+07	1	3	2	3
10915	SAYQTIDSAEAPADPFAVPEGR	Phospho (STY)	2371.04	2778	Q6RW13-2;Q6RW13	AGTRAP	Type-1 angiotensin II receptor-associated protein	yes	no	1	2,3	2.7069e-34	98.684	1616	1149200	5766500	7311700	8123100	6.96358e+06	3.51305e+07	3.81314e+07	4.20363e+07	1	2	2	3
2518	EYDQLYEEYTR	Phospho (STY)	1587.61	1215	O00459;E9PFP1	PIK3R2	Phosphatidylinositol 3-kinase regulatory subunit beta	yes	no	1	2	2.8139e-08	62.694	777	1147300	0	1925300	1535500	6.95207e+06	0	1.00407e+07	7.94608e+06	1	0	1	1
17113	YAFVMFK	Phospho (STY)	984.418	398	B9ZVT1;Q8IXT5	RBM12B	RNA-binding protein 12B	yes	no	1	2	0.0013049	75.311	425	1144000	609680	1314700	784340	6.93207e+06	3.71428e+06	6.85632e+06	4.05889e+06	1	0	1	0
16120	VFSNGHLGSEEYDVPPRLSPPPPVTTLLPSIK	2 Phospho (STY)	3602.75	2463	Q13191;B5MC15;Q13191-2;E7ENW2;Q13191-3	CBLB	E3 ubiquitin-protein ligase CBL-B	yes	no	2	4	0.033393	51.577	105;1485	1133100	1144500	2383400	2424300	6.86602e+06	6.97249e+06	1.24297e+07	1.25455e+07	0	0	0	1
12256	STYSSSPLLK	Phospho (STY)	1161.53	2808	Q711Q0-3;Q711Q0	C10orf71	Uncharacterized protein C10orf71	yes	no	1	2	0.00041526	48.284	1625	1131900	0	0	0	6.85875e+06	0	0	0	1	0	0	0
8559	LVNANGEAVYCK	Phospho (STY)	1416.61	1523	P04040	CAT	Catalase	yes	yes	1	2	3.0461e-12	86.911	927	1129300	1343300	1811100	0	6.843e+06	8.18362e+06	9.44511e+06	0	0	0	0	0
10900	SAVGFNEMEAPTTAYKK	Phospho (STY)	1922.85	657	E7EVW7;P14317	HCLS1	Hematopoietic lineage cell-specific protein	yes	no	1	3	2.229e-08	66.809	527	1124500	1170600	1514000	1735200	6.81391e+06	7.1315e+06	7.8957e+06	8.97951e+06	0	0	1	0
2201	ELEKLYQER	Phospho (STY)	1286.59	31	A6NF31;O75665-3;O75665	OFD1	Oral-facial-digital syndrome 1 protein	yes	no	1	3	0.00016125	76.221	267	1121400	1387300	2002100	2580500	6.79513e+06	8.45167e+06	1.04412e+07	1.33539e+07	0	1	1	1
9474	NLEGYVGFANLPNQVYR	Phospho (STY)	2032.94	591	H0YFF6;Q16181-2;E7ES33;E7EPK1;Q16181;F5GZE5	SEPT7	Septin-7	yes	no	1	2	1.3052e-16	70.197	494	1120500	796080	1238100	1280100	6.78967e+06	4.84986e+06	6.45684e+06	6.6244e+06	1	1	1	1
10564	QYFEQYSR	Phospho (STY)	1199.46	968	Q07157-2;G5E9E7;Q07157;G3V1L9	TJP1	Tight junction protein ZO-1	yes	no	1	2	0.0012369	47.187	681;682	1117400	0	1393600	1217400	6.77089e+06	0	7.2678e+06	6.29994e+06	2	0	1	1
5238	HSSVYPTQEELEAVQNMVSHTER	Phospho (STY)	2750.2	2439	Q12906;Q12906-7;Q12906-5;Q12906-4;Q12906-2;Q12906-6;Q12906-3;K7ENK6	ILF3	Interleukin enhancer-binding factor 3	yes	no	1	3,4	6.4237e-14	64.349	1471	1116100	1232900	2818500	3195900	6.76301e+06	7.51104e+06	1.46988e+07	1.65385e+07	0	1	2	2
16664	VQYVIQGYHK	Phospho (STY)	1313.62	3444	Q9NXR7;Q9NXR7-4;Q9NXR7-3;Q9NXR7-1	BRE	BRCA1-A complex subunit BRE	yes	no	1	3	0.00027961	45.598	1860	1116000	0	1715900	0	6.76241e+06	0	8.94863e+06	0	0	0	1	0
6208	IQNPSAYAK	Phospho (STY)	1070.48	3024	Q92615	LARP4B	La-related protein 4B	yes	yes	1	2	0.00071883	47.853	1696	1115200	0	1724100	0	6.75756e+06	0	8.9914e+06	0	1	0	1	0
9574	NLYTFCVSYVDSIQQMR	Phospho (STY)	2202.95	1502	P00519;P00519-2	ABL1	Tyrosine-protein kinase ABL1	yes	no	1	2,3	1.1741e-28	114.63	62;913;914	1107900	1948700	5298500	2831700	6.71332e+06	1.18718e+07	2.76323e+07	1.46538e+07	1	2	2	2
9782	NVALLSQLYHSPAR	Phospho (STY)	1647.81	275	Q15717;B4DVB8	ELAVL1	ELAV-like protein 1	yes	no	1	2,3	7.7201e-06	52.527	377	1107800	0	1164600	1865800	6.71272e+06	0	6.07353e+06	9.65535e+06	2	0	1	1
17353	YGSRDDLVAGPGFGGAR	Phospho (STY)	1773.78	3547	Q9ULC8-2;Q9ULC8;Q9ULC8-3	ZDHHC8	Probable palmitoyltransferase ZDHHC8	yes	no	1	3	0.0095419	53.565	1897	1103700	1111500	1982100	1470400	6.68787e+06	6.77145e+06	1.03369e+07	7.60919e+06	0	0	1	0
15709	TYEVSLR	Phospho (STY)	946.416	794	F5GY55;Q16531	DDB1	DNA damage-binding protein 1	yes	no	1	2	0.01077	54.157	589	1102200	1356900	0	1892900	6.67879e+06	8.26647e+06	0	9.79559e+06	1	1	0	1
15856	TYVISASR	Phospho (STY)	975.443	2578	Q15058	KIF14	Kinesin-like protein KIF14	yes	yes	1	2	0.00041991	71.425	1550	1102200	1381900	1686100	2162400	6.67879e+06	8.41878e+06	8.79322e+06	1.11902e+07	1	1	1	1
9573	NLYIISVK	Phospho (STY)	1028.53	2270	P62829;J3KT29;B9ZVP7	RPL23	60S ribosomal protein L23	yes	no	1	2	0.00081073	56.432	1367	1101600	0	0	1443200	6.67515e+06	0	0	7.46843e+06	1	0	0	1
12353	SVTDYAQQNPAAQIPAR	Phospho (STY)	1908.87	659	Q9UM54-6;E7EW20	MYO6		yes	no	1	3	2.4922e-08	55.975	528	1099300	0	1185500	1745200	6.66121e+06	0	6.18253e+06	9.03126e+06	1	0	1	0
7671	LKEEEMADTSYGTVK	Phospho (STY)	1779.76	3099	Q96EP9	SLC10A4	Sodium/bile acid cotransporter 4	yes	yes	1	3	0.013634	47.537	1737	1079700	902930	1700900	1876000	6.54245e+06	5.50081e+06	8.8704e+06	9.70813e+06	0	0	1	1
12504	SYSYVCGISSK	Phospho (STY)	1329.53	916	F8W720;P49915	GMPS	GMP synthase [glutamine-hydrolyzing]	yes	no	1	2	0.0001667	48.568	664	1076300	1495400	839300	1133000	6.52184e+06	9.11024e+06	4.37705e+06	5.86318e+06	0	1	1	1
2904	FLDTSHYSTAGSSSVR	Phospho (STY)	1793.76	3072	Q96A65;B7Z321;Q96A65-2	EXOC4	Exocyst complex component 4	yes	no	1	3	3.3244e-08	62.813	1732	1075300	1267400	1550000	2609100	6.51579e+06	7.72122e+06	8.08344e+06	1.35019e+07	1	1	1	1
10578	QYTSPEEIDAQLQAEK	Phospho (STY)	1928.84	947	F8WBW6;Q13442	PDAP1	28 kDa heat- and acid-stable phosphoprotein	yes	no	1	3	5.3001e-18	66.738	47;174;673	1061900	1002400	0	1286100	6.43459e+06	6.1068e+06	0	6.65545e+06	1	0	1	0
1768	DTCYSPKPSVYLSTPSSASK	2 Phospho (STY)	2333.95	3648	Q9Y5K6	CD2AP	CD2-associated protein	yes	yes	2	3	0.0091219	56.017	142;143;1966;1967	1061300	812880	1619000	1004400	6.43095e+06	4.95221e+06	8.44329e+06	5.19768e+06	0	0	1	0
14902	TRHDEYLEVTK	Phospho (STY)	1469.66	707	P78559;P78559-2;J3KPX8;E9PGC8	MAP1A	Microtubule-associated protein 1A;MAP1A heavy chain;MAP1 light chain LC2	yes	no	1	3	0.022555	42.797	559	1060300	1386000	2196700	2430300	6.42489e+06	8.44375e+06	1.14561e+07	1.25766e+07	0	1	0	1
12070	SSFYVNGLTLGGQK	Phospho (STY)	1549.72	1579	P07737;K7EJ44	PFN1	Profilin-1	yes	no	1	2	2.5955e-06	61.409	961	1058800	965230	0	1612100	6.4158e+06	5.88035e+06	0	8.34248e+06	1	1	0	1
2334	EPPPYQEPRPR	Phospho (STY)	1444.65	2406	Q08345;Q08345-5;Q08345-2;Q08345-6	DDR1	Epithelial discoidin domain-containing receptor 1	yes	no	1	3	0.030726	41.704	1451	1055700	0	1705800	0	6.39702e+06	0	8.89596e+06	0	0	0	1	0
16119	VFSNGHLGSEEYDVPPR	Phospho (STY)	1981.86	2463	Q13191;B5MC15;Q13191-2;E7ENW2;Q13191-3	CBLB	E3 ubiquitin-protein ligase CBL-B	yes	no	1	3	6.8527e-25	78.69	1485	1055100	1028900	2789300	0	6.39338e+06	6.26824e+06	1.45465e+07	0	2	1	2	2
8454	LTPTHAASPVYR	Phospho (STY)	1391.66	3002	Q8WV41	SNX33	Sorting nexin-33	yes	yes	1	2	1.6665e-05	55.261	1688	1054800	0	0	2088600	6.39157e+06	0	0	1.08083e+07	1	0	0	1
17117	YAGEVYGMIR	Oxidation (M),Phospho (STY)	1253.52	1087	J3KN10;P42356	PI4KA	Phosphatidylinositol 4-kinase alpha	yes	no	1	2	7.1584e-05	61.161	726	1054700	1232200	1465100	1583500	6.39096e+06	7.50678e+06	7.64068e+06	8.19447e+06	2	1	2	2
16567	VNNSTMLGASGDYADFQYLK	Oxidation (M),Phospho (STY)	2288.97	1846	P28070	PSMB4	Proteasome subunit beta type-4	yes	yes	1	3	6.6563e-05	49.768	1157	1043100	0	1106300	0	6.32067e+06	0	5.76949e+06	0	0	0	1	0
3128	FSGWYDADLSPAGHEEAKR	Phospho (STY)	2214.94	1755	P18669	PGAM1	Phosphoglycerate mutase 1	yes	yes	1	3	1.4971e-12	67.928	1089	1039800	855870	425760	1551600	6.30067e+06	5.21411e+06	2.22039e+06	8.02939e+06	0	0	0	0
2586	FAQHGTFEYEYSQR	Phospho (STY)	1841.74	1795	P23246;P23246-2	SFPQ	Splicing factor, proline- and glutamine-rich	yes	no	1	3	1.9975e-05	41.743	1118	1039300	1665400	1993400	0	6.29764e+06	1.01459e+07	1.03958e+07	0	1	0	0	0
17459	YKTILPNPQSR	Phospho (STY)	1395.69	1922	P35236;P35236-2;P35236-3	PTPN7	Tyrosine-protein phosphatase non-receptor type 7	yes	no	1	2,3	0.038745	41.218	1187	1037800	1367300	1508100	2198500	6.28855e+06	8.32983e+06	7.86493e+06	1.1377e+07	0	1	0	1
6907	KTGVAGEDMQDNSGTYGK	Phospho (STY)	1936.79	2390	Q05655	PRKCD	Protein kinase C delta type;Protein kinase C delta type regulatory subunit;Protein kinase C delta type catalytic subunit	yes	yes	1	3	0.01253	41.912	1430	1032900	1046700	1753200	1654400	6.25886e+06	6.37668e+06	9.14316e+06	8.56137e+06	0	0	1	0
12790	TCMIATISPGISSCEYTLNTLR	Phospho (STY)	2567.15	354	B7Z6Q6;Q99661;B7Z7M6;Q99661-2	KIF2C	Kinesin-like protein KIF2C	yes	no	1	3	2.9154e-08	55.705	410	1032200	889060	1696900	0	6.25462e+06	5.41631e+06	8.84954e+06	0	1	1	1	0
162	AEIYALNR	Phospho (STY)	1028.47	2914	Q8N300	CCDC23	Coiled-coil domain-containing protein 23	yes	yes	1	2	0.0027416	43.808	1658	1028000	0	0	1434200	6.22917e+06	0	0	7.42186e+06	1	0	0	1
12440	SYGPLDMYR	Acetyl (Protein N-term),Phospho (STY)	1222.47	2866	Q86Y82	STX12	Syntaxin-12	yes	yes	1	2	0.00016628	59.908	1640	1025000	1174500	1804800	1582300	6.21099e+06	7.15526e+06	9.41226e+06	8.18826e+06	1	1	1	1
10008	PSPIYISSYSSPAR	Phospho (STY)	1603.73	3180,3179	Q99569-2;Q99569	PKP4	Plakophilin-4	no	no	1	2	2.2296e-05	49.188	1761;1773	1021500	1103000	1226800	1369600	6.18978e+06	6.71967e+06	6.39791e+06	7.08756e+06	1	1	0	0
9320	NGFRPLDVSLYAQQR	Phospho (STY)	1842.88	3024	Q92615	LARP4B	La-related protein 4B	yes	yes	1	3	7.8787e-08	82.651	1697	1020800	1168900	1657500	1983800	6.18554e+06	7.12114e+06	8.64407e+06	1.0266e+07	1	0	1	1
12026	SQVTHYSNLLCDLLR	Phospho (STY)	1897.88	881	F5H855;P56945-5;P56945-8;P56945;P56945-7;P56945-2;P56945-6;P56945-4;P56945-3	BCAR1	Breast cancer anti-estrogen resistance protein 1	yes	no	1	3	1.3134e-05	43.05	43;171;633	1017200	1126300	1601800	1344300	6.16373e+06	6.86162e+06	8.35359e+06	6.95663e+06	1	1	1	1
6465	IYCNALALR	Phospho (STY)	1172.54	2897	Q8IYB7	DIS3L2	DIS3-like exonuclease 2	yes	yes	1	2	0.0012159	41.876	1652	1016000	1040300	0	0	6.15646e+06	6.33769e+06	0	0	0	1	0	0
14724	TPVLFDIYEIKEAIK	Phospho (STY)	1857.95	276	B4DVE7;P50995	ANXA11	Annexin;Annexin A11	yes	no	1	3	1.0688e-17	100.43	379	1013900	1042700	1591900	1430500	6.14373e+06	6.35231e+06	8.30196e+06	7.40271e+06	0	1	1	1
6896	KSTVLQQQYNR	Phospho (STY)	1443.69	3630	Q9Y490;Q5TCU6	TLN1	Talin-1	yes	no	1	3	1.4446e-05	66.56	1938	1009300	0	1087400	1535400	6.11586e+06	0	5.67093e+06	7.94556e+06	0	0	0	1
17318	YGKLEVANLLLQK	Phospho (STY)	1567.84	2442	Q12955-5;Q12955-4;Q12955	ANK3	Ankyrin-3	yes	no	1	3	3.6682e-06	79.089	1473	1008500	1165700	1830200	1737100	6.11101e+06	7.10165e+06	9.54472e+06	8.98934e+06	1	1	1	1
1935	EALGTPGAANLYQVFIK	Phospho (STY)	1870.92	860	F5H5P4;Q96D37;P15498-2;P15498	VAV1	Proto-oncogene vav	yes	no	1	3	1.5227e-11	65.467	617	1008200	790570	1641700	1736400	6.10919e+06	4.81629e+06	8.56167e+06	8.98572e+06	0	0	1	1
7208	LEETKEYQEPEVPESNQK	Phospho (STY)	2255.98	1912	P33981-2;P33981	TTK	Dual specificity protein kinase TTK	yes	no	1	3	0.0056673	49.537	208	1003800	706510	0	1083800	6.08253e+06	4.30418e+06	0	5.60857e+06	0	0	0	1
1384	DETNYGIPQR	Phospho (STY)	1271.52	2292	P63244;D6RAC2;D6RHH4;D6RAU2;E9PD14;D6R909;D6RGK8	GNB2L1	Guanine nucleotide-binding protein subunit beta-2-like 1	yes	no	1	2	0.00032992	63.216	1376	1000900	0	0	0	6.06496e+06	0	0	0	1	0	0	0
17526	YLNFFTK	Phospho (STY)	1011.45	1665	P12004	PCNA	Proliferating cell nuclear antigen	yes	yes	1	2	0.0024918	55.676	1035	995380	1036100	1139300	0	6.03151e+06	6.3121e+06	5.94159e+06	0	1	1	1	0
49	AALYFQR	Phospho (STY)	947.427	3534	Q9UJX2;Q9UJX2-3	CDC23	Cell division cycle protein 23 homolog	yes	no	1	2	4.6354e-05	65.672	1892	992930	0	0	0	6.01666e+06	0	0	0	1	0	1	0
6649	KGTDELYAVK	Phospho (STY)	1202.56	1549	P05771;P05771-2	PRKCB	Protein kinase C beta type	yes	no	1	2	0.0013226	53.237	942	991550	1063300	1424300	1655800	6.0083e+06	6.47781e+06	7.4279e+06	8.56862e+06	0	1	0	0
1798	DVCLYPR	Phospho (STY)	1001.4	1321	O43776;B4DN60	NARS	Asparagine--tRNA ligase, cytoplasmic	yes	no	1	2	0.0018025	60.788	834	988540	2033000	2745900	3162700	5.99006e+06	1.23854e+07	1.43202e+07	1.63667e+07	1	1	1	1
17233	YESSLYSQEYSKPADVTPLNGFSEGSK	Phospho (STY)	3062.34	2034	P46821	MAP1B	Microtubule-associated protein 1B;MAP1B heavy chain;MAP1 light chain LC1	yes	yes	1	3	8.8861e-06	68.445	93;94;1274	987860	0	1028900	0	5.98594e+06	0	5.36584e+06	0	0	0	0	0
11497	SIYSLDKLYPESQGSDTAWR	Phospho (STY)	2395.07	2529	Q14197	ICT1	Peptidyl-tRNA hydrolase ICT1, mitochondrial	yes	yes	1	3	6.3146e-15	87.352	1522	985170	1054000	1838100	1600200	5.96964e+06	6.42115e+06	9.58592e+06	8.28089e+06	0	0	0	1
1482	DIDKQYVGFATLPNQVHR	Phospho (STY)	2180.04	991	Q99719-2;G3XAH0;E7EQM7;E7EX32;Q99719	SEPT5	Septin-5	yes	no	1	3	0.001115	55.094	696	981690	949170	0	1592300	5.94855e+06	5.78251e+06	0	8.24001e+06	0	0	0	1
14251	TLSFGSDLNYATR	Phospho (STY)	1523.67	838	F5H335;Q14152	EIF3A	Eukaryotic translation initiation factor 3 subunit A	yes	no	1	2	1.9466e-13	97.69	607	980210	1035000	1338300	1227900	5.93959e+06	6.3054e+06	6.9794e+06	6.35427e+06	1	1	1	1
11869	SNSAWQIYLQR	Phospho (STY)	1444.65	2919	Q8N4C8;Q8N4C8-4	MINK1	Misshapen-like kinase 1	yes	no	1	2	1.8663e-08	77.062	1662	979860	920890	1224100	1248500	5.93747e+06	5.61022e+06	6.38383e+06	6.46088e+06	1	1	1	1
8070	LPDGYEFKFPNR	Phospho (STY)	1561.7	1610	P09382	LGALS1	Galectin-1	yes	yes	1	2,3	8.571e-05	64.121	1001	978440	1011800	1729900	1572800	5.92886e+06	6.16406e+06	9.02164e+06	8.1391e+06	0	0	0	0
14092	TLIYQMAPAVSK	Phospho (STY)	1400.68	1816	P25054-2;P25054	APC	Adenomatous polyposis coli protein	yes	no	1	2	6.0931e-09	71.176	1131	978320	1196100	1324100	0	5.92813e+06	7.28685e+06	6.90535e+06	0	1	2	1	0
17607	YNLPSWCDR	Phospho (STY)	1289.49	3042	Q92835-2;Q92835;Q92835-3;H7C2V3;H7C292	INPP5D	Phosphatidylinositol 3,4,5-trisphosphate 5-phosphatase 1	yes	no	1	2	0.00021898	52.49	1716	973980	1597600	2494600	1126100	5.90184e+06	9.73286e+06	1.30096e+07	5.82747e+06	1	1	1	1
11768	SLYYYIQQDTK	Phospho (STY)	1500.65	1574	P07355;P07355-2;A6NMY6	ANXA2;ANXA2P2	Annexin A2;Putative annexin A2-like protein	yes	no	1	2	7.6743e-11	69.864	955;956	965670	918590	0	969430	5.85148e+06	5.59621e+06	0	5.01671e+06	1	1	1	0
11381	SHSITNMEIGGLKIYDILSDNGPQQPSTTVK	Phospho (STY)	3422.64	3157	Q96RT1-7;Q96RT1-6;Q96RT1-4;Q96RT1-5;Q96RT1-3;Q96RT1-9;Q96RT1-2;Q96RT1;Q96RT1-8	ERBB2IP	Protein LAP2	yes	no	1	4	2.3042e-53	121.83	1756	951250	0	2555900	0	5.7641e+06	0	1.33293e+07	0	0	0	0	0
10012	PSSINYMVAPVTGNDVGIRR	Phospho (STY)	2225.07	1219	O00560;O00560-2;O00560-3;G5EA09	SDCBP	Syntenin-1	yes	no	1	3	0.0069052	43.164	781	949300	780380	992340	1033400	5.75229e+06	4.75421e+06	5.17518e+06	5.34775e+06	0	0	0	0
17380	YHPLFGNQEELDK	Phospho (STY)	1668.72	641	E7EU13;Q96P48-2;Q96P48-4;Q96P48-1;Q96P48-3;Q96P48	ARAP1	Arf-GAP with Rho-GAP domain, ANK repeat and PH domain-containing protein 1	yes	no	1	3	2.7269e-05	44.426	518	947170	1225400	0	0	5.73938e+06	7.46535e+06	0	0	1	1	0	0
7900	LLSEYKKPEK	Phospho (STY)	1313.66	51	Q5JSL3;A6NIW2	DOCK11	Dedicator of cytokinesis protein 11	yes	no	1	3	0.0031575	69.672	282	944420	818880	1191800	5060000	5.72272e+06	4.98876e+06	6.21538e+06	2.61851e+07	0	0	0	1
16927	VYVGNLGTGAGKGELER	Phospho (STY)	1798.86	424	Q16629-3;Q16629-2;Q16629-4;C9JAB2;Q16629	SRSF7	Serine/arginine-rich splicing factor 7	yes	no	1	3	0.042002	45.876	442	944080	1008300	1675800	1121800	5.72066e+06	6.14274e+06	8.7395e+06	5.80522e+06	0	1	0	1
16286	VIQYLAYVASSHK	Phospho (STY)	1557.76	1932	P35579;P35579-2;Q5BKV1	MYH9	Myosin-9	yes	no	1	3	6.6265e-07	62.081	1199	942510	0	1824100	3198300	5.71114e+06	0	9.51291e+06	1.65509e+07	0	0	1	1
1986	EDLYLKPIQR	Phospho (STY)	1353.67	1682	P13639	EEF2	Elongation factor 2	yes	yes	1	2	0.00021797	70.056	1038	939730	1152600	0	1696800	5.6943e+06	7.02184e+06	0	8.78079e+06	1	0	0	0
17808	YWALGQK	Phospho (STY)	944.416	707	P78559;P78559-2;J3KPX8;E9PGC8	MAP1A	Microtubule-associated protein 1A;MAP1A heavy chain;MAP1 light chain LC2	yes	no	1	2	0.0016136	64.547	560	933200	1316500	1114600	0	5.65473e+06	8.02035e+06	5.81278e+06	0	1	1	0	0
2439	ETTSHNSLTTPCYTPYYVAPEVLGPEK	Phospho (STY)	3133.4	2065	P49137-2;P49137	MAPKAPK2	MAP kinase-activated protein kinase 2	yes	no	1	3	0.0003139	40.625	1285	931140	599410	0	0	5.64225e+06	3.65171e+06	0	0	1	0	0	0
7993	LNDGHFMPVLGFGTYAPAEVPK	Phospho (STY)	2439.13	2147,2380	P52895;B4DK69;P52895-2;Q04828	AKR1C2;AKR1C1	Aldo-keto reductase family 1 member C2;Aldo-keto reductase family 1 member C1	no	no	1	3	9.7647e-15	73.672	1315	926520	888390	2136800	1891500	5.61425e+06	5.41223e+06	1.11437e+07	9.78835e+06	0	0	0	0
17246	YFDSGDYNMAK	Phospho (STY)	1389.49	61	H3BQ52;P56211-2;P56211;O43768-6;O43768-5;O43768-2;O43768;H3BMD8;O43768-9;O43768-7;O43768-3;O43768-4;A6NMQ3;C9JUF4;Q5T5H1	ARPP19;ENSA	cAMP-regulated phosphoprotein 19;Alpha-endosulfine	yes	no	1	2	0.00014246	47.894	289	925330	0	1330500	0	5.60704e+06	0	6.93872e+06	0	1	0	1	0
17126	YALPLVGHR	Phospho (STY)	1104.55	1683	P13667	PDIA4	Protein disulfide-isomerase A4	yes	yes	1	2	0.00043133	51.346	1039	923490	0	272660	0	5.59589e+06	0	1.42196e+06	0	1	0	0	0
10018	PTVYGVSPNYDKWEMER	Oxidation (M),Phospho (STY)	2165.91	1502	P00519;P00519-2	ABL1	Tyrosine-protein kinase ABL1	yes	no	1	3	0.022362	46.892	912	923300	912280	1421800	1637400	5.59474e+06	5.55777e+06	7.41486e+06	8.4734e+06	0	0	0	1
12485	SYSFPKPGHR	Phospho (STY)	1254.55	2015	P43405	SYK	Tyrosine-protein kinase SYK	yes	yes	1	2,3	8.2799e-06	86.898	90;1246	922500	1220300	1694700	1765500	5.58989e+06	7.43428e+06	8.83807e+06	9.13631e+06	0	0	1	0
11308	SGSVYEPLK	Phospho (STY)	1058.47	3059	Q93100-4;Q93100-2;Q93100-3;Q93100	PHKB	Phosphorylase b kinase regulatory subunit beta	yes	no	1	2	0.0012577	44.318	1729	922330	999030	1683300	0	5.58886e+06	6.08627e+06	8.77862e+06	0	0	0	1	0
1749	DSNQFHATCLDTFPPISYLNAISWR	Phospho (STY)	3032.35	2157	P53602	MVD	Diphosphomevalonate decarboxylase	yes	yes	1	3	4.118e-11	69.845	96;1321	918380	0	1031800	1047400	5.56493e+06	0	5.38096e+06	5.4202e+06	1	0	1	1
4274	GYADIVQLLLAK	Phospho (STY)	1382.72	3044	Q92882	OSTF1	Osteoclast-stimulating factor 1	yes	yes	1	2	2.2652e-12	76.332	1717	917770	781760	837200	657970	5.56123e+06	4.76262e+06	4.3661e+06	3.40494e+06	1	1	2	1
9143	MYYVPQLR	Phospho (STY)	1148.51	388	Q8TCU4-3;Q8TCU4-2;B8ZZJ3;Q8TCU4	ALMS1	Alstrom syndrome protein 1	yes	no	1	2	0.010257	44.395	424	911280	0	0	0	5.52191e+06	0	0	0	1	0	0	0
11253	SGGSSQVYFMTLGR	Phospho (STY)	1568.67	577	E7ENQ1;O95819-4;G3XAA2;O95819-2;O95819;O95819-5;E7EN19;O95819-3;G5E948;E7EX83;C9J840;E7ESS2	MAP4K4	Mitogen-activated protein kinase kinase kinase kinase 4	yes	no	1	2	1.4341e-05	52.966	491	910580	834790	1143200	1317100	5.51766e+06	5.08569e+06	5.96193e+06	6.81588e+06	0	0	0	1
10980	SDGIYIINLK	Phospho (STY)	1214.59	1603	P08865;A6NE09	RPSA;RPSAP58	40S ribosomal protein SA	yes	no	1	2	0.00014094	54.066	996	910130	0	930430	0	5.51494e+06	0	4.85231e+06	0	0	0	1	0
15111	TTAVEIDYDSLK	Phospho (STY)	1433.63	1255	O15117;O15117-2;O15117-3	FYB	FYN-binding protein	yes	no	1	2	2.3053e-12	76.073	802	908220	874320	2210900	1775400	5.50336e+06	5.32651e+06	1.15301e+07	9.18754e+06	1	2	2	1
8373	LSYYEYDFER	Phospho (STY)	1463.56	2393	Q06187;Q5JY90	BTK	Tyrosine-protein kinase BTK	yes	no	1	2	3.6685e-06	69.721	1443	902430	887700	1099600	1474600	5.46828e+06	5.40802e+06	5.73455e+06	7.63093e+06	0	1	0	1
9954	PGTYVIYVR	Phospho (STY)	1146.55	1385	O75369-6;O75369-3;O75369-2;O75369-9;O75369;O75369-8;O75369-5;O75369-4;E7EN95;O75369-7	FLNB	Filamin-B	yes	no	1	2	6.9276e-05	64.711	862	902380	0	824700	941280	5.46798e+06	0	4.30091e+06	4.87104e+06	1	0	1	1
2400	ESSSPLSSNQSEPGSIALNSYHSR	Phospho (STY)	2613.13	858	F5H5M7;P15260	IFNGR1	Interferon gamma receptor 1	yes	no	1	3	1.5978e-53	111.97	42;614	900350	786500	1060900	1389000	5.45567e+06	4.7915e+06	5.53272e+06	7.18795e+06	0	0	0	0
6910	KTTTNPYVLMVLYK	Phospho (STY)	1749.88	621	E7ESF6;Q13094	LCP2	Lymphocyte cytosolic protein 2	yes	no	1	3	3.5937e-08	72.891	502	892010	725080	1254400	0	5.40514e+06	4.41731e+06	6.54185e+06	0	1	1	1	0
16404	VLGTGNLYHR	Phospho (STY)	1208.57	2578	Q15058	KIF14	Kinesin-like protein KIF14	yes	yes	1	2,3	5.0804e-11	79.489	1551	890210	2460200	3478900	3825000	5.39423e+06	1.4988e+07	1.81429e+07	1.9794e+07	0	0	2	1
9130	MYHSLSETR	Acetyl (Protein N-term),Phospho (STY)	1244.49	776	F2Z3I5;Q92609;Q92609-2	TBC1D5	TBC1 domain family member 5	yes	no	1	2	0.00015728	59.908	580	882550	830400	1210400	1085900	5.34782e+06	5.05894e+06	6.31239e+06	5.61944e+06	1	1	1	1
2285	ELVNYGANVNAQSQK	Phospho (STY)	1713.77	1726	P16157-11;P16157-9;P16157-6;P16157-7;P16157-4;P16157-13;P16157-15;P16157-2;P16157-10;P16157-8;P16157-5;P16157-16;P16157-3;P16157;P16157-12;P16157-14;P16157-21	ANK1	Ankyrin-1	yes	no	1	2	2.002e-11	69.261	1068	882440	1000100	0	0	5.34715e+06	6.09278e+06	0	0	1	0	0	0
11007	SDSVDYGQTHYYHQR	Phospho (STY)	1934.76	1146	Q9UPU9-2;Q9UPU9-3;J3QSW1;Q9UPU9	SAMD4A	Protein Smaug homolog 1	yes	no	1	3	1.6118e-11	63.29	745	880910	1004800	2037800	1785100	5.33788e+06	6.12142e+06	1.06274e+07	9.23774e+06	1	1	1	1
15692	TYDYLFK	Phospho (STY)	1028.43	184	H0YMN7;F5GY21;Q92930;P61006;B4DEK7;H0YLJ8;H0YL94	RAB8B;RAB8A	Ras-related protein Rab-8B;Ras-related protein Rab-8A	yes	no	1	2	2.4018e-05	117.16	335	876860	821040	1486100	1837600	5.31334e+06	5.00192e+06	7.7502e+06	9.50942e+06	1	1	1	1
10799	RVGFQYEGTYK	Phospho (STY)	1426.63	1659	P11413;P11413-2;P11413-3	G6PD	Glucose-6-phosphate 1-dehydrogenase	yes	no	1	2,3	1.5726e-08	85.522	1029;1030	874410	3014800	2094600	2062000	5.29849e+06	1.83667e+07	1.09236e+07	1.06707e+07	0	1	1	1
14382	TLYVGNLSR	Phospho (STY)	1101.52	447,2352	Q96B58;C9JTN7;P31483-2;F8W8I6;P31483;E5RGV5;E5RG67;E7ETC0;Q01085;Q01085-2	TIA1;TIAL1	Nucleolysin TIA-1 isoform p40;Nucleolysin TIAR	no	no	1	2	0.0011892	43.77	448	871170	0	1087500	0	5.27886e+06	0	5.67145e+06	0	0	0	1	0
17220	YELTGLPEQDR	Phospho (STY)	1399.6	2003	P42684-4;P42684-7;P42684-10;P42684-5			yes	no	1	2	3.2318e-10	84.479	1241	867400	639830	712640	1125200	5.25601e+06	3.89796e+06	3.71651e+06	5.82281e+06	0	0	0	0
10198	QGSHSVAYLPYTASSLSK	Phospho (STY)	1974.91	891	F6SS63;Q8N5C8-2;Q8N5C8	TAB3	TGF-beta-activated kinase 1 and MAP3K7-binding protein 3	yes	no	1	3	0.00020666	43.261	639	866770	1078800	0	1529200	5.2522e+06	6.57224e+06	0	7.91348e+06	0	1	0	1
1102	CHDYYTTEFLYNLYSSEGK	Phospho (STY)	2468.99	1743	P17858;P17858-2	PFKL	6-phosphofructokinase, liver type	yes	no	1	3	1.23e-12	54.764	197;198;1081	866340	687850	0	1193600	5.24959e+06	4.1905e+06	0	6.17677e+06	1	1	0	1
5861	IIGYGLPFPK	Phospho (STY)	1183.6	3499	Q9UDY4	DNAJB4	DnaJ homolog subfamily B member 4	yes	yes	1	2	0.0001139	56.432	1875	859480	0	1167200	1190200	5.20802e+06	0	6.08709e+06	6.15918e+06	0	0	0	1
7843	LLLSEEQRVDYVQVDEQK	Phospho (STY)	2270.08	42	A6NHF8;Q8WWW8;Q8WWW8-2	GAB3	GRB2-associated-binding protein 3	yes	no	1	3	0.00058984	56.121	274	853350	1092900	1749400	1666400	5.17088e+06	6.65814e+06	9.12334e+06	8.62347e+06	0	0	1	1
9559	NLTQYEQLK	Phospho (STY)	1215.55	2903	Q8IZD4;F5GZK9;B4DRD1	DCP1B	mRNA-decapping enzyme 1B	yes	no	1	2	0.00052102	46.334	1654	849880	559520	905510	979710	5.14985e+06	3.40869e+06	4.72235e+06	5.06991e+06	0	0	0	1
10636	RGFFICDQPYEPVSPYSCK	Phospho (STY)	2429.02	1581	P07814	EPRS	Bifunctional glutamate/proline--tRNA ligase;Glutamate--tRNA ligase;Proline--tRNA ligase	yes	yes	1	3	2.664e-06	50.957	70;962	847440	904500	1939500	1802000	5.13507e+06	5.51037e+06	1.01147e+07	9.32519e+06	1	1	1	1
16509	VLYYTGR	Phospho (STY)	950.426	402	F8WAU4;C9IZ01;Q96RP9;Q96RP9-2	GFM1	Elongation factor G, mitochondrial	yes	no	1	2	0.0059182	46.994	429	837740	1065500	1211300	1740700	5.07629e+06	6.49121e+06	6.31708e+06	9.00797e+06	0	1	0	1
9432	NIYYLCAPNR	Phospho (STY)	1362.58	882	F5H897;Q12931;I3L0K7	TRAP1	Heat shock protein 75 kDa, mitochondrial	yes	no	1	2	1.1066e-05	61.161	636	834530	0	0	2408200	5.05684e+06	0	0	1.24622e+07	1	0	0	1
16040	VELPTCMYR	Phospho (STY)	1247.51	2458	Q13155;F8W950;F8WCL2	AIMP2	Aminoacyl tRNA synthase complex-interacting multifunctional protein 2	yes	no	1	2	0.00048684	46.462	1481	834240	0	0	0	5.05508e+06	0	0	0	1	0	0	0
2654	FDTIYQILLKK	Phospho (STY)	1460.77	2534	Q14258	TRIM25	E3 ubiquitin/ISG15 ligase TRIM25	yes	yes	1	3	0.00011075	56.548	1534	832620	0	1182600	984990	5.04526e+06	0	6.16741e+06	5.09724e+06	1	0	1	1
2790	FGYHIIMVEGR	Phospho (STY)	1400.63	3583	Q9Y237;Q9Y237-2	PIN4	Peptidyl-prolyl cis-trans isomerase NIMA-interacting 4	yes	no	1	2,3	1.7726e-08	72.2	1919	831950	3272800	3070600	852300	5.0412e+06	1.99385e+07	1.60136e+07	4.41058e+06	0	2	1	1
9292	NFLYAWCGK	Phospho (STY)	1237.5	2405	Q08211	DHX9	ATP-dependent RNA helicase A	yes	yes	1	2	0.0015701	57.859	1450	831520	0	0	0	5.0386e+06	0	0	0	1	0	0	0
6496	IYNGDYYR	Phospho (STY)	1142.44	1187	M0R0W6;P30530-2;P30530	AXL	Tyrosine-protein kinase receptor UFO	yes	no	1	2	0.00053577	84.498	761;762	826550	0	1607000	3219400	5.00848e+06	0	8.3807e+06	1.66601e+07	0	0	0	1
12282	SVFGGLVNYFK	Phospho (STY)	1309.61	1475	O95721	SNAP29	Synaptosomal-associated protein 29	yes	yes	1	2	0.00086109	47.302	892	823180	0	0	0	4.98806e+06	0	0	0	1	0	0	0
6233	IRPVPEYQK	Phospho (STY)	1208.6	1192	O00116	AGPS	Alkyldihydroxyacetonephosphate synthase, peroxisomal	yes	yes	1	2	0.00040885	70.028	765	819090	677380	1172300	1070600	4.96328e+06	4.12672e+06	6.11369e+06	5.54026e+06	1	0	1	1
4596	HFYVVTAANR	Phospho (STY)	1256.57	2650	Q32MK0-4;Q32MK0	MYLK3	Myosin light chain kinase 3	yes	no	1	2	0.00049255	44.425	1572	818260	534370	741890	883020	4.95825e+06	3.25548e+06	3.86905e+06	4.56955e+06	0	0	1	0
3925	GNHETDNMNQIYGFEGEVK	Phospho (STY)	2260.91	2152	P53041;A8MU39	PPP5C	Serine/threonine-protein phosphatase 5;Serine/threonine-protein phosphatase	yes	no	1	3	8.9943e-14	63.302	1318	816960	0	1562600	1600300	4.95037e+06	0	8.14915e+06	8.28141e+06	0	0	1	1
10055	QAHLCVLASNCDEPMYVK	Phospho (STY)	2213.93	1819	P25398	RPS12	40S ribosomal protein S12	yes	yes	1	3	1.0276e-08	50.831	1133	815570	0	1219300	0	4.94195e+06	0	6.3588e+06	0	0	0	1	0
17145	YASPEMCFVFSDR	Oxidation (M),Phospho (STY)	1703.64	1882	P30566;P30566-2;E7ERF4	ADSL	Adenylosuccinate lyase	yes	no	1	2	3.9737e-06	57.434	1173	815080	1062800	860130	988890	4.93898e+06	6.47476e+06	4.48568e+06	5.11742e+06	1	1	1	2
10767	RPVSPYSGYNGQLLTSVYQPTEMALMHK	Phospho (STY)	3246.52	1150	J9JIE0;Q9NQ84;Q9NQ84-2	GPRC5C	G-protein coupled receptor family C group 5 member C	yes	no	1	4	7.6966e-09	71.882	50;748;749	801420	594880	1399700	1992100	4.85621e+06	3.62411e+06	7.29961e+06	1.03089e+07	0	0	0	0
8343	LSSAYLLGVPGSEQPDR	Phospho (STY)	1867.87	641	E7EU13;Q96P48-2;Q96P48-4;Q96P48-1;Q96P48-3;Q96P48;Q96P48-7	ARAP1	Arf-GAP with Rho-GAP domain, ANK repeat and PH domain-containing protein 1	yes	no	1	2	1.58e-12	72.583	515	800960	0	1035200	975870	4.85342e+06	0	5.3987e+06	5.05004e+06	0	0	1	1
17743	YTAISVIK	Phospho (STY)	973.489	51	Q5JSL3;A6NIW2	DOCK11	Dedicator of cytokinesis protein 11	yes	no	1	2	0.0028256	44.753	284	800390	0	616770	0	4.84997e+06	0	3.21653e+06	0	1	0	0	0
2167	EKIYAVR	Phospho (STY)	957.468	253	Q9NUQ6-2;Q9NUQ6;B4DRE6;B4DT67	SPATS2L	SPATS2-like protein	yes	no	1	2	0.0034348	72.789	372	799910	719350	0	0	4.84706e+06	4.38241e+06	0	0	0	0	0	0
11755	SLYHDISGDTSGDYRK	Phospho (STY)	1892.79	276	B4DVE7;P50995	ANXA11	Annexin;Annexin A11	yes	no	1	3	3.0125e-06	61.622	378	798230	0	1950700	3733800	4.83688e+06	0	1.01731e+07	1.93221e+07	0	0	1	0
5953	ILALCMGNHELYMR	Phospho (STY)	1799.79	1827,1924	P26038;P35241;P35241-5;P35241-4	MSN;RDX	Moesin;Radixin	no	no	1	3	8.3219e-18	79.875	1142	797220	658340	1472000	936490	4.83076e+06	4.01072e+06	7.67666e+06	4.84625e+06	0	0	1	0
11235	SGDSEVYQLGDVSQK	Phospho (STY)	1690.71	2381	Q04837	SSBP1	Single-stranded DNA-binding protein, mitochondrial	yes	yes	1	2	9.1498e-06	54.812	1421	795940	808420	951070	791220	4.823e+06	4.92504e+06	4.95995e+06	4.09449e+06	0	0	0	1
12029	SQYAHYFDLSLVNNGVDETLKK	Phospho (STY)	2620.22	2340	Q00013-2;Q00013;Q00013-3	MPP1	55 kDa erythrocyte membrane protein	yes	no	1	3	3.7583e-05	53.033	1395;1396	792330	434600	1833100	1300600	4.80113e+06	2.64766e+06	9.55984e+06	6.73049e+06	1	0	1	1
8816	MEAIAKYDFK	Acetyl (Protein N-term),Phospho (STY)	1336.58	2284	P62993;P62993-2;J3QRL5	GRB2	Growth factor receptor-bound protein 2	yes	no	1	2	1.1089e-05	92.866	1369	787390	1492300	1206500	1257200	4.77119e+06	9.09135e+06	6.29205e+06	6.5059e+06	1	1	1	1
1727	DQYLMWLTQK	Phospho (STY)	1404.61	1843	P27986-3;P27986-2;P27986;P27986-4;P27986-5	PIK3R1	Phosphatidylinositol 3-kinase regulatory subunit alpha	yes	no	1	2	3.1757e-06	67.385	1150	776400	1199900	2326700	1013500	4.7046e+06	7.31e+06	1.2134e+07	5.24477e+06	1	1	1	0
9668	NQDATVYVGGLDEK	Phospho (STY)	1587.68	2604	Q15427	SF3B4	Splicing factor 3B subunit 4	yes	yes	1	2	4.5314e-06	58.885	1558	766010	673130	0	1307400	4.64164e+06	4.10083e+06	0	6.76568e+06	1	1	0	1
17	AAEAGGAEEQYGFLTTPTK	Phospho (STY)	2019.88	2034	P46821	MAP1B	Microtubule-associated protein 1B;MAP1B heavy chain;MAP1 light chain LC1	yes	yes	1	2,3	1.7395e-92	177	1265	757390	0	0	855030	4.58941e+06	0	0	4.42471e+06	0	0	0	0
4000	GPTSGPQSAPQIYGPPQYNIQYSSSAAVK	Phospho (STY)	3072.42	3157	Q96RT1-7;Q96RT1-6;Q96RT1-4;Q96RT1-5;Q96RT1-3;Q96RT1-9;Q96RT1-2;Q96RT1;Q96RT1-8	ERBB2IP	Protein LAP2	yes	no	1	3	4.1349e-06	60.527	1755	756550	0	998150	890160	4.58432e+06	0	5.20548e+06	4.6065e+06	0	0	1	0
10006	PSNPIYNEPDEPIAFYAMGR	Phospho (STY)	2360.02	3371	Q9NP31-3;Q9NP31-4;Q9NP31;Q9NP31-2	SH2D2A	SH2 domain-containing protein 2A	yes	no	1	3	9.8709e-11	53.033	1822;1823	753710	0	962840	0	4.56711e+06	0	5.02133e+06	0	1	0	1	0
15136	TTEDEVHICHNQDGYSYPSR	Phospho (STY)	2486.98	1510	P01130-2;P01130-3;P01130-6;P01130-4;P01130	LDLR	Low-density lipoprotein receptor	yes	no	1	3,4	3.0389e-113	178.71	919	753150	896420	0	1492600	4.56372e+06	5.46115e+06	0	7.72407e+06	0	0	0	0
17674	YRDVSPFDHSR	Phospho (STY)	1457.61	1747	P18031	PTPN1	Tyrosine-protein phosphatase non-receptor type 1	yes	yes	1	3	0.0089499	48.568	1083	748190	1048400	1565100	1526400	4.53366e+06	6.38704e+06	8.16219e+06	7.89899e+06	1	1	1	1
8683	LYEEYTR	Phospho (STY)	1052.42	1843,892	P27986-3;P27986-2;P27986;P27986-4;P27986-5;Q92569;F6TDL0;Q92569-3;E7EMU8;Q92569-2	PIK3R1;PIK3R3	Phosphatidylinositol 3-kinase regulatory subunit alpha;Phosphatidylinositol 3-kinase regulatory subunit gamma	no	no	1	2	0.0012274	77.923	640;641;1151;1152	744770	2580400	4215600	0	4.51294e+06	1.57202e+07	2.19849e+07	0	0	2	1	0
7971	LMNEDPMYSMYAK	Phospho (STY)	1671.64	3038	Q92783-2;Q92783;B4DZT2	STAM	Signal transducing adapter molecule 1	yes	no	1	2	1.6304e-06	58.32	1706	744540	0	1077000	1148000	4.51154e+06	0	5.61669e+06	5.9408e+06	1	0	1	1
5924	IKETMYFAPSMK	Phospho (STY)	1524.68	3117	Q96HR8-2;Q96HR8	NAF1	H/ACA ribonucleoprotein complex non-core subunit NAF1	yes	no	1	2,3	0.0012977	54.276	1740	738750	700630	1398100	5020000	4.47646e+06	4.26836e+06	7.29126e+06	2.59781e+07	1	1	1	2
17822	YYADGEDAYAMK	Phospho (STY)	1475.53	1986	P41227;F8W808;A8MWP7;P41227-2;Q9BSU3	NAA10;NAA11	N-alpha-acetyltransferase 10;N-alpha-acetyltransferase 11	yes	no	1	2	8.1593e-06	55.261	1224;1225	736670	0	0	1052600	4.46386e+06	0	0	5.44711e+06	0	0	0	2
7159	LDMDIQEILNYISRK	Oxidation (M),Phospho (STY)	1945.92	1276	O15357;O15357-2	INPPL1	Phosphatidylinositol 3,4,5-trisphosphate 5-phosphatase 2	yes	no	1	3	1.4344e-24	142.45	810	731990	1336400	1657700	1710400	4.4355e+06	8.14158e+06	8.64511e+06	8.85117e+06	1	1	1	1
3529	GFKEQIYDVYR	Phospho (STY)	1496.67	1966	P38919	EIF4A3	Eukaryotic initiation factor 4A-III	yes	yes	1	2,3	0.012518	45.433	1219	730160	769410	2358500	2513200	4.42441e+06	4.68738e+06	1.22999e+07	1.30056e+07	1	1	0	1
2573	FALPSPQHILGLPVGQHIYLSAR	Phospho (STY)	2593.36	1496	P00387-2;P00387;P00387-3	CYB5R3	NADH-cytochrome b5 reductase 3;NADH-cytochrome b5 reductase 3 membrane-bound form;NADH-cytochrome b5 reductase 3 soluble form	yes	no	1	3,4	1.3023e-09	58.093	61;900	728890	587740	0	2267000	4.41671e+06	3.58061e+06	0	1.17315e+07	1	0	0	2
3937	GNNVYCLDR	Phospho (STY)	1189.46	2160	P53621;P53621-2	COPA	Coatomer subunit alpha;Xenin;Proxenin	yes	no	1	2	0.00039138	50.353	1324	726550	0	986240	1290800	4.40253e+06	0	5.14336e+06	6.67978e+06	0	0	0	1
5449	HYGGLTGLNKAETAAK	Phospho (STY)	1709.81	1755	P18669;P15259;Q8N0Y7	PGAM1;PGAM2;PGAM4	Phosphoglycerate mutase 1;Phosphoglycerate mutase 2;Probable phosphoglycerate mutase 4	yes	no	1	3	0.0012043	61.444	1090	725490	963050	1267700	2798600	4.39611e+06	5.86707e+06	6.61121e+06	1.44825e+07	0	0	1	1
17763	YTVQDESHSEWVSCVR	Phospho (STY)	2060.83	2292	P63244;J3KPE3;D6RHH4	GNB2L1	Guanine nucleotide-binding protein subunit beta-2-like 1	yes	no	1	3	6.3563e-12	65.374	1378	724580	852100	1298700	1012300	4.3906e+06	5.19114e+06	6.77288e+06	5.23856e+06	1	1	1	1
6511	IYSYVVSRPQPR	Phospho (STY)	1543.75	3087	Q96CS3	FAF2	FAS-associated factor 2	yes	yes	1	3	0.00062958	57.175	1734	724520	798140	1433200	0	4.39023e+06	4.86241e+06	7.47432e+06	0	0	0	0	0
17863	YYTLFGR	Phospho (STY)	998.426	1581	P07814	EPRS	Bifunctional glutamate/proline--tRNA ligase;Glutamate--tRNA ligase;Proline--tRNA ligase	yes	yes	1	2	0.0011471	81.297	963;964	723690	1181200	778500	2082700	4.3852e+06	7.19608e+06	4.05997e+06	1.07778e+07	1	1	1	1
6462	IYANFFPYGDASK	Phospho (STY)	1571.67	1958	P37235;E9PC71;P84074	HPCAL1;HPCA	Hippocalcin-like protein 1;Neuron-specific calcium-binding protein hippocalcin	yes	no	1	2	2.1023e-09	70.563	1210	722220	907470	1081800	960270	4.3763e+06	5.52847e+06	5.64172e+06	4.96931e+06	1	1	1	1
6466	IYDEILQSK	Phospho (STY)	1187.55	3522	Q9UIB8-7;Q9UIB8-3;Q9UIB8-2;Q9UIB8	CD84	SLAM family member 5	yes	no	1	2	0.00012421	60.398	1884	718300	0	2188700	1261000	4.35254e+06	0	1.14143e+07	6.52556e+06	1	0	1	1
562	ALSSEGKPYVTKEELYQNLTR	Phospho (STY)	2505.22	36	Q13813-3;Q13813;Q13813-2;A6NG51	SPTAN1	Spectrin alpha chain, non-erythrocytic 1	yes	no	1	3,4	1.3777e-42	133.84	147;272	714670	709890	1059100	1003100	4.33055e+06	4.32477e+06	5.52334e+06	5.19095e+06	0	0	0	0
17848	YYKETSGLMLDVGPYMK	Oxidation (M),Phospho (STY)	2089.91	2705	Q9H008-2;Q5T1Z0;Q9H008	LHPP	Phospholysine phosphohistidine inorganic pyrophosphate phosphatase	yes	no	1	3	2.2585e-05	67.646	114;237;1584;1585	713640	392830	865270	1419800	4.3243e+06	2.39319e+06	4.51249e+06	7.34734e+06	0	0	0	0
17362	YGVQADRVDK	Phospho (STY)	1229.54	2531,2532	Q14247;Q14247-3;Q14247-2	CTTN	Src substrate cortactin	no	no	1	2	0.00093479	63.073	1533	713330	789330	459370	973040	4.32243e+06	4.80874e+06	2.39567e+06	5.0354e+06	0	0	1	1
8693	LYFLQCETCHSR	Phospho (STY)	1692.68	1767	P20042	EIF2S2	Eukaryotic translation initiation factor 2 subunit 2	yes	yes	1	2,3	3.0746e-12	88.021	1100	708010	818170	1329600	1116700	4.29019e+06	4.98443e+06	6.93403e+06	5.77882e+06	0	0	0	0
9575	NMAEQIIQEIYSQIQSK	Oxidation (M),Phospho (STY)	2117.97	1862	P29401;P29401-2;B4E022;E9PFF2	TKT	Transketolase	yes	no	1	3	4.3925e-31	126.63	1170	702650	988330	1166000	1201800	4.25771e+06	6.02108e+06	6.08083e+06	6.21921e+06	0	0	0	1
2073	EGHMMDALYAQVK	Phospho (STY)	1571.65	2731	Q8TEW0-5;Q8TEW0-3;Q8TEW0-7;Q5VWV2;Q8TEW0-6;Q8TEW0-4;Q8TEW0-11;Q8TEW0-2;Q8TEW0	PARD3	Partitioning defective 3 homolog	yes	no	1	2,3	2.0743e-15	124.12	1593	702350	483560	591020	0	4.25589e+06	2.94593e+06	3.08224e+06	0	0	0	1	0
16696	VSLEEIYSGCTKK	Phospho (STY)	1592.72	1820	P25685;B4DX52	DNAJB1	DnaJ homolog subfamily B member 1	yes	no	1	2,3	8.8331e-06	63.185	1134	700500	5010500	7186100	7754200	4.24468e+06	3.05248e+07	3.74764e+07	4.01273e+07	1	3	2	1
2866	FIYGNQDLFATSQSK	Phospho (STY)	1797.8	3126	Q96J02-3;Q96J02-2;Q96J02	ITCH	E3 ubiquitin-protein ligase Itchy homolog	yes	no	1	2	1.4802e-05	48.899	1741	692200	839060	0	762100	4.19439e+06	5.1117e+06	0	3.9438e+06	0	0	0	0
9395	NIILEEGKEILVGDVGQTVDDPYATFVK	Phospho (STY)	3141.55	1804	P23528;G3V1A4;E9PK25	CFL1	Cofilin-1	yes	no	1	3	7.5251e-10	89.723	199;1124	690840	463790	1000500	0	4.18615e+06	2.82549e+06	5.21773e+06	0	0	0	0	0
9568	NLVYDQSPNR	Phospho (STY)	1284.55	3443	Q9NXR1-2;Q9NXR1	NDE1	Nuclear distribution protein nudE homolog 1	yes	no	1	2	0.00069104	42.336	1859	683090	0	0	0	4.13919e+06	0	0	0	1	0	0	0
8696	LYGLGTGVAQK	Phospho (STY)	1185.58	95	B7Z9U0;B0AZS3;B7Z8R1;Q9UFF9	CNOT8	CCR4-NOT transcription complex subunit 8	yes	no	1	2	6.5648e-05	56.043	305	668670	784490	0	0	4.05181e+06	4.77925e+06	0	0	0	0	0	0
785	ASLYNAVTIEDVQK	Phospho (STY)	1629.77	3663	Q9Y617;Q9Y617-2	PSAT1	Phosphoserine aminotransferase	yes	no	1	2,3	8.0577e-18	88.561	1972	660620	0	1657300	0	4.00303e+06	0	8.64302e+06	0	0	0	1	0
992	AYQCVVLLQGK	Phospho (STY)	1357.65	2167	P54136;P54136-2;F5H3T8	RARS	Arginine--tRNA ligase, cytoplasmic	yes	no	1	2	1.151e-08	76.228	1329	659790	676250	859910	0	3.998e+06	4.11983e+06	4.48454e+06	0	1	1	1	0
9367	NIATYYGAFIK	Phospho (STY)	1339.62	2919,859,577	Q9UKE5-7;Q9UKE5-3;F5H5M9;Q9UKE5-4;Q9UKE5;Q9UKE5-8;Q8N4C8-5;Q9UKE5-5;Q9UKE5-6;Q9UKE5-2;F5H865;E7ENQ1;O95819-4;G3XAA2;O95819-2;O95819;O95819-5;E7EN19;O95819-3;G5E948;E7EX83;C9J840;E7ESS2;Q8N4C8;Q8N4C8-2;Q8N4C8-3;Q8N4C8-4	TNIK;MAP4K4;MINK1	TRAF2 and NCK-interacting protein kinase;Mitogen-activated protein kinase kinase kinase kinase 4;Misshapen-like kinase 1	no	no	1	2	0.00025837	45.433	490	659460	0	0	560710	3.996e+06	0	0	2.90162e+06	1	0	0	1
12228	STSQLVNLQPDYINPR	Phospho (STY)	1923.91	766	F2Z2E1;Q96EK7;F5GZX9;F5GY05;B4DL34	FAM120B	Constitutive coactivator of peroxisome proliferator-activated receptor gamma	yes	no	1	2	5.9527e-06	48.216	578	657990	1288800	924040	778790	3.98709e+06	7.85159e+06	4.81898e+06	4.03017e+06	0	1	1	0
4472	HEMPPHIYAITDTAYR	Phospho (STY)	1993.88	1932	P35579;P35579-2;Q5BKV1	MYH9	Myosin-9	yes	no	1	3	2.5484e-08	58.824	1198	657950	0	0	774080	3.98685e+06	0	0	4.0058e+06	0	0	0	2
15888	VAEDLESEGLMAEEVQAVQQQEVYGMMPR	Phospho (STY)	3345.46	36	Q13813-3;Q13813;Q13813-2;A6NG51	SPTAN1	Spectrin alpha chain, non-erythrocytic 1	yes	no	1	3	3.7364e-86	122.51	273	654130	288300	566440	498300	3.9637e+06	1.75637e+06	2.95405e+06	2.57866e+06	0	0	0	0
15594	TVYSLQPPSALSGGQPADTQTR	Phospho (STY)	2353.1	3627	Q9Y448-3;Q9Y448-2;Q9Y448	KNSTRN	Small kinetochore-associated protein	yes	no	1	3	6.4047e-05	45.885	1933	653530	0	0	1013600	3.96007e+06	0	0	5.24529e+06	1	0	0	1
16647	VQLVDNVYCIGQR	Phospho (STY)	1642.75	1315	O43639	NCK2	Cytoplasmic protein NCK2	yes	yes	1	2,3	8.1242e-07	60.157	829	651820	727450	1362500	1360800	3.94971e+06	4.43175e+06	7.10561e+06	7.04202e+06	1	1	2	1
11687	SLPSGSHQGPVIYAQLDHSGGHHSDKINK	Phospho (STY)	3145.47	1456	O95297-4;O95297-2;O95297	MPZL1	Myelin protein zero-like protein 1	yes	no	1	5	1.0693e-08	84.529	891	649490	874830	0	3653200	3.93559e+06	5.32962e+06	0	1.8905e+07	0	0	0	0
1780	DTLYSCAAMPNSASRDEFPCGFTSPANR	Phospho (STY)	3201.3	51	Q5JSL3;A6NIW2	DOCK11	Dedicator of cytokinesis protein 11	yes	no	1	3	0.00064846	63.701	280	646610	779090	1377900	1334200	3.91814e+06	4.74635e+06	7.18592e+06	6.90437e+06	0	0	1	1
1991	EDSARVYENVGLMQQQK	Phospho (STY)	2073.92	2392	Q06124-2;Q06124	PTPN11	Tyrosine-protein phosphatase non-receptor type 11	yes	no	1	3	8.7962e-05	55.815	1432	644150	746480	1705000	1130600	3.90323e+06	4.54769e+06	8.89179e+06	5.85076e+06	0	0	1	1
6493	IYLLPDPQK	Phospho (STY)	1165.58	782	F5GWN5;O00750	PIK3C2B	Phosphatidylinositol 4-phosphate 3-kinase C2 domain-containing subunit beta	yes	no	1	2	6.4625e-05	74.464	585	642870	633280	826560	921910	3.89547e+06	3.85805e+06	4.31061e+06	4.7708e+06	1	1	1	0
9702	NRPPFGQGYTQPGPGYR	Phospho (STY)	1970.88	3034	Q92734-2;Q92734	TFG	Protein TFG	yes	no	1	3	0.039405	42.314	1705	640210	704930	1100400	1457600	3.87936e+06	4.29456e+06	5.73872e+06	7.54295e+06	0	0	0	1
12286	SVFMPRPQAVGSSNYASTSAGLK	Phospho (STY)	2434.14	2569	Q15018	FAM175B	BRISC complex subunit Abro1	yes	yes	1	3	0.0090974	56.882	112;1545	637920	554880	722350	723000	3.86548e+06	3.38043e+06	3.76714e+06	3.74146e+06	0	0	1	1
12489	SYSMIVNNLLKPISVEGSSK	Phospho (STY)	2245.11	3354	Q9HB71-3;Q9HB71	CACYBP	Calcyclin-binding protein	yes	no	1	3	0.0011631	59.585	1816	637850	0	987140	908690	3.86505e+06	0	5.14806e+06	4.70239e+06	0	0	1	0
9855	NVYATTVGTPYK	Phospho (STY)	1392.63	2479	Q13439-3;Q13439-4;Q13439;Q13439-5	GOLGA4	Golgin subfamily A member 4	yes	no	1	2	0.00016132	55.261	1493	631180	421900	884600	0	3.82464e+06	2.57029e+06	4.6133e+06	0	0	1	0	0
8554	LVLVNAIYFK	Phospho (STY)	1258.67	1884,2100,2101	P50452;P50452-2;O75830;P30740;B4DNT0;P50453	SERPINB8;SERPINI2;SERPINB1;SERPINB9	Serpin B8;Serpin I2;Leukocyte elastase inhibitor;Serpin B9	no	no	1	2	1.0879e-05	63.816	1174	629330	362370	904370	669290	3.81343e+06	2.20762e+06	4.7164e+06	3.46352e+06	1	1	2	1
17689	YSEFTSTTSGTGHNQTR	Phospho (STY)	1952.79	2062	P48960-2;P48960-3;P48960	CD97	CD97 antigen;CD97 antigen subunit alpha;CD97 antigen subunit beta	yes	no	1	2,3	6.6893e-76	171.56	1284	628760	0	1488000	1444800	3.80997e+06	0	7.7601e+06	7.47671e+06	0	0	0	1
10392	QPAPKPEPSFSEYASVQVPR	Phospho (STY)	2293.08	2309	P78324-4;P78324;P78324-2	SIRPA	Tyrosine-protein phosphatase non-receptor type substrate 1	yes	no	1	3	9.9366e-15	87.554	1386	625170	577830	1155200	1128200	3.78822e+06	3.52024e+06	6.02451e+06	5.83834e+06	0	0	0	0
97	ACQSIYPLHDVFVR	Phospho (STY)	1783.81	2226	P61247;D6RAT0;D6R9B6	RPS3A	40S ribosomal protein S3a	yes	no	1	3	2.3797e-05	41.227	1349	624670	0	0	839450	3.78519e+06	0	0	4.34408e+06	0	0	0	1
9715	NSHSLYLAGIFR	Phospho (STY)	1456.69	3485	Q9UBF2	COPG2	Coatomer subunit gamma-2	yes	yes	1	3	1.3282e-06	59.198	1871	623900	752890	1260200	1003900	3.78052e+06	4.58674e+06	6.5721e+06	5.19509e+06	1	1	1	2
3116	FSEEEISFPPTYRYER	Phospho (STY)	2128.91	1276	O15357;O15357-2	INPPL1	Phosphatidylinositol 3,4,5-trisphosphate 5-phosphatase 2	yes	no	1	3	0.0022963	48.527	806;807	614100	1057400	1077300	2457800	3.72114e+06	6.44187e+06	5.61825e+06	1.27189e+07	0	1	1	0
13858	TKEYTACELMNIYK	Phospho (STY)	1842.79	3412	Q9NSD9;F5H6Y1	FARSB	Phenylalanine--tRNA ligase beta subunit	yes	no	1	3	0.00022656	54.09	1848	613800	973120	1015700	0	3.71932e+06	5.92842e+06	5.297e+06	0	0	0	0	0
8930	MKGYPHWPAR	Phospho (STY)	1321.58	2131,1395	P51858;H3BPQ6;M0R0J3;Q9Y3E1;Q7Z4V5-2;Q7Z4V5;K7EQZ6;Q7Z4V5-3;O75475-3;O75475-2;O75475	HDGF;HDGFRP3;HDGFRP2;PSIP1	Hepatoma-derived growth factor;Hepatoma-derived growth factor-related protein 3;Hepatoma-derived growth factor-related protein 2;PC4 and SFRS1-interacting protein	no	no	1	3	0.0021795	62.463	867	610570	0	0	0	3.69975e+06	0	0	0	1	0	0	0
12109	SSLYEGLEKPESR	Phospho (STY)	1573.7	1764	P20020-6;P20020-3;P20020-4;P20020;E7ERY9;Q01814-6;Q01814-8;Q01814-5;Q01814	ATP2B1;ATP2B2	Plasma membrane calcium-transporting ATPase 1;Plasma membrane calcium-transporting ATPase 2	yes	no	1	3	0.042314	40.941	1099	609230	260200	1002700	0	3.69163e+06	1.58518e+06	5.2292e+06	0	0	0	0	0
11913	SPFEVYVDKSQGDASK	Phospho (STY)	1835.8	1776	Q5HY54;P21333-2;P21333	FLNA	Filamin-A	yes	no	1	3	0.036775	42.708	1105	605170	733900	924060	917150	3.66703e+06	4.47105e+06	4.81909e+06	4.74617e+06	0	0	0	1
8813	MDYVEINIDHK	Oxidation (M),Phospho (STY)	1471.61	2343	Q00341;Q00341-2	HDLBP	Vigilin	yes	no	1	2,3	7.616e-09	79.492	1398	604780	154230	304300	265940	3.66467e+06	939596	1.58696e+06	1.37622e+06	0	0	0	0
10040	QADEEMTGYVATR	Phospho (STY)	1549.61	351	B7Z630;Q15759	MAPK11	Mitogen-activated protein kinase 11	yes	no	1	2	1.2491e-05	53.3	408	604700	0	0	0	3.66418e+06	0	0	0	0	0	0	0
17606	YNLPLDIQNR	Phospho (STY)	1324.62	1082	Q8N749;J3KQU4;I3L4I4;O75674;I3L3T4;I3NI44;B4DUW5;B7Z9E2	TOM1L1	TOM1-like protein 1	yes	no	1	2	6.4349e-06	66.056	724	603770	1384300	1417200	1793500	3.65855e+06	8.4334e+06	7.39087e+06	9.2812e+06	0	1	1	1
6491	IYKVPSTEAEALASSLMGLFEK	Oxidation (M),Phospho (STY)	2479.2	642	P50395;E7EU23	GDI2	Rab GDP dissociation inhibitor beta	yes	no	1	3	0.00037782	68.42	519	598420	1365100	1680700	1974100	3.62613e+06	8.31643e+06	8.76506e+06	1.02158e+07	0	1	1	1
2171	EKPAQDPLYDVPNASGGQAGGPQRPGR	Phospho (STY)	2841.32	2503	Q13671-2;Q13671	RIN1	Ras and Rab interactor 1	yes	no	1	4	0.00050711	82.517	1515	594480	616740	1060000	1072300	3.60225e+06	3.75729e+06	5.52803e+06	5.54906e+06	0	0	0	0
2829	FIEAGQYNNHLYGTSVQSVR	Phospho (STY)	2362.07	2443	Q12959-8;Q12959-9;Q12959-5;Q12959-3;Q12959-6;Q12959-4;Q12959;Q12959-7;Q12959-2	DLG1	Disks large homolog 1	yes	no	1	3	3.5714e-07	46.461	1475	584780	583150	942720	0	3.54348e+06	3.55265e+06	4.9164e+06	0	0	0	1	0
16856	VVYSSKDPAQPK	Phospho (STY)	1397.66	1908	P33527-8;P33527-6;P33527-7;P33527-5;P33527-4;P33527-2;P33527-3;P33527;P33527-9	ABCC1	Multidrug resistance-associated protein 1	yes	no	1	2,3	2.1605e-12	102.87	1181	577550	526470	0	601320	3.49967e+06	3.20735e+06	0	3.11178e+06	0	0	0	0
6473	IYEYVESR	Phospho (STY)	1137.47	619	Q8WWY3-3;Q8WWY3-2;E7ESA8;E7EVX8;Q8WWY3	PRPF31	U4/U6 small nuclear ribonucleoprotein Prp31	yes	no	1	2	0.00071419	54.982	501	577310	0	780860	874250	3.49821e+06	0	4.07228e+06	4.52417e+06	0	0	1	0
6782	KLYESLLVGSLPDMNK	Phospho (STY)	1885.93	361	F5H1N8;B7Z806;P13807-2;P13807	GYS1	Glycogen [starch] synthase, muscle	yes	no	1	3	2.7751e-06	62.055	13;411	576890	0	737810	0	3.49567e+06	0	3.84777e+06	0	0	0	0	0
17223	YENVPLIGR	Phospho (STY)	1139.54	218	Q9BSA4-2;B4DKD1;Q9BSA4	TTYH2	Protein tweety homolog 2	yes	no	1	2	5.9567e-05	74.376	344	576760	622920	560210	714820	3.49488e+06	3.79494e+06	2.92156e+06	3.69913e+06	0	1	1	1
6704	KIYGSQPNFNMQYIPR	Phospho (STY)	2034.94	2129	P51813	BMX	Cytoplasmic tyrosine-protein kinase BMX	yes	yes	1	3	0.00066838	43.592	1309	575450	749470	833080	0	3.48694e+06	4.5659e+06	4.34462e+06	0	0	0	1	0
5804	IHMVYSK	Phospho (STY)	956.419	1597	P08621-3;P08621-2;P08621	SNRNP70	U1 small nuclear ribonucleoprotein 70 kDa	yes	no	1	2	0.0074922	43.808	988	571800	808900	0	0	3.46482e+06	4.92796e+06	0	0	1	0	0	0
1493	DIICQIAYAR	Phospho (STY)	1301.58	2030	P46777	RPL5	60S ribosomal protein L5	yes	yes	1	2	3.3138e-06	70.908	1262	566950	0	1063800	534220	3.43544e+06	0	5.54785e+06	2.76454e+06	1	0	1	1
7792	LLGSGYGGLTGGSSR	Phospho (STY)	1460.67	383	F5H2E2;F5GWM7;Q7Z460-2;B7ZLX3;F5GWS0;Q7Z460-3;F8WA11;Q7Z460	CLASP1	CLIP-associating protein 1	yes	no	1	2	2.2023e-05	48.527	421	565840	0	0	687800	3.42871e+06	0	0	3.5593e+06	0	0	0	0
3591	GGHMDDGGYSMNFNMSSSR	Phospho (STY)	2128.74	1963	P38159;H3BT71;P38159-2;Q96E39	RBMX;RBMXL1	RNA-binding motif protein, X chromosome;RNA-binding motif protein, X chromosome, N-terminally processed;RNA binding motif protein, X-linked-like-1	yes	no	1	3	3.2485e-06	46.877	1217	565760	936490	0	1562600	3.42823e+06	5.70526e+06	0	8.08632e+06	0	0	0	1
9629	NNYALNTTATYAEPYRPIQYR	2 Phospho (STY)	2678.16	3180,3179	Q99569-2;Q99569	PKP4	Plakophilin-4	no	no	2	3	0.046474	45.916	246;247;1762;1763;1764	564180	0	674730	1363800	3.41865e+06	0	3.5188e+06	7.05755e+06	0	0	1	0
5628	IEAGYIQTGDR	Phospho (STY)	1301.57	3628	Q9Y450-4;Q9Y450;B7Z524;J3QT46;B7Z1K2	HBS1L	HBS1-like protein	yes	no	1	2	1.0761e-05	60.255	1934	563270	427750	0	753790	3.41314e+06	2.60593e+06	0	3.9008e+06	1	0	0	0
13467	TGSYGALAEITASK	Phospho (STY)	1447.66	1247	O14974-5;O14974-4;O14974-3;O14974-2;O14974	PPP1R12A	Protein phosphatase 1 regulatory subunit 12A	yes	no	1	2	0.00017831	44.252	798	561810	690480	1103800	741690	3.40429e+06	4.20652e+06	5.75645e+06	3.83818e+06	0	0	0	1
9314	NGDVSQFPYVEFTGR	Phospho (STY)	1794.76	777	F2Z3N7;Q9NUM4	TMEM106B	Transmembrane protein 106B	yes	no	1	2	2.1866e-05	40.693	581	561120	0	0	578410	3.40011e+06	0	0	2.99322e+06	0	0	0	0
963	AYDHLFK	Phospho (STY)	972.411	2114	P51153	RAB13	Ras-related protein Rab-13	yes	yes	1	2	0.00043248	113.7	1304	557000	693310	0	0	3.37514e+06	4.22377e+06	0	0	0	0	0	0
12130	SSSSNLGADDGYMPMTPGAALAGSGSGSCR	Phospho (STY)	2940.17	3636	Q9Y4H2	IRS2	Insulin receptor substrate 2	yes	yes	1	3	1.5146e-68	118.97	1960	548740	0	931990	0	3.32509e+06	0	4.86044e+06	0	0	0	0	0
17104	YAALFSQMSYEEMMTLTEQHLESQNVTK	Phospho (STY)	3388.47	1179	M0QZ22;Q5PRF9	SAMD4B	Protein Smaug homolog 2	yes	no	1	3	0.00021332	42.347	757	548440	611120	829530	0	3.32327e+06	3.72305e+06	4.3261e+06	0	0	0	1	0
10376	QNGRDPPDPYVSLLLLPDKNR	Phospho (STY)	2486.23	3218	Q9BSJ8;Q9BSJ8-2	ESYT1	Extended synaptotagmin-1	yes	no	1	3	1.4035e-06	78.456	1790	544020	557970	1161300	1157300	3.29649e+06	3.39925e+06	6.05632e+06	5.98893e+06	0	0	1	0
3283	FYIDPYKLLPLQR	Phospho (STY)	1744.9	3447	Q9NY12-2;Q9NY12	GAR1	H/ACA ribonucleoprotein complex subunit 1	yes	no	1	3	0.024755	41.242	1861	542070	478330	736570	0	3.28468e+06	2.91407e+06	3.8413e+06	0	0	1	0	0
1997	EEDEHPYELLLTAETK	Phospho (STY)	1995.87	3028	Q92625	ANKS1A	Ankyrin repeat and SAM domain-containing protein 1A	yes	yes	1	3	2.9499e-25	109.07	1699	539590	0	615780	0	3.26965e+06	0	3.21137e+06	0	0	0	0	0
5007	HLYTLDGGDIINALCFSPNR	Phospho (STY)	2355.07	2292	P63244;J3KPE3;D6RAC2;D6RF23	GNB2L1	Guanine nucleotide-binding protein subunit beta-2-like 1	yes	no	1	3	1.1504e-14	64.705	216;1377	538850	458210	863640	571110	3.26516e+06	2.7915e+06	4.50399e+06	2.95544e+06	1	1	1	1
4327	GYISIPVIHEQNVTRPAAQPSFHQAQK	Phospho (STY)	3095.53	1482	O95817	BAG3	BAG family molecular chaperone regulator 3	yes	yes	1	4	0.052013	40.533	895	537450	0	1042800	1085900	3.25668e+06	0	5.43833e+06	5.61944e+06	0	0	0	0
9438	NKIYESIEEAK	Phospho (STY)	1402.64	695	E9PF63;O75116	ROCK2	Rho-associated protein kinase 2	yes	no	1	2	0.0094394	47.302	34;550	531530	523210	607190	948160	3.22081e+06	3.18749e+06	3.16657e+06	4.90664e+06	0	0	0	1
17552	YLTVAAVFR	Phospho (STY)	1118.55	2302,1576,1529	P04350;Q5JP53;P07437;Q5ST81;P68371	TUBB4A;TUBB;TUBB4B	Tubulin beta-4A chain;Tubulin beta chain;Tubulin beta-4B chain	no	no	1	2	0.00048079	49.715	933	531530	0	751540	414100	3.22081e+06	0	3.91937e+06	2.14293e+06	1	0	1	0
16909	VYQMLQK	Phospho (STY)	988.445	2490	Q13546-2;Q13546	RIPK1	Receptor-interacting serine/threonine-protein kinase 1	yes	no	1	2	0.006622	44.721	1511	530270	375880	476350	510350	3.21317e+06	2.28993e+06	2.48422e+06	2.64102e+06	1	0	0	1
2875	FKEYCPMVFR	Phospho (STY)	1455.61	203	B4DGX2;P48426;P78356;P78356-2	PIP4K2A;PIP4K2B	Phosphatidylinositol 5-phosphate 4-kinase type-2 alpha;Phosphatidylinositol 5-phosphate 4-kinase type-2 beta	yes	no	1	2,3	7.2339e-06	119.27	339	527760	667420	668790	662610	3.19796e+06	4.06604e+06	3.48782e+06	3.42895e+06	0	0	0	0
12350	SVSSYGNIR	Phospho (STY)	1061.45	874	F5H7J5;Q8N122	RPTOR	Regulatory-associated protein of mTOR	yes	no	1	2	0.00078463	47.603	624	526050	93201	0	0	3.1876e+06	567797	0	0	0	0	0	0
4359	GYYSPYSVSGSGSTAGSR	Phospho (STY)	1861.75	2585	Q15149-4;Q15149-7;Q15149-8;Q15149-9;Q15149-5;Q15149-6;Q15149-3;Q15149-2;Q15149	PLEC	Plectin	yes	no	1	2	0.00059008	44.391	1553	524690	287020	500550	586140	3.17936e+06	1.74858e+06	2.61043e+06	3.03322e+06	0	0	0	0
7394	LGEYEDVSR	Phospho (STY)	1146.46	3169	Q99426;K7EK42;Q6FGY5	TBCB;CKAP1	Tubulin-folding cofactor B	yes	no	1	2	6.8779e-05	75.509	1758	522950	0	0	0	3.16882e+06	0	0	0	0	0	0	0
1524	DITNVSLYPVVK	Phospho (STY)	1426.71	2676	Q5FBB7-5;Q5FBB7-4;Q5FBB7-3;Q5FBB7-2;Q5FBB7-6;Q5FBB7	SGOL1	Shugoshin-like 1	yes	no	1	2	2.5332e-12	81.709	1579	522840	505450	1023900	841800	3.16815e+06	3.07929e+06	5.33977e+06	4.35624e+06	0	1	1	1
15387	TVFYYYGSDKDK	Phospho (STY)	1564.65	1404	O75563	SKAP2	Src kinase-associated phosphoprotein 2	yes	yes	1	2	0.017049	45.28	872	519130	505530	852260	816950	3.14567e+06	3.07978e+06	4.44464e+06	4.22764e+06	0	1	0	1
14458	TNADVMTALSQGYR	Phospho (STY)	1605.69	1585,1586	P07948;P07948-2	LYN	Tyrosine-protein kinase Lyn	no	no	1	2	5.8398e-17	81.632	71	511500	0	0	0	3.09944e+06	0	0	0	0	0	0	0
4279	GYAFITFCGK	Phospho (STY)	1242.51	1302	O43390;O43390-3;O43390-2;B4DT28;S4R3J4	HNRNPR;HNRPR	Heterogeneous nuclear ribonucleoprotein R	yes	no	1	2	7.24e-06	67.334	821	510640	442020	676470	682650	3.09423e+06	2.69286e+06	3.52787e+06	3.53265e+06	1	1	1	1
8406	LTGDPDVLEYYKNDHAK	Phospho (STY)	2056.91	2482	Q13480;Q13480-2	GAB1	GRB2-associated-binding protein 1	yes	no	1	3	0.025852	43.208	1505	509990	487550	775010	1038900	3.09029e+06	2.97024e+06	4.04177e+06	5.37622e+06	0	0	0	1
7498	LHEYNTQFQEK	Phospho (STY)	1515.64	1843	P27986-3;P27986-2;P27986;P27986-4;P27986-5	PIK3R1	Phosphatidylinositol 3-kinase regulatory subunit alpha	yes	no	1	2,3	1.2764e-08	69.672	1153	505650	0	0	2110500	3.06399e+06	0	0	1.09217e+07	0	0	0	1
11774	SMDGYESYGECVVALK	Oxidation (M),Phospho (STY)	1902.74	1276	O15357;O15357-2	INPPL1	Phosphatidylinositol 3,4,5-trisphosphate 5-phosphatase 2	yes	no	1	2,3	1.7367e-08	67.646	813	501100	1017600	2744800	2364700	3.03642e+06	6.1994e+06	1.43145e+07	1.22371e+07	0	1	3	1
2358	EQLLYLYAR	Phospho (STY)	1247.6	3205	Q9BR61	ACBD6	Acyl-CoA-binding domain-containing protein 6	yes	yes	1	2	0.00044317	47.603	1787	493460	0	410010	0	2.99012e+06	0	2.13825e+06	0	1	0	1	0
9505	NLIPMDPNGLSDPYVK	Phospho (STY)	1851.85	1739	P17252;B7Z8Q0;P05129;F5H5C4;J3KRN5;B7Z870	PRKCA;PRKCG	Protein kinase C alpha type;Protein kinase C gamma type;Protein kinase C	yes	no	1	2	1.6625e-08	63.614	1080	492020	414320	771890	0	2.9814e+06	2.52411e+06	4.0255e+06	0	0	0	0	0
5779	IGVVGGCQEYTGAPYFAAISALK	Phospho (STY)	2451.15	2880	Q8IW45;Q8IW45-2	CARKD	ATP-dependent (S)-NAD(P)H-hydrate dehydratase	yes	no	1	3	5.1003e-05	49.125	1648	488400	577630	661250	858440	2.95946e+06	3.51902e+06	3.4485e+06	4.44235e+06	0	0	0	1
8750	LYSVVFQEICNR	Phospho (STY)	1606.72	2412	Q08623-2;Q08623-3;Q08623;Q08623-4	HDHD1	Pseudouridine-5'-monophosphatase	yes	no	1	2,3	2.3685e-12	73.435	100;1457	487910	471160	1478500	1118800	2.95649e+06	2.87039e+06	7.71056e+06	5.78969e+06	1	1	2	2
7926	LLVFGGMVEYGK	Phospho (STY)	1391.66	28	P51610-2;P51610;P51610-4;A6NEM2;P51610-3	HCFC1	Host cell factor 1;HCF N-terminal chain 1;HCF N-terminal chain 2;HCF N-terminal chain 3;HCF N-terminal chain 4;HCF N-terminal chain 5;HCF N-terminal chain 6;HCF C-terminal chain 1;HCF C-terminal chain 2;HCF C-terminal chain 3;HCF C-terminal chain 4;HCF C-terminal chain 5;HCF C-terminal chain 6	yes	no	1	2	4.775e-05	49.448	265	487230	0	0	403870	2.95237e+06	0	0	2.08999e+06	1	0	0	2
6906	KTGSYGALAEITASK	Phospho (STY)	1575.75	1247	O14974-5;O14974-4;O14974-3;O14974-2;O14974	PPP1R12A	Protein phosphatase 1 regulatory subunit 12A	yes	no	1	3	0.00030487	48.899	798	486200	0	1044600	1247900	2.94613e+06	0	5.44772e+06	6.45777e+06	0	0	1	0
16167	VGNGEETPMIGDKVYVHYK	Phospho (STY)	2215	2481	Q13451;Q13451-2	FKBP5	Peptidyl-prolyl cis-trans isomerase FKBP5	yes	no	1	3	0.0019538	54.764	1498	484420	3962100	0	6923600	2.93535e+06	2.41378e+07	0	3.5829e+07	0	0	0	1
4558	HFSGLEEAVYR	Phospho (STY)	1386.6	2109	P50990;B4DEM7	CCT8	T-complex protein 1 subunit theta	yes	no	1	2,3	2.074e-08	71.085	1299	484320	1651800	2118000	2660800	2.93474e+06	1.00631e+07	1.10456e+07	1.37694e+07	0	2	2	2
9897	NYMSNPSYNYEIVNR	Phospho (STY)	1942.79	2530	Q14204	DYNC1H1	Cytoplasmic dynein 1 heavy chain 1	yes	yes	1	2,3	5.4857e-12	53.3	1523;1524	478650	482970	759370	613350	2.90038e+06	2.94234e+06	3.96021e+06	3.17403e+06	0	0	1	0
7667	LKDYAFIHFDER	Phospho (STY)	1632.73	1345	O60506-4;O60506-3;O60506-2;O60506;O60506-5	SYNCRIP	Heterogeneous nuclear ribonucleoprotein Q	yes	no	1	2,3	1.9618e-12	94.09	842	476740	450810	611200	473480	2.88881e+06	2.74641e+06	3.18748e+06	2.45022e+06	0	0	0	0
17149	YATALYSAASK	Phospho (STY)	1224.54	2049	P48047	ATP5O	ATP synthase subunit O, mitochondrial	yes	yes	1	2	0.00012541	52.391	1281	474220	0	651870	0	2.87354e+06	0	3.39958e+06	0	0	0	1	0
10190	QGHIYMEMNFTNK	Phospho (STY)	1691.68	2287	P63010-3;P63010;P63010-2;K7EJT8	AP2B1	AP-2 complex subunit beta	yes	no	1	2,3	6.5407e-18	74.537	1372	473620	1588500	406080	2358900	2.8699e+06	9.67742e+06	2.11776e+06	1.22071e+07	0	1	1	1
9220	NDLYPNPKPEVLHMIYMR	Phospho (STY)	2309.07	758	E9PQC4;Q9BZD4;E9PP32	NUF2	Kinetochore protein Nuf2	yes	no	1	3	0.00065914	54.764	577	471680	594040	1089900	1602900	2.85815e+06	3.619e+06	5.68396e+06	8.29487e+06	0	0	1	1
4312	GYGFVSFFNK	Phospho (STY)	1244.53	447	Q96B58;C9JTN7;P31483-2;F8W8I6;P31483	TIA1	Nucleolysin TIA-1 isoform p40	yes	no	1	2	4.0512e-06	70.028	447	469920	849660	0	885150	2.84748e+06	5.17628e+06	0	4.58057e+06	0	1	0	1
6522	IYVISLAEPR	Phospho (STY)	1239.63	1703	P14868;Q68CR9	DARS;DKFZp781B11202	Aspartate--tRNA ligase, cytoplasmic	yes	no	1	2	1.1022e-05	85.355	1053	466120	567050	565610	609640	2.82446e+06	3.45457e+06	2.94973e+06	3.15483e+06	1	1	1	1
12086	SSGSPYGGGYGSGGGSGGYGSR	Phospho (STY)	1989.75	2133	P51991;P51991-2	HNRNPA3	Heterogeneous nuclear ribonucleoprotein A3	yes	no	1	2	2.1547e-07	66.467	1310;1311	465780	526740	882650	613090	2.8224e+06	3.20899e+06	4.60313e+06	3.17269e+06	0	0	0	0
17019	WLNSPNTYMK	Phospho (STY)	1332.56	3502	Q9UEY8-2;Q9UEY8	ADD3	Gamma-adducin	yes	no	1	2	1.0977e-05	61.958	1879	461770	519610	693720	1386000	2.7981e+06	3.16555e+06	3.61784e+06	7.17243e+06	0	0	0	1
10755	RPPSAFFLFCSEYRPK	Phospho (STY)	2080.96	1611	Q5T7C4;P09429	HMGB1	High mobility group protein B1	yes	no	1	3	0.027425	55.755	1002	460930	0	1093500	1040400	2.79301e+06	0	5.70274e+06	5.38398e+06	0	0	1	0
16236	VIDRELYQQLQR	Phospho (STY)	1639.81	2585	Q15149-4;Q15149-7;Q15149-8;Q15149-9;Q15149-5;Q15149-6;Q15149-3;Q15149-2;Q15149	PLEC	Plectin	yes	no	1	3	4.5759e-05	65.179	1555	457640	305810	570460	634460	2.77307e+06	1.86305e+06	2.97502e+06	3.28327e+06	0	0	0	0
10132	QESTVSFNPYEPELAPWAADK	Phospho (STY)	2458.07	2015	P43405;P43405-2	SYK	Tyrosine-protein kinase SYK	yes	no	1	3	6.7912e-07	44.963	1245	457600	499690	646900	0	2.77283e+06	3.0442e+06	3.37366e+06	0	0	0	0	0
14923	TSATEFENVGNQPPYSR	Acetyl (Protein N-term),Phospho (STY)	2017.84	1655	P11277-3;P11277;P11277-2	SPTB	Spectrin beta chain, erythrocytic	yes	no	1	2	6.682e-06	48.216	76	457080	342550	548490	375980	2.76968e+06	2.08687e+06	2.86044e+06	1.94566e+06	0	0	1	0
11758	SLYPSLEDLK	Acetyl (Protein N-term),Phospho (STY)	1285.58	1219	O00560;O00560-2;B4DHN5;E9PBU7;O00560-3;G5EA09	SDCBP	Syntenin-1	yes	no	1	2	5.5561e-06	106.62	782	453000	407240	814670	564380	2.74496e+06	2.48098e+06	4.2486e+06	2.92062e+06	0	0	0	0
16879	VYCHYFVK	Phospho (STY)	1194.49	624	Q9NWU5-2;Q9NWU5-3;Q9NWU5;E7ESL0;J3KQY1	MRPL22	39S ribosomal protein L22, mitochondrial	yes	no	1	2	0.00048371	76.134	505	449180	0	718310	930330	2.72181e+06	0	3.74608e+06	4.81438e+06	1	0	1	1
679	APYTCGGDSDQYVLMSSPVGR	Phospho (STY)	2338.96	3636	Q9Y4H2	IRS2	Insulin receptor substrate 2	yes	yes	1	2,3	1.8236e-73	156.73	1948	445890	0	595390	436560	2.70187e+06	0	3.10503e+06	2.25916e+06	0	0	0	0
6305	ISVYSIMGGSTDGLR	Phospho (STY)	1634.74	544	O94979-4;O94979;D6REX3;O94979-6;O94979-3;B7ZL00;O94979-9;O94979-2;O94979-8;D6RHZ5;O94979-7;H7BXG7;O94979-5	SEC31A	Protein transport protein Sec31A	yes	no	1	2	0.00012513	42.314	486	442120	222840	0	522520	2.67903e+06	1.35758e+06	0	2.704e+06	0	0	0	1
8239	LRLDTASSNGYQRPGSVVAAK	Phospho (STY)	2269.12	49	E9PJK4;A6NI28	ARHGAP42	Rho GTPase-activating protein 42	yes	no	1	3,4	0.00027053	78.418	1;2;3;278	439140	974850	853290	332550	2.66097e+06	5.93896e+06	4.45001e+06	1.72092e+06	0	0	0	0
9494	NLHHTQELLYESTKDFLQLR	Phospho (STY)	2564.24	3207	Q9BR77-2;Q9BR77	CCDC77	Coiled-coil domain-containing protein 77	yes	no	1	4	0.023595	41.513	1788	432200	0	566780	0	2.61892e+06	0	2.95583e+06	0	0	0	1	0
6429	IVSLPECFNSPYGAK	Phospho (STY)	1760.78	3386	Q9NQR4;F8WF70	NIT2	Omega-amidase NIT2	yes	no	1	2	1.8364e-05	45.614	1837	423630	526310	724550	734060	2.56699e+06	3.20637e+06	3.77862e+06	3.7987e+06	0	0	0	0
1280	CWDLEYNKVIR	Phospho (STY)	1574.7	81	O43660-2;O43660;A8MW61	PLRG1	Pleiotropic regulator 1	yes	no	1	3	0.00017098	63.624	301	415990	0	553500	1313500	2.52069e+06	0	2.88657e+06	6.79725e+06	0	0	1	1
2399	ESSSIYISK	Phospho (STY)	1092.47	1354	O60701;O60701-2;O60701-3	UGDH	UDP-glucose 6-dehydrogenase	yes	no	1	2	5.939e-05	70.929	847	412890	0	497450	0	2.50191e+06	0	2.59426e+06	0	0	0	0	0
4076	GSEKEEYFI	Phospho (STY)	1180.47	2422	S4R466;Q0VAQ4	SMAGP	Small cell adhesion glycoprotein	yes	no	1	2	0.037842	43.185	1463	401540	324980	0	0	2.43313e+06	1.97983e+06	0	0	0	0	0	0
2912	FLFPEYILDPEPQPTR	Phospho (STY)	2040.96	2944	Q8NC60	NOA1	Nitric oxide-associated protein 1	yes	yes	1	2,3	3.9697e-06	47.548	1669	395290	0	1543700	506540	2.39526e+06	0	8.05059e+06	2.6213e+06	0	0	1	1
8882	MGTYGVR	Phospho (STY)	862.341	1123	J3QKR4;J3QRT5;P13598	ICAM2	Intercellular adhesion molecule 2	yes	no	1	2	0.010421	42.914	735	393790	1450500	0	0	2.38617e+06	8.8367e+06	0	0	0	1	0	0
4891	HLLAPGPQDIYDVPPVR	Phospho (STY)	1965.97	881	F5H855;P56945-5;P56945-8;P56945;P56945-7;P56945-2;P56945-6;P56945-4;P56945-3	BCAR1	Breast cancer anti-estrogen resistance protein 1	yes	no	1	2,3	3.1977e-43	144.29	631	386820	0	0	563350	2.34394e+06	0	0	2.91529e+06	0	0	0	1
2278	ELTYQNTDLSEIKEEEQVK	Phospho (STY)	2375.08	2651	Q32MZ4-3;Q32MZ4-2;Q32MZ4	LRRFIP1	Leucine-rich repeat flightless-interacting protein 1	yes	no	1	3	0.00011238	56.819	1573	384550	0	574400	517710	2.33018e+06	0	2.99557e+06	2.6791e+06	0	0	0	0
554	ALQYACGNALVCDNVEDARR	Phospho (STY)	2374.02	2550	Q14683;G8JLG1	SMC1A	Structural maintenance of chromosomes protein 1A	yes	no	1	3	6.7184e-15	75.533	1542	379670	0	3199100	0	2.30061e+06	0	1.66837e+07	0	0	0	1	0
10421	QQLYDIPASPK	Phospho (STY)	1338.62	3382	Q9NQ75;Q9NQ75-2;Q9NQ75-3	CASS4	Cas scaffolding protein family member 4	yes	no	1	2	0.0001032	50.354	1833	378750	0	523960	0	2.29504e+06	0	2.73252e+06	0	0	0	1	0
12694	TATCHSSSSPPIDAASAEPYGFR	Phospho (STY)	2488.04	2034	P46821	MAP1B	Microtubule-associated protein 1B;MAP1B heavy chain;MAP1 light chain LC1	yes	yes	1	3	1.3471e-06	50.202	1268	378370	504030	0	805060	2.29273e+06	3.07064e+06	0	4.16611e+06	0	0	0	0
10776	RQLEETNNDYETADGGYMTLNPR	Phospho (STY)	2766.16	795	F5GY95;P12318-2;P12318	FCGR2A	Low affinity immunoglobulin gamma Fc region receptor II-a	yes	no	1	3	4.2916e-14	76.21	591;592	375910	0	624410	0	2.27783e+06	0	3.25638e+06	0	0	0	1	0
5941	IKQQQYADLLSHDQLLTER	Phospho (STY)	2378.16	3042	Q92835-2;Q92835;Q92835-3;H7C2V3;H7C292	INPP5D	Phosphatidylinositol 3,4,5-trisphosphate 5-phosphatase 1	yes	no	1	4	0.0016815	52.185	1711	373300	738550	1069600	837460	2.26201e+06	4.49938e+06	5.5781e+06	4.33378e+06	0	0	1	0
4802	HKDVIINQEGEYIK	Phospho (STY)	1764.84	3361	Q9HC35-2;Q9HC35	EML4	Echinoderm microtubule-associated protein-like 4	yes	no	1	2,3,4	3.4525e-87	208.66	1818	372770	200960	0	0	2.2588e+06	1.22428e+06	0	0	0	0	0	0
11432	SIITYVSSLYDAMPR	Phospho (STY)	1794.83	2585	Q15149-4;Q15149-7;Q15149-8;Q15149-9;Q15149-5;Q15149-6;Q15149-3;Q15149-2;Q15149	PLEC	Plectin	yes	no	1	2,3	7.3714e-07	57.288	1554	369740	334120	0	0	2.24044e+06	2.03552e+06	0	0	0	0	0	0
12520	SYYAINTVYVYGQEK	Phospho (STY)	1876.83	1066	J3KSX7;Q8IXI2-4;H7BXZ6;Q8IXI2;Q8IXI2-5;Q8IXI2-2;Q8IXI2-7;Q8IXI2-3	RHOT1	Mitochondrial Rho GTPase;Mitochondrial Rho GTPase 1	yes	no	1	2	1.995e-11	65.374	719	369630	0	0	0	2.23977e+06	0	0	0	0	0	0	0
8794	MDDEEETYRLWK	Acetyl (Protein N-term),Phospho (STY)	1735.68	1759	P19388;K7EQN2;K7EJ87	POLR2E	DNA-directed RNA polymerases I, II, and III subunit RPABC1	yes	no	1	2	0.017618	49.448	1097	368450	0	717040	136020	2.23262e+06	0	3.73945e+06	703892	0	0	1	0
2887	FKTYAPVAFR	Phospho (STY)	1278.62	9	A2A3N6;Q99755-2;Q99755-4;Q99755-3;A6PW57;Q99755;O60331-4;O60331;O60331-2;O60331-3	PIPSL;PIP5K1A;PIP5K1C	Putative PIP5K1A and PSMD4-like protein;Phosphatidylinositol 4-phosphate 5-kinase type-1 alpha;Phosphatidylinositol 4-phosphate 5-kinase type-1 gamma	yes	no	1	2	0.0091297	49.3	261	368430	0	0	0	2.2325e+06	0	0	0	0	0	0	0
8647	LWLEAMDGKEPIYTLPAIISK	Phospho (STY)	2467.25	49	E9PJK4;A6NI28	ARHGAP42	Rho GTPase-activating protein 42	yes	no	1	3	1.0139e-20	97.69	148;279	364340	371210	565830	594990	2.20772e+06	2.26148e+06	2.95087e+06	3.07902e+06	0	0	0	0
17688	YSDMSSVYR	Phospho (STY)	1186.44	3413	Q9NSY1	BMP2K	BMP-2-inducible protein kinase	yes	yes	1	2	5.8181e-05	69.275	1849	362770	447250	499210	657560	2.19821e+06	2.72473e+06	2.60344e+06	3.40282e+06	0	1	1	1
17469	YLAEVAAGDDKK	Phospho (STY)	1358.61	2289	P63104;B0AZS6;P63104-2;B7Z2E6	YWHAZ	14-3-3 protein zeta/delta	yes	no	1	2	5.0642e-05	62.088	1373	362180	319670	619630	0	2.19463e+06	1.94749e+06	3.23145e+06	0	0	0	0	1
8353	LSSVVPSVYK	Phospho (STY)	1157.57	3363	Q9HC44	GPBP1L1	Vasculin-like protein 1	yes	yes	1	2	0.0012488	41.399	1820	355380	0	456440	0	2.15343e+06	0	2.38039e+06	0	0	0	1	0
7830	LLLNEDDYLIK	Phospho (STY)	1427.69	2663	Q52LR7	EPC2	Enhancer of polycomb homolog 2	yes	yes	1	2	2.9653e-06	62.466	1576	351980	0	715270	0	2.13282e+06	0	3.73022e+06	0	0	0	1	0
9709	NSFNNPAYYVLEGVPHQLLPPEPPSPAR	Phospho (STY)	3182.52	1276	O15357;O15357-2	INPPL1	Phosphatidylinositol 3,4,5-trisphosphate 5-phosphatase 2	yes	no	1	3,4,5	5.3488e-170	179.76	54;811;812	349590	476380	11343000	0	2.11834e+06	2.90219e+06	5.91551e+07	0	0	0	2	0
5544	IAMDILNYVGR	Phospho (STY)	1343.63	3595	S4R403;Q9Y2D8-2;Q9Y2D8-3;Q9Y2D8	SSX2IP	Afadin- and alpha-actinin-binding protein	yes	no	1	2	0.00031088	43.68	1924	341650	211580	402960	403340	2.07023e+06	1.28898e+06	2.10149e+06	2.08725e+06	1	0	0	0
17635	YPSSISSSPQK	Phospho (STY)	1259.54	2525,2524	Q14157-4;Q14157-1;Q14157-3;F8W726;Q14157;Q14157-5	UBAP2L	Ubiquitin-associated protein 2-like	no	no	1	2	0.00031927	45.433	1519	337970	0	0	0	2.04793e+06	0	0	0	1	0	0	0
9428	NIYSDIPPQVPVRPISYTPSIPSDSR	Phospho (STY)	2977.46	2542	Q14517	FAT1	Protocadherin Fat 1;Protocadherin Fat 1, nuclear form	yes	yes	1	3,4	2.8309e-13	92.886	1541	336990	0	0	0	2.04199e+06	0	0	0	0	0	0	0
8827	MESYHKPDQQK	Acetyl (Protein N-term),Phospho (STY)	1511.61	1862	P29401;P29401-2;E9PFF2;F8W888;F8WAX4	TKT	Transketolase	yes	no	1	3	0.046153	46.955	1169	335590	239750	0	0	2.03351e+06	1.4606e+06	0	0	0	0	0	0
17175	YCRPESQEHPEADPGAAPYLK	Phospho (STY)	2494.06	1979	P40763-2			yes	yes	1	3,4	1.8603e-72	172.69	1222	334450	1401200	1118900	1968100	2.0266e+06	8.53636e+06	5.8352e+06	1.01847e+07	0	0	0	0
8413	LTHVYDLCK	Phospho (STY)	1227.54	1815	P24928;Q6NX41	POLR2A	DNA-directed RNA polymerase II subunit RPB1;DNA-directed RNA polymerase	yes	no	1	2	0.00096336	42.348	1129	327430	374830	632630	645880	1.98406e+06	2.28353e+06	3.29924e+06	3.34237e+06	0	1	0	0
6510	IYSYVVSR	Phospho (STY)	1065.49	3087	Q96CS3	FAF2	FAS-associated factor 2	yes	yes	1	2	0.0028697	42.348	1734	323620	0	0	569920	1.96098e+06	0	0	2.94929e+06	0	0	0	0
17708	YSLTELNMAGCNK	Phospho (STY)	1579.64	3599	Q9Y2K7-4;Q9Y2K7-5;Q9Y2K7-2;Q9Y2K7	KDM2A	Lysine-specific demethylase 2A	yes	no	1	2	6.0548e-06	54.343	1926	321370	0	341430	278310	1.94734e+06	0	1.7806e+06	1.44023e+06	0	0	0	1
13847	TKEGVMYVGAK	Phospho (STY)	1261.58	1430	O76070;F8W754	SNCG	Gamma-synuclein	yes	no	1	2	0.0075202	54.343	883	317590	197340	586600	419260	1.92444e+06	1.20223e+06	3.05919e+06	2.16963e+06	0	0	0	1
6128	INPIYDALSYSSPSDSYQGK	Phospho (STY)	2283.99	3032	Q92692	PVRL2	Poliovirus receptor-related protein 2	yes	yes	1	2,3	5.9012e-07	46.953	1702	308870	0	0	1993900	1.8716e+06	0	0	1.03183e+07	0	0	0	2
17814	YWPDEYALKEYGVMR	Phospho (STY)	1998.86	2392	Q06124-2;Q06124;Q06124-3	PTPN11	Tyrosine-protein phosphatase non-receptor type 11	yes	no	1	3	0.00032313	51.03	1437	306730	0	527790	0	1.85863e+06	0	2.75249e+06	0	0	0	0	0
7942	LLYEIQNR	Phospho (STY)	1127.54	957	Q01804-3;Q01804;G3V0I6	OTUD4	OTU domain-containing protein 4	yes	no	1	2	0.00049731	61.962	675	299290	0	0	340680	1.81355e+06	0	0	1.76299e+06	0	1	0	1
7022	LALALDEYVR	Phospho (STY)	1241.61	2743	Q6AWC2-5;Q6AWC2-4;Q6AWC2;Q6AWC2-6;F8WET3	WWC2	Protein WWC2	yes	no	1	2	0.00030102	49.3	1607	297130	0	440430	0	1.80046e+06	0	2.2969e+06	0	1	0	1	0
4277	GYAFIEYEHER	Phospho (STY)	1492.6	1597	P08621-3;P08621-2;P08621	SNRNP70	U1 small nuclear ribonucleoprotein 70 kDa	yes	no	1	2,3	4.9081e-05	50.786	987	295230	0	0	2918400	1.78895e+06	0	0	1.51025e+07	1	0	0	2
16769	VTVSPYTEIHLK	Phospho (STY)	1465.72	2471	Q13287	NMI	N-myc-interactor	yes	yes	1	3	0.00012166	40.475	1489	288650	479370	486450	0	1.74908e+06	2.92041e+06	2.5369e+06	0	0	0	0	0
8826	MESGAYGAAK	Acetyl (Protein N-term),Phospho (STY)	1105.42	1319	O43760;Q3KQZ2;K7ELD9;K7ENG9	SYNGR2	Synaptogyrin-2	yes	no	1	2	0.00021843	58.699	833	273040	521270	364550	678740	1.65449e+06	3.17567e+06	1.90117e+06	3.51242e+06	0	0	1	0
6574	KEDMTYAVR	Phospho (STY)	1191.5	1121	Q07955;J3KTL2;Q07955-3;Q07955-2	SRSF1	Serine/arginine-rich splicing factor 1	yes	no	1	2	0.0071437	43.308	733	269820	224020	463000	0	1.63498e+06	1.36477e+06	2.4146e+06	0	0	0	1	0
278	AGKGESAGYMEPYEAQR	Phospho (STY)	1922.79	2609	Q15464-2;Q15464	SHB	SH2 domain-containing adapter protein B	yes	no	1	3	0.040358	43.261	1560	269600	0	277230	580220	1.63364e+06	0	1.44579e+06	3.00259e+06	0	0	0	0
10969	SDDYMPMSPASVSAPK	Phospho (STY)	1761.7	3636	Q9Y4H2	IRS2	Insulin receptor substrate 2	yes	yes	1	2,3	4.9287e-25	113.47	1957	269310	321670	0	457020	1.63189e+06	1.95967e+06	0	2.36504e+06	0	0	0	0
1823	DVPDGPLLREETYDVPPAFAK	Phospho (STY)	2408.13	881	F5H855;P56945-5;P56945-8;P56945;P56945-7;P56945-2;P56945-6;P56945-4;P56945-3	BCAR1	Breast cancer anti-estrogen resistance protein 1	yes	no	1	3	6.8454e-15	89.011	169;627	268130	0	592630	0	1.62473e+06	0	3.09064e+06	0	0	0	0	0
7253	LEYYENEKK	Phospho (STY)	1294.55	1930	P35568	IRS1	Insulin receptor substrate 1	yes	yes	1	2,3	7.7831e-05	69.375	1193	267990	0	94067	0	1.62389e+06	0	490571	0	0	0	0	0
4314	GYGFVSFYNK	Phospho (STY)	1260.52	2352	Q01085;Q01085-2;Q49AS9	TIAL1	Nucleolysin TIAR	yes	no	1	2	6.9943e-06	67.113	1409	266110	0	0	0	1.61249e+06	0	0	0	0	0	0	0
350	AHYTHSDYQYSQR	Phospho (STY)	1734.68	3194	Q99959-2;Q99959	PKP2	Plakophilin-2	yes	no	1	3	5.6652e-13	79.492	1784	265240	222750	354550	867400	1.60722e+06	1.35703e+06	1.84902e+06	4.48872e+06	0	0	0	1
16884	VYELQASR	Phospho (STY)	1044.46	98	Q9Y262;B0QY89;Q9Y262-2	EIF3L	Eukaryotic translation initiation factor 3 subunit L	yes	no	1	2	0.0004257	68.224	307	264060	0	456230	503270	1.60007e+06	0	2.3793e+06	2.60438e+06	1	0	1	1
998	AYSSFGGGR	Phospho (STY)	980.375	2576	Q15056-2;Q15056	EIF4H	Eukaryotic translation initiation factor 4H	yes	no	1	2	0.0065581	46.462	1547	260560	0	0	0	1.57886e+06	0	0	0	1	0	0	0
2379	ERVPFILTYDFVHVIQQGK	Phospho (STY)	2368.2	1209	O00329;Q5SR50	PIK3CD	Phosphatidylinositol 4,5-bisphosphate 3-kinase catalytic subunit delta isoform	yes	no	1	3	0.023978	43.208	772	255020	184430	324020	456630	1.54529e+06	1.12358e+06	1.6898e+06	2.36302e+06	0	0	0	1
2868	FIYMAVQHYIETLQR	Phospho (STY)	1990.94	2392	Q06124-2;Q06124	PTPN11	Tyrosine-protein phosphatase non-receptor type 11	yes	no	1	3	2.0182e-20	113.25	1433	253760	2256700	4008200	3033900	1.53766e+06	1.37482e+07	2.09033e+07	1.57002e+07	0	1	2	1
83	AAYFGVYDTAK	Phospho (STY)	1284.54	1667,1666	P12236;P12235	SLC25A6;SLC25A4	ADP/ATP translocase 3;ADP/ATP translocase 1	no	no	1	2	3.0308e-05	58.172	1036	253610	0	549720	581310	1.53675e+06	0	2.86686e+06	3.00823e+06	0	0	0	0
1452	DGYNYTLSK	Phospho (STY)	1139.45	1899	P31949	S100A11	Protein S100-A11	yes	yes	1	2	0.00019397	57.532	1180	253530	209010	0	380410	1.53627e+06	1.27333e+06	0	1.96859e+06	0	0	0	0
17578	YMMWFQR	Phospho (STY)	1140.43	1374	O75175	CNOT3	CCR4-NOT transcription complex subunit 3	yes	yes	1	2	0.019068	43	858	247450	241580	204320	352030	1.49942e+06	1.47175e+06	1.06555e+06	1.82172e+06	1	1	1	1
8626	LVYENINGLSIPSASGVR	Phospho (STY)	1967.97	2991	Q8WU20	FRS2	Fibroblast growth factor receptor substrate 2	yes	yes	1	2,3	3.0227e-192	219.23	1681	241270	195630	327430	225780	1.46198e+06	1.19181e+06	1.70759e+06	1.16839e+06	0	0	0	0
2516	EYAQVFR	Phospho (STY)	991.416	1920	P35221;P35221-2;F8W845;G3XAM7;P35221-3;P26232-2;P26232-5;P26232;P26232-4;P26232-6;P26232-3	CTNNA1;CTNNA2	Catenin alpha-1;Catenin alpha-2	yes	no	1	2	0.0012975	74.439	1183	231820	0	0	0	1.40471e+06	0	0	0	0	0	0	0
9793	NVEGQDMLYQSLK	Phospho (STY)	1603.7	2287,2424	Q10567-4;Q10567-3;Q10567-2;Q10567;P63010-3;P63010;P63010-2;K7EJT8	AP1B1;AP2B1	AP-1 complex subunit beta-1;AP-2 complex subunit beta	no	no	1	2	1.6966e-05	50.897	1371	196840	0	675780	363770	1.19275e+06	0	3.52428e+06	1.88248e+06	0	0	0	1
643	ANYWWLR	Phospho (STY)	1087.46	1895	P31939-2;P31939;F5GWY2	ATIC	Bifunctional purine biosynthesis protein PURH;Phosphoribosylaminoimidazolecarboxamide formyltransferase;IMP cyclohydrolase	yes	no	1	2	0.0077817	40.103	1175	191840	299980	347150	0	1.16246e+06	1.82753e+06	1.81043e+06	0	1	0	0	0
3417	GDKQVEYLDLDLDSGK	Phospho (STY)	1873.83	2482	Q13480;Q13480-2;B7Z3B9	GAB1	GRB2-associated-binding protein 1	yes	no	1	3	0.0037185	51.76	1501	184310	0	327120	0	1.11683e+06	0	1.70597e+06	0	0	0	0	0
1474	DHVVEGEPYAGYDR	Phospho (STY)	1685.67	1367	O75063	FAM20B	Glycosaminoglycan xylosylkinase	yes	yes	1	2,3	1.6669e-05	49.298	852;853	183990	1313000	2211000	1692300	1.11489e+06	7.99903e+06	1.15306e+07	8.7575e+06	0	1	3	1
14964	TSFNYAMK	Phospho (STY)	1040.4	1717	P15559-2;P15559;B4DLR8;P15559-3;H3BRK3	NQO1	NAD(P)H dehydrogenase [quinone] 1	yes	no	1	2	0.0012213	51.193	1059	180840	0	201820	0	1.0958e+06	0	1.05252e+06	0	0	0	0	0
11073	SESVVYADIRK	Phospho (STY)	1345.63	1456	O95297-4;O95297-2;O95297;O95297-5	MPZL1	Myelin protein zero-like protein 1	yes	no	1	2	0.0091404	42.21	890	174480	173050	0	0	1.05726e+06	1.05425e+06	0	0	0	0	0	0
4287	GYAYVEFENPDEAEK	Phospho (STY)	1839.72	1039	H3BPG5;H3BV80;H3BMS0;Q15287-3;Q15287-2;Q15287	RNPS1	RNA-binding protein with serine-rich domain 1	yes	no	1	2,3	9.4063e-20	91.812	712	171810	0	282090	219660	1.04108e+06	0	1.47113e+06	1.13672e+06	0	0	0	0
16913	VYSQITVQK	Phospho (STY)	1144.55	284	B4DX66;Q12929	EPS8	Epidermal growth factor receptor kinase substrate 8	yes	no	1	2	2.5399e-05	123.75	383	146600	0	0	0	888323	0	0	0	0	0	0	0
12147	SSYASQHSQLGQDLR	Phospho (STY)	1755.76	3180,3179	Q99569-2;Q99569	PKP4	Plakophilin-4	no	no	1	3	1.2769e-05	47.037	1766	142920	206890	2244400	0	866024	1.26041e+06	1.17048e+07	0	0	0	1	0
6654	KGTYLTDETHR	Phospho (STY)	1399.61	1714	P15529-15;P15529-12;P15529-14;P15529-11;P15529-13;P15529-10;P15529	CD46	Membrane cofactor protein	yes	no	1	3	0.0031509	42.031	1056	121760	0	152320	0	737805	0	794368	0	0	0	0	0
16228	VIAGLYQR	Phospho (STY)	998.495	2320	P78527;E7EUY0;P78527-2	PRKDC	DNA-dependent protein kinase catalytic subunit	yes	no	1	2	0.001059	54.157	1389	86087	1721500	0	2527200	521645	1.04877e+07	0	1.3078e+07	0	0	0	1
4204	GVIYKPATK	Phospho (STY)	1055.54	1311	O43570-2;O43570;B3KUB4	CA12	Carbonic anhydrase 12	yes	no	1	2,3	0.00027621	77.662	827	21753	0	0	0	131812	0	0	0	0	0	0	0
14	AAAYLDPNLNHTPNSSTK	Acetyl (Protein N-term),Phospho (STY)	2034.9	2386	Q8IYN9;Q05397;E7ESA6;Q05397-5;J3QT16;E5RG54;E5RFW9	PTK2	Focal adhesion kinase 1	yes	no	1	3	3.0104e-24	88.565	1422	0	920000	1040500	1454600	0	5.6048e+06	5.42634e+06	7.52743e+06	0	0	1	0
82	AAYFGIYDTAK	Phospho (STY)	1298.56	1539	P05141	SLC25A5	ADP/ATP translocase 2	yes	yes	1	2	0.00057928	42.083	935	0	944620	1150100	1087000	0	5.75479e+06	5.99791e+06	5.62513e+06	0	0	0	0
94	ACLYAGVK	Phospho (STY)	960.414	1707	P15104	GLUL	Glutamine synthetase	yes	yes	1	2	0.0031081	43.808	1054	0	776570	953660	1219200	0	4.731e+06	4.97346e+06	6.30925e+06	0	0	1	0
134	ADSHEGEVAEGKLPSPPGPQELLDSPPALYAEPLDSLR	Phospho (STY)	4060.93	3186	Q99704-3;Q99704	DOK1	Docking protein 1	yes	no	1	4	3.6934e-13	82.536	1776	0	0	0	1330200	0	0	0	6.88367e+06	0	0	0	1
165	AELGSQEGYVPK	Phospho (STY)	1356.6	821	F5H1V3;O75791	GRAP2	GRB2-related adapter protein 2	yes	no	1	2	7.5655e-05	48.568	601	0	0	1029600	907940	0	0	5.36949e+06	4.69851e+06	0	0	0	1
215	AFMPSILQNETYGALLSGSPPPAQPAAPSTTSAPPLPPR	Phospho (STY)	4008.97	1287	O43150-2;O43150	ASAP2	Arf-GAP with SH3 domain, ANK repeat and PH domain-containing protein 2	yes	no	1	4	6.4783e-09	56.313	184	0	0	378640	233900	0	0	1.97465e+06	1.21041e+06	0	0	0	0
228	AFSYYGPLR	Phospho (STY)	1152.5	424	Q16629-3;Q16629-2;Q16629-4;C9JAB2;Q16629	SRSF7	Serine/arginine-rich splicing factor 7	yes	no	1	2	0.00094719	49.444	441	0	1689400	0	0	0	1.02921e+07	0	0	0	1	0	0
255	AGDNSQSVYIPMSPGAHHFDSLGYPSTTLPVHR	Phospho (STY)	3617.64	3581	Q9UQC2-2;Q9UQC2	GAB2	GRB2-associated-binding protein 2	yes	no	1	4	1.2887e-06	56.474	1911	0	4478000	0	0	0	2.72808e+07	0	0	0	0	0	0
302	AGSQLGPGYQHHAQPK	Phospho (STY)	1754.79	1068	H7BYN4;Q02241;Q02241-2;B4E1K0	KIF23	Kinesin-like protein KIF23	yes	no	1	3	1.5748e-11	68.044	720	0	879650	2379900	2810500	0	5.35898e+06	1.24115e+07	1.45441e+07	0	0	1	1
313	AGVYNLTK	Phospho (STY)	944.437	3264	Q9BY49-2;Q9BY49	PECR	Peroxisomal trans-2-enoyl-CoA reductase	yes	no	1	2	0.00049923	66.27	1799	0	316950	0	0	0	1.93091e+06	0	0	0	0	0	0
412	AITEIYLTR	Phospho (STY)	1158.57	1251	O15031	PLXNB2	Plexin-B2	yes	yes	1	2	0.00080069	45.158	801	0	0	1510600	1261100	0	0	7.87797e+06	6.52608e+06	0	0	1	1
482	ALERPYTSK	Phospho (STY)	1143.53	3394	Q9NR45	NANS	Sialic acid synthase	yes	yes	1	2	0.0057238	53.756	1842	0	93522	0	153640	0	569752	0	795073	0	0	0	0
485	ALEVAEYLTPVLK	Phospho (STY)	1524.78	3414	Q9NT62-2;Q9NT62;F8WDI0	ATG3	Ubiquitin-like-conjugating enzyme ATG3	yes	no	1	2	1.6852e-08	64.224	1850	0	584160	743580	859130	0	3.5588e+06	3.87786e+06	4.44592e+06	0	1	2	1
594	ALYLGAK	Phospho (STY)	814.399	3535	Q9UJX3-2;Q9UJX3	ANAPC7	Anaphase-promoting complex subunit 7	yes	no	1	2	0.0024996	60.358	1893	0	1651200	2415700	3057700	0	1.00594e+07	1.25982e+07	1.58233e+07	0	1	1	1
613	AMYPDYFAK	Phospho (STY)	1184.46	666	E7EWZ0;Q9Y6M9;E9PF49;E9PH64	NDUFB9	NADH dehydrogenase [ubiquinone] 1 beta subcomplex subunit 9	yes	no	1	2	0.00076071	44.82	529	0	0	0	2703700	0	0	0	1.39914e+07	0	0	0	1
631	ANPALYVLR	Phospho (STY)	1095.55	2766	Q6P2Q9	PRPF8	Pre-mRNA-processing-splicing factor 8	yes	yes	1	2	7.8777e-05	65.224	1611	0	0	2330200	2386100	0	0	1.21523e+07	1.23479e+07	0	0	1	1
647	APDFVFYAPR	Phospho (STY)	1261.55	1827,1712,1924	P26038;P35241;P35241-5;P35241-4;P15311;E7EQR4	MSN;RDX;EZR	Moesin;Radixin;Ezrin	no	no	1	2	0.00043767	45.307	1055	0	0	3636400	0	0	0	1.89643e+07	0	0	0	1	0
688	AQDCYFMK	Phospho (STY)	1141.4	1300	O43353-2;O43353	RIPK2	Receptor-interacting serine/threonine-protein kinase 2	yes	no	1	2	0.00039813	73.248	819	0	0	0	1892400	0	0	0	9.793e+06	0	0	0	1
732	AQSPSYVISTGVSPSR	Phospho (STY)	1714.79	3180,3179	Q99569-2;Q99569	PKP4	Plakophilin-4	no	no	1	2	1.9782e-06	57.525	124;1760	0	1059000	1109100	1142100	0	6.45161e+06	5.78409e+06	5.91027e+06	0	1	0	1
753	ARPEYMLPVHFYGR	Phospho (STY)	1814.83	1653	P11216	PYGB	Glycogen phosphorylase, brain form	yes	yes	1	3	2.5648e-05	63.185	1010	0	804500	1250900	1521200	0	4.90115e+06	6.5236e+06	7.87208e+06	0	1	0	1
795	ASSPAESSPEDSGYMR	Phospho (STY)	1749.66	3636	Q9Y4H2	IRS2	Insulin receptor substrate 2	yes	yes	1	2,3	1.1134e-60	165.34	1949	0	189260	397240	372210	0	1.153e+06	2.07166e+06	1.92615e+06	0	0	0	0
821	ATENDIYNFFSPLNPVR	Phospho (STY)	2075.94	1007,2139	P31943;G8JLB6;E9PCY7;F5GZT4;P52597	HNRNPH1;HNRNPF	Heterogeneous nuclear ribonucleoprotein H;Heterogeneous nuclear ribonucleoprotein H, N-terminally processed;Heterogeneous nuclear ribonucleoprotein F;Heterogeneous nuclear ribonucleoprotein F, N-terminally processed	no	no	1	3	5.6887e-17	72.315	705	0	772850	1255200	1240800	0	4.70834e+06	6.54602e+06	6.42103e+06	0	1	1	1
850	ATNVTYQAHHVSR	Phospho (STY)	1562.7	1295	O43252	PAPSS1	Bifunctional 3'-phosphoadenosine 5'-phosphosulfate synthase 1;Sulfate adenylyltransferase;Adenylyl-sulfate kinase	yes	yes	1	3	5.694e-05	43.761	816	0	0	0	771310	0	0	0	3.99146e+06	0	0	0	1
960	AYAYLFK	Acetyl (Protein N-term),Phospho (STY)	996.436	2213	P61019;E9PKL7;P61019-2	RAB2A	Ras-related protein Rab-2A	yes	no	1	2	0.0013228	67.035	1344	0	153670	226290	268450	0	936184	1.18013e+06	1.38921e+06	0	0	0	0
962	AYDATHLVK	Phospho (STY)	1096.5	1645	P10768	ESD	S-formylglutathione hydrolase	yes	yes	1	2	0.00015466	60.828	1004	0	398560	557960	86804	0	2.4281e+06	2.90983e+06	449203	0	0	1	0
968	AYEYVECPIR	Phospho (STY)	1378.56	2163	P53701	HCCS	Cytochrome c-type heme lyase	yes	yes	1	2	0.0023545	42.336	1326;1327	0	0	348300	514430	0	0	1.81643e+06	2.66213e+06	0	0	1	1
984	AYILNLVK	Phospho (STY)	1012.54	2110	P50991;B7Z9L0;P50991-2;B7Z2F4	CCT4	T-complex protein 1 subunit delta	yes	no	1	2	0.00048557	65.252	1300	0	0	672830	266810	0	0	3.50889e+06	1.38072e+06	0	0	1	0
1001	AYTNFDAERDALNIETAIK	Phospho (STY)	2234.03	1574	P07355;P07355-2;H0YMU9;A6NMY6;H0YLV6;H0YKN4	ANXA2;ANXA2P2	Annexin A2;Annexin;Putative annexin A2-like protein	yes	no	1	3	5.6943e-49	164.02	953	0	1392500	3645200	2764500	0	8.48335e+06	1.90102e+07	1.4306e+07	0	0	1	0
1003	AYTSPLIDMFNNPATAAPNSQR	Phospho (STY)	2458.1	3517	Q9UHR4	BAIAP2L1	Brain-specific angiogenesis inhibitor 1-associated protein 2-like protein 1	yes	yes	1	3	2.5184e-07	53.033	1883	0	0	0	278620	0	0	0	1.44183e+06	0	0	0	0
1013	AYYLACGFCR	Phospho (STY)	1359.51	3533	Q9UJW0-2;Q9UJW0;Q9UJW0-3	DCTN4	Dynactin subunit 4	yes	no	1	2	0.00023309	63.816	1890	0	0	0	0	0	0	0	0	1	0	1	1
1217	CRPNLLITESTYATTIR	Phospho (STY)	2088.01	401	E9PNS4;Q5TA45-2;C9IYS7;Q5TA45-4;Q5TA45-3;Q5TA45;Q5TA45-5	CPSF3L	Integrator complex subunit 11	yes	no	1	3	0.0037775	50.252	428	0	0	0	9699800	0	0	0	5.01956e+07	0	0	0	1
1258	CVDYITQCGLTSEGIYRK	Phospho (STY)	2241.98	641	E7EU13;Q96P48-2;Q96P48-4;Q96P48-1;Q96P48-3;Q96P48;Q96P48-7;Q96P48-5	ARAP1	Arf-GAP with Rho-GAP domain, ANK repeat and PH domain-containing protein 1	yes	no	1	3	4.3969e-12	70.783	512	0	1510800	1988800	2334600	0	9.20406e+06	1.03718e+07	1.20813e+07	0	1	0	1
1345	DAYSGGAVNLYHVR	Phospho (STY)	1600.7	1848	P28074;P28074-3	PSMB5	Proteasome subunit beta type-5	yes	no	1	2,3	7.2379e-05	43.03	1159	0	0	5947000	7493600	0	0	3.10143e+07	3.87787e+07	0	0	1	2
1362	DDGMEEVVGHTQGPLDGSLYAK	Phospho (STY)	2397.02	694	E9PGF5;E9PF55;Q9HBL0;E7EMG1	TNS1	Tensin-1	yes	no	1	2,3	0	263.31	539	0	0	290620	0	0	0	1.51562e+06	0	0	0	0	0
1365	DDKHGSYEDAVHSGALND	Phospho (STY)	2008.78	1746	P17987;E7EQR6;F5H282	TCP1	T-complex protein 1 subunit alpha	yes	no	1	3	8.336e-09	79.393	79;1082	0	2671200	4207100	4282800	0	1.62734e+07	2.19405e+07	2.21631e+07	0	0	1	1
1425	DGGGGGEFYGYMTMDRPLSHCGR	Phospho (STY)	2599.01	3636	Q9Y4H2	IRS2	Insulin receptor substrate 2	yes	yes	1	3,4	4.1199e-56	133.84	1950	0	0	0	671240	0	0	0	3.47361e+06	0	0	0	0
1486	DIEQVPQQPTYVQALFDFDPQEDGELGFR	Phospho (STY)	3460.55	2284	P62993;P62993-2	GRB2	Growth factor receptor-bound protein 2	yes	no	1	3	7.6248e-09	58.858	215	0	736530	0	1931500	0	4.48707e+06	0	9.99534e+06	0	0	0	1
1535	DIYETDYYRK	Phospho (STY)	1444.59	416	C9J5X1;P08069;P06213-2;P06213	IGF1R;INSR	Insulin-like growth factor 1 receptor;Insulin-like growth factor 1 receptor alpha chain;Insulin-like growth factor 1 receptor beta chain;Insulin receptor;Insulin receptor subunit alpha;Insulin receptor subunit beta	yes	no	1	2,3	8.8453e-33	168.83	437	0	0	239800	446740	0	0	1.25059e+06	2.31184e+06	0	0	0	0
1623	DLQYITVSK	Phospho (STY)	1145.54	68	P55196-2;P55196-6;Q5TIG5;P55196-3;C9JX92;P55196-1;P55196;A8MQ02;J3KN01;P55196-5	MLLT4	Afadin	yes	no	1	2	0.0067133	42.21	291	0	0	0	1173300	0	0	0	6.07172e+06	0	0	0	1
1644	DLYAPKPSGK	Phospho (STY)	1154.54	843	F5H3L5;Q08174-3;Q08174;Q08174-2	PCDH1	Protocadherin-1	yes	no	1	2,3	0.025126	51.252	610	0	0	229850	0	0	0	1.1987e+06	0	0	0	0	0
1653	DMSLYASLTSEK	Oxidation (M),Phospho (STY)	1439.59	2034	P46821	MAP1B	Microtubule-associated protein 1B;MAP1B heavy chain;MAP1 light chain LC1	yes	yes	1	2	5.6977e-07	69.03	1266	0	144400	0	0	0	879710	0	0	0	0	0	0
1677	DNNGSYALCLLHEGK	Phospho (STY)	1769.74	2015	P43405;P43405-2	SYK	Tyrosine-protein kinase SYK	yes	no	1	3	1.187e-11	69.431	1244	0	0	0	1401000	0	0	0	7.25005e+06	0	0	0	1
1726	DQYLMWLTQK	Oxidation (M),Phospho (STY)	1420.61	1843	P27986-3;P27986-2;P27986;P27986-4;P27986-5	PIK3R1	Phosphatidylinositol 3-kinase regulatory subunit alpha	yes	no	1	2	0.00058598	43.68	1150	0	0	0	326530	0	0	0	1.68976e+06	0	0	0	0
1738	DSGYLHLLYK	Phospho (STY)	1287.59	1936	P35658-2;P35658;P35658-5;P35658-4;P35658-3	NUP214	Nuclear pore complex protein Nup214	yes	no	1	2	4.5596e-06	68.557	1202	0	1216500	1599400	627150	0	7.41113e+06	8.34107e+06	3.24545e+06	0	1	1	1
1748	DSNPYATLPR	Phospho (STY)	1212.52	2657	Q3V6T2-4;Q3V6T2-2;Q3V6T2-3;Q3V6T2;B3KW94	CCDC88A	Girdin	yes	no	1	2	2.6948e-05	61.958	1574	0	1751200	2737400	2312500	0	1.06686e+07	1.42759e+07	1.1967e+07	0	1	1	1
1808	DVGPYGIR	Phospho (STY)	955.416	633	E7ETD6;Q12830-4;Q12830-2;Q12830	BPTF	Nucleosome-remodeling factor subunit BPTF	yes	no	1	2	0.003135	43.808	507	0	0	1139700	0	0	0	5.94368e+06	0	0	0	1	0
1829	DVSLGTYGSR	Phospho (STY)	1133.48	3281	Q9C0C2;Q9C0C2-2	TNKS1BP1	182 kDa tankyrase-1-binding protein	yes	no	1	2	3.1241e-06	73.499	126;1800	0	0	0	0	0	0	0	0	0	0	0	2
1877	DYLHYIR	Phospho (STY)	1058.46	2253	P62280;M0QZC5;M0R1H5	RPS11	40S ribosomal protein S11	yes	no	1	2	0.019388	44.721	1362	0	0	0	313260	0	0	0	1.62109e+06	0	0	0	1
1948	EATQPEPIYAESTK	Phospho (STY)	1642.71	2868	Q86YV5	SGK223	Tyrosine-protein kinase SgK223	yes	yes	1	2	4.7255e-08	65.038	1642	0	0	0	209710	0	0	0	1.08523e+06	0	0	0	0
1957	EAYPGDVFYLHSR	Phospho (STY)	1632.7	1821	P25705;P25705-2;K7ENP3	ATP5A1	ATP synthase subunit alpha, mitochondrial;ATP synthase subunit alpha	yes	no	1	3	1.1518e-08	62.287	1135	0	0	1590900	1915400	0	0	8.29674e+06	9.91203e+06	0	0	1	1
2021	EEPIYIITEYMAK	Phospho (STY)	1678.76	1585,1586	P07948;P07948-2	LYN	Tyrosine-protein kinase Lyn	no	no	1	3	1.1623e-08	61.11	970	0	0	630990	0	0	0	3.29069e+06	0	0	0	1	0
2067	EGDPAIYAER	Phospho (STY)	1199.49	3504	Q9UGI8-2;Q9UGI8;B7Z6L5	TES	Testin	yes	no	1	2	1.1249e-05	64.918	1880	0	3885600	6271000	6639200	0	2.36718e+07	3.2704e+07	3.43573e+07	0	1	1	1
2130	EIADYLAAGKDER	Phospho (STY)	1529.68	2164	P53990-2;P53990-3;P53990;P53990-4;P53990-5	IST1	IST1 homolog	yes	no	1	3	0.035852	43.761	1328	0	308600	539230	0	0	1.88005e+06	2.81215e+06	0	0	1	1	0
2162	EIYMTFLSSK	Phospho (STY)	1297.57	1316	O43665-2;O43665;O43665-3	RGS10	Regulator of G-protein signaling 10	yes	no	1	2	0.00043378	44.543	830	0	383230	898950	0	0	2.3347e+06	4.68814e+06	0	0	0	1	0
2282	ELVHYYEQTSDMMTDAVNENR	Phospho (STY)	2624.06	652	E7EV56;Q15154-2;E7ETA6;Q15154	PCM1	Pericentriolar material 1 protein	yes	no	1	3	6.8283e-06	41.798	522;523	0	0	0	769910	0	0	0	3.98422e+06	0	0	0	1
2360	EQLYSTILSHQCQR	Phospho (STY)	1841.81	722	E9PIP3;Q9Y4H4	GPSM3	G-protein-signaling modulator 3	yes	no	1	3	0.00057504	46.704	562	0	0	0	2011700	0	0	0	1.04104e+07	0	0	0	1
2378	ERPSSAIYPSDSFR	Phospho (STY)	1690.74	2733	Q92974-3;Q92974-2;Q92974;Q5VY93	ARHGEF2	Rho guanine nucleotide exchange factor 2	yes	no	1	3	0.012289	47.037	1598	0	888480	686230	1048200	0	5.41278e+06	3.57877e+06	5.42434e+06	0	0	1	0
2480	EVPIYANR	Phospho (STY)	1040.47	2480	Q13443	ADAM9	Disintegrin and metalloproteinase domain-containing protein 9	yes	yes	1	2	0.00047072	65.252	1494	0	0	0	3801300	0	0	0	1.96714e+07	0	0	0	1
2489	EVSTYIKK	Phospho (STY)	1046.5	2300	P68104;Q5VTE0	EEF1A1;EEF1A1P5	Elongation factor 1-alpha 1;Putative elongation factor 1-alpha-like 3	yes	no	1	2	0.0016448	61.962	1380	0	8372700	0	539020	0	5.1008e+07	0	2.78938e+06	0	1	0	0
2517	EYDLIVHQLATYPDVNNSIK	Phospho (STY)	2411.14	1391	O75436;F5H4L7;G3V1N8;S4R3Q6;O75436-2	VPS26A	Vacuolar protein sorting-associated protein 26A	yes	no	1	3	6.4705e-08	50.358	866	0	275950	287590	0	0	1.68114e+06	1.49982e+06	0	0	0	0	0
2545	EYVRPGLPVTFIDEVDSEEAPQAAK	Phospho (STY)	2839.33	1059	H7BXP5;Q4KMQ1;Q4KMQ1-2;Q4KMQ1-4;Q4KMQ1-3	TPRN	Taperin	yes	no	1	3	0.00023184	65.428	717	0	737190	1666800	1396000	0	4.49109e+06	8.69257e+06	7.22418e+06	0	1	1	1
2667	FEGAIYR	Phospho (STY)	934.395	1785	P22102;P22102-2	GART	Trifunctional purine biosynthetic protein adenosine-3;Phosphoribosylamine--glycine ligase;Phosphoribosylformylglycinamidine cyclo-ligase;Phosphoribosylglycinamide formyltransferase	yes	no	1	2	0.0057298	47.743	1108	0	0	422920	416700	0	0	2.20558e+06	2.15639e+06	0	0	1	1
2676	FENVNGYTNCCFGFHR	Phospho (STY)	2100.8	1592	P08243-2;P08243;F8WEJ5	ASNS	Asparagine synthetase [glutamine-hydrolyzing]	yes	no	1	3	1.5601e-07	52.527	984	0	0	926090	0	0	0	4.82967e+06	0	0	0	1	0
2749	FGGPSPQYK	Phospho (STY)	1059.44	2805	Q70EL1-7;Q70EL1;G8JLB5;Q70EL1-6	USP54	Inactive ubiquitin carboxyl-terminal hydrolase 54	yes	no	1	2	0.0085144	47.706	1623	0	0	0	677700	0	0	0	3.50704e+06	0	0	0	1
2905	FLEENSSDPTYTSSLGGK	Phospho (STY)	2010.85	2173	Q96L35;P54760	EPHB4	Ephrin type-B receptor 4	yes	no	1	2	1.1555e-12	69.188	213	0	581720	1029100	984720	0	3.54394e+06	5.36688e+06	5.09584e+06	0	0	1	2
3044	FNSYNNAGMPPFPIIIHDEPTYAR	Phospho (STY)	2843.28	3337	Q9H792;H0YN99	PEAK1	Pseudopodium-enriched atypical kinase 1	yes	no	1	3	3.1976e-09	52.359	250	0	0	8500700	7149500	0	0	4.43322e+07	3.6998e+07	0	0	1	0
3067	FQDGDLTLYQSNTILR	Phospho (STY)	1962.91	1608	P09211;A8MX94	GSTP1	Glutathione S-transferase P	yes	no	1	2,3	4.3265e-08	57.703	998	0	608010	3463100	2805100	0	3.7041e+06	1.80605e+07	1.45161e+07	0	0	3	2
3127	FSGWYDADLSPAGHEEAK	Phospho (STY)	2058.84	1755	P18669	PGAM1	Phosphoglycerate mutase 1	yes	yes	1	3	1.5356e-06	48.945	1089	0	1917600	0	0	0	1.16824e+07	0	0	0	0	0	0
3164	FSYVTPR	Phospho (STY)	948.411	3634	Q9Y4E8;Q9Y4E8-2;Q9Y4E8-3;E9PCQ3	USP15	Ubiquitin carboxyl-terminal hydrolase 15;Ubiquitin carboxyl-terminal hydrolase	yes	no	1	2	0.0025993	56.547	1944	0	0	1125300	1033400	0	0	5.86858e+06	5.34775e+06	0	0	1	1
3206	FVDEGSLYGLSIATSR	Phospho (STY)	1793.82	3646	Q9Y5J1	UTP18	U3 small nucleolar RNA-associated protein 18 homolog	yes	yes	1	2	6.8228e-12	72.433	1964	0	0	0	739410	0	0	0	3.82638e+06	0	0	0	1
3273	FYEQFSK	Phospho (STY)	1027.41	1583	P07900;P07900-2;Q86U12	HSP90AA1	Heat shock protein HSP 90-alpha	yes	no	1	2	0.0028911	58.815	965	0	1864200	1955200	2892200	0	1.1357e+07	1.01966e+07	1.49669e+07	0	1	1	1
3323	GAGAFGYFEVTHDITK	Phospho (STY)	1791.79	1523	P04040	CAT	Catalase	yes	yes	1	3	4.5582e-07	57.148	926	0	1659000	3567400	3055300	0	1.01069e+07	1.86044e+07	1.58109e+07	0	1	1	1
3421	GDNIYEWR	Phospho (STY)	1131.44	338	P51965-2;B7Z306;R4GND1;P51965-3;P51965;Q96LR5;Q969T4	UBE2E1;UBE2E2;UBE2E3	Ubiquitin-conjugating enzyme E2 E1;Ubiquitin-conjugating enzyme E2 E2;Ubiquitin-conjugating enzyme E2 E3	yes	no	1	2	0.00095219	52.255	404	0	0	0	1833900	0	0	0	9.49027e+06	0	0	0	1
3518	GFGHIGIAVPDVYSACK	Phospho (STY)	1869.85	2379	Q04760-2;Q04760	GLO1	Lactoylglutathione lyase	yes	no	1	3	2.3681e-08	57.288	1418	0	3002900	4425400	4319800	0	1.82942e+07	2.3079e+07	2.23546e+07	0	0	1	1
3782	GLCTSPAEHQYFMTEYVATR	Phospho (STY)	2440.02	2460	Q13164-4;Q13164-3;Q13164-2;Q13164	MAPK7	Mitogen-activated protein kinase 7	yes	no	1	3	2.139e-113	180.05	1482	0	1191000	0	1343700	0	7.25578e+06	0	6.95353e+06	0	0	0	1
3845	GLPPSNHHAVYDVPPSVSK	Phospho (STY)	2079.98	881	F5H855;P56945-5;P56945-8;P56945;P56945-7;P56945-2;P56945-6;P56945-4	BCAR1	Breast cancer anti-estrogen resistance protein 1	yes	no	1	3	1.2397e-18	76.118	629	0	414570	829070	0	0	2.52563e+06	4.3237e+06	0	0	0	0	0
3848	GLPSDYGRPLSFPPPR	2 Phospho (STY)	1914.84	1276	O15357;O15357-2	INPPL1	Phosphatidylinositol 3,4,5-trisphosphate 5-phosphatase 2	yes	no	2	3	0.035718	49.188	53;808	0	0	5927100	0	0	0	3.09106e+07	0	0	0	2	0
3911	GMYDVGLPSRK	Phospho (STY)	1301.58	2622	Q16222-2;Q16222-3;Q16222	UAP1	UDP-N-acetylhexosamine pyrophosphorylase;UDP-N-acetylgalactosamine pyrophosphorylase;UDP-N-acetylglucosamine pyrophosphorylase	yes	no	1	2	0.00026979	59.198	1566	0	824920	1863600	2376500	0	5.02556e+06	9.7189e+06	1.22982e+07	0	0	1	1
3998	GPSYGLSAEVK	Phospho (STY)	1186.53	170,937	F8WA86;Q15417;B4DDF4;Q99439;B4DUT8;Q99439-2;K7ES69	CNN3;CNN2	Calponin-3;Calponin-2	no	no	1	2	0.0010035	42.031	329	0	0	0	3706400	0	0	0	1.91803e+07	0	0	0	1
4136	GSYVSIHSSGFR	Phospho (STY)	1375.59	899,1194	Q13838;Q13838-2;F8VQ10;Q5STU3;E7EMX2;O00148;O00148-2;B1Q2N1	DDX39B;DDX39A;DDX39	Spliceosome RNA helicase DDX39B;ATP-dependent RNA helicase DDX39A	no	no	1	3	0.00010479	44.045	645	0	0	0	2506300	0	0	0	1.29699e+07	0	0	0	1
4147	GTFPLDEDVSYKVPSSFLIPR	Phospho (STY)	2446.18	3382	Q9NQ75;Q9NQ75-2	CASS4	Cas scaffolding protein family member 4	yes	no	1	3	1.983e-10	73.294	129	0	770820	2339700	0	0	4.69597e+06	1.22018e+07	0	0	0	2	0
4179	GTYGILSK	Phospho (STY)	917.426	2407	Q08378-2;Q08378;Q08378-4	GOLGA3	Golgin subfamily A member 3	yes	no	1	2	0.0015127	51.949	1456	0	1078100	0	1716700	0	6.56797e+06	0	8.88377e+06	0	1	0	1
4221	GVPGCCYSSLPR	Phospho (STY)	1431.57	3636	Q9Y4H2	IRS2	Insulin receptor substrate 2	yes	yes	1	2	6.5545e-09	70.089	1953	0	0	378930	0	0	0	1.97617e+06	0	0	0	0	0
4238	GVTIPYRPKPSSSPVIFAGGQAYTIQGQYAIPQPDLTK	Phospho (STY)	4125.1	2597	Q15366-4;G3V0E8;Q15366-5;B4DXP5	PCBP2		yes	no	1	4	0.015851	68.763	1557	0	22714000	49646000	40997000	0	1.38378e+08	2.5891e+08	2.12156e+08	0	1	1	1
4243	GVTQYYAYVTER	Phospho (STY)	1528.66	1828	P26196	DDX6	Probable ATP-dependent RNA helicase DDX6	yes	yes	1	2	1.0618e-06	60.157	1143	0	1210300	0	1958900	0	7.37336e+06	0	1.01371e+07	0	1	0	1
4289	GYCTPLVR	Phospho (STY)	1044.45	1298	O43314-2;O43314	PPIP5K2	Inositol hexakisphosphate and diphosphoinositol-pentakisphosphate kinase 2	yes	no	1	2	0.0017712	47.749	817	0	2146000	2331700	0	0	1.30738e+07	1.21601e+07	0	0	1	1	0
4322	GYIDLSK	Phospho (STY)	874.384	1541	P05198	EIF2S1	Eukaryotic translation initiation factor 2 subunit 1	yes	yes	1	2	0.0010294	87.323	937	0	1532800	0	0	0	9.33809e+06	0	0	0	1	0	0
4572	HFTNPYCNIYLNSVQVAK	Phospho (STY)	2247.02	268	P20936-2;B4DTL2;E9PGC0;P20936	RASA1	Ras GTPase-activating protein 1	yes	no	1	2,3	1.135e-33	96.143	375	0	1345200	1608200	1877100	0	8.19519e+06	8.38696e+06	9.71383e+06	0	1	1	1
4633	HGHYFVALFDYQAR	Phospho (STY)	1802.79	2004	P42685	FRK	Tyrosine-protein kinase FRK	yes	yes	1	3	2.0732e-05	42.3	1242	0	183230	0	0	0	1.11627e+06	0	0	0	0	0	0
5086	HPAGVYQVSGLHNK	Phospho (STY)	1585.74	694	E9PGF5;E9PF55;Q9HBL0	TNS1	Tensin-1	yes	no	1	2,3	5.4762e-30	148.62	541	0	3294900	5056000	5452000	0	2.00731e+07	2.63677e+07	2.82136e+07	0	1	1	1
5094	HPEIVGYSVPGR	Phospho (STY)	1389.64	296	B4E0Q3;Q6XZF7-2;Q6XZF7;Q5SVK8	DNMBP	Dynamin-binding protein	yes	no	1	2,3	1.6765e-12	76.165	12;388	0	6952100	8165400	5812000	0	4.23534e+07	4.25836e+07	3.00766e+07	0	1	2	1
5184	HRIYEYVESR	Phospho (STY)	1430.63	619	Q8WWY3-3;Q8WWY3-2;E7ESA8;E7EVX8;Q8WWY3	PRPF31	U4/U6 small nuclear ribonucleoprotein Prp31	yes	no	1	3	0.0043543	51.286	501	0	0	2266200	0	0	0	1.18185e+07	0	0	1	1	1
5186	HRPELIDYGK	Phospho (STY)	1306.61	1672	P12814-2;P12814;P12814-3;P12814-4;H9KV75	ACTN1	Alpha-actinin-1	yes	no	1	3	0.0043076	53.597	1037	0	1245700	1235500	456720	0	7.58902e+06	6.44329e+06	2.36349e+06	0	0	0	0
5265	HTDRDYSLSPSQMNGHQR	Phospho (STY)	2207.92	1726	P16157-11;P16157-9;P16157-6;P16157-7;P16157-4;P16157-13;P16157-15			yes	no	1	4	2.4973e-06	66.738	1069	0	0	2971400	3831800	0	0	1.54962e+07	1.98292e+07	0	0	2	0
5304	HTYLPLEVCNIVAGQR	Phospho (STY)	1948.92	3541	Q9UKV8-2;Q9UKV8;Q9H9G7-2;Q5TA58;Q9UL18;Q9H9G7;Q9HCK5	EIF2C2;AGO1;EIF2C1;EIF2C3;EIF2C4	Protein argonaute-2;Protein argonaute-1;Protein argonaute-3;Protein argonaute-4	yes	no	1	3	1.9311e-08	60.55	1894	0	850110	1187800	950820	0	5.17902e+06	6.19452e+06	4.92041e+06	0	1	1	1
5318	HVEVSQAPLPPAPAYLSSPLALPSQR	Phospho (STY)	2804.43	77	Q9Y6K9-3;F8W9A9;A8MV29;E7EU78;C9J1R1;Q9Y6K9;Q9Y6K9-2	IKBKG	NF-kappa-B essential modulator	yes	no	1	3	1.3806e-06	57.738	300	0	0	1672000	1329200	0	0	8.71969e+06	6.87849e+06	0	0	2	1
5337	HVHLENATEYATLR	Phospho (STY)	1732.79	3067	Q96A22	C11orf52	Uncharacterized protein C11orf52	yes	yes	1	3	5.3033e-18	87.083	1731	0	424240	689430	0	0	2.58454e+06	3.59546e+06	0	0	0	0	0
5433	HYEDGYPGGSDNYGSLSR	Phospho (STY)	2052.79	461	O60716-13;O60716-11;O60716-10;O60716-9;O60716-5;C9JZR2;O60716-3;O60716-2;O60716;O60716-21;O60716-19;O60716-16;O60716-18;O60716-15;O60716-17;O60716-14;O60716-12;O60716-8;O60716-7;O60716-6;O60716-4;O60716-24;O60716-23;O60716-22;O60716-20	CTNND1	Catenin delta-1	yes	no	1	2,3	1.0568e-65	161.19	15;16;454	0	1044400	1306100	2141100	0	6.36267e+06	6.81147e+06	1.108e+07	0	1	1	1
5453	HYGNQFPA	Phospho (STY)	1012.38	218	Q9BSA4-2;B4DKD1;Q9BSA4	TTYH2	Protein tweety homolog 2	yes	no	1	2	0.0033648	41.652	343	0	272190	0	0	0	1.65823e+06	0	0	0	0	0	0
5545	IANDNSLNHEYLPILGLAEFR	Phospho (STY)	2478.19	1738	P17174;B7Z7E9	GOT1	Aspartate aminotransferase, cytoplasmic;Aspartate aminotransferase	yes	no	1	3	3.3644e-06	42.123	1078	0	0	0	1940000	0	0	0	1.00393e+07	0	0	0	1
5599	IDFYFDENPYFENK	Phospho (STY)	1919.77	2353	Q01105;Q01105-3;Q01105-4;Q01105-2	SET	Protein SET	yes	no	1	2,3	1.0975e-17	77.42	1410	0	1158400	5151000	2766900	0	7.05718e+06	2.68631e+07	1.43185e+07	0	1	3	1
5635	IEDPVYGIYYVDHINRK	Phospho (STY)	2173.02	3152	Q96QZ7-4;Q96QZ7-3;Q96QZ7-5;Q96QZ7-7;Q96QZ7-6;Q96QZ7-2;Q96QZ7	MAGI1	Membrane-associated guanylate kinase, WW and PDZ domain-containing protein 1	yes	no	1	3,4	3.1785e-07	58.246	1752	0	1110100	683000	784320	0	6.76292e+06	3.56193e+06	4.05879e+06	0	1	0	1
5647	IEGVYAR	Phospho (STY)	886.395	1748	P18077;F8WBS5;F8WB72	RPL35A	60S ribosomal protein L35a	yes	no	1	2	0.00099095	88.029	1084	0	7443800	8612600	10567000	0	4.53489e+07	4.49158e+07	5.46833e+07	0	1	1	1
5653	IENPNQFVPLYTDPQEVLEMR	Phospho (STY)	2611.2	1933	P35612-2;P35612-8;P35612-4;P35612-3;P35612	ADD2	Beta-adducin	yes	no	1	3	1.0438e-10	51.31	1201	0	0	924270	0	0	0	4.82018e+06	0	0	0	2	0
5725	IGAFGYMECSAK	Phospho (STY)	1412.55	2229	P61586	RHOA	Transforming protein RhoA	yes	yes	1	2	0.00011965	44.511	1352	0	0	0	1441300	0	0	0	7.4586e+06	0	0	0	1
5823	IHVYGYSMAYGPAQHAISTEK	Oxidation (M),Phospho (STY)	2418.07	3406	Q9NRX4	PHPT1	14 kDa phosphohistidine phosphatase	yes	yes	1	3	3.6911e-34	99.407	131;1844;1845	0	0	4222900	3611200	0	0	2.20229e+07	1.86876e+07	0	0	1	1
5840	IIASLADRPYEEPPQKPPR	Phospho (STY)	2256.13	3028	Q92625	ANKS1A	Ankyrin repeat and SAM domain-containing protein 1A	yes	yes	1	3,4	1.2144e-12	96.143	1700	0	386100	497650	678730	0	2.35219e+06	2.59531e+06	3.51237e+06	0	0	0	0
5874	IILSNPPSQGDYHGCPFR	Phospho (STY)	2136.95	2078	P49643	PRIM2	DNA primase large subunit	yes	yes	1	3	1.2533e-08	51.495	1286	0	5463200	10353000	9475000	0	3.32828e+07	5.39922e+07	4.90323e+07	0	1	1	2
5914	IIYGDPVTFLPHLPR	Phospho (STY)	1816.93	2736	Q63HN8;Q63HN8-4;H3BLU6;Q63HN8-6	RNF213	E3 ubiquitin-protein ligase RNF213	yes	no	1	3	1.433e-08	64.798	1600	0	0	1527200	3310300	0	0	7.96454e+06	1.71305e+07	0	0	1	1
6078	ILYQNLNEPTTWSLTSDR	Phospho (STY)	2230.03	3196	Q99996-5;Q99996-3;Q99996-2;Q99996;Q99996-6	AKAP9	A-kinase anchor protein 9	yes	no	1	2	5.2213e-24	74.732	1785	0	0	454790	726650	0	0	2.37179e+06	3.76035e+06	0	0	1	0
6086	IMEYYEKK	Phospho (STY)	1182.5	1945	P36543-3;P36543-2;P36543;Q96A05	ATP6V1E1;ATP6V1E2	V-type proton ATPase subunit E 1;V-type proton ATPase subunit E 2	yes	no	1	2	0.011409	42.599	1203;1204	0	0	0	894180	0	0	0	4.6273e+06	0	0	0	1
6171	IPTYNTPLK	Phospho (STY)	1125.55	1068	H7BYN4;Q02241	KIF23	Kinesin-like protein KIF23	yes	no	1	2	0.00048302	49.489	721	0	2312500	0	2782000	0	1.40882e+07	0	1.43966e+07	0	0	0	1
6190	IQGEYTLTLR	Phospho (STY)	1272.61	1215	O00459;E9PFP1	PIK3R2	Phosphatidylinositol 3-kinase regulatory subunit beta	yes	no	1	2	0.00032678	47.894	778	0	0	323200	364290	0	0	1.68553e+06	1.88517e+06	0	0	0	0
6238	IRYESLTDPSK	Phospho (STY)	1387.64	1590,1583,2674,2673	P07900;P07900-2;Q58FF6;P08238;Q58FF7;Q58FF8	HSP90AA1;HSP90AB4P;HSP90AB1;HSP90AB3P;HSP90AB2P	Heat shock protein HSP 90-alpha;Putative heat shock protein HSP 90-beta 4;Heat shock protein HSP 90-beta;Putative heat shock protein HSP 90-beta-3;Putative heat shock protein HSP 90-beta 2	no	no	1	3	0.0014857	45.28	967;1578	0	0	2356400	0	0	0	1.22889e+07	0	0	0	1	0
6308	ISVYYNEATGGK	Phospho (STY)	1380.6	1576	Q5JP53;P07437;E9PBJ4	TUBB	Tubulin beta chain	yes	no	1	2	4.6927e-09	72.705	959	0	963190	1170500	1201400	0	5.86792e+06	6.1043e+06	6.21714e+06	0	1	1	1
6333	ITLATGEGLYQSINPK	Phospho (STY)	1783.88	2962	Q8TAC1;Q8TAC1-2	RFESD	Rieske domain-containing protein	yes	no	1	3	3.5737e-05	42.947	1676	0	624850	783980	823100	0	3.8067e+06	4.08855e+06	4.25947e+06	0	0	0	1
6383	IVDNGYGYVSNGSVYFDTAK	Phospho (STY)	2247.97	221	P49589-2;B4DKY1;P49589;P49589-3;A8MVQ3	CARS	Cysteine--tRNA ligase, cytoplasmic	yes	no	1	3	2.2317e-07	51.524	351	0	0	1364200	1554800	0	0	7.11447e+06	8.04595e+06	0	0	1	0
6459	IYADPTKR	Phospho (STY)	1042.48	2714	Q5T7U1;Q9Y5Q8;Q9Y5Q8-3	GTF3C5	General transcription factor 3C polypeptide 5	yes	no	1	2	0.054139	42.599	1589	0	381830	0	0	0	2.32618e+06	0	0	0	1	0	0
6463	IYANMFK	Phospho (STY)	965.408	2481	Q13451;B7Z7Z8	FKBP5	Peptidyl-prolyl cis-trans isomerase FKBP5	yes	no	1	2	0.022571	44.721	1497	0	0	0	958760	0	0	0	4.9615e+06	0	0	0	1
6470	IYERPSTTCSK	Phospho (STY)	1420.61	3237	Q9BVA0	KATNB1	Katanin p80 WD40 repeat-containing subunit B1	yes	yes	1	3	0.0013965	54.259	1792	0	1900200	0	0	0	1.15764e+07	0	0	0	1	0	0
6490	IYITLTGVHQVPTENVQVHFTER	Phospho (STY)	2760.36	3354	Q9HB71-3;Q9HB71	CACYBP	Calcyclin-binding protein	yes	no	1	3,4	1.1385e-18	69.088	1814	0	0	1633900	2414100	0	0	8.52099e+06	1.24928e+07	0	0	1	2
6508	IYSLSSQPIDHEGIK	Phospho (STY)	1765.83	2792	Q6VY07;Q6VY07-2	PACS1	Phosphofurin acidic cluster sorting protein 1	yes	no	1	2,3	5.0283e-06	54.402	1618	0	3707700	349480	5203300	0	2.2588e+07	1.82258e+06	2.69266e+07	0	1	1	1
6515	IYVDDGLISLQVK	Phospho (STY)	1541.77	1697	P14618;P14618-3;P14618-2;H3BQ34	PKM	Pyruvate kinase isozymes M1/M2;Pyruvate kinase	yes	no	1	2	8.8674e-13	74.987	1048	0	0	375590	0	0	0	1.95875e+06	0	0	0	1	0
6516	IYVGLSK	Phospho (STY)	858.425	1333	O60264	SMARCA5	SWI/SNF-related matrix-associated actin-dependent regulator of chromatin subfamily A member 5	yes	yes	1	2	0.023197	47.082	836	0	1237000	0	0	0	7.53602e+06	0	0	0	1	0	0
6519	IYVGNLPPDIR	Phospho (STY)	1335.66	1121	Q07955;J3KTL2;Q07955-3;Q07955-2;J3QQV5;J3KSW7	SRSF1	Serine/arginine-rich splicing factor 1	yes	no	1	2	0.00020741	53.08	732	0	0	911230	1730500	0	0	4.75218e+06	8.95519e+06	0	0	1	2
6584	KESYSIYVYK	Phospho (STY)	1358.62	1566	Q16778;P33778;P23527;P06899;Q8N257;Q6DRA6;Q6DN03	HIST2H2BE;HIST1H2BB;HIST1H2BO;HIST1H2BJ;HIST3H2BB;HIST2H2BD;HIST2H2BC	Histone H2B type 2-E;Histone H2B type 1-B;Histone H2B type 1-O;Histone H2B type 1-J;Histone H2B type 3-B;Putative histone H2B type 2-D;Putative histone H2B type 2-C	yes	no	1	2	0.0037904	51.286	950	0	1489900	0	1829700	0	9.07673e+06	0	9.46854e+06	0	1	0	1
6668	KGYVSLEDYTAFLIDK	Phospho (STY)	1940.92	1518	P02549-2;P02549	SPTA1	Spectrin alpha chain, erythrocytic 1	yes	no	1	3	0.00035162	46.892	923	0	261300	864580	615540	0	1.59189e+06	4.50889e+06	3.18537e+06	0	0	1	0
6746	KLIYFQLHR	Phospho (STY)	1296.67	2468	Q13263;Q13263-2	TRIM28	Transcription intermediary factor 1-beta	yes	no	1	3	0.001152	46.39	1486	0	1514400	0	1810100	0	9.22599e+06	0	9.36711e+06	0	0	0	1
6819	KPGMFFNPEESELDLTYGNR	Phospho (STY)	2423.05	1659	P11413;P11413-2;P11413-3	G6PD	Glucose-6-phosphate 1-dehydrogenase	yes	no	1	3	0.00023008	45.347	1028	0	0	594700	0	0	0	3.10143e+06	0	0	0	0	0
6881	KSDIYVCMISFAHNVAAQGK	Phospho (STY)	2318.06	642	P50395;E7EU23;P50395-2	GDI2	Rab GDP dissociation inhibitor beta	yes	no	1	3	0.0026439	45.138	520	0	792570	0	1489100	0	4.82847e+06	0	7.70596e+06	0	0	0	1
7065	LASYLDR	Phospho (STY)	916.406	1550	P05783;F8VZY9	KRT18	Keratin, type I cytoskeletal 18	yes	no	1	2	0.038062	44.961	944	0	0	0	1115000	0	0	0	5.77003e+06	0	0	0	1
7069	LATELYHQK	Phospho (STY)	1181.55	2395	Q06210-2;Q06210	GFPT1	Glutamine--fructose-6-phosphate aminotransferase [isomerizing] 1	yes	no	1	2	0.00051962	47.187	1448	0	0	145170	222630	0	0	757080	1.15209e+06	0	0	0	0
7125	LCVLEYQGK	Phospho (STY)	1188.53	1997	P42336	PIK3CA	Phosphatidylinositol 4,5-bisphosphate 3-kinase catalytic subunit alpha isoform	yes	yes	1	2	5.7635e-05	72.928	1232	0	728140	999630	925130	0	4.43596e+06	5.21319e+06	4.78747e+06	0	1	1	1
7168	LDPHNHVLYSNR	Phospho (STY)	1543.69	989	P31948;G3XAD8;F5H0T1;F5H783;F5GXD8	STIP1	Stress-induced-phosphoprotein 1	yes	no	1	3	6.1795e-05	43.594	694	0	0	0	3285300	0	0	0	1.70011e+07	0	0	0	1
7246	LESLSYQLSGLQK	Phospho (STY)	1544.75	1149	Q03252;J9JID7	LMNB2	Lamin-B2	yes	no	1	2	7.1577e-05	44.511	746	0	0	732150	486860	0	0	3.81825e+06	2.51946e+06	0	0	0	0
7421	LGHVVMGNNAVSPYQQVIEK	Phospho (STY)	2262.09	2203	P60228;E5RGA2	EIF3E	Eukaryotic translation initiation factor 3 subunit E	yes	no	1	3	4.8765e-05	44.831	1341	0	0	0	3919600	0	0	0	2.02836e+07	0	0	0	1
7424	LGHYATQLQNTYDRCPMELVR	Phospho (STY)	2644.19	2125	P51692	STAT5B	Signal transducer and activator of transcription 5B	yes	yes	1	4	1.6281e-10	71.592	1306	0	1607300	2878300	2833600	0	9.79195e+06	1.50107e+07	1.46636e+07	0	0	1	1
7437	LGLAPQIHDLYGK	Phospho (STY)	1503.75	767	F2Z2E2;Q86VI3	IQGAP3	Ras GTPase-activating-like protein IQGAP3	yes	no	1	3	9.6468e-05	41.996	579	0	0	0	2113600	0	0	0	1.09377e+07	0	0	0	1
7466	LGQALTEVYAK	Phospho (STY)	1271.62	2343	Q00341	HDLBP	Vigilin	yes	yes	1	2	0.00018285	49.448	1397	0	0	0	688870	0	0	0	3.56484e+06	0	0	0	1
7738	LLDLVQQSCNYK	Phospho (STY)	1559.71	107	P55769;B1AHD1	NHP2L1	NHP2-like protein 1	yes	no	1	2	2.3613e-12	74.392	310	0	852740	1028200	1050100	0	5.19504e+06	5.36219e+06	5.43418e+06	0	0	1	1
8003	LNEKNYELLK	Phospho (STY)	1342.65	958	G3V126;Q9UI12-2;Q9UI12	ATP6V1H	V-type proton ATPase subunit H	yes	no	1	2	0.0011615	58.511	676	0	557110	1095500	0	0	3.39401e+06	5.71317e+06	0	0	0	1	0
8134	LQAYHTQTTPLIEYYR	Phospho (STY)	2075.97	911	P54819-5;P54819-2;F8W1A4;P54819;F8VY04;P54819-6	AK2	Adenylate kinase 2, mitochondrial	yes	no	1	3	1.3882e-11	61.265	656;657	0	2908100	4375800	4575200	0	1.77167e+07	2.28203e+07	2.36763e+07	0	1	1	1
8165	LQITHENIYLWDIHNPR	Phospho (STY)	2241.07	1050	Q8TEW6;H3BQ19	DOK4	Docking protein 4	yes	no	1	3	5.5222e-07	41.088	714	0	0	385960	552970	0	0	2.01283e+06	2.86157e+06	0	0	1	0
8195	LQPFHSTELEDDAIYSVHVPAGLYR	Phospho (STY)	2936.37	1143	J3QRU8;Q9Y2X7;Q9Y2X7-3	GIT1	ARF GTPase-activating protein GIT1	yes	no	1	4	4.8479e-19	76.21	743	0	0	0	2170700	0	0	0	1.12332e+07	0	0	0	1
8225	LQVEPAVDTSGVQCYGPGIEGQGVFR	Phospho (STY)	2842.3	1776	Q5HY54;P21333-2;P21333	FLNA	Filamin-A	yes	no	1	3	7.9481e-09	60.472	1103	0	1986100	2421800	2611500	0	1.20997e+07	1.263e+07	1.35143e+07	0	0	1	1
8265	LSDYVGKNEK	Phospho (STY)	1231.55	2193	P57076;F5GXV2;D3DSE6;C9J818	C21orf59	Uncharacterized protein C21orf59	yes	no	1	2	0.027183	46.352	1338	0	467430	0	0	0	2.84767e+06	0	0	0	1	0	0
8312	LSLGTYASLHGR	Phospho (STY)	1353.64	900	F8VQE1;Q9UHB6-2;Q9UHB6;Q9UHB6-4;F8VS07;Q9UHB6-3	LIMA1	LIM domain and actin-binding protein 1	yes	no	1	3	0.00010654	44.426	648	0	0	0	7996000	0	0	0	4.13786e+07	0	0	0	1
8333	LSPGSDIYVTVSSMALAR	Phospho (STY)	1945.92	797	F5GYF8;J3KP19;O43166-2;O43166	SIPA1L1	Signal-induced proliferation-associated 1-like protein 1	yes	no	1	3	1.1995e-06	52.172	593	0	516520	963550	887580	0	3.14673e+06	5.02503e+06	4.59315e+06	0	0	2	1
8426	LTLHGLQQYYVK	Phospho (STY)	1541.76	899,1194	Q13838;Q13838-2;F8VQ10;Q5STU3;B4DP52;O00148;O00148-2	DDX39B;DDX39A	Spliceosome RNA helicase DDX39B;ATP-dependent RNA helicase DDX39A	no	no	1	3	7.1365e-05	42.843	646	0	2694300	0	0	0	1.64141e+07	0	0	0	1	0	0
8580	LVQIEYALAAVAGGAPSVGIK	Phospho (STY)	2106.11	1823	P25787;H3BT36	PSMA2	Proteasome subunit alpha type-2	yes	no	1	3	1.1348e-08	58.712	1139	0	0	1970000	0	0	0	1.02738e+07	0	0	0	1	0
8669	LYAVVTR	Phospho (STY)	900.447	1585,1586	P07948;P07948-2	LYN	Tyrosine-protein kinase Lyn	no	no	1	2	8.1229e-05	104.45	973	0	13861000	17769000	0	0	8.44436e+07	9.26675e+07	0	0	1	1	0
8676	LYDAYELKHALK	Phospho (STY)	1542.75	1602	P08758;D6RBL5;E9PHT9	ANXA5	Annexin A5;Annexin	yes	no	1	3	8.922e-07	81.92	993	0	1581600	3277700	2386800	0	9.63538e+06	1.70936e+07	1.23515e+07	0	0	1	1
8695	LYGIQAFCK	Phospho (STY)	1178.52	3351	Q9HAV7	GRPEL1	GrpE protein homolog 1, mitochondrial	yes	yes	1	2	0.0014105	40.352	1813	0	242410	218130	353430	0	1.4768e+06	1.13757e+06	1.82897e+06	0	0	1	0
8749	LYSVSYLLK	Phospho (STY)	1164.58	1776	Q5HY54;P21333-2;P21333;E9PHF0	FLNA	Filamin-A	yes	no	1	2	6.3884e-05	66.962	1104	0	0	2680300	3131800	0	0	1.39781e+07	1.62068e+07	0	0	1	1
8814	MDYVEINIDHK	Phospho (STY)	1455.61	2343	Q00341;Q00341-2	HDLBP	Vigilin	yes	no	1	2,3	1.1717e-153	158.3	1398	0	1075500	1992900	1141100	0	6.55213e+06	1.03932e+07	5.90509e+06	0	1	1	0
8924	MKEIAEAYLGK	Phospho (STY)	1331.62	1649	P11142;E9PKE3;P11142-2	HSPA8	Heat shock cognate 71 kDa protein	yes	no	1	2	4.0443e-05	77.124	1006	0	0	1612100	941450	0	0	8.4073e+06	4.87192e+06	0	0	1	1
8971	MLSSTAMYSAPGR	Acetyl (Protein N-term),Phospho (STY)	1492.61	1770	P20618	PSMB1	Proteasome subunit beta type-1	yes	yes	1	2	1.8879e-05	57.434	1101	0	270250	0	407980	0	1.64641e+06	0	2.11126e+06	0	0	0	1
8999	MNGALPSDAVGYRQER	Phospho (STY)	1842.81	2999	Q8WUX1	SLC38A5	Sodium-coupled neutral amino acid transporter 5	yes	yes	1	3	0.046833	48.216	1687	0	0	0	3385700	0	0	0	1.75207e+07	0	0	0	1
9022	MQAYSNPGYSSFPSPTGLEPSCK	Phospho (STY)	2584.07	1137	J3QR17;Q8WZ73-3;Q8WZ73-2;Q8WZ73	RFFL	E3 ubiquitin-protein ligase rififylin	yes	no	1	3	1.0918e-18	73.672	736	0	0	1887700	1699300	0	0	9.84459e+06	8.79373e+06	0	0	1	1
9036	MQPQESHVHYSR	Acetyl (Protein N-term),Phospho (STY)	1619.66	137	H3BS66;B2RUZ4	SMIM1	Small integral membrane protein 1	yes	no	1	3	0.00012913	45.28	324	0	1373500	0	0	0	8.3676e+06	0	0	0	1	0	0
9103	MVSISNYPLSAALTCAK	Phospho (STY)	1904.88	3053	Q92979	EMG1	Ribosomal RNA small subunit methyltransferase NEP1	yes	yes	1	2	2.3989e-08	58.246	1720	0	668100	993880	0	0	4.07018e+06	5.18321e+06	0	0	0	1	0
9111	MVVESAYEVIK	Oxidation (M),Phospho (STY)	1362.61	1570	P07195	LDHB	L-lactate dehydrogenase B chain	yes	yes	1	2	0.0004972	45.433	952	0	0	0	445290	0	0	0	2.30434e+06	0	0	0	1
9127	MYAPGGAGLPGGR	Acetyl (Protein N-term),Phospho (STY)	1324.56	1375	O75204	TMEM127	Transmembrane protein 127	yes	yes	1	2	0.00013148	49.448	859	0	569370	0	0	0	3.4687e+06	0	0	0	0	0	0
9133	MYLFYGNK	Phospho (STY)	1114.46	1478	O95782-2;O95782	AP2A1	AP-2 complex subunit alpha-1	yes	no	1	2	0.0036728	50.703	894	0	515410	702940	731050	0	3.13997e+06	3.66592e+06	3.78312e+06	0	1	1	1
9135	MYQEISVLQDNSSK	Phospho (STY)	1720.74	3257	Q9BXL5	HEMGN	Hemogen	yes	yes	1	2	5.7519e-12	60.55	1796	0	0	1012200	0	0	0	5.27875e+06	0	0	0	1	1
9160	NAGNEQDLGIQYK	Phospho (STY)	1528.66	1920	P35221;P35221-2;F8W845;G3XAM7	CTNNA1	Catenin alpha-1	yes	no	1	2	7.8062e-05	44.511	1185	0	98276	0	0	0	598715	0	0	0	0	0	0
9250	NEYSLTGLCNR	Phospho (STY)	1405.57	3262	Q9BXY0	MAK16	Protein MAK16 homolog	yes	yes	1	2	8.579e-07	65.842	1797	0	357950	1268700	658230	0	2.18069e+06	6.61643e+06	3.40628e+06	0	1	2	1
9257	NFATSLYSMIK	Phospho (STY)	1353.6	1602	P08758;D6RBL5;D6RBE9	ANXA5	Annexin A5;Annexin	yes	no	1	2	2.7671e-08	68.536	73;994	0	87042	0	0	0	530275	0	0	0	0	0	0
9315	NGDYLCVK	Phospho (STY)	1047.41	2185	P55884;P55884-2	EIF3B	Eukaryotic translation initiation factor 3 subunit B	yes	no	1	2	0.0011947	51.346	1336	0	1522500	0	2080100	0	9.27534e+06	0	1.07643e+07	0	1	0	1
9354	NHGFEVLYHSVK	Phospho (STY)	1508.68	1181	O14526-2;O14526;M0QZI3	FCHO1	FCH domain only protein 1	yes	no	1	3	1.6941e-12	73.877	759	0	7363000	0	5932600	0	4.48567e+07	0	3.07007e+07	0	1	0	2
9409	NINSINFDNPVYQK	Phospho (STY)	1744.78	1510	P01130-2;P01130-3;P01130-6;P01130-4;P01130;P01130-5	LDLR	Low-density lipoprotein receptor	yes	no	1	2	5.8303e-12	70.889	918	0	0	1117500	1091600	0	0	5.8279e+06	5.64893e+06	0	0	1	1
9435	NKEVYMTPLR	Phospho (STY)	1329.62	3198	Q9BPX3	NCAPG	Condensin complex subunit 3	yes	yes	1	2	0.0010819	63.624	1786	0	0	735780	1092500	0	0	3.83718e+06	5.65359e+06	0	0	1	1
9470	NLEATYGTVR	Phospho (STY)	1202.53	622	Q9UPS8;Q9UPS8-3;E7ESJ3	ANKRD26	Ankyrin repeat domain-containing protein 26	yes	no	1	2	0.00012263	55.353	504	0	394430	0	896530	0	2.40294e+06	0	4.63946e+06	0	0	0	0
9565	NLVPMDPNGLSDPYVK	Phospho (STY)	1837.83	1549	P05771;P05771-2	PRKCB	Protein kinase C beta type	yes	no	1	2	1.4797e-05	46.892	943	0	1458500	3075200	2542600	0	8.88544e+06	1.60375e+07	1.31577e+07	0	0	1	1
9639	NPGNQAAYEHFETMK	Phospho (STY)	1815.73	1752	P18206-2;P18206	VCL	Vinculin	yes	no	1	3	1.5119e-11	66.66	1087	0	163760	391340	0	0	997655	2.04089e+06	0	0	0	0	0
9676	NQGGYGGSSSSSSYGSGR	Phospho (STY)	1773.66	912	F8W6I7;P09651-2;P09651;P09651-3	HNRNPA1	Heterogeneous nuclear ribonucleoprotein A1	yes	no	1	2	2.0855e-08	58.693	658	0	840390	0	0	0	5.1198e+06	0	0	0	0	0	0
9720	NSLESYAFNMK	Phospho (STY)	1382.56	1649	P11142;E9PKE3;E9PNE6;A8K7Q2	HSPA8	Heat shock cognate 71 kDa protein	yes	no	1	2	1.2671e-06	65.842	1008	0	0	500200	0	0	0	2.6086e+06	0	0	0	0	0
9774	NTSDFVYLK	Phospho (STY)	1165.51	2443	Q12959-8;Q12959-9;Q12959-5;Q12959-3;Q12959-6;Q12959-4;Q12959;Q12959-7;Q12959-2;B4E2H8;E7EQD7	DLG1	Disks large homolog 1	yes	no	1	2	0.00051451	47.706	1476	0	0	1804200	0	0	0	9.40913e+06	0	0	0	1	0
9876	NYGFVHIEDK	Phospho (STY)	1300.55	3249	Q9BWF3;Q9BQ04;Q9BWF3-3;D6R9K7;J3QRR5;Q9BWF3-4;Q9BWF3-2;E9PLB0;E9PM61;U3KQD5	RBM4;RBM4B	RNA-binding protein 4;RNA-binding protein 4B	yes	no	1	2	0.00028554	48.284	1794	0	280060	0	0	0	1.70617e+06	0	0	0	0	0	0
9900	NYPATFWVNPQFK	Phospho (STY)	1690.75	1575	P07384	CAPN1	Calpain-1 catalytic subunit	yes	yes	1	2	8.5229e-13	72.29	958	0	0	247400	264430	0	0	1.29022e+06	1.3684e+06	0	0	0	1
9983	PLYSVTVK	Phospho (STY)	985.489	53	A6NJA2;P54578-2;B7Z4N8;P54578	USP14	Ubiquitin carboxyl-terminal hydrolase;Ubiquitin carboxyl-terminal hydrolase 14	yes	no	1	2	1.5093e-08	81.296	285	0	4290900	4172800	7500500	0	2.61409e+07	2.17617e+07	3.88144e+07	0	1	1	1
9998	PQAVGSSNYASTSAGLK	Phospho (STY)	1716.77	2569	Q15018	FAM175B	BRISC complex subunit Abro1	yes	yes	1	3	7.4797e-07	51.495	112;1545	0	1853000	2027800	2425200	0	1.12888e+07	1.05752e+07	1.25502e+07	0	1	1	1
10011	PSSINYMVAPVTGNDVGIR	Oxidation (M),Phospho (STY)	2084.96	1219	O00560;O00560-2;O00560-3;G5EA09	SDCBP	Syntenin-1	yes	no	1	2,3	1.3639e-24	86.8	781	0	371000	855170	0	0	2.2602e+06	4.45982e+06	0	0	0	0	0
10063	QALSSHMYSASLLR	Phospho (STY)	1642.75	677	E9PC26;F5GXI5;O43683	BUB1	Mitotic checkpoint serine/threonine-protein kinase BUB1	yes	no	1	3	7.0085e-07	60.55	533	0	0	1930300	1505300	0	0	1.00668e+07	7.7898e+06	0	0	1	1
10068	QANKEYLLGSTAEEK	Phospho (STY)	1759.8	1299	O43324;O43324-2;D6RBD7;C9J1V9	EEF1E1;hCG_2043275	Eukaryotic translation elongation factor 1 epsilon-1	yes	no	1	3	0.0018348	58.079	818	0	0	1563800	0	0	0	8.15541e+06	0	0	0	1	0
10083	QAVTNPNNTFYATKR	Phospho (STY)	1803.83	1965	P38646	HSPA9	Stress-70 protein, mitochondrial	yes	yes	1	3	2.5037e-09	78.615	1218	0	16783000	10889000	25624000	0	1.02245e+08	5.67875e+07	1.32602e+08	0	1	1	1
10086	QAYEPPPPPAYR	Phospho (STY)	1464.64	2611	Q15654	TRIP6	Thyroid receptor-interacting protein 6	yes	yes	1	2	2.0223e-06	58.172	1561	0	1265100	2051900	2101900	0	7.70721e+06	1.07009e+07	1.08771e+07	0	2	1	1
10189	QGHIYMEMNFTNK	Oxidation (M),Phospho (STY)	1707.68	2287	P63010-3;P63010;P63010-2;K7EJT8	AP2B1	AP-2 complex subunit beta	yes	no	1	3	4.5494e-18	78.964	1372	0	0	0	1750300	0	0	0	9.05765e+06	0	0	0	0
10201	QGTYGGYFR	Phospho (STY)	1127.44	323	H3BRV0;Q99613;B5ME19	EIF3C;EIF3CL	Eukaryotic translation initiation factor 3 subunit C	yes	no	1	2	0.00053469	48.091	401	0	3003600	4293200	9589400	0	1.82985e+07	2.23896e+07	4.96243e+07	0	0	1	1
10214	QHHDEYEDEIR	Phospho (STY)	1549.58	1426	O75976;O75976-2	CPD	Carboxypeptidase D	yes	no	1	3	8.6782e-05	44.847	881	0	0	38324	0	0	0	199864	0	0	0	0	0
10234	QHYIDLK	Phospho (STY)	995.448	1789	P22392-2;Q32Q12;J3KPD9;P22392;O60361	NME1-NME2;NME2;NME2P1	Nucleoside diphosphate kinase;Nucleoside diphosphate kinase B;Putative nucleoside diphosphate kinase	yes	no	1	2	0.0038388	49.933	1110	0	1634000	3022700	0	0	9.95461e+06	1.57638e+07	0	0	0	1	0
10266	QITNFQLSIENLDQSLAHYGRPK	Phospho (STY)	2751.34	860	F5H5P4;Q96D37;P15498-2;P15498	VAV1	Proto-oncogene vav	yes	no	1	4	1.4061e-14	90.464	618	0	1471500	2131900	1916200	0	8.96463e+06	1.11181e+07	9.91617e+06	0	1	2	2
10310	QLIIEDPYYGNDSDFETVYQQCVR	Phospho (STY)	3031.29	1813	P24666;P24666-3;P24666-2	ACP1	Low molecular weight phosphotyrosine protein phosphatase	yes	no	1	3	4.0437e-07	43.841	1128	0	625170	1019400	0	0	3.80864e+06	5.3163e+06	0	0	0	1	0
10400	QPPSQGLGYPK	Phospho (STY)	1250.57	2058	P48634-4;P48634-2;P48634-3;P48634	PRRC2A	Protein PRRC2A	yes	no	1	2	5.2568e-06	63.624	1282	0	1472500	2748900	3187700	0	8.97073e+06	1.43359e+07	1.64961e+07	0	1	1	1
10484	QTSAYNISNSSTFTK	Phospho (STY)	1727.74	904	F8VSZ4;Q9UIW2	PLXNA1	Plexin-A1	yes	no	1	2	1.3582e-07	61.265	651	0	1291800	0	1088200	0	7.86987e+06	0	5.63134e+06	0	0	0	0
10536	QVSNGHIAYFPAMK	Phospho (STY)	1641.74	3593	Q9Y2A7;Q9Y2A7-2	NCKAP1	Nck-associated protein 1	yes	no	1	3	1.1247e-05	50.897	1923	0	1685700	2727700	0	0	1.02696e+07	1.42253e+07	0	0	0	1	0
10588	RAIYQATYR	Phospho (STY)	1220.57	1848	P28074;P28074-3	PSMB5	Proteasome subunit beta type-5	yes	no	1	3	5.722e-05	72.928	1160	0	518860	799760	696270	0	3.16099e+06	4.17085e+06	3.60314e+06	0	1	1	0
10612	REFEVYGPIKR	Phospho (STY)	1472.72	1597	P08621-3;P08621-2;P08621	SNRNP70	U1 small nuclear ribonucleoprotein 70 kDa	yes	no	1	3	0.0079338	64.121	986	0	2975600	3655100	5237000	0	1.81279e+07	1.90618e+07	2.7101e+07	0	1	1	1
10787	RSYDVPPPPMEPDHPFYSNISK	Phospho (STY)	2652.17	1755	P18669;Q8N0Y7	PGAM1;PGAM4	Phosphoglycerate mutase 1;Probable phosphoglycerate mutase 4	yes	no	1	3	0.0010364	44.863	80;1091;1092	0	0	2753300	0	0	0	1.43588e+07	0	0	0	1	0
10824	RYVQPPEMIGPMRPEQFSDEVEPATPEEGEPATQR	Phospho (STY)	4076.83	1433	P0CL80-2;Q13068;P0CL82;P0CL81;P0CL80;O76087;Q13065	GAGE4;GAGE12I;GAGE12G;GAGE12F;GAGE7;GAGE1	G antigen 4;G antigen 12I;G antigen 12G;G antigen 12F;G antigen 7;G antigen 1	yes	no	1	4	0.054749	52.276	884	0	4024700	3111600	3038500	0	2.45192e+07	1.62274e+07	1.5724e+07	0	0	0	1
10840	SAEEAPLYSK	Phospho (STY)	1173.5	3193	Q99952-2;Q99952	PTPN18	Tyrosine-protein phosphatase non-receptor type 18	yes	no	1	2	3.8596e-06	78.136	1783	0	3575000	185730	5184900	0	2.17795e+07	968605	2.68314e+07	0	1	0	1
10864	SAIQNLHSFDPFADASKGDDLLPAGTEDYIHIR	Acetyl (Protein N-term),Phospho (STY)	3734.73	1163	P41567;K7EM18	EIF1	Eukaryotic translation initiation factor 1	yes	no	1	4	7.4584e-10	86.191	756	0	0	0	234310	0	0	0	1.21253e+06	0	0	0	0
10898	SAVGFEYQGK	Phospho (STY)	1164.49	2531,2532	Q14247;Q14247-3;Q14247-2	CTTN	Src substrate cortactin	no	no	1	2	0.0041088	41.164	1530	0	0	1390000	0	0	0	7.24902e+06	0	0	0	1	0
11084	SEYSVHSSLASK	Phospho (STY)	1373.59	677	E9PC26;F5GXI5;O43683	BUB1	Mitotic checkpoint serine/threonine-protein kinase BUB1	yes	no	1	3	6.1371e-05	47.712	534	0	0	0	1879400	0	0	0	9.72573e+06	0	0	0	1
11139	SFLDSGYR	Phospho (STY)	1023.41	1752	P18206-2;P18206	VCL	Vinculin	yes	no	1	2	5.98e-17	146.54	1088	0	650140	0	1302900	0	3.96077e+06	0	6.74239e+06	0	0	0	0
11232	SGDLPYDGR	Phospho (STY)	1058.41	220	B4DKL4;Q86X29-5;Q86X29-3;Q86X29-4;Q86X29;Q86X29-2	LSR	Lipolysis-stimulated lipoprotein receptor	yes	no	1	2	0.024279	46.462	347	0	0	1301900	0	0	0	6.78957e+06	0	0	0	1	0
11288	SGPLEACYGELGQSR	Phospho (STY)	1702.7	3441	Q9NXD2	MTMR10	Myotubularin-related protein 10	yes	yes	1	2	4.5768e-19	87.519	1858	0	580040	908390	0	0	3.5337e+06	4.73737e+06	0	0	0	1	0
11310	SGSYSYLEER	Phospho (STY)	1269.49	1247	O14974-5;O14974-4;O14974-3;O14974-2;O14974	PPP1R12A	Protein phosphatase 1 regulatory subunit 12A	yes	no	1	2	0.00044814	44.847	800	0	0	0	1261100	0	0	0	6.52608e+06	0	0	0	1
11377	SHRDPYATSVGHLIEK	Phospho (STY)	1888.88	1082	Q8N749;J3KQU4;I3L4I4;O75674;I3L0N2;I3L3M3	TOM1L1	TOM1-like protein 1	yes	no	1	4	0.0077218	50.392	723	0	122180	0	751480	0	744342	0	3.88884e+06	0	0	0	0
11523	SKPPYTDYVSTR	Phospho (STY)	1492.66	3577	Q9UPZ9-2;Q9UPZ9	ICK	Serine/threonine-protein kinase ICK	yes	no	1	3	2.4867e-05	71.879	1910	0	0	0	204720	0	0	0	1.05941e+06	0	0	0	0
11562	SLEDPYSQQIR	Phospho (STY)	1414.61	3425	Q9NVH2-4;Q9NVH2-3;Q9NVH2-2;Q9NVH2	INTS7	Integrator complex subunit 7	yes	no	1	2	5.2304e-05	52.247	1851	0	494460	700060	0	0	3.01234e+06	3.6509e+06	0	0	0	1	0
11599	SLGSVQAPSYGAR	Phospho (STY)	1371.62	1550	P05783;F8VZY9	KRT18	Keratin, type I cytoskeletal 18	yes	no	1	2	3.6553e-12	89.663	68	0	3102500	4615800	0	0	1.8901e+07	2.4072e+07	0	0	1	1	0
11607	SLGYAYVNFQQPADAER	Phospho (STY)	2007.87	1664,122	P11940;P11940-2;E7EQV3;E7ERJ7;B1ANR0;Q13310-2;Q13310;Q13310-3	PABPC1;PABPC4	Polyadenylate-binding protein 1;Polyadenylate-binding protein 4	no	no	1	2,3	1.1188e-27	93.495	6;314	0	607340	1154200	1628100	0	3.70002e+06	6.0193e+06	8.42527e+06	0	0	1	1
11693	SLPYVLPWK	Phospho (STY)	1181.59	972	Q8WW33;G3V1V4	GTSF1	Gametocyte-specific factor 1	yes	no	1	2	0.00047234	48.423	686	0	0	0	2134300	0	0	0	1.10448e+07	0	0	0	1
11711	SLSLHNNLLTYLPR	Phospho (STY)	1719.87	3089	Q96CX6	LRRC58	Leucine-rich repeat-containing protein 58	yes	yes	1	3	1.7654e-05	45.825	1735	0	1248000	2404700	1725200	0	7.60303e+06	1.25408e+07	8.92776e+06	0	0	0	1
11761	SLYPSSEIQLNNK	Phospho (STY)	1571.72	1420	O75886;O75886-2	STAM2	Signal transducing adapter molecule 2	yes	no	1	2	3.2963e-05	47.712	879	0	0	379000	482560	0	0	1.97653e+06	2.49721e+06	0	0	0	0
11804	SMSGYLSGFQAR	Phospho (STY)	1382.57	3464	Q9NZM3-4;Q9NZM3-3;Q9NZM3-2;Q9NZM3	ITSN2	Intersectin-2	yes	no	1	2	0.001015	44.426	1864	0	0	1052200	0	0	0	5.48735e+06	0	0	0	1	0
11957	SPYQEFTDHLVK	Phospho (STY)	1542.68	1718	P15880;E9PQD7	RPS2	40S ribosomal protein S2	yes	no	1	3	1.7766e-12	75.736	1061	0	3077900	5071000	3926700	0	1.87511e+07	2.64459e+07	2.03203e+07	0	0	0	2
12073	SSGDYSATFLPGLIPAEK	Phospho (STY)	1931.89	3128	Q96JH7	VCPIP1	Deubiquitinating protein VCIP135	yes	yes	1	2	4.4862e-17	75.682	1743	0	0	630230	0	0	0	3.28673e+06	0	0	0	0	0
12153	STAYEDYYYHPPPR	Phospho (STY)	1837.73	1302	O43390;O43390-3;O43390-2;B4DT28;S4R3J4;E7ETM7	HNRNPR;HNRPR	Heterogeneous nuclear ribonucleoprotein R	yes	no	1	3	2.0412e-05	41.621	822;823	0	678740	938850	0	0	4.135e+06	4.89622e+06	0	0	0	0	0
12274	SVEGEIYCAK	Phospho (STY)	1234.49	2848	Q86UY5;Q86UY5-2;Q86UY5-3	FAM83A	Protein FAM83A	yes	no	1	2	0.00026672	50.353	1639	0	515130	620520	1417000	0	3.13826e+06	3.23609e+06	7.33285e+06	0	1	1	1
12415	SYDVPPPPMEPDHPFYSNISK	Phospho (STY)	2496.07	1755	P18669;Q8N0Y7	PGAM1;PGAM4	Phosphoglycerate mutase 1;Probable phosphoglycerate mutase 4	yes	no	1	3	4.074e-08	55.453	80;1091;1092	0	1994200	3337300	3096600	0	1.2149e+07	1.74044e+07	1.60246e+07	0	2	0	1
12492	SYSPYDMLESIR	Phospho (STY)	1539.63	1574	P07355;P07355-2;A6NMY6	ANXA2;ANXA2P2	Annexin A2;Putative annexin A2-like protein	yes	no	1	2,3	1.2886e-12	96.067	957	0	1420500	2980700	2872800	0	8.65393e+06	1.55447e+07	1.48665e+07	0	1	1	1
12497	SYSPYDYQPCLAGPNQDFHSK	Phospho (STY)	2553.03	694	E9PGF5;E9PF55;Q9HBL0	TNS1	Tensin-1	yes	no	1	3	8.7411e-113	172.52	33;547	0	0	0	265460	0	0	0	1.37373e+06	0	0	0	0
12509	SYVAWDR	Phospho (STY)	975.385	2320	P78527;E7EUY0;P78527-2	PRKDC	DNA-dependent protein kinase catalytic subunit	yes	no	1	2	0.001713	62.546	1388	0	0	0	1446100	0	0	0	7.48344e+06	1	0	0	1
12513	SYVESVAR	Phospho (STY)	989.422	694	E9PGF5;E9PF55;Q9HBL0	TNS1	Tensin-1	yes	no	1	2	0.00040125	76.064	548	0	172340	0	0	0	1.04993e+06	0	0	0	0	0	0
12551	TACTNFMMTPYVVTR	Phospho (STY)	1870.78	555	D7R525;P45984-5;J3KNK1;P45984-3;P45984-2;P45984-4;P45984	MAPK9	Mitogen-activated protein kinase 9	yes	no	1	2,3	1.9387e-19	94.487	162;488	0	1258300	0	1986600	0	7.66578e+06	0	1.02805e+07	0	0	0	1
12704	TATGYGFAEPYNLYSSLK	Phospho (STY)	2060.91	1843	P27986-3;P27986-2;P27986;P27986-4;P27986-5	PIK3R1	Phosphatidylinositol 3-kinase regulatory subunit alpha	yes	no	1	2,3	7.2182e-34	97.095	202;203;1155	0	1188700	2817300	2754900	0	7.24177e+06	1.46926e+07	1.42564e+07	0	1	1	1
12710	TATVGGAMMGSTHIYDMSTVMSR	Phospho (STY)	2483.04	754	E9PPJ0;Q13435	SF3B2	Splicing factor 3B subunit 2	yes	no	1	3	4.7075e-07	55.588	574	0	1158900	2132300	1575700	0	7.06022e+06	1.11202e+07	8.15411e+06	0	1	1	1
13419	TGMYYLR	Phospho (STY)	982.398	1809	P23921;E9PD78;E9PL69;F5H861	RRM1	Ribonucleoside-diphosphate reductase large subunit;Ribonucleoside-diphosphate reductase	yes	no	1	2	0.035312	40.103	1127	0	607920	0	0	0	3.70355e+06	0	0	0	1	0	0
13589	THYPAQQGEYQTHQPVYHK	Phospho (STY)	2391.04	1482	O95817	BAG3	BAG family molecular chaperone regulator 3	yes	yes	1	4	1.1132e-12	55.437	896	0	377990	0	0	0	2.30278e+06	0	0	0	0	0	0
13833	TIYTYIMASR	Oxidation (M),Phospho (STY)	1313.57	3522	Q9UIB8-7;Q9UIB8-3;Q9UIB8-2;Q9UIB8	CD84	SLAM family member 5	yes	no	1	2	0.0011596	40.496	1885	0	0	334120	0	0	0	1.74248e+06	0	0	0	1	0
13871	TKPSDEEMLFIYGHYK	Phospho (STY)	2036.9	1569	P07108;P07108-3;P07108-2;P07108-4;P07108-5;P07108-6	DBI	Acyl-CoA-binding protein	yes	no	1	3	0.00094187	54.281	951	0	0	2460100	2742200	0	0	1.28297e+07	1.41906e+07	0	0	0	1
14177	TLNYQSLPHR	Phospho (STY)	1307.6	2805	Q70EL1-7;Q70EL1;Q70EL1-9;Q70EL1-10;Q70EL1-8;E7EW90	USP54	Inactive ubiquitin carboxyl-terminal hydrolase 54	yes	no	1	2	0.0034086	42.336	1624	0	0	0	892040	0	0	0	4.61623e+06	0	0	0	1
14261	TLSGMESYCVR	Phospho (STY)	1381.54	2110	P50991;B7Z9L0;P50991-2;B7Z2F4	CCT4	T-complex protein 1 subunit delta	yes	no	1	2	2.628e-08	68.536	1301	0	0	2647800	0	0	0	1.38086e+07	0	1	0	1	0
14595	TPEGGPAPPPYSEV	Phospho (STY)	1476.62	2492	Q13571	LAPTM5	Lysosomal-associated transmembrane protein 5	yes	yes	1	2	2.1381e-05	52.576	1512	0	0	0	2347000	0	0	0	1.21455e+07	0	0	0	1
14788	TQIAICPNNHEVHIYEK	Phospho (STY)	2144.97	1259	O15143	ARPC1B	Actin-related protein 2/3 complex subunit 1B	yes	yes	1	3	0.00010108	43.794	803	0	0	0	1174900	0	0	0	6.08e+06	0	0	0	1
15147	TTFEIEISR	Phospho (STY)	1174.53	2742	Q69YN4-4;Q69YN4-2;Q69YN4-3;Q69YN4	KIAA1429	Protein virilizer homolog	yes	no	1	2	0.0065731	40.724	115	0	0	0	913740	0	0	0	4.72852e+06	0	0	0	1
15229	TTPYQIACGISQGLADNTVIAK	Phospho (STY)	2400.14	1833	P26639	TARS	Threonine--tRNA ligase, cytoplasmic	yes	yes	1	3	6.7828e-05	44.341	1146	0	0	1275000	0	0	0	6.64928e+06	0	0	0	1	0
15261	TTTGSYIANR	Phospho (STY)	1162.5	1847	P28072	PSMB6	Proteasome subunit beta type-6	yes	yes	1	2	0.00034346	50.108	1158	0	855860	0	0	0	5.21405e+06	0	0	0	1	0	0
15287	TTVYVVEDQRR	Phospho (STY)	1444.67	3302	Q9H1C7	CYSTM1	Cysteine-rich and transmembrane domain-containing protein 1	yes	yes	1	3	0.00033819	50.149	1802	0	0	0	3025100	0	0	0	1.56546e+07	0	0	0	1
15400	TVHDMEQFGQQQYDIYER	Phospho (STY)	2365.97	3180,3179	Q99569-2;Q99569	PKP4	Plakophilin-4	no	no	1	3	6.2438e-12	55.437	1769	0	0	992840	0	0	0	5.17778e+06	0	0	0	1	0
15673	TYAYLFK	Phospho (STY)	984.436	2994	Q8WUD1;E9PE37	RAB2B	Ras-related protein Rab-2B	yes	no	1	2	0.0012375	68.915	1683	0	0	0	559940	0	0	0	2.89764e+06	0	0	0	0
15715	TYFPHFDLHPGSAQLR	Phospho (STY)	1964.89	1514	P02008	HBZ	Hemoglobin subunit zeta	yes	yes	1	3	1.4071e-25	90.348	922	0	1446000	1743600	2527500	0	8.80928e+06	9.09309e+06	1.30796e+07	0	2	0	1
15725	TYGEPESAGPSR	Phospho (STY)	1329.52	2098	P50402;Q5HY57	EMD	Emerin	yes	no	1	2	0.00012669	46.069	1293	0	0	394760	649970	0	0	2.05872e+06	3.36354e+06	0	0	0	1
15765	TYLGMSTLR	Phospho (STY)	1120.5	3039	Q92797	SYMPK	Symplekin	yes	yes	1	2	0.00017522	59.067	1707	0	1625200	2514600	2304800	0	9.901e+06	1.3114e+07	1.19271e+07	0	1	1	1
15835	TYSYLTPDLWK	Phospho (STY)	1465.65	1718	P15880;E9PQD7	RPS2	40S ribosomal protein S2	yes	no	1	2	2.9397e-08	79.659	1062	0	1079800	1671100	759010	0	6.57833e+06	8.71499e+06	3.92781e+06	0	1	1	2
15920	VATAYRPPALR	Phospho (STY)	1293.66	243	B4DQ14;F8WAE5;Q9BY44;B4DF96;Q9BY44-2	EIF2A	Eukaryotic translation initiation factor 2A	yes	no	1	3	0.024918	53.08	366	0	1120300	0	0	0	6.82506e+06	0	0	0	1	0	0
15946	VCEPCYEQLNR	Phospho (STY)	1546.59	1246	O14964-2;O14964	HGS	Hepatocyte growth factor-regulated tyrosine kinase substrate	yes	no	1	2,3	1.8061e-08	68.536	796	0	410690	0	495170	0	2.502e+06	0	2.56246e+06	0	0	0	0
15992	VDLGSEVYR	Phospho (STY)	1116.49	2103	P50479;P50479-2	PDLIM4	PDZ and LIM domain protein 4	yes	no	1	2	0.00015893	60.102	1294	0	1407100	2082200	1640800	0	8.5723e+06	1.08589e+07	8.491e+06	0	1	1	2
16006	VDTDGNGYISFNELNDLFK	Phospho (STY)	2239.97	1689	P13796	LCP1	Plastin-2	yes	yes	1	3	1.1481e-12	58.693	1042	0	302670	1465700	0	0	1.84392e+06	7.64381e+06	0	0	0	1	0
16029	VEGDNIYVR	Phospho (STY)	1143.5	1308	O43491;Q6ZSX4;E9PPC9	EPB41L2	Band 4.1-like protein 2	yes	no	1	2	5.8797e-05	74.173	824	0	937090	1117200	1396400	0	5.70892e+06	5.82634e+06	7.22625e+06	0	1	0	1
16045	VENCPDELYDIMK	Phospho (STY)	1704.68	1585,1586	P07948;P07948-2	LYN	Tyrosine-protein kinase Lyn	no	no	1	2	3.6327e-05	43.69	977	0	232820	0	0	0	1.41838e+06	0	0	0	0	0	0
16053	VESGYFSLEK	Phospho (STY)	1237.53	2793	Q6WCQ1-3;Q6WCQ1;Q6WCQ1-2	MPRIP	Myosin phosphatase Rho-interacting protein	yes	no	1	2	0.00011143	55.314	1619	0	0	0	1555800	0	0	0	8.05113e+06	0	0	0	1
16122	VFSWGFGGYGR	Phospho (STY)	1311.54	3474	Q9P258	RCC2	Protein RCC2	yes	yes	1	2	1.6683e-08	74.841	1869	0	1096300	1497200	1483700	0	6.67885e+06	7.80808e+06	7.67802e+06	0	1	0	1
16132	VFYYLVQDLK	Phospho (STY)	1366.66	27	B1ARP8;A6NEC0;P61326;Q96A72;F5H6P7	MAGOH;MAGOHB	Protein mago nashi homolog;Protein mago nashi homolog 2	yes	no	1	2	9.714e-05	53.237	263	0	471880	616980	593640	0	2.87478e+06	3.21763e+06	3.07203e+06	0	1	1	1
16141	VGDYVYFENSSSNPYLVR	Phospho (STY)	2187.95	1435	O94776	MTA2	Metastasis-associated protein MTA2	yes	yes	1	3	1.9076e-07	47.916	887	0	815360	1368900	0	0	4.96732e+06	7.13898e+06	0	0	0	1	0
16172	VGSGTYGDVYKAR	Phospho (STY)	1451.64	3638	Q9Y4K4;G3V4Q4	MAP4K5	Mitogen-activated protein kinase kinase kinase kinase 5	yes	no	1	3	0.000868	60.157	1962;1963	0	1713100	3072900	2440800	0	1.04365e+07	1.60256e+07	1.26309e+07	0	1	1	1
16177	VGWFPANYVEEDYSEYC	Phospho (STY)	2206.82	860	F5H5P4;Q96D37;P15498-2;P15498	VAV1	Proto-oncogene vav	yes	no	1	3	7.5719e-09	54.09	619	0	0	858810	0	0	0	4.4788e+06	0	0	0	1	0
16262	VIIVTHAYGNRK	Phospho (STY)	1449.75	1959	P37287-2;P37287	PIGA	Phosphatidylinositol N-acetylglucosaminyltransferase subunit A	yes	no	1	3	0.00011711	51.286	1211	0	0	1181500	0	0	0	6.16167e+06	0	0	0	1	0
16292	VISSVSYYTHR	Phospho (STY)	1390.63	3056	Q93008-1;Q93008;O00507-2;O00507;E9PFG1	USP9X;USP9Y	Probable ubiquitin carboxyl-terminal hydrolase FAF-X;Probable ubiquitin carboxyl-terminal hydrolase FAF-Y	yes	no	1	3	0.0025567	41.218	1722	0	0	0	2904200	0	0	0	1.5029e+07	0	0	0	1
16433	VLLPEYGGTK	Phospho (STY)	1155.56	2231	P61604;B8ZZL8;B8ZZ54	HSPE1	10 kDa heat shock protein, mitochondrial	yes	no	1	2	0.001297	51.445	1353	0	15725000	20159000	20166000	0	9.57994e+07	1.05132e+08	1.04357e+08	0	1	1	1
16705	VSSGYVPPPVATPFSSK	Phospho (STY)	1798.85	2620	Q15942;B4DQX7;B4DQR8	ZYX	Zyxin	yes	no	1	3	0.00048369	47.916	1565	0	0	1314300	1360400	0	0	6.85424e+06	7.03995e+06	0	0	1	1
16734	VTGDLFYTHVTTMGQR	Phospho (STY)	1904.85	1387	O75387;O75387-2	SLC43A1	Large neutral amino acids transporter small subunit 3	yes	no	1	3	4.7195e-06	48.216	865	0	0	0	712150	0	0	0	3.68531e+06	0	0	0	1
16777	VVACNLYPFVK	Phospho (STY)	1388.66	1895	P31939-2;P31939;F5GWY2	ATIC	Bifunctional purine biosynthesis protein PURH;Phosphoribosylaminoimidazolecarboxamide formyltransferase;IMP cyclohydrolase	yes	no	1	2	3.4813e-08	86.898	1177	0	165930	0	1680800	0	1.01087e+06	0	8.69799e+06	0	0	0	1
16791	VVDSLYNK	Phospho (STY)	1016.46	1202	O00231;O00231-2	PSMD11	26S proteasome non-ATPase regulatory subunit 11	yes	no	1	2	0.0026785	44.377	771	0	1876300	1666600	0	0	1.14307e+07	8.69153e+06	0	0	1	1	0
16872	VYAILTHGIFSGPAISR	Phospho (STY)	1880.95	1663,117	P11908;P11908-2;P21108;B1ALA9;B4DNL6;P60891	PRPS2;PRPS1L1;PRPS1	Ribose-phosphate pyrophosphokinase 2;Ribose-phosphate pyrophosphokinase 3;Ribose-phosphate pyrophosphokinase;Ribose-phosphate pyrophosphokinase 1	no	no	1	3	9.8083e-08	50.944	311	0	2177800	2971300	0	0	1.32675e+07	1.54957e+07	0	0	1	1	0
16896	VYIDPFTYEDPNEAVR	Phospho (STY)	2006.87	2173,2172	Q96L35;P54760;P54753	EPHB4;EPHB3	Ephrin type-B receptor 4;Ephrin type-B receptor 3	no	no	1	2,3	1.5626e-11	62.055	1332	0	0	149670	292270	0	0	780548	1.51247e+06	0	0	0	0
16912	VYSPHVLNLTLIDLPGITK	Phospho (STY)	2172.16	2106	P50570-2;P50570-5;P50570;P50570-3;P50570-4;F5H4R9;E5RHK8;Q9UQ16-2;Q9UQ16-3;Q9UQ16;Q9UQ16-4;Q6P2G1	DNM2;DNM3	Dynamin-2;Dynamin-3	yes	no	1	3	2.4655e-06	46.494	1297	0	68706	0	1615500	0	418569	0	8.36007e+06	0	0	0	1
16924	VYVGNLGNNGNK	Phospho (STY)	1327.59	305	B4E241;P84103	SRSF3	Serine/arginine-rich splicing factor 3	yes	no	1	2	1.4324e-06	63.624	393	0	1481400	2159300	2145200	0	9.02495e+06	1.1261e+07	1.11012e+07	0	0	1	1
16930	VYVTAESR	Phospho (STY)	1003.44	2003,2002	P42684-4;P42684-7;P42684-10;P42684-5;P42684-8;P42684-2;P42684-6;P42684-3;P42684	ABL2	Abelson tyrosine-protein kinase 2	no	no	1	2	0.0017574	48.794	1240	0	1506700	0	0	0	9.17908e+06	0	0	1	1	0	1
16948	WCEYGLTFTEK	Phospho (STY)	1512.6	2020	P45880;P45880-2;P45880-1;B4DKM5	VDAC2	Voltage-dependent anion-selective channel protein 2	yes	no	1	2	2.2519e-06	66.267	1254	0	1394300	1616800	4551100	0	8.49432e+06	8.43181e+06	2.35515e+07	0	1	1	2
16959	WDTGENPIYK	Phospho (STY)	1301.53	1548	P05556	ITGB1	Integrin beta-1	yes	yes	1	2	8.2612e-06	100.88	941	0	2041800	0	1623500	0	1.2439e+07	0	8.40147e+06	0	1	0	1
17041	WPTVDASYYGGR	Phospho (STY)	1450.59	1106	P58335-2;J3KPY9;P58335-4;P58335;Q9H6X2-5;Q9H6X2	ANTXR2;ANTXR1	Anthrax toxin receptor 2;Anthrax toxin receptor 1	yes	no	1	2	2.4319e-12	78.705	731	0	2218900	2846000	3041600	0	1.35179e+07	1.48422e+07	1.574e+07	0	1	1	1
17049	WQMNPYDR	Phospho (STY)	1188.44	3015	Q92499	DDX1	ATP-dependent RNA helicase DDX1	yes	yes	1	2	0.0021514	42.599	1694	0	0	0	1293500	0	0	0	6.69375e+06	0	0	0	1
17064	WTAPEAALYGR	Phospho (STY)	1313.58	1142,1673	P06241-3;Q5R3A8;P06241-2;P06241;P07947;J3QRU1;P12931;P12931-2	FYN;YES1;SRC	Tyrosine-protein kinase Fyn;Tyrosine-protein kinase Yes;Proto-oncogene tyrosine-protein kinase Src	no	no	1	2	1.2952e-08	101.48	742	0	0	0	26325000	0	0	0	1.3623e+08	0	0	0	1
17103	YAALANLDNIFSAGQGGDQGSGFGTTGK	Phospho (STY)	2796.24	2138	P52594-2;P52594-3;P52594;P52594-4	AGFG1	Arf-GAP domain and FG repeat-containing protein 1	yes	no	1	3	5.5092e-22	93.176	1312	0	366690	0	0	0	2.23394e+06	0	0	0	0	0	0
17106	YAAPELEIAR	Phospho (STY)	1211.56	551	Q86VE9-3;Q86VE9-2;Q86VE9;D6RHG7;Q86VE9-4	SERINC5	Serine incorporator 5	yes	no	1	2,3	3.7288e-06	76.228	487	0	1012100	1551900	1310700	0	6.16589e+06	8.09335e+06	6.78276e+06	0	1	1	1
17123	YAISMAR	Phospho (STY)	890.372	1689	P13796;B4DUA0	LCP1	Plastin-2	yes	no	1	2	0.003313	53.679	1044	0	2906100	4052900	4311200	0	1.77045e+07	2.11364e+07	2.23101e+07	0	1	2	1
17131	YALVWGLSVK	Phospho (STY)	1214.61	3592	Q9Y295	DRG1	Developmentally-regulated GTP-binding protein 1	yes	yes	1	2	0.0011836	40.496	1922	0	493580	1081700	504970	0	3.00698e+06	5.6412e+06	2.61318e+06	0	0	1	1
17140	YAPSGFYIASGDVSGK	Phospho (STY)	1697.73	1369	O75083	WDR1	WD repeat-containing protein 1	yes	yes	1	2	3.6284e-05	46.892	855	0	420750	0	684950	0	2.56328e+06	0	3.54456e+06	0	0	0	1
17159	YAVPSAGLR	Phospho (STY)	1012.47	2320	P78527;E7EUY0;P78527-2	PRKDC	DNA-dependent protein kinase catalytic subunit	yes	no	1	2	6.9102e-05	68.016	1390	0	2042100	3191500	2947200	0	1.24408e+07	1.66441e+07	1.52515e+07	0	1	1	1
17160	YAVTALTEGLR	Phospho (STY)	1272.61	2786	Q6UWP2-2;Q6UWP2	DHRS11	Dehydrogenase/reductase SDR family member 11	yes	no	1	2	1.2535e-05	61.344	1617	0	0	0	748020	0	0	0	3.87094e+06	0	0	0	1
17162	YAYNISLK	Phospho (STY)	1050.48	680	E9PC74;Q13144	EIF2B5	Translation initiation factor eIF-2B subunit epsilon	yes	no	1	2	0.0062134	41.448	535	0	3507800	0	5080400	0	2.13701e+07	0	2.62906e+07	0	1	0	1
17171	YCLPFLQPGR	Phospho (STY)	1329.59	873	F5H7E2;P42285	SKIV2L2	Superkiller viralicidic activity 2-like 2	yes	no	1	2	0.00010232	53.756	623	0	1154500	1364100	1454100	0	7.03342e+06	7.11395e+06	7.52484e+06	0	1	1	1
17198	YEAPQATDGLAGALDAR	Phospho (STY)	1797.79	589	O60784-3;E7EPD0;O60784-4;O60784;O60784-2	TOM1	Target of Myb protein 1	yes	no	1	2	4.829e-05	44.998	493	0	0	0	652830	0	0	0	3.37834e+06	0	0	0	1
17204	YEDICPSTHNMDVPNIK	Phospho (STY)	2111.87	1084	P63241;P63241-2;I3L504;F8WCJ1;C9J7B5;Q9GZV4;Q6IS14	EIF5A;EIF5A2;EIF5AL1	Eukaryotic translation initiation factor 5A-1;Eukaryotic translation initiation factor 5A-2;Eukaryotic translation initiation factor 5A-1-like	yes	no	1	3	2.2879e-09	57.973	725	0	0	1175900	1378200	0	0	6.13246e+06	7.13206e+06	0	0	1	1
17224	YEPIQATPPPPPLPSQYAQPSQPVTSASLHIHSK	Phospho (STY)	3742.84	968	Q07157-2;G5E9E7;Q07157;G3V1L9	TJP1	Tight junction protein ZO-1	yes	no	1	4	2.3261e-10	60.879	49;683	0	0	14459000	0	0	0	7.54055e+07	0	0	0	1	0
17240	YFACLMR	Phospho (STY)	1039.4	666	E7EWZ0;Q9Y6M9;E9PF49	NDUFB9	NADH dehydrogenase [ubiquinone] 1 beta subcomplex subunit 9	yes	no	1	2	0.0034705	49.59	530	0	0	544700	565630	0	0	2.84068e+06	2.92709e+06	0	0	1	1
17247	YFDSNKDAYSK	Phospho (STY)	1416.56	641	E7EU13;Q96P48-2;Q96P48-4;Q96P48-1;Q96P48-3;Q96P48;Q96P48-7	ARAP1	Arf-GAP with Rho-GAP domain, ANK repeat and PH domain-containing protein 1	yes	no	1	3	0.029516	42.629	517	0	0	4158600	2147500	0	0	2.16876e+07	1.11131e+07	0	0	1	1
17253	YFGPNLLNTVK	Phospho (STY)	1344.65	725	E9PIU7;E9PKH3;P62487	POLR2G	DNA-directed RNA polymerase II subunit RPB7	yes	no	1	2	2.6418e-05	57.225	563	0	1410100	1773200	1610100	0	8.59058e+06	9.24746e+06	8.33213e+06	0	1	0	1
17297	YGDSLYR	Phospho (STY)	952.369	289	B4DY13;B7Z7A3;Q9BZE4	GTPBP4	Nucleolar GTP-binding protein 1	yes	no	1	2	0.0024604	57.281	387	0	629080	1379500	905950	0	3.83247e+06	7.19426e+06	4.68821e+06	0	1	1	1
17305	YGGITDPGTVPR	Phospho (STY)	1311.59	2827	Q7Z3C6-2;Q7Z3C6	ATG9A	Autophagy-related protein 9A	yes	no	1	2	0.00043605	42.083	1630	0	562000	750550	0	0	3.4238e+06	3.91421e+06	0	0	1	0	0
17333	YGMNPHQTPAQLYTLQPK	Oxidation (M),Phospho (STY)	2181.99	1895	P31939-2;P31939;F5GWY2	ATIC	Bifunctional purine biosynthesis protein PURH;Phosphoribosylaminoimidazolecarboxamide formyltransferase;IMP cyclohydrolase	yes	no	1	3	0.00059648	41.912	1178	0	0	1887900	0	0	0	9.84563e+06	0	0	0	2	0
17351	YGQYTMNQESTTIK	Phospho (STY)	1742.72	2915	Q8N392	ARHGAP18	Rho GTPase-activating protein 18	yes	yes	1	2	3.3755e-05	41.621	1659	0	0	0	578460	0	0	0	2.99348e+06	0	0	1	1
17356	YGVAWEK	Phospho (STY)	931.384	2557	Q14739	LBR	Lamin-B receptor	yes	yes	1	2	0.010735	54.611	1543	0	755460	0	1449000	0	4.60239e+06	0	7.49845e+06	0	1	0	1
17359	YGVIIVGNPK	Phospho (STY)	1138.58	3047	Q92900-2;Q92900	UPF1	Regulator of nonsense transcripts 1	yes	no	1	2	0.00090406	44.318	1719	0	489850	1456900	0	0	2.98425e+06	7.59791e+06	0	0	1	1	0
17360	YGVIYSTPLPEK	Phospho (STY)	1445.68	2195	P57682-2;P57682	KLF3	Krueppel-like factor 3	yes	no	1	2	4.0997e-05	48.568	1339	0	797430	0	984300	0	4.85808e+06	0	5.09367e+06	0	1	0	0
17405	YIEVTSAR	Phospho (STY)	1017.45	2905	Q8IZW8	TNS4	Tensin-4	yes	yes	1	2	0.0012775	51.066	1656	0	199760	0	0	0	1.21697e+06	0	0	0	0	0	0
17410	YIFTMLSSLAR	Phospho (STY)	1380.65	1658	P11388;P11388-2;P11388-3;P11388-4	TOP2A	DNA topoisomerase 2-alpha	yes	no	1	2	5.8699e-05	52.247	1027	0	0	0	342410	0	0	0	1.77194e+06	0	0	0	1
17420	YILTPGGLAEQPGQAEHQPESPLNETQR	Phospho (STY)	3139.46	1034	H0YNK6;Q06418	TYRO3	Tyrosine-protein kinase receptor TYRO3	yes	no	1	3	0.00024864	47.806	710	0	0	3116200	2817400	0	0	1.62514e+07	1.45798e+07	0	0	1	1
17426	YIPLPQR	Phospho (STY)	965.474	3008	Q8WWM7-6;Q8WWM7-8;Q8WWM7-5;Q8WWM7-4;Q8WWM7-9;Q8WWM7-2;Q8WWM7;Q8WWM7-3;H3BUF6	ATXN2L	Ataxin-2-like protein	yes	no	1	2	0.0028693	54.525	1690	0	4786800	6508700	0	0	2.9162e+07	3.39437e+07	0	0	1	1	0
17448	YKDVIGCLPR	Phospho (STY)	1299.6	1004	G5E9Y3;Q8WWN8;B4DIT1	ARAP3	Arf-GAP with Rho-GAP domain, ANK repeat and PH domain-containing protein 3	yes	no	1	3	0.022736	50.353	704	0	1026000	0	0	0	6.25057e+06	0	0	0	1	0	0
17458	YKPYEEALLQAEAPR	Phospho (STY)	1856.87	375	B7ZKM0;Q15020;Q15020-2	SART3	Squamous cell carcinoma antigen recognized by T-cells 3	yes	no	1	3	0.002014	54.812	414;415	0	0	0	1230500	0	0	0	6.36773e+06	0	0	0	1
17474	YLAEVATGEK	Phospho (STY)	1159.52	2236	P61981	YWHAG	14-3-3 protein gamma;14-3-3 protein gamma, N-terminally processed	yes	yes	1	2	0.0025347	47.302	1355	0	394360	0	0	0	2.40251e+06	0	0	0	1	0	0
17503	YLHVGYIVPPAPEK	Phospho (STY)	1661.82	183	B4DEK4;O60749	SNX2	Sorting nexin-2	yes	no	1	3	2.4586e-05	43.761	334	0	0	0	1703800	0	0	0	8.81702e+06	0	0	0	1
17530	YLPALGYSK	Phospho (STY)	1090.51	2168	P54577	YARS	Tyrosine--tRNA ligase, cytoplasmic	yes	yes	1	2	0.0014286	42.336	1330	0	1468200	0	1853500	0	8.94453e+06	0	9.5917e+06	0	1	0	0
17540	YLSEVASGDNK	Phospho (STY)	1261.52	1897	P31946-2;P31946	YWHAB	14-3-3 protein beta/alpha;14-3-3 protein beta/alpha, N-terminally processed	yes	no	1	2	0.00016183	50.354	1179	0	0	461870	0	0	0	2.40871e+06	0	0	0	1	0
17577	YMLPLDNLK	Phospho (STY)	1185.55	2106	P50570-2;P50570-5;P50570;P50570-3;P50570-4;F5H4R9;E5RHK8;Q9UQ16-2;Q9UQ16-3;Q9UQ16;Q9UQ16-4	DNM2;DNM3	Dynamin-2;Dynamin-3	yes	no	1	2	0.00011051	80.455	1298	0	1858500	0	2927300	0	1.13223e+07	0	1.51485e+07	0	1	0	1
17579	YMPAVTSTPTVNQHETSTSK	Phospho (STY)	2257.99	652	E7EV56;Q15154-2;E7ETA6;Q15154	PCM1	Pericentriolar material 1 protein	yes	no	1	3	0.00015354	41.513	526	0	1413300	2755100	0	0	8.61007e+06	1.43682e+07	0	0	0	1	0
17586	YNAPTSHVTPSVK	Phospho (STY)	1479.68	1334	O60271-4;O60271;O60271-5;O60271-3;O60271-9;O60271-2	SPAG9	C-Jun-amino-terminal kinase-interacting protein 4	yes	no	1	3	2.8559e-05	48.532	837	0	0	1351300	0	0	0	7.0472e+06	0	0	0	1	0
17591	YNFHGTAEQDLPFCK	Phospho (STY)	1905.78	1987	P41240	CSK	Tyrosine-protein kinase CSK	yes	yes	1	3	1.5176e-17	74.789	1226	0	2144000	3377100	3339600	0	1.30616e+07	1.7612e+07	1.72821e+07	0	1	1	1
17621	YPALHKPENQDIDWGALEGETR	Phospho (STY)	2618.18	1689	P13796	LCP1	Plastin-2	yes	yes	1	3	0.0030811	51.876	1045	0	487970	781120	865380	0	2.9728e+06	4.07364e+06	4.47827e+06	0	0	0	1
17655	YQGVNLYVK	Phospho (STY)	1162.54	1664	P11940;P11940-2;E7EQV3;E7ERJ7;Q4VXU2;Q4VY17	PABPC1;PABPC1L	Polyadenylate-binding protein 1;Polyadenylate-binding protein 1-like	yes	no	1	2	0.00018335	57.59	1033;1034	0	0	3631400	3308700	0	0	1.89382e+07	1.71222e+07	0	0	1	2
17683	YRPPPQTNLLAPK	Phospho (STY)	1573.8	676	E9PBI4;Q14289-2;Q14289	PTK2B	Protein-tyrosine kinase 2-beta	yes	no	1	3	0.047123	46.88	532	0	0	1766500	0	0	0	9.21252e+06	0	0	0	1	0
17692	YSFIQALVR	Phospho (STY)	1175.57	3027	Q92621	NUP205	Nuclear pore complex protein Nup205	yes	yes	1	2	0.00050921	47.603	1698	0	453490	408770	418030	0	2.76274e+06	2.13179e+06	2.16327e+06	0	1	1	1
17711	YSLVSEQLEPAATSTYR	Phospho (STY)	1993.9	3626	Q9Y446	PKP3	Plakophilin-3	yes	yes	1	3	7.8877e-07	44.391	1932	0	0	1979800	0	0	0	1.03249e+07	0	0	0	1	0
17713	YSMPDNSPETR	Phospho (STY)	1375.51	694	E9PGF5;E9PF55;Q9HBL0	TNS1	Tensin-1	yes	no	1	2	3.4885e-08	87.184	549	0	234680	0	400180	0	1.42971e+06	0	2.0709e+06	0	0	0	0
17721	YSQYQQAIYK	Phospho (STY)	1370.59	283	B4DX49;G3V5W5;O14744-2;O14744;B4DV00;A8MTP3	PRMT5	Protein arginine N-methyltransferase 5;Protein arginine N-methyltransferase 5, N-terminally processed	yes	no	1	2	0.00033356	45.368	381	0	0	1669900	1837200	0	0	8.70874e+06	9.50735e+06	0	0	1	1
17731	YSTLSLFDK	Phospho (STY)	1152.51	2679	Q5JSZ5-5;Q5JSZ5	PRRC2B	Protein PRRC2B	yes	no	1	2	0.0028761	49.472	1580	0	0	436020	0	0	0	2.2739e+06	0	0	0	1	0
17740	YSYYDESQGEIYR	Phospho (STY)	1751.67	3609	Q9Y316-2;Q9Y316;Q9Y316-3	MEMO1	Protein MEMO1	yes	no	1	2	3.8352e-07	50.088	1927	0	0	1068200	0	0	0	5.5708e+06	0	0	0	1	0
17748	YTFAPSVSLNK	Phospho (STY)	1305.6	3391	Q9NR12;Q9NR12-3;Q9NR12-5;Q9NR12-6;Q9NR12-4	PDLIM7	PDZ and LIM domain protein 7	yes	no	1	2	6.197e-05	53.211	1841	0	2519900	0	3021400	0	1.53517e+07	0	1.56355e+07	0	1	0	1
17772	YVAVACQDR	Phospho (STY)	1160.47	1301	O43379;O43379-4	WDR62	WD repeat-containing protein 62	yes	no	1	2	0.00049171	48.423	820	0	428800	0	441510	0	2.61232e+06	0	2.28478e+06	0	1	0	1
17789	YVLENHPGTNSNYQMHLLK	Phospho (STY)	2337.06	2695	Q5SSJ5-2;Q5SSJ5;Q5SSJ5-3	HP1BP3	Heterochromatin protein 1-binding protein 3	yes	no	1	4	3.9761e-09	47.223	1583	0	2703200	3547200	3683500	0	1.64684e+07	1.84991e+07	1.90618e+07	0	0	1	1
17795	YVPLADVK	Phospho (STY)	983.473	1993	P42167;G5E972;P42167-2	TMPO	Lamina-associated polypeptide 2, isoforms beta/gamma;Thymopoietin;Thymopentin	yes	no	1	2	0.0012277	52.482	1228	0	1394500	0	2042600	0	8.49554e+06	0	1.05703e+07	0	1	0	1
17797	YVPYVGDSK	Phospho (STY)	1106.47	343	B7Z3K3;G3V1R9;Q9NPH2-2;Q9NPH2-3;Q9NPH2	ISYNA1	Inositol-3-phosphate synthase 1	yes	no	1	2	0.0011725	43.77	406	0	0	0	2631600	0	0	0	1.36183e+07	0	0	0	1
17875	YYVLNALK	Phospho (STY)	1062.52	2766	Q6P2Q9	PRPF8	Pre-mRNA-processing-splicing factor 8	yes	yes	1	2	0.00093164	54.157	1613	0	591980	673840	669790	0	3.60645e+06	3.51416e+06	3.4661e+06	0	1	1	1

## Sheet: phosphosites K562
Phosphosites in phosphopeptides from pTyr IP of K562
Phosphosite ID	m/z	Charge	Amino acid	Position in peptide	Score for localization	Localization probability	Phosphosite probabilities	Proteins	Positions within proteins	Protein names	Gene name
1546	758.866	4	Y	14	86.791	0.799438	QQPTQFINPET(0.201)PGY(0.799)VGFANLPNQVHR	Q15019;Q15019-2;F8WB65	17;52;17	Septin-2	SEPT2
696	727.688	3	Y	6	55.094	0.999794	DIDKQY(1)VGFATLPNQVHR	Q99719-2;G3XAH0;E7EQM7;E7EX32;Q99719	33;33;24;24;24	Septin-5	SEPT5
494	1017.48	2	Y	5	70.197	0.999998	NLEGY(1)VGFANLPNQVYR	H0YFF6;Q16181-2;E7ES33;E7EPK1;Q16181;F5GZE5	16;29;29;29;30;29	Septin-7	SEPT7
1181	466.894	3	Y	3	63.662	0.984305	VVY(0.984)S(0.012)S(0.004)KDPAQPK	P33527-8;P33527-6;P33527-7;P33527-5;P33527-4;P33527-2;P33527-3;P33527;P33527-9	277;277;277;277;277;277;277;277;277	Multidrug resistance-associated protein 1	ABCC1
1670	420.207	3	Y	5	59.067	1	LEKVY(1)EELR	Q8NE71-2;Q8NE71	378;416	ATP-binding cassette sub-family F member 1	ABCF1
270	770.368	3	Y	14	57.41	0.973823	TLEPVKPPTVPNDY(0.974)MT(0.019)S(0.007)PAR	Q8IZP0-10;Q8IZP0-8;F5H1G9;Q8IZP0-7;F8WA55;Q8IZP0-2;Q8IZP0-4;Q8IZP0-3;Q8IZP0-5;Q8IZP0-6;Q8IZP0-9;F8WA56;Q8IZP0-12;Q8IZP0;A6NFN2;Q8IZP0-11	208;213;214;213;214;208;213;213;208;213;213;214;230;213;214;149	Abl interactor 1	ABI1
145	724.854	4	T	6	171.72	0.674629	NTPY(0.325)KT(0.675)LEPVKPPTVPNDYMTSPAR	Q8IZP0-10;Q8IZP0-8;F5H1G9;Q8IZP0-7;F8WA55;Q8IZP0-2;Q8IZP0-4;Q8IZP0-3;Q8IZP0-5;Q8IZP0-6;Q8IZP0-9;F8WA56;Q8IZP0-12;Q8IZP0;A6NFN2;Q8IZP0-11	195;200;201;200;201;195;200;200;195;200;200;201;217;200;201;136	Abl interactor 1	ABI1
269	992.792	3	Y	4	82.302	0.958894	NT(0.005)PY(0.959)KT(0.036)LEPVKPPT(0.006)VPNDY(0.259)MT(0.306)S(0.429)PAR	Q8IZP0-10;Q8IZP0-8;F5H1G9;Q8IZP0-7;F8WA55;Q8IZP0-2;Q8IZP0-4;Q8IZP0-3;Q8IZP0-5;Q8IZP0-6;Q8IZP0-9;F8WA56;Q8IZP0-12;Q8IZP0;A6NFN2;Q8IZP0-11	193;198;199;198;199;193;198;198;193;198;198;199;215;198;199;134	Abl interactor 1	ABI1
268	694.335	2	Y	6	122.69	0.975889	ALIES(0.024)Y(0.976)QNLTR	Q8IZP0-10;Q8IZP0-8;F5H1G9;Q8IZP0-7;F8WA55;Q8IZP0-2;Q8IZP0-4;Q8IZP0-3;Q8IZP0-5;Q8IZP0-6;Q8IZP0-9;F8WA56;Q8IZP0-12;Q8IZP0;A6NFN2;Q8IZP0-11	23;23;23;23;23;23;23;23;23;23;23;23;23;23;23;23	Abl interactor 1	ABI1
908	511.553	3	Y	7	125.53	0.976152	LMTGDT(0.002)Y(0.976)T(0.022)AHAGAK	P00519;P00519-2;P42684-2;P42684-6;P42684-3;P42684;P42684-4;P42684-7;P42684-10;P42684-5;P42684-8	393;412;403;418;424;439;403;418;424;439;418	Tyrosine-protein kinase ABL1;Abelson tyrosine-protein kinase 2	ABL1
912	599.021	4	Y	6	192.6	1	NKPTVY(1)GVSPNYDKWEMER	P00519;P00519-2	226;245	Tyrosine-protein kinase ABL1	ABL1
907	480.744	2	Y	1	124.98	0.99931	Y(0.999)S(0.001)LTVAVK	P00519;P00519-2;P42684-2;P42684-6;P42684-3;P42684;P42684-4;P42684-7;P42684-10;P42684-5;P42684-8	264;283;274;289;295;310;274;289;295;310;289	Tyrosine-protein kinase ABL1;Abelson tyrosine-protein kinase 2	ABL1
906	510.724	2	Y	2	124.98	1	LY(1)VSSESR	P00519;P00519-2	185;204	Tyrosine-protein kinase ABL1	ABL1
909	1052.46	2	Y	12	73.279	1	MERPEGCPEKVY(1)ELMR	P00519;P00519-2	469;488	Tyrosine-protein kinase ABL1	ABL1
903	861.382	2	Y	6	255.72	1	LGGGQY(1)GEVYEGVWK	P00519;P00519-2	253;272	Tyrosine-protein kinase ABL1	ABL1
911	728.344	3	Y	10	109.28	0.994914	NGQGWVPS(0.005)NY(0.995)ITPVNSLEK	P00519;P00519-2;P42684-2;P42684-6;P42684-3;P42684;P42684-4;P42684-7;P42684-10;P42684-5;P42684-8	115;134;125;140;146;161;125;140;146;161;140	Tyrosine-protein kinase ABL1;Abelson tyrosine-protein kinase 2	ABL1
904	925.43	2	Y	10	138.81	1	LGGGQYGEVY(1)EGVWKK	P00519;P00519-2	257;276	Tyrosine-protein kinase ABL1	ABL1
916	680.303	2	Y	9	82.489	0.998419	WTAPES(0.002)LAY(0.998)NK	P00519;P00519-2	413;432	Tyrosine-protein kinase ABL1	ABL1
915	662.612	3	Y	4	93.495	1	VLGY(1)NHNGEWCEAQTK	P00519;P00519-2	93;112	Tyrosine-protein kinase ABL1	ABL1
905	435.856	3	Y	4	100.92	0.999939	HSWY(1)HGPVSR	P00519;P00519-2;P42684-2;P42684-6;P42684-3;P42684;P42684-4;P42684-7;P42684-10;P42684-5;P42684-8	128;147;138;153;159;174;138;153;159;174;153	Tyrosine-protein kinase ABL1;Abelson tyrosine-protein kinase 2	ABL1
910	995.985	2	Y	5	97.095	1	NAAEY(1)LLSSGINGSFLVR	P00519;P00519-2	139;158	Tyrosine-protein kinase ABL1	ABL1
914	735.323	3	Y	9	114.63	0.971069	NLYTFCVS(0.029)Y(0.971)VDSIQQMR	P00519;P00519-2	1070;1089	Tyrosine-protein kinase ABL1	ABL1
913	735.323	3	Y	3	43.794	0.759181	NLY(0.759)T(0.211)FCVS(0.023)Y(0.007)VDSIQQMR	P00519;P00519-2	1064;1083	Tyrosine-protein kinase ABL1	ABL1
62	1102.48	2	S	8	62.203	0.517709	NLYTFCVS(0.518)Y(0.438)VDS(0.044)IQQMR	P00519;P00519-2	1069;1088	Tyrosine-protein kinase ABL1	ABL1
1239	563.213	2	Y	2	83.783	1	CY(1)GGSFAQR	P42684-2;P42684-6;P42684-3;P42684	682;697;703;718	Abelson tyrosine-protein kinase 2	ABL2
1241	700.808	2	Y	1	84.479	0.999997	Y(1)ELTGLPEQDR	P42684-4;P42684-7;P42684-10;P42684-5	647;662;668;683		ABL2
1240	502.726	2	Y	2	48.794	0.999786	VY(1)VTAESR	P42684-2;P42684-6;P42684-3;P42684;P42684-4;P42684-7;P42684-10;P42684-5;P42684-8	195;210;216;231;195;210;216;231;210	Abelson tyrosine-protein kinase 2	ABL2
1793	510.755	2	Y	6	47.082	1	APHLAY(1)LR	Q9BWD1;B7Z233	130;159	Acetyl-CoA acetyltransferase, cytosolic	ACAT2
1787	624.805	2	Y	7	47.603	0.976473	EQLLY(0.024)LY(0.976)AR	Q9BR61	69	Acyl-CoA-binding domain-containing protein 6	ACBD6
1320	998.455	3	Y	6	205.77	1	TTDGVY(1)EGVAIGGDRYPGSTFMDHVLR	P53396-2;P53396;B4E3P0	672;682;411	ATP-citrate synthase	ACLY
1128	1011.44	3	Y	19	43.841	0.908669	QLIIEDPY(0.003)Y(0.003)GNDS(0.003)DFET(0.082)VY(0.909)QQCVR	P24666;P24666-3;P24666-2	143;109;143	Low molecular weight phosphotyrosine protein phosphatase	ACP1
509	689.826	2	Y	6	60.691	1	LGIPEY(1)FNFAK	E7ETR5;Q53FZ2;Q53FZ2-2	12;57;57	Acyl-coenzyme A synthetase ACSM3, mitochondrial	ACSM3
1037	436.543	3	Y	8	53.597	1	HRPELIDY(1)GK	P12814-2;P12814;P12814-3;P12814-4;H9KV75	193;193;193;193;128	Alpha-actinin-1	ACTN1
831	701.98	3	Y	10	113.88	0.999262	AIMTYVSSFY(0.999)HAFSGAQK	O43707;P12814-2;P12814;P12814-3;P12814-4;H9KV75	265;246;246;246;246;181	Alpha-actinin-4;Alpha-actinin-1	ACTN4
832	862.075	3	Y	19	138.03	0.999932	ISIEMNGTLEDQLSHLKQY(1)ER	O43707;O43707-2;O43707-3;F5GXS2	693;474;303;303	Alpha-actinin-4	ACTN4
56	646.808	4	S	14	49.188	0.646201	ISIEMNGTLEDQLS(0.646)HLKQY(0.354)ER	O43707;O43707-2;O43707-3;F5GXS2	688;469;298;298	Alpha-actinin-4	ACTN4
214	810.844	2	T	13	55.66	0.618427	LPACVVDCGT(0.033)GY(0.348)T(0.618)K	P61158;F8WEW2;F8WE84	17;17;17	Actin-related protein 3	ACTR3
1347	810.844	2	Y	12	65.043	0.742466	LPACVVDCGT(0.129)GY(0.742)T(0.129)K	P61158;F8WEW2;F8WE84	16;16;16	Actin-related protein 3	ACTR3
1495	524.249	2	Y	6	57.59	0.981462	FAVPT(0.019)Y(0.981)AAK	Q13443	778	Disintegrin and metalloproteinase domain-containing protein 9	ADAM9
1494	521.242	2	Y	5	45.081	1	EVPIY(1)ANR	Q13443	769	Disintegrin and metalloproteinase domain-containing protein 9	ADAM9
1496	806.081	3	Y	19	62.099	0.62139	VSSQGNLIPARPAPAPPLY(0.621)S(0.179)S(0.179)LT(0.021)	Q13443	815	Disintegrin and metalloproteinase domain-containing protein 9	ADAM9
229	697.997	3	T	6	61.276	0.975105	HVS(0.025)PVT(0.975)PPREVPIY(1)ANR	Q13443	761	Disintegrin and metalloproteinase domain-containing protein 9	ADAM9
1201	871.408	3	Y	11	51.31	0.755309	IENPNQFVPLY(0.755)T(0.245)DPQEVLEMR	P35612-2;P35612-8;P35612-4;P35612-3;P35612	489;504;489;489;489	Beta-adducin	ADD2
1879	667.286	2	Y	8	61.958	0.96239	WLNSPNT(0.037)Y(0.962)MK	Q9UEY8-2;Q9UEY8	446;446	Gamma-adducin	ADD3
1173	844.828	2	Y	1	116.51	0.999966	Y(1)ASPEMCFVFSDR	P30566;P30566-2;E7ERF4	21;21;21	Adenylosuccinate lyase	ADSL
1312	933.087	3	Y	1	93.176	1	Y(1)AALANLDNIFSAGQGGDQGSGFGTTGK	P52594-2;P52594-3;P52594;P52594-4	287;327;327;336	Arf-GAP domain and FG repeat-containing protein 1	AGFG1
1894	650.648	3	Y	3	60.55	0.841486	HT(0.159)Y(0.841)LPLEVCNIVAGQR	Q9UKV8-2;Q9UKV8;Q9H9G7-2;Q5TA58;Q9UL18;Q9H9G7;Q9HCK5	338;338;105;261;336;339;328	Protein argonaute-2;Protein argonaute-1;Protein argonaute-3;Protein argonaute-4	AGO2
765	605.305	2	Y	7	44.318	1	IRPVPEY(1)QK	O00116	387	Alkyldihydroxyacetonephosphate synthase, peroxisomal	AGPS
1616	1186.53	2	Y	3	85.062	0.818745	S(0.171)AY(0.819)QT(0.01)IDSAEAPADPFAVPEGR	Q6RW13-2;Q6RW13	126;133	Type-1 angiotensin II receptor-associated protein	AGTRAP
1122	670.279	2	Y	7	96.113	1	SKFDNLY(1)GCR	P23526;P23526-2	193;165	Adenosylhomocysteinase	AHCY
1461	438.883	3	Y	5	72.29	0.999986	VKGEY(1)DVTVPK	Q09666	715	Neuroblast differentiation-associated protein AHNAK	AHNAK
1459	444.868	3	Y	5	58.172	0.99997	MKGDY(1)DVTVPK	Q09666	1469	Neuroblast differentiation-associated protein AHNAK	AHNAK
1460	673.807	2	Y	5	77.644	0.993538	VKGEY(0.994)DMT(0.006)VPK	Q09666	964	Neuroblast differentiation-associated protein AHNAK	AHNAK
222	673.807	2	T	8	42.317	0.870296	VKGEY(0.13)DMT(0.87)VPK	Q09666	967	Neuroblast differentiation-associated protein AHNAK	AHNAK
1481	624.761	2	Y	8	46.462	0.974929	VELPT(0.025)CMY(0.975)R	Q13155;F8W950;F8WCL2	25;25;25	Aminoacyl tRNA synthase complex-interacting multifunctional protein 2	AIMP2
656	692.998	3	Y	14	61.265	0.805284	LQAYHTQTTPLIEY(0.805)Y(0.195)R	P54819-5;P54819-2;F8W1A4;P54819;F8VY04;P54819-6	192;200;200;200;158;153	Adenylate kinase 2, mitochondrial	AK2
657	692.998	3	Y	15	55.755	0.499993	LQAYHTQTTPLIEY(0.5)Y(0.5)R	P54819-5;P54819-2;F8W1A4;P54819;F8VY04;P54819-6	193;201;201;201;159;154	Adenylate kinase 2, mitochondrial	AK2
1785	796.385	3	Y	4	78.674	0.999999	RILY(1)QNLNEPTTWSLTSDR	Q99996-5;Q99996-3;Q99996-2;Q99996;Q99996-6	3411;3453;3461;3465;3465	A-kinase anchor protein 9	AKAP9
1315	814.052	3	Y	15	71.148	0.946011	LNDGHFMPVLGFGT(0.054)Y(0.946)APAEVPK	P52895;B4DK69;P52895-2;Q04828	24;24;24;24	Aldo-keto reductase family 1 member C2;Aldo-keto reductase family 1 member C1	AKR1C2
708	683.976	3	Y	12	171.46	0.994728	IHGMTIPVDGDY(0.995)FT(0.005)FTR	H0YMG7;O94788-3;O94788;O94788-4;O94788-2	139;147;168;72;168	Retinal dehydrogenase 2	ALDH1A2
178	1025.46	2	T	16	110.97	0.610665	IHGMTIPVDGDY(0.033)FT(0.356)FT(0.611)R	H0YMG7;O94788-3;O94788;O94788-4;O94788-2	143;151;172;76;172	Retinal dehydrogenase 2	ALDH1A2
928	643.114	5	Y	8	109.71	0.996719	ALS(0.003)DHHIY(0.997)LEGTLLKPNMVTPGHACTQK	P04075;J3KPS3;P04075-2;H3BQN4	223;227;277;223	Fructose-bisphosphate aldolase A;Fructose-bisphosphate aldolase;Fructose-bisphosphate aldolase	ALDOA
929	757.85	2	Y	2	207.47	1	PY(1)QYPALTPEQK	P04075;J3KPS3;P04075-2;H3BQN4	3;3;57;3	Fructose-bisphosphate aldolase A;Fructose-bisphosphate aldolase;Fructose-bisphosphate aldolase	ALDOA
930	757.85	2	Y	4	96.059	0.999736	PYQY(1)PALTPEQK	P04075;J3KPS3;P04075-2;H3BQN4	5;5;59;5	Fructose-bisphosphate aldolase A;Fructose-bisphosphate aldolase;Fructose-bisphosphate aldolase	ALDOA
1750	552.93	3	Y	9	66.393	0.998172	TGIREDIT(0.002)Y(0.998)QQPR	Q96Q83	127	Alpha-ketoglutarate-dependent dioxygenase alkB homolog 3	ALKBH3
424	575.262	2	Y	2	44.395	0.99582	MY(0.996)Y(0.004)VPQLR	Q8TCU4-3;Q8TCU4-2;B8ZZJ3;Q8TCU4	3276;3276;3234;3276	Alstrom syndrome protein 1	ALMS1
1893	408.207	2	Y	3	55.441	1	ALY(1)LGAK	Q9UJX3-2;Q9UJX3	360;360	Anaphase-promoting complex subunit 7	ANAPC7
1070	453.199	2	Y	2	173.85	1	PY(1)SVGFR	P16157-11;P16157-9;P16157-6;P16157-7;P16157-4;P16157-13;P16157-15;P16157-2;P16157-10;P16157-8;P16157-5;P16157-16;P16157-3;P16157;P16157-12;P16157-14	3;3;3;3;3;3;3;3;3;3;3;3;3;3;3;3	Ankyrin-1	ANK1
1071	929.144	3	Y	12	150.69	1	TGFTPLHIAAHY(1)ENLNVAQLLLNR	P16157-11;P16157-9;P16157-6;P16157-7;P16157-4;P16157-13;P16157-15;P16157-2;P16157-10;P16157-8;P16157-5;P16157-16;P16157-3;P16157;P16157-12;P16157-14;P16157-21	216;216;216;216;216;216;216;216;216;216;216;216;216;216;216;216;249	Ankyrin-1	ANK1
1072	765.675	3	Y	1	94.632	0.842289	Y(0.842)S(0.158)ILSESTPGSLSGTEQAEMK	P16157-11;P16157-9;P16157-6;P16157-7;P16157-4;P16157-13;P16157-15;P16157-2;P16157-10;P16157-8;P16157-5;P16157-16;P16157-3;P16157;P16157-12;P16157-14;P16157-21	1386;1386;1386;1386;1386;1386;1386;1386;1386;1386;1386;1386;1386;1386;1386;1386;1427	Ankyrin-1	ANK1
1069	552.986	4	Y	6	66.738	0.523828	HT(0.259)DRDY(0.524)S(0.212)LS(0.005)PSQMNGHQR	P16157-11;P16157-9;P16157-6;P16157-7;P16157-4;P16157-13;P16157-15	1504;1504;1504;1504;1504;1504;1504		ANK1
1068	857.893	2	Y	5	69.261	0.999997	ELVNY(1)GANVNAQSQK	P16157-11;P16157-9;P16157-6;P16157-7;P16157-4;P16157-13;P16157-15;P16157-2;P16157-10;P16157-8;P16157-5;P16157-16;P16157-3;P16157;P16157-12;P16157-14;P16157-21	100;100;100;100;100;100;100;100;100;100;100;100;100;100;100;100;133	Ankyrin-1	ANK1
226	797.899	4	T	23	52.556	0.542815	ADIVQQLLQQGASPNAAT(0.003)T(0.009)S(0.026)GY(0.385)T(0.543)PLHLS(0.034)AR	Q12955-5;Q12955-4;Q12955	528;517;534	Ankyrin-3	ANK3
1473	523.62	3	Y	1	68.463	1	Y(1)GKLEVANLLLQK	Q12955-5;Q12955-4;Q12955	569;558;575	Ankyrin-3	ANK3
1472	797.899	4	Y	22	85.937	0.742155	ADIVQQLLQQGASPNAAT(0.001)T(0.004)S(0.015)GY(0.742)T(0.235)PLHLS(0.002)AR	Q12955-5;Q12955-4;Q12955	527;516;533	Ankyrin-3	ANK3
504	602.274	2	Y	6	55.353	0.750997	NLEAT(0.224)Y(0.751)GT(0.025)VR	Q9UPS8;Q9UPS8-3;E7ESJ3	296;296;345	Ankyrin repeat domain-containing protein 26	ANKRD26
1577	739.315	3	Y	12	63.869	0.75042	AEDPSQPDS(0.017)AGY(0.75)T(0.229)ALHY(0.001)AS(0.002)R	Q53RE8	65	Ankyrin repeat domain-containing protein 39	ANKRD39
1700	753.051	3	Y	10	96.143	0.999993	IIASLADRPY(1)EEPPQKPPR	Q92625	834	Ankyrin repeat and SAM domain-containing protein 1A	ANKS1A
1699	666.298	3	Y	7	109.07	1	EEDEHPY(1)ELLLTAETK	Q92625	455	Ankyrin repeat and SAM domain-containing protein 1A	ANKS1A
731	726.303	2	Y	9	90.793	0.858138	WPTVDAS(0.004)Y(0.138)Y(0.858)GGR	P58335-2;J3KPY9;P58335-4;P58335;Q9H6X2-5;Q9H6X2	278;304;381;381;383;383	Anthrax toxin receptor 2;Anthrax toxin receptor 1	ANTXR2
931	812.713	3	Y	10	218.42	0.999948	GGPGSAVSPY(1)PTFNPSSDVAALHK	P04083	39	Annexin A1	ANXA1
378	631.939	3	Y	3	61.622	0.944917	S(0.055)LY(0.945)HDISGDTSGDYRK	B4DVE7;P50995	449;482	Annexin;Annexin A11	ANXA11
379	620.325	3	Y	8	100.43	1	TPVLFDIY(1)EIKEAIK	B4DVE7;P50995	246;279	Annexin;Annexin A11	ANXA11
954	962.938	2	Y	14	238.05	0.999976	LSLEGDHSTPPSAY(1)GSVK	P07355;P07355-2;H0YMU9;A6NMY6;H0YLV6;H0YKN4	24;42;24;24;24;24	Annexin A2;Annexin;Putative annexin A2-like protein;Annexin	ANXA2
957	556.916	3	Y	5	117.93	0.999991	SYSPY(1)DMLESIRK	P07355;P07355-2;A6NMY6	238;256;238	Annexin A2;Putative annexin A2-like protein	ANXA2
953	745.682	3	Y	2	161.08	0.999986	AY(1)TNFDAERDALNIETAIK	P07355;P07355-2;H0YMU9;A6NMY6;H0YLV6;H0YKN4	30;48;30;30;30;30	Annexin A2;Annexin;Putative annexin A2-like protein;Annexin	ANXA2
956	751.334	2	Y	5	69.815	0.959786	SLY(0.002)Y(0.038)Y(0.96)IQQDTK	P07355;P07355-2;A6NMY6	318;336;318	Annexin A2;Putative annexin A2-like protein	ANXA2
955	751.334	2	Y	4	69.864	0.952665	SLY(0.007)Y(0.953)Y(0.04)IQQDTK	P07355;P07355-2;A6NMY6	317;335;317	Annexin A2;Putative annexin A2-like protein	ANXA2
993	547.744	2	Y	5	101.43	1	LYDAY(1)ELK	P08758;D6RBL5;E9PHT9	94;34;94	Annexin A5;Annexin;Annexin	ANXA5
994	677.809	2	Y	7	68.536	0.766717	NFAT(0.007)S(0.037)LY(0.767)S(0.19)MIK	P08758;D6RBL5;D6RBE9	297;237;197	Annexin A5;Annexin;Annexin	ANXA5
894	558.235	2	Y	2	54.611	0.999938	MY(1)LFYGNK	O95782-2;O95782	755;777	AP-2 complex subunit alpha-1	AP2A1
1372	564.902	3	Y	5	115.57	1	QGHIY(1)MEMNFTNK	P63010-3;P63010;P63010-2;K7EJT8	680;737;751;713	AP-2 complex subunit beta	AP2B1
1371	802.855	2	Y	9	50.897	0.837947	NVEGQDMLY(0.838)QS(0.162)LK	P63010-3;P63010;P63010-2;K7EJT8;Q10567-4;Q10567-3;Q10567-2;Q10567	831;888;902;864;870;890;890;897	AP-2 complex subunit beta;AP-1 complex subunit beta-1	AP2B1
1131	701.346	2	Y	4	71.176	0.999975	TLIY(1)QMAPAVSK	P25054-2;P25054	2544;2645	Adenomatous polyposis coli protein	APC
1733	509.743	2	Y	4	85.642	0.990976	VMVY(0.991)S(0.009)ALR	Q96BI3-3;Q96BI3	186;256	Gamma-secretase subunit APH-1A	APH1A
727	558.264	2	Y	1	103.74	1	Y(1)LIPELCK	Q96GX9;J3KN82	26;43	Methylthioribulose-1-phosphate dehydratase;Methylthioribulose-1-phosphate dehydratase	APIP
168	823.02	3	T	10	97.235	0.551692	MQNHGY(0.001)ENPT(0.552)Y(0.435)KY(0.012)LEQMQI	Q06481-5;F5H845;F5GZY0;Q06481-4;Q06481-2;Q06481-3;Q06481-6;Q06481	513;542;649;686;698;742;752;754	Amyloid-like protein 2	APLP2
598	521.21	3	Y	11	46.069	0.959702	MQNHGYENPT(0.04)Y(0.96)K	Q06481-5;F5H845;F5GZY0;Q06481-4;Q06481-2;Q06481-3;Q06481-6;Q06481	514;543;650;687;699;743;753;755	Amyloid-like protein 2	APLP2
599	823.02	3	Y	13	78.078	0.58156	MQNHGYENPT(0.025)Y(0.393)KY(0.582)LEQMQI	Q06481-5;F5H845;F5GZY0;Q06481-4;Q06481-2;Q06481-3;Q06481-6;Q06481	516;545;652;689;701;745;755;757	Amyloid-like protein 2	APLP2
513	671.999	3	Y	2	193.77	0.998842	HY(0.999)S(0.001)VVLPTVSHSGFLYK	E7EU13;Q96P48-2;Q96P48-4;Q96P48-1;Q96P48-3;Q96P48;Q96P48-7	492;497;492;497;737;737;431	Arf-GAP with Rho-GAP domain, ANK repeat and PH domain-containing protein 1	ARAP1
511	906.089	3	Y	24	82.885	0.999995	AAASMGDTLSEQQLGDSDIPVIVY(1)R	E7EU13;Q96P48-2;Q96P48-4;Q96P48-1;Q96P48-3;Q96P48;Q96P48-7;Q96P48-5	730;735;730;735;975;975;669;215	Arf-GAP with Rho-GAP domain, ANK repeat and PH domain-containing protein 1	ARAP1
514	671.999	3	Y	16	105.39	0.998655	HYSVVLPTVSHS(0.001)GFLY(0.999)K	E7EU13;Q96P48-2;Q96P48-4;Q96P48-1;Q96P48-3;Q96P48;Q96P48-7	506;511;506;511;751;751;445	Arf-GAP with Rho-GAP domain, ANK repeat and PH domain-containing protein 1	ARAP1
516	590.258	2	Y	8	102.62	0.986279	SFDLTT(0.014)PY(0.986)R	E7EU13;Q96P48-2;Q96P48-4;Q96P48-1;Q96P48-3;Q96P48;Q96P48-7	259;264;259;264;504;504;259	Arf-GAP with Rho-GAP domain, ANK repeat and PH domain-containing protein 1	ARAP1
517	473.194	3	Y	1	48.568	0.999635	Y(1)FDSNKDAYSK	E7EU13;Q96P48-2;Q96P48-4;Q96P48-1;Q96P48-3;Q96P48;Q96P48-7	114;119;114;119;359;359;114	Arf-GAP with Rho-GAP domain, ANK repeat and PH domain-containing protein 1	ARAP1
512	748.334	3	Y	16	70.783	0.989106	CVDYITQCGLT(0.002)S(0.009)EGIY(0.989)RK	E7EU13;Q96P48-2;Q96P48-4;Q96P48-1;Q96P48-3;Q96P48;Q96P48-7;Q96P48-5	747;752;747;752;992;992;686;232	Arf-GAP with Rho-GAP domain, ANK repeat and PH domain-containing protein 1	ARAP1
515	934.943	2	Y	5	72.583	0.994213	LS(0.003)S(0.003)AY(0.994)LLGVPGSEQPDR	E7EU13;Q96P48-2;Q96P48-4;Q96P48-1;Q96P48-3;Q96P48;Q96P48-7	186;191;186;191;431;431;186	Arf-GAP with Rho-GAP domain, ANK repeat and PH domain-containing protein 1	ARAP1
518	557.247	3	Y	1	40.767	1	Y(1)HPLFGNQEELDK	E7EU13;Q96P48-2;Q96P48-4;Q96P48-1;Q96P48-3;Q96P48	407;412;407;412;652;652	Arf-GAP with Rho-GAP domain, ANK repeat and PH domain-containing protein 1	ARAP1
701	856.376	2	Y	4	119.45	0.999582	SLMY(1)FGSDKDPFPK	G5E9Y3;Q8WWN8	241;319	Arf-GAP with Rho-GAP domain, ANK repeat and PH domain-containing protein 3	ARAP3
703	558.758	2	Y	3	118.71	0.999965	TLY(1)LQGEGR	G5E9Y3;Q8WWN8;B4DIT1	784;882;544	Arf-GAP with Rho-GAP domain, ANK repeat and PH domain-containing protein 3	ARAP3
699	591.923	3	Y	8	56.46	0.992479	AT(0.002)Y(0.001)SGFLY(0.992)CS(0.004)PVSNK	G5E9Y3;Q8WWN8;B4DIT1	586;684;346	Arf-GAP with Rho-GAP domain, ANK repeat and PH domain-containing protein 3	ARAP3
702	1071.5	4	Y	33	115.87	0.974221	SPEPSPRPPPLPTSSSEQSSALNTVEMMPNS(0.017)IY(0.974)FGLDS(0.008)R	G5E9Y3;Q8WWN8	82;160	Arf-GAP with Rho-GAP domain, ANK repeat and PH domain-containing protein 3	ARAP3
700	694.822	2	Y	7	66.056	0.999995	LSPQGNY(1)VFQR	G5E9Y3;Q8WWN8	225;303	Arf-GAP with Rho-GAP domain, ANK repeat and PH domain-containing protein 3	ARAP3
704	434.209	3	Y	1	50.353	1	Y(1)KDVIGCLPR	G5E9Y3;Q8WWN8;B4DIT1	847;1016;678	Arf-GAP with Rho-GAP domain, ANK repeat and PH domain-containing protein 3	ARAP3
698	664.816	2	Y	3	58.172	1	LAY(1)QELQIDR	G5E9L0;Q8N6H7;B7Z9M7;B4DX29	142;278;9;171	ADP-ribosylation factor GTPase-activating protein 2	ARFGAP2
1659	872.368	2	Y	1	42.317	0.996246	Y(0.996)GQY(0.003)TMNQESTTIK	Q8N392	41	Rho GTPase-activating protein 18	ARHGAP18
1586	596.268	2	Y	1	121.6	1	Y(1)GVSEQTSLK	Q5T5U3-3;Q5T5U3	292;302	Rho GTPase-activating protein 21	ARHGAP21
1847	1013.92	2	Y	7	197.49	0.996428	NEEENIY(0.996)S(0.004)VPHDSTQGK	Q9NRY4	1105	Rho GTPase-activating protein 35	ARHGAP35
1846	847.142	4	Y	19	81.197	0.918105	KSVSSSPWLPQDGFDPS(0.082)DY(0.918)AEPMDAVVKPR	Q9NRY4	1087	Rho GTPase-activating protein 35	ARHGAP35
132	1086.49	3	S	16	71.882	0.598681	SVSSSPWLPQDGFDPS(0.599)DY(0.401)AEPMDAVVKPR	Q9NRY4	1085	Rho GTPase-activating protein 35	ARHGAP35
3	667.653	3	S	14	47.082	0.505481	LDTAS(0.012)S(0.041)NGY(0.441)QRPGS(0.505)VVAAK	E9PJK4;A6NI28	763;797	Rho GTPase-activating protein 42	ARHGAP42
278	568.288	4	Y	11	68.639	0.997367	LRLDTAS(0.001)S(0.001)NGY(0.997)QRPGS(0.001)VVAAK	E9PJK4;A6NI28	758;792	Rho GTPase-activating protein 42	ARHGAP42
279	823.423	3	Y	13	97.69	0.783532	LWLEAMDGKEPIY(0.784)T(0.216)LPAIISK	E9PJK4;A6NI28	342;376	Rho GTPase-activating protein 42	ARHGAP42
354	700.355	3	Y	2	45.221	0.999769	LY(1)RVPGQFMLVGHLSSSK	O43182-5;B4DN07;O43182-2;O43182-4;O43182	494;522;697;494;697	Rho GTPase-activating protein 6	ARHGAP6
353	528.268	2	Y	7	67.169	0.999998	LSLNPIY(1)R	O43182-5;B4DN07;O43182-2;O43182-4;O43182;B7Z8H7;O43182-3	204;232;407;204;407;216;439	Rho GTPase-activating protein 6	ARHGAP6
1598	564.586	3	Y	8	47.037	0.993764	ERPS(0.001)S(0.001)AIY(0.994)PS(0.004)DSFR	Q92974-3;Q92974-2;Q92974;Q5VY93	98;125;125;126	Rho guanine nucleotide exchange factor 2	ARHGEF2
803	715.998	3	Y	15	43.794	0.99995	TQIAICPNNHEVHIY(1)EK	O15143	35	Actin-related protein 2/3 complex subunit 1B	ARPC1B
289	695.755	2	Y	1	47.894	0.999718	Y(1)FDSGDYNMAK	H3BQ52;P56211-2;P56211;O43768-6;O43768-5;O43768-2;O43768;H3BMD8;O43768-9;O43768-7;O43768-3;O43768-4;A6NMQ3;C9JUF4;Q5T5H1	18;43;59;60;60;64;64;78;80;76;80;87;87;87;80	cAMP-regulated phosphoprotein 19;Alpha-endosulfine	ARPP19
242	965.444	3	T	1	79.589	0.545719	T(0.546)Y(0.448)ET(0.006)VASLGAATPQGESEDCPPPLPVK	Q8TDY4-3;Q8TDY4;Q8TDY4-2	723;732;236	Arf-GAP with SH3 domain, ANK repeat and PH domain-containing protein 3	ASAP3
1679	674.999	3	Y	1	61.265	0.999934	Y(1)GCLTISHSTINRPPVK	Q8TDY4-3;Q8TDY4	320;329	Arf-GAP with SH3 domain, ANK repeat and PH domain-containing protein 3	ASAP3
984	701.273	3	Y	7	52.527	0.951196	FENVNGY(0.951)T(0.049)NCCFGFHR	P08243-2;P08243;F8WEJ5	19;40;40	Asparagine synthetase [glutamine-hydrolyzing]	ASNS
1850	763.399	2	Y	7	64.224	0.929349	ALEVAEY(0.929)LT(0.071)PVLK	Q9NT62-2;Q9NT62;F8WDI0	18;18;18	Ubiquitin-like-conjugating enzyme ATG3	ATG3
1630	656.8	2	Y	1	42.083	0.998632	Y(0.999)GGIT(0.001)DPGTVPR	Q7Z3C6-2;Q7Z3C6	724;785	Autophagy-related protein 9A	ATG9A
1178	723.006	3	Y	1	168.68	1	Y(1)GMNPHQTPAQLYTLQPK	P31939-2;P31939;F5GWY2	207;208;149	Bifunctional purine biosynthesis protein PURH;Phosphoribosylaminoimidazolecarboxamide formyltransferase;IMP cyclohydrolase	ATIC
1176	635.766	2	Y	5	71.451	0.99684	VCMVY(0.997)DLY(0.003)K	P31939-2;P31939;F5GWY2	289;290;231	Bifunctional purine biosynthesis protein PURH;Phosphoribosylaminoimidazolecarboxamide formyltransferase;IMP cyclohydrolase	ATIC
1177	695.335	2	Y	7	40.496	1	VVACNLY(1)PFVK	P31939-2;P31939;F5GWY2	103;104;45	Bifunctional purine biosynthesis protein PURH;Phosphoribosylaminoimidazolecarboxamide formyltransferase;IMP cyclohydrolase	ATIC
1175	544.739	2	Y	3	40.103	1	ANY(1)WWLR	P31939-2;P31939;F5GWY2	463;464;405	Bifunctional purine biosynthesis protein PURH;Phosphoribosylaminoimidazolecarboxamide formyltransferase;IMP cyclohydrolase	ATIC
934	530.247	2	Y	5	83.998	0.995203	GIVVY(0.995)T(0.005)GDR	P05023-3;P05023-4;P05023;P05023-2	229;260;260;260	Sodium/potassium-transporting ATPase subunit alpha-1	ATP1A1
1099	525.575	3	Y	4	40.941	0.976807	S(0.005)S(0.017)LY(0.977)EGLEKPESR	P20020-6;P20020-3;P20020-4;P20020;E7ERY9;Q01814-6;Q01814-8;Q01814-5;Q01814	1093;1129;1158;1167;872;1107;1121;1138;1152	Plasma membrane calcium-transporting ATPase 1;Plasma membrane calcium-transporting ATPase 2	ATP2B1
1135	545.24	3	Y	3	62.287	0.999994	EAY(1)PGDVFYLHSR	P25705;P25705-2;K7ENP3	337;287;315	ATP synthase subunit alpha, mitochondrial;ATP synthase subunit alpha	ATP5A1
1280	554.962	3	Y	9	48.527	1	LVRPPVQVY(1)GIEGR	P48047	35	ATP synthase subunit O, mitochondrial	ATP5O
1281	613.279	2	Y	6	52.391	0.639781	YATALY(0.64)S(0.136)AAS(0.225)K	P48047	46	ATP synthase subunit O, mitochondrial	ATP5O
1203	528.211	2	Y	4	46.426	0.852937	IMEY(0.853)Y(0.147)EK	P36543-3;P36543-2;P36543;Q96A05	56;34;56;56	V-type proton ATPase subunit E 1;V-type proton ATPase subunit E 2	ATP6V1E1
1204	592.259	2	Y	5	42.599	0.5	IMEY(0.5)Y(0.5)EKK	P36543-3;P36543-2;P36543;Q96A05	57;35;57;57	V-type proton ATPase subunit E 1;V-type proton ATPase subunit E 2	ATP6V1E1
676	672.334	2	Y	6	58.511	1	LNEKNY(1)ELLK	G3V126;Q9UI12-2;Q9UI12	348;370;388	V-type proton ATPase subunit H	ATP6V1H
650	582.26	2	Y	5	45.829	1	NGGIY(1)EGVFK	Q99700-2;F8WB06;F8VQP2;Q99700-4;Q99700	290;25;25;290;290	Ataxin-2	ATXN2
1690	483.744	2	Y	1	54.056	1	Y(1)IPLPQR	Q8WWM7-6;Q8WWM7-8;Q8WWM7-5;Q8WWM7-4;Q8WWM7-9;Q8WWM7-2;Q8WWM7;Q8WWM7-3;H3BUF6	349;349;349;349;349;349;349;349;349	Ataxin-2-like protein	ATXN2L
262	510.239	2	Y	5	75.109	1	FGNVY(1)LAR	B4DXA6;Q96GD4-3;Q9UQB9-2;Q9UQB9-3;Q96GD4-4;Q5Y191;Q9UQB9;Q96GD4;J9JID1;A3KFJ0;O14965	24;93;24;39;51;55;58;92;93;148;148	Aurora kinase C;Aurora kinase B;Aurora kinase A	AURKC
764	970.435	2	Y	1	116.06	1	Y(1)VLCPSTTPSPAQPADR	M0R0W6;P30530-2;P30530	598;857;866	Tyrosine-protein kinase receptor UFO	AXL
761	572.229	2	Y	6	84.498	0.930176	IYNGDY(0.93)Y(0.07)R	M0R0W6;P30530-2;P30530	434;693;702	Tyrosine-protein kinase receptor UFO	AXL
895	774.891	4	Y	2	40.533	0.990641	GY(0.991)IS(0.009)IPVIHEQNVTRPAAQPSFHQAQK	O95817	205	BAG family molecular chaperone regulator 3	BAG3
896	598.768	4	Y	17	48.288	0.97671	THYPAQQGEY(0.005)QT(0.018)HQPVY(0.977)HK	O95817	247	BAG family molecular chaperone regulator 3	BAG3
1883	820.374	3	Y	2	53.033	0.941807	AY(0.942)T(0.054)S(0.004)PLIDMFNNPATAAPNSQR	Q9UHR4	293	Brain-specific angiogenesis inhibitor 1-associated protein 2-like protein 1	BAIAP2L1
626	769.039	3	Y	6	139.38	1	AQQGLY(1)QVPGPSPQFQSPPAK	F5H855;P56945-5;P56945-8;P56945;P56945-7;P56945-2;P56945-6;P56945-3	99;126;128;128;146;146;174;128	Breast cancer anti-estrogen resistance protein 1	BCAR1
632	469.898	3	Y	8	58.754	0.999821	RPGPGTLY(1)DVPR	F5H855;P56945-5;P56945-8;P56945;P56945-7;P56945-2;P56945-6;P56945-4;P56945-3	358;385;387;387;405;405;433;239;405	Breast cancer anti-estrogen resistance protein 1	BCAR1
170	704.343	2	T	6	51.286	0.553473	RPGPGT(0.553)LY(0.447)DVPR	F5H855;P56945-5;P56945-8;P56945;P56945-7;P56945-2;P56945-6;P56945-4;P56945-3	356;383;385;385;403;403;431;237;403	Breast cancer anti-estrogen resistance protein 1	BCAR1
633	633.633	3	Y	6	42.947	0.643206	S(0.012)QVT(0.195)HY(0.643)S(0.149)NLLCDLLR	F5H855;P56945-5;P56945-8;P56945;P56945-7;P56945-2;P56945-6;P56945-4;P56945-3	786;813;815;815;833;833;861;667;833	Breast cancer anti-estrogen resistance protein 1	BCAR1
629	694.333	3	Y	11	67.928	0.992358	GLPPS(0.007)NHHAVY(0.992)DVPPSVSK	F5H855;P56945-5;P56945-8;P56945;P56945-7;P56945-2;P56945-6;P56945-4	277;304;306;306;324;324;352;158	Breast cancer anti-estrogen resistance protein 1	BCAR1
631	656.331	3	Y	11	46.89	1	HLLAPGPQDIY(1)DVPPVR	F5H855;P56945-5;P56945-8;P56945;P56945-7;P56945-2;P56945-6;P56945-4;P56945-3	220;247;249;249;267;267;295;101;249	Breast cancer anti-estrogen resistance protein 1	BCAR1
169	803.717	3	T	12	89.011	0.879912	DVPDGPLLREET(0.88)Y(0.12)DVPPAFAK	F5H855;P56945-5;P56945-8;P56945;P56945-7;P56945-2;P56945-6;P56945-4;P56945-3	297;324;326;326;344;344;372;178;344	Breast cancer anti-estrogen resistance protein 1	BCAR1
1019	814.408	2	Y	8	180.54	1	NSLETLLY(1)KPVDR	P11274-2;P11274	644;644	Breakpoint cluster region protein	BCR
1014	472.388	6	Y	15	63.376	1	KGHGQPGADAEKPFY(1)VNVEFHHER	P11274-2;P11274;A9UF05	177;177;177	Breakpoint cluster region protein	BCR
1015	841.16	5	Y	28	66.419	0.999525	KTGQIWPNDGEGAFHGDADGSFGTPPGY(1)GCAADRAEEQR	P11274-2;P11274	436;436	Breakpoint cluster region protein	BCR
1012	1109.27	4	Y	25	137.37	0.999569	FLKDNLIDANGGSRPPWPPLEYQPY(1)QSIYVGGMMEGEGK	P11274-2;P11274;A9UF05	279;279;279	Breakpoint cluster region protein	BCR
1011	585.577	3	Y	6	110.84	1	AFVDNY(1)GVAMEMAEK	P11274-2;P11274	598;598	Breakpoint cluster region protein	BCR
1016	543.771	2	Y	8	126.82	1	LASQLGVY(1)R	P11274-2;P11274	591;591	Breakpoint cluster region protein	BCR
1018	637.335	2	Y	3	179.42	1	MIY(1)LQTLLAK	P11274-2;P11274;A9UF05	58;58;58	Breakpoint cluster region protein	BCR
1017	1005.76	4	Y	22	134.74	0.999915	LQTVHSIPLTINKEDDESPGLY(1)GFLNVIVHSATGFK	P11274-2;P11274	910;910	Breakpoint cluster region protein	BCR
1020	636.95	3	Y	17	112.74	0.992689	SQHGAGSSVGDAS(0.007)RPPY(0.993)R	P11274-2;P11274;A9UF05	231;231;231	Breakpoint cluster region protein	BCR
1013	1032.2	4	Y	26	63.761	0.928353	DNLIDANGGS(0.001)RPPWPPLEY(0.066)QPY(0.706)QS(0.299)IY(0.928)VGGMMEGEGK	P11274-2;P11274;A9UF05	283;283;283	Breakpoint cluster region protein	BCR
1025	544.245	2	Y	8	82.287	0.983549	VSPSPT(0.002)T(0.014)Y(0.984)R	P11274-2;P11274;A9UF05	360;360;360	Breakpoint cluster region protein	BCR
1023	604.292	2	Y	5	61.161	1	VPELY(1)EIHK	P11274-2;P11274	554;554	Breakpoint cluster region protein	BCR
75	1375.93	3	S	24	59.305	0.698055	DNLIDANGGS(0.001)RPPWPPLEY(0.032)QPY(0.601)QS(0.698)IY(0.668)VGGMMEGEGK	P11274-2;P11274;A9UF05	281;281;281	Breakpoint cluster region protein	BCR
1021	780.835	2	Y	2	95.417	0.879447	S(0.12)Y(0.879)TFLISSDYER	P11274-2;P11274	844;844	Breakpoint cluster region protein	BCR
1024	778.04	3	Y	12	112.34	0.999999	VPELYEIHKEFY(1)DGLFPR	P11274-2;P11274	561;561	Breakpoint cluster region protein	BCR
1022	780.835	2	Y	10	105.65	0.952003	SYTFLIS(0.007)S(0.041)DY(0.952)ER	P11274-2;P11274	852;852	Breakpoint cluster region protein	BCR
1920	733.003	3	Y	16	178.01	1	TVMYTAVGSEWRPFGY(1)PR	Q9Y276	181	Mitochondrial chaperone BCS1	BCS1L
1840	492.576	3	Y	6	61.423	0.999579	TAEIVY(1)AATTSLR	Q9NR09	4489	Baculoviral IAP repeat-containing protein 6	BIRC6
1849	594.226	2	Y	1	69.275	0.99435	Y(0.994)S(0.006)DMSSVYR	Q9NSY1	813	BMP-2-inducible protein kinase	BMP2K
1309	679.32	3	Y	3	43.592	0.814076	KIY(0.814)GS(0.186)QPNFNMQYIPR	P51813	224	Cytoplasmic tyrosine-protein kinase BMX	BMX
507	478.716	2	Y	5	43.808	1	DVGPY(1)GIR	E7ETD6;Q12830-4;Q12830-2;Q12830	1817;1956;1830;1956	Nucleosome-remodeling factor subunit BPTF	BPTF
1860	438.88	3	Y	3	45.598	0.99989	VQY(1)VIQGYHK	Q9NXR7;Q9NXR7-4;Q9NXR7-3;Q9NXR7-1	263;263;263;263	BRCA1-A complex subunit BRE	BRE
1444	1103.51	2	Y	5	151.04	0.999468	VVALY(0.999)DY(0.001)MPMNANDLQLR	Q06187;Q5JY90	223;223	Tyrosine-protein kinase BTK	BTK
1438	682.591	4	Y	12	148.52	0.99984	HLFSTIPELINY(1)HQHNSAGLISR	Q06187	361	Tyrosine-protein kinase BTK	BTK
1440	718.318	3	Y	12	87.519	0.794825	HYVVCSTPQS(0.042)QY(0.795)Y(0.163)LAEK	Q06187	344	Tyrosine-protein kinase BTK	BTK
1445	741.339	3	Y	7	67.685	0.550204	VVALY(0.45)DY(0.55)MPMNANDLQLR	Q06187;Q5JY90	225;225	Tyrosine-protein kinase BTK	BTK
1439	718.318	3	Y	2	45.618	0.992455	HY(0.992)VVCS(0.004)T(0.004)PQSQYYLAEK	Q06187	334	Tyrosine-protein kinase BTK	BTK
1442	428.883	3	Y	3	44.882	0.999637	LKY(1)PVSQQNK	Q06187	375	Tyrosine-protein kinase BTK	BTK
1447	714.665	3	Y	7	59.728	0.934648	YVLDDEY(0.935)T(0.049)S(0.013)S(0.004)VGSKFPVR	Q06187;Q5JY90	551;375	Tyrosine-protein kinase BTK	BTK
1446	523.731	2	Y	1	73.665	0.999996	Y(1)NSDLVQK	Q06187;Q5JY90	134;134	Tyrosine-protein kinase BTK	BTK
1443	732.79	2	Y	4	69.721	0.837693	LS(0.001)Y(0.158)Y(0.838)EY(0.004)DFER	Q06187;Q5JY90	40;40	Tyrosine-protein kinase BTK	BTK
533	548.592	3	Y	8	60.55	0.952424	QALSS(0.002)HMY(0.952)S(0.042)AS(0.003)LLR	E9PC26;F5GXI5;O43683	671;651;671	Mitotic checkpoint serine/threonine-protein kinase BUB1	BUB1
534	458.869	3	Y	3	47.712	0.830354	S(0.001)EY(0.83)S(0.157)VHS(0.009)S(0.003)LASK	E9PC26;F5GXI5;O43683	219;199;219	Mitotic checkpoint serine/threonine-protein kinase BUB1	BUB1
1625	581.773	2	Y	3	48.284	0.947831	S(0.001)T(0.007)Y(0.948)S(0.034)S(0.008)S(0.002)PLLK	Q711Q0-3;Q711Q0	514;514	Uncharacterized protein C10orf71	C10orf71
1731	578.605	3	Y	10	112.42	0.994677	HVHLENAT(0.001)EY(0.995)AT(0.005)LR	Q96A22	103	Uncharacterized protein C11orf52	C11orf52
1338	616.782	2	Y	4	46.352	0.999493	LS(0.001)DY(0.999)VGKNEK	P57076;F5GXV2;D3DSE6;C9J818	207;151;207;207	Uncharacterized protein C21orf59	C21orf59
827	528.778	2	Y	4	65.157	0.999976	GVIY(1)KPATK	O43570-2;O43570;B3KUB4	331;342;271	Carbonic anhydrase 12	CA12
1815	870.126	3	Y	21	60.472	0.738999	KAELLDNEKPAAVVAPIT(0.017)T(0.056)GY(0.739)T(0.188)VK	Q9HB71-3;Q9HB71	28;71	Calcyclin-binding protein	CACYBP
1814	921.128	3	Y	2	69.088	0.99979	IY(1)ITLTGVHQVPTENVQVHFTER	Q9HB71-3;Q9HB71	47;90	Calcyclin-binding protein	CACYBP
1816	749.376	3	Y	2	59.585	0.797081	S(0.199)Y(0.797)S(0.004)MIVNNLLKPISVEGSSK	Q9HB71-3;Q9HB71	82;125	Calcyclin-binding protein	CACYBP
1357	612.284	3	Y	9	138.91	0.999986	VFDKDGNGY(1)ISAAELR	P62158;E7ETZ0;E7EMB3;Q96HY3	100;101;147;64	Calmodulin	CALM1
1411	482.731	2	Y	6	53.554	0.982002	QVAY(0.018)IY(0.982)K	Q01518-2;Q01518	353;354	Adenylyl cyclase-associated protein 1	CAP1
958	846.385	2	Y	2	72.29	0.999998	NY(1)PATFWVNPQFK	P07384	387	Calpain-1 catalytic subunit	CAPN1
1278	626.286	2	Y	7	90.827	1	STLNEIY(1)FGK	P47756-2;B1AK87;P47756;B1AK88	232;220;232;261	F-actin-capping protein subunit beta	CAPZB
1648	818.059	3	Y	10	49.125	0.934739	IGVVGGCQEY(0.935)T(0.062)GAPY(0.003)FAAISALK	Q8IW45;Q8IW45-2	85;85	ATP-dependent (S)-NAD(P)H-hydrate dehydratase	CARKD
352	399.532	3	Y	4	48.794	0.999138	LHLY(0.999)NS(0.001)LTR	P49589-2;B4DKY1;P49589;P49589-3;C9JLN0;E9PRS8;E9PLP0	32;45;32;115;32;32;115	Cysteine--tRNA ligase, cytoplasmic	CARS
351	750.331	3	Y	6	51.524	0.761929	IVDNGY(0.762)GY(0.237)VSNGSVYFDTAK	P49589-2;B4DKY1;P49589;P49589-3;A8MVQ3	260;273;260;343;250	Cysteine--tRNA ligase, cytoplasmic	CARS
1674	730.339	3	Y	10	69.188	0.901804	ILAMT(0.001)PES(0.052)IY(0.902)S(0.045)NPS(0.001)IQGCK	Q8NG31-3;Q8NG31-4;Q8NG31-2;Q8NG31	417;417;417;443	Protein CASC5	CASC5
1675	811.628	4	Y	6	80.117	0.999844	KLEDNY(1)CEITGMNTLLSAPIHTQMQQK	Q8NG31-3;Q8NG31-4;Q8NG31-2;Q8NG31	103;103;103;129	Protein CASC5	CASC5
737	1226.56	2	Y	3	246.67	0.995817	NT(0.004)Y(0.996)NQTALDIVNQFTTSQASR	J3QRN1;Q8WXE0-2;Q8WXE0	253;171;253	Caskin-2	CASKIN2
1829	621.282	2	Y	3	152.04	0.999978	GGY(1)STLPNPQK	Q9NQ75;Q9NQ75-2	231;231	Cas scaffolding protein family member 4	CASS4
1830	589.974	3	Y	9	62.287	0.965752	LSLPEIPS(0.034)Y(0.966)GFLVPR	Q9NQ75;Q9NQ75-2	312;312	Cas scaffolding protein family member 4	CASS4
1832	829.383	4	Y	24	80.943	0.999373	NTPLTSFAEESRPHALPSSSST(0.001)FY(0.999)NPPSGR	Q9NQ75;Q9NQ75-2	280;280	Cas scaffolding protein family member 4	CASS4
1836	491.231	2	Y	1	88.734	1	Y(1)IQPPQR	Q9NQ75;Q9NQ75-2	611;611	Cas scaffolding protein family member 4	CASS4
1828	697.009	3	Y	11	45.221	0.968148	ASLPT(0.001)LPS(0.03)QVY(0.968)DVPT(0.001)QHR	Q9NQ75;Q9NQ75-2;Q9NQ75-3	174;174;174	Cas scaffolding protein family member 4	CASS4
1834	779.845	2	Y	5	107.44	0.999554	SEWIY(1)DTPVSPGK	Q9NQ75;Q9NQ75-2	244;244	Cas scaffolding protein family member 4	CASS4
1831	519.757	2	Y	2	102.71	1	LY(1)FGALFK	Q9NQ75;Q9NQ75-3	679;242	Cas scaffolding protein family member 4	CASS4
252	699.332	2	T	6	103.43	0.564373	RGGY(0.177)S(0.258)T(0.564)LPNPQK	Q9NQ75;Q9NQ75-2	233;233	Cas scaffolding protein family member 4	CASS4
1835	622.971	3	Y	11	78.69	0.99998	VEQQNTKPNIY(1)DIPK	Q9NQ75;Q9NQ75-2	350;350	Cas scaffolding protein family member 4	CASS4
130	884.458	2	S	8	66.246	0.550015	LSLPEIPS(0.55)Y(0.45)GFLVPR	Q9NQ75;Q9NQ75-2	311;311	Cas scaffolding protein family member 4	CASS4
129	816.401	3	S	10	73.294	0.541282	GTFPLDEDVS(0.541)Y(0.458)KVPS(0.001)SFLIPR	Q9NQ75;Q9NQ75-2	328;328	Cas scaffolding protein family member 4	CASS4
1833	670.318	2	Y	4	50.354	0.999782	QQLY(1)DIPASPK	Q9NQ75;Q9NQ75-2;Q9NQ75-3	195;195;195	Cas scaffolding protein family member 4	CASS4
926	598.27	3	Y	7	57.148	0.999391	GAGAFGY(0.999)FEVT(0.001)HDITK	P04040	84	Catalase	CAT
927	709.313	2	Y	10	86.911	1	LVNANGEAVY(1)CK	P04040	231	Catalase	CAT
1115	576.961	3	Y	11	129.05	0.98334	IKPSSSANAIY(0.983)S(0.017)LAAR	P22681	674	E3 ubiquitin-protein ligase CBL	CBL
85	864.938	2	S	12	59.728	0.623611	IKPSSS(0.001)ANAIY(0.376)S(0.624)LAAR	P22681	675	E3 ubiquitin-protein ligase CBL	CBL
1116	766.739	5	Y	15	103.85	0.981398	LPPGEQCEGEEDT(0.001)EY(0.981)MT(0.016)PS(0.001)S(0.001)RPLRPLDTSQSSR	P22681	700	E3 ubiquitin-protein ligase CBL	CBL
81	709.668	3	S	13	66.152	0.598297	DLPPPPPPDRPY(0.364)S(0.598)VGAES(0.037)R	P22681	553	E3 ubiquitin-protein ligase CBL	CBL
1114	627.806	4	Y	12	86.539	0.827858	DLPPPPPPDRPY(0.828)S(0.162)VGAES(0.01)RPQR	P22681	552	E3 ubiquitin-protein ligase CBL	CBL
84	814.085	3	S	6	70.407	0.729583	IKPS(0.014)S(0.257)S(0.73)ANAIY(0.954)S(0.046)LAARPLPVPK	P22681	669	E3 ubiquitin-protein ligase CBL	CBL
1117	865.36	3	Y	9	155.94	0.999998	VTQEQYELY(1)CEMGSTFQLCK	P22681;Q13191;B5MC15;Q13191-2;E7ENW2;Q13191-3	371;363;363;363;385;363	E3 ubiquitin-protein ligase CBL;E3 ubiquitin-protein ligase CBL-B	CBL
1484	946.755	3	Y	5	120.33	0.999412	TSQDY(0.999)DQLPSCSDGSQAPARPPKPR	Q13191;E7ENW2;E9PHA9	889;867;104	E3 ubiquitin-protein ligase CBL-B	CBLB
1483	490.925	3	Y	10	57.434	0.998066	KSNIPDLS(0.002)IY(0.998)LK	Q13191;B5MC15;Q13191-2;E7ENW2;Q13191-3;E9PHA9	763;763;763;785;763;22	E3 ubiquitin-protein ligase CBL-B	CBLB
1485	661.626	3	Y	12	52.372	0.933524	VFS(0.001)NGHLGS(0.066)EEY(0.934)DVPPR	Q13191;B5MC15;Q13191-2;E7ENW2;Q13191-3	665;665;665;687;665	E3 ubiquitin-protein ligase CBL-B	CBLB
105	901.694	4	S	19	51.577	0.956021	VFS(0.081)NGHLGS(0.187)EEY(0.768)DVPPRLS(0.956)PPPPVT(0.006)T(0.003)LLPSIK	Q13191;B5MC15;Q13191-2;E7ENW2;Q13191-3	672;672;672;694;672	E3 ubiquitin-protein ligase CBL-B	CBLB
1658	515.242	2	Y	4	43.808	1	AEIY(1)ALNR	Q8N300	40	Coiled-coil domain-containing protein 23	CCDC23
1647	655.929	3	Y	2	170.11	0.999297	AY(0.999)ADSY(0.001)YYEDGGMKPR	Q8IVM0	140	Coiled-coil domain-containing protein 50	CCDC50
1788	642.068	4	Y	10	41.513	0.885502	NLHHTQELLY(0.886)ES(0.057)T(0.057)KDFLQLR	Q9BR77-2;Q9BR77	251;283	Coiled-coil domain-containing protein 77	CCDC77
1574	607.266	2	Y	5	61.958	0.986532	DSNPY(0.987)AT(0.013)LPR	Q3V6T2-4;Q3V6T2-2;Q3V6T2-3;Q3V6T2;B3KW94	1770;1771;1798;1799;300	Girdin	CCDC88A
1301	691.778	2	Y	8	68.536	0.839692	TLSGMES(0.16)Y(0.84)CVR	P50991;B7Z9L0;P50991-2;B7Z2F4	449;393;419;299	T-complex protein 1 subunit delta;T-complex protein 1 subunit delta;T-complex protein 1 subunit delta	CCT4
1300	507.275	2	Y	2	65.252	1	AY(1)ILNLVK	P50991;B7Z9L0;P50991-2;B7Z2F4	282;226;252;132	T-complex protein 1 subunit delta;T-complex protein 1 subunit delta;T-complex protein 1 subunit delta	CCT4
1299	694.306	2	Y	10	71.085	0.999993	HFSGLEEAVY(1)R	P50990;B4DEM7	30;11	T-complex protein 1 subunit theta	CCT8
611	803.86	2	Y	3	56.493	1	FIY(1)FNHMNLAEK	F5H553;P86791;P86790	237;380;380	Vacuolar fusion protein CCZ1 homolog;Vacuolar fusion protein CCZ1 homolog B	CCZ1B
1968	972.983	2	Y	4	165.3	0.996131	IST(0.004)Y(0.996)GLPAGGIQPHPQTK	Q9Y5K6	88	CD2-associated protein	CD2AP
1967	702.326	2	Y	4	167.73	0.999997	PSVY(1)LSTPSSASK	Q9Y5K6	548	CD2-associated protein	CD2AP
1969	610.784	2	Y	1	177.06	1	Y(1)FSLKPEEK	Q9Y5K6	361	CD2-associated protein	CD2AP
1966	752.336	3	Y	4	157.14	0.999045	DTCY(0.999)S(0.001)PKPSVYLSTPSSASK	Q9Y5K6	541	CD2-associated protein	CD2AP
143	1128	2	S	9	113.54	0.647768	DTCYSPKPS(0.648)VY(0.329)LS(0.019)T(0.004)PSSASK	Q9Y5K6	546	CD2-associated protein	CD2AP
1057	727.795	2	Y	7	213.73	1	ADGGAEY(1)ATYQTK	P15529-7;P15529-4;P15529-6;P15529-3;P15529-5;P15529-2;P15529-16	340;354;355;369;370;384;321		CD46
196	727.795	2	T	9	106.32	0.591201	ADGGAEY(0.328)AT(0.591)Y(0.081)QTK	P15529-7;P15529-4;P15529-6;P15529-3;P15529-5;P15529-2;P15529-16	342;356;357;371;372;386;323		CD46
1058	485.533	3	Y	10	43.03	0.937495	ADGGAEY(0.005)AT(0.053)Y(0.937)QT(0.004)K	P15529-7;P15529-4;P15529-6;P15529-3;P15529-5;P15529-2;P15529-16	343;357;358;372;373;387;324		CD46
1056	467.545	3	Y	4	42.031	0.833231	KGT(0.164)Y(0.833)LT(0.003)DETHR	P15529-15;P15529-12;P15529-14;P15529-11;P15529-13;P15529-10;P15529	334;348;349;363;364;373;378	Membrane cofactor protein	CD46
1885	649.796	2	Y	3	108.31	0.998367	T(0.001)IY(0.998)TYIMASR	Q9UIB8-7;Q9UIB8-3;Q9UIB8-2;Q9UIB8	148;262;273;279	SLAM family member 5	CD84
1886	820.396	3	Y	13	54.834	0.917187	VLPS(0.002)KEEPVNT(0.019)VY(0.917)S(0.062)EVQFADK	Q9UIB8-7;Q9UIB8-3;Q9UIB8-2;Q9UIB8	185;299;310;316	SLAM family member 5	CD84
1884	594.781	2	Y	2	60.398	0.999996	IY(1)DEILQSK	Q9UIB8-7;Q9UIB8-3;Q9UIB8-2;Q9UIB8	165;279;290;296	SLAM family member 5	CD84
1284	651.937	3	Y	1	171.56	0.99781	Y(0.998)S(0.002)EFTSTTSGTGHNQTR	P48960-2;P48960-3;P48960	717;761;810	CD97 antigen;CD97 antigen subunit alpha;CD97 antigen subunit beta	CD97
1892	474.721	2	Y	4	65.672	1	AALY(1)FQR	Q9UJX2;Q9UJX2-3	353;235	Cell division cycle protein 23 homolog	CDC23
947	673.277	2	Y	6	150.85	1	IGEGT(1)Y(1)GVVYK	P06493;P06493-2	15;15	Cyclin-dependent kinase 1	CDK1
189	1345.55	1	T	5	101.89	1	IGEGT(1)Y(1)GVVYK	P06493;P06493-2	14;14	Cyclin-dependent kinase 1	CDK1
948	493.573	3	Y	10	50.222	0.980122	IGEGT(0.009)Y(0.01)GVVY(0.98)KGR	P06493;P06493-2	19;19	Cyclin-dependent kinase 1	CDK1
1400	641.292	2	Y	6	48.701	0.906155	LGEGT(0.061)Y(0.906)AT(0.025)VY(0.008)K	Q00536;Q00536-3;Q00536-2;F5H6Z0;Q00537-2;Q00537	176;182;250;150;203;203	Cyclin-dependent kinase 16;Cyclin-dependent kinase 17	CDK16
688	673.277	2	Y	6	150.85	1	IGEGT(1)Y(1)GVVYK	P24941;G3V5T9;E7ESI2;P24941-2;G3V317;Q00526	15;15;15;15;15;15	Cyclin-dependent kinase 2;Cyclin-dependent kinase 3	CDK2
176	1345.55	1	T	5	101.89	1	IGEGT(1)Y(1)GVVYK	P24941;G3V5T9;E7ESI2;P24941-2;G3V317;Q00526	14;14;14;14;14;14	Cyclin-dependent kinase 2;Cyclin-dependent kinase 3	CDK2
1399	626.286	2	Y	6	84.479	0.970586	IGEGT(0.025)Y(0.971)GT(0.005)VFK	Q00535;Q00535-2	15;15	Cyclin-dependent kinase 5	CDK5
1895	867.414	3	Y	10	184.57	0.999566	KTPQGPPEIY(1)SDTQFPSLQSTAK	Q9UKY7;Q9UKY7-2;D6R9V8;D6RFH2;Q9UKY7-3;D6RDN0	190;190;88;88;88;86	Protein CDV3 homolog	CDV3
1896	585.949	3	Y	7	95.195	1	LQLDNQY(1)AVLENQK	Q9UKY7;D6R9V8	244;142	Protein CDV3 homolog	CDV3
666	649.888	5	Y	21	45.941	0.883973	KFDIPSMESTLNQS(0.001)AMMET(0.026)LY(0.884)S(0.088)DPHHR	F8W7K4;Q6P2H3-2;Q6P2H3	147;198;198	Centrosomal protein of 85 kDa	CEP85
1126	709.3	2	Y	8	57.175	0.771035	YALY(0.002)DAT(0.028)Y(0.771)ET(0.199)K	P23528;G3V1A4;E9PK25;Q9Y281-3;Q9Y281	89;72;127;72;89	Cofilin-1;Cofilin-2	CFL1
1123	624.264	3	Y	8	88.561	1	HELQANCY(1)EEVKDR	P23528;G3V1A4;E9PK25	140;123;178	Cofilin-1	CFL1
1125	709.3	2	Y	1	93.345	0.999998	Y(1)ALYDATYETK	P23528;G3V1A4;E9PK25;Q9Y281-3;Q9Y281	82;65;120;65;82	Cofilin-1;Cofilin-2	CFL1
1124	1048.19	3	Y	23	65.248	0.747148	NIILEEGKEILVGDVGQT(0.007)VDDPY(0.747)AT(0.246)FVK	P23528;G3V1A4;E9PK25	68;51;106	Cofilin-1	CFL1
652	508.234	2	Y	2	73.248	1	VY(1)AENAIR	F8VUA2;F8VVT7;Q9HD42	48;48;48	Charged multivesicular body protein 1a	CHMP1A
421	731.34	2	Y	6	42.52	0.891449	LLGS(0.089)GY(0.891)GGLT(0.011)GGS(0.004)S(0.004)R	F5H2E2;F5GWM7;Q7Z460-2;B7ZLX3;F5GWS0;Q7Z460-3;F8WA11;Q7Z460	473;466;697;704;705;697;697;697	CLIP-associating protein 1	CLASP1
1401	567.606	3	Y	9	134.68	0.999999	ALEHFTDLY(1)DIKR	Q00610-2;Q00610	634;634	Clathrin heavy chain 1	CLTC
1403	1080.49	3	Y	24	61.612	1	LAELEEFINGPNNAHIQQVGDRCY(1)DEK	Q00610-2;Q00610;J3KS13	1206;1206;143	Clathrin heavy chain 1	CLTC
1402	454.699	2	Y	4	43.808	0.995331	AVNY(0.995)FS(0.005)K	Q00610-2;Q00610;J3KS13	1438;1438;375	Clathrin heavy chain 1	CLTC
1405	643.308	3	Y	1	70.889	0.999984	Y(1)ESLELCRPVLQQGR	Q00610-2;Q00610	430;430	Clathrin heavy chain 1	CLTC
1404	1011.94	2	Y	6	69.979	0.999089	TSIDAY(0.999)DNFDNISLAQR	Q00610-2;Q00610;J3KS13	1487;1487;424	Clathrin heavy chain 1	CLTC
1325	483.192	2	Y	2	87.323	1	AY(1)EFAER	P53675-2;P53675;J3KR87;Q00610-2;Q00610	1096;1096;1096;1096;1096	Clathrin heavy chain 2;Clathrin heavy chain 1	CLTCL1
329	594.271	2	Y	4	42.031	0.976384	GPS(0.011)Y(0.976)GLS(0.013)AEVK	B4DDF4;Q99439;B4DUT8;Q99439-2;K7ES69;F8WA86;Q15417	12;12;12;12;12;10;10	Calponin-2;Calponin-3	CNN2
858	571.222	2	Y	1	41.502	1	Y(1)MMWFQR	O75175	702	CCR4-NOT transcription complex subunit 3	CNOT3
305	593.797	2	Y	2	56.043	0.999956	LY(1)GLGTGVAQK	B7Z9U0;B0AZS3;B7Z8R1;Q9UFF9	96;154;206;260	CCR4-NOT transcription complex subunit 8	CNOT8
1323	579.915	3	Y	3	63.181	0.999385	GHY(0.999)NNVS(0.001)CAVFHPR	P53621;P53621-2	249;249	Coatomer subunit alpha;Xenin;Proxenin	COPA
1324	595.737	2	Y	5	50.353	1	GNNVY(1)CLDR	P53621;P53621-2	579;588	Coatomer subunit alpha;Xenin;Proxenin	COPA
1322	770.035	3	Y	8	84.946	0.73748	LVTEMGT(0.209)Y(0.737)AT(0.05)QS(0.003)ALSSSRPTK	P53618	521	Coatomer subunit beta	COPB1
1871	486.569	3	Y	6	59.198	0.989569	NS(0.005)HS(0.005)LY(0.99)LAGIFR	Q9UBF2	826	Coatomer subunit gamma-2	COPG2
1899	840.705	3	Y	10	161.08	0.998091	YFEITDESPY(0.998)VHY(0.001)LNTFSSK	Q9ULV4;Q9ULV4-2;Q9ULV4-3;B4E3S0	301;307;354;196	Coronin-1C;Coronin	CORO1C
881	517.535	3	Y	6	44.847	1	QHHDEY(1)EDEIR	O75976;O75976-2	1344;1097	Carboxypeptidase D	CPD
420	425.536	3	Y	1	40.727	0.980122	Y(0.98)ARPS(0.01)S(0.01)AFAPK	E5RJM0;B7ZLQ8;Q17RY0-2;Q17RY0	348;348;348;348	Cytoplasmic polyadenylation element-binding protein 4	CPEB4
857	626.98	3	Y	2	112.03	0.999982	LY(1)GPTNFSPIINHVAR	O75131	392	Copine-3	CPNE3
492	721.696	3	Y	5	105.5	0.998964	SVQLY(0.999)GPT(0.001)NFAPVINHVAR	Q86VY2;E7ENV7;Q86YQ8	79;398;410	Copine-8	CPNE8
428	697.01	3	Y	12	50.252	0.658925	CRPNLLITES(0.011)T(0.085)Y(0.659)AT(0.123)T(0.123)IR	E9PNS4;Q5TA45-2;C9IYS7;Q5TA45-4;Q5TA45-3;Q5TA45;Q5TA45-5	206;105;108;177;184;206;212	Integrator complex subunit 11	CPSF3L
1256	756.066	3	Y	6	202.22	0.999979	RVPNAY(1)DKTALALEVGELVK	P46108	251	Adapter molecule crk	CRK
1255	919.458	2	Y	3	71.98	0.999965	IHY(1)LDTTTLIEPVSR	P46108;P46108-2;I3L297	108;108;108	Adapter molecule crk	CRK
1257	528.935	3	Y	1	40.098	0.894989	Y(0.895)RPAS(0.063)AS(0.037)VS(0.004)ALIGGR	P46108-2	190		CRK
1259	766.724	3	Y	6	187.86	0.999204	RVPCAY(0.999)DKT(0.001)ALALEVGDIVK	P46109	251	Crk-like protein	CRKL
1258	910.453	2	Y	3	120.92	0.999979	IHY(1)LDTTTLIEPAPR	P46109	92	Crk-like protein	CRKL
1261	928.758	3	Y	1	142.45	0.856776	Y(0.857)PS(0.142)PPMGS(0.001)VSAPNLPTAEDNLEYVR	P46109	105	Crk-like protein	CRKL
1260	683.978	3	Y	3	109.04	0.999721	TLY(1)DFPGNDAEDLPFKK	P46109	132	Crk-like protein	CRKL
1226	636.266	3	Y	1	47.506	0.971679	Y(0.972)NFHGT(0.028)AEQDLPFCK	P41240	18	Tyrosine-protein kinase CSK	CSK
1098	679.335	2	Y	4	145.81	1	ARVY(1)AEVNSLR	P19784	13	Casein kinase II subunit alpha'	CSNK2A2
1183	496.716	2	Y	2	76.847	1	EY(1)AQVFR	P35221;P35221-2;F8W845;G3XAM7;P35221-3;P26232-2;P26232-5;P26232;P26232-4;P26232-6;P26232-3	419;419;316;419;49;417;451;417;49;96;417	Catenin alpha-1;Catenin alpha-2	CTNNA1
1185	765.335	2	Y	12	44.511	1	NAGNEQDLGIQY(1)K	P35221;P35221-2;F8W845;G3XAM7	177;177;74;177	Catenin alpha-1	CTNNA1
455	676.661	3	Y	12	74.618	0.95964	LNGPQDHS(0.007)HLLY(0.96)S(0.024)T(0.009)IPR	O60716-13;O60716-11;O60716-10;O60716-9;O60716-5;C9JZR2;O60716-3;O60716-2;O60716;O60716-16;O60716-15;O60716-14;O60716-12;O60716-8;O60716-7;O60716-6;O60716-4	42;42;42;42;96;96;96;96;96;42;42;42;42;96;96;96;96	Catenin delta-1	CTNND1
457	745.301	2	Y	6	167.18	0.999945	SLDNNY(1)STPNER	O60716-13;O60716-11;O60716-10;O60716-9;O60716-5;C9JZR2;O60716-3;O60716-2;O60716;O60716-21;O60716-19;O60716-18;O60716-17;O60716-29;O60716-27;O60716-26;O60716-25	844;850;844;850;898;904;904;898;904;797;803;797;803;575;581;575;581	Catenin delta-1	CTNND1
454	685.269	3	Y	13	161.19	0.995477	HYEDGYPGGSDNY(0.995)GS(0.004)LSR	O60716-13;O60716-11;O60716-10;O60716-9;O60716-5;C9JZR2;O60716-3;O60716-2;O60716;O60716-21;O60716-19;O60716-16;O60716-18;O60716-15;O60716-17;O60716-14;O60716-12;O60716-8;O60716-7;O60716-6;O60716-4;O60716-24;O60716-23;O60716-22;O60716-20	174;174;174;174;228;228;228;228;228;127;127;174;127;174;127;174;174;228;228;228;228;127;127;127;127	Catenin delta-1	CTNND1
456	683.811	2	Y	4	65.056	1	QDVY(1)GPQPQVR	O60716-13;O60716-11;O60716-10;O60716-9;O60716-5;C9JZR2;O60716-3;O60716-2;O60716;O60716-21;O60716-19;O60716-16;O60716-18;O60716-15;O60716-17;O60716-14;O60716-12;O60716-8;O60716-7;O60716-6;O60716-4;O60716-24;O60716-23;O60716-22;O60716-20	203;203;203;203;257;257;257;257;257;156;156;203;156;203;156;203;203;257;257;257;257;156;156;156;156	Catenin delta-1	CTNND1
1526	795.858	2	Y	7	150.9	0.999999	LPSSPVY(1)EDAASFK	Q14247;B4E358;Q14247-3;Q14247-2	421;105;384;384	Src substrate cortactin	CTTN
1528	652.286	3	Y	15	104.26	0.988724	NASTFEDVTQVS(0.002)S(0.009)AY(0.989)QK	Q14247;B4E358;Q14247-3;Q14247-2	334;18;297;297	Src substrate cortactin	CTTN
1527	490.233	3	Y	10	68.536	0.992529	LQLHES(0.007)QKDY(0.993)K	Q14247	265	Src substrate cortactin	CTTN
1525	745.649	3	Y	12	94.281	0.961411	GPVSGTEPEPVY(0.961)S(0.039)MEAADYR	Q14247;B4E358;Q14247-3;Q14247-2	446;130;409;409	Src substrate cortactin	CTTN
111	519.243	3	S	11	53.448	0.639117	LQLHES(0.006)QKDY(0.355)S(0.639)K	Q14247-3;Q14247-2	266;266		CTTN
1530	583.25	2	Y	7	41.164	0.999836	SAVGFEY(1)QGK	Q14247;Q14247-3;Q14247-2	141;141;141	Src substrate cortactin	CTTN
1531	622.615	3	Y	10	69.379	0.997724	VDQSAVGFEY(0.998)QGKT(0.002)EK	Q14247;Q14247-3;Q14247-2	141;141;141	Src substrate cortactin	CTTN
1529	503.892	3	Y	7	41.621	0.994085	S(0.001)AVGFDY(0.994)QGKT(0.005)EK	Q14247;Q14247-3;Q14247-2	178;178;178	Src substrate cortactin	CTTN
1532	420.867	3	Y	1	47.302	1	Y(1)GIDKDKVDK	Q14247;Q14247-3;Q14247-2	199;199;199	Src substrate cortactin	CTTN
232	1102.86	3	T	13	46.847	0.532462	TQTPPVS(0.022)PAPQPT(0.532)EERLPS(0.147)S(0.147)PVY(0.134)EDAAS(0.019)FK	Q14247;B4E358;Q14247-3;Q14247-2	411;95;374;374	Src substrate cortactin	CTTN
1533	615.779	2	Y	1	63.073	1	Y(1)GVQADRVDK	Q14247;Q14247-3;Q14247-2	162;162;162	Src substrate cortactin	CTTN
61	865.46	3	S	21	55.453	0.535539	FALPSPQHILGLPVGQHIY(0.464)LS(0.536)AR	P00387-2;P00387;P00387-3	59;82;115	NADH-cytochrome b5 reductase 3;NADH-cytochrome b5 reductase 3 membrane-bound form;NADH-cytochrome b5 reductase 3 soluble form	CYB5R3
900	865.46	3	Y	19	58.093	0.762141	FALPSPQHILGLPVGQHIY(0.762)LS(0.238)AR	P00387-2;P00387;P00387-3	57;80;113	NADH-cytochrome b5 reductase 3;NADH-cytochrome b5 reductase 3 membrane-bound form;NADH-cytochrome b5 reductase 3 soluble form	CYB5R3
1629	500.937	3	Y	1	50.354	1	Y(1)APLHLVPLIER	Q7L576;Q7L576-2;Q7L576-3;F5H583;E7EVJ5;Q96F07-2;E7EVF4;Q96F07;E7EWA4;H7C229;E7EW33	1054;623;248;978;1027;1053;1053;1078;1078;752;857	Cytoplasmic FMR1-interacting protein 1;Cytoplasmic FMR1-interacting protein 2	CYFIP1
1802	482.564	3	Y	4	50.149	0.995205	T(0.001)T(0.004)VY(0.995)VVEDQRR	Q9H1C7	64	Cysteine-rich and transmembrane domain-containing protein 1	CYSTM1
1053	620.821	2	Y	2	85.355	1	IY(1)VISLAEPR	P14868;Q68CR9	143;43	Aspartate--tRNA ligase, cytoplasmic	DARS
951	679.972	3	Y	12	48.899	0.819896	TKPSDEEMLFIY(0.82)GHY(0.18)K	P07108;P07108-3;P07108-2;P07108-4;P07108-5;P07108-6	29;30;46;71;90;29	Acyl-CoA-binding protein	DBI
328	600.617	3	Y	14	81.656	0.993626	FQDVGPQAPVGS(0.006)VY(0.994)QK	B4DEM2;C9J7P1;B4DDD6;Q9UJU6;Q9UJU6-2;Q9UJU6-3	59;67;137;162;162;162	Drebrin-like protein	DBNL
1827	510.236	3	Y	5	49.298	0.984644	S(0.001)AS(0.013)PY(0.985)HGFT(0.001)IVNR	U3KQU1;U3KQM8;Q9NPI6;U3KQI9	64;64;64;64	mRNA-decapping enzyme 1A	DCP1A
1654	608.784	2	Y	5	46.334	0.998894	NLT(0.001)QY(0.999)EQLK	Q8IZD4;F5GZK9;B4DRD1	133;7;31	mRNA-decapping enzyme 1B	DCP1B
604	528.25	2	Y	1	74.376	1	Y(1)ADLPGIAR	Q13561;Q13561-3;Q13561-2;F5H2S7;F8W1I6;F8W0U6	6;6;6;6;6;6	Dynactin subunit 2	DCTN2
603	456.222	3	Y	5	67.334	0.999967	VHQLY(1)ETIQR	Q13561;Q13561-3;Q13561-2;F5H2S7;F5H223	313;315;318;318;290	Dynactin subunit 2	DCTN2
1890	680.764	2	Y	3	63.816	0.985907	AY(0.014)Y(0.986)LACGFCR	Q9UJW0-2;Q9UJW0;Q9UJW0-3	51;108;108	Dynactin subunit 4	DCTN4
1631	482.874	3	Y	8	69.03	0.983817	AVTNHS(0.007)VY(0.984)CS(0.007)T(0.002)K	Q7Z4W1	149	L-xylulose reductase	DCXR
588	666.809	4	Y	18	54.626	0.807173	SLSTTNVFACS(0.001)DRPT(0.01)VIY(0.807)S(0.091)S(0.091)NHK	F5GY55;Q16531	660;660	DNA damage-binding protein 1	DDB1
589	474.215	2	Y	2	54.157	0.978577	T(0.021)Y(0.979)EVSLR	F5GY55;Q16531	193;193	DNA damage-binding protein 1	DDB1
1452	857.072	3	Y	23	73.574	0.986144	GNPPHSAPCVPNGSALLLS(0.014)NPAY(0.986)R	Q08345;Q08345-5	513;513	Epithelial discoidin domain-containing receptor 1	DDR1
1453	647.731	2	Y	3	61.161	0.999889	NLY(1)AGDY(0.428)Y(0.572)R	Q08345;Q08345-5;Q08345-2;Q08345-6	792;798;755;773	Epithelial discoidin domain-containing receptor 1	DDR1
1455	647.731	2	Y	8	61.161	0.571725	NLY(1)AGDY(0.428)Y(0.572)R	Q08345;Q08345-5;Q08345-2;Q08345-6	797;803;760;778	Epithelial discoidin domain-containing receptor 1	DDR1
1451	482.557	3	Y	5	41.704	1	EPPPY(1)QEPRPR	Q08345;Q08345-5;Q08345-2;Q08345-6	484;484;484;502	Epithelial discoidin domain-containing receptor 1	DDR1
1454	647.731	2	Y	7	51.436	0.834059	NLY(1)AGDY(0.834)Y(0.166)R	Q08345;Q08345-5;Q08345-2;Q08345-6	796;802;759;777	Epithelial discoidin domain-containing receptor 1	DDR1
1693	425.178	3	Y	3	58.699	0.999928	VWY(1)HVCSSR	Q92499	628	ATP-dependent RNA helicase DDX1	DDX1
1694	595.228	2	Y	6	42.599	1	WQMNPY(1)DR	Q92499	96	ATP-dependent RNA helicase DDX1	DDX1
711	567.238	2	Y	5	63.184	0.999988	STCIY(1)GGAPK	Q92841-1;Q92841-3;Q92841;H3BLZ8;Q92841-2;C9JMU5;P17844;J3KTA4;B4DLW8	200;200;279;279;200;200;202;202;123	Probable ATP-dependent RNA helicase DDX17;Probable ATP-dependent RNA helicase DDX5	DDX17
1882	658.678	3	Y	6	101.53	0.975657	AAVHT(0.024)Y(0.976)GIASVPNQPLKK	Q9UHI6;E9PJ60	462;70	Probable ATP-dependent RNA helicase DDX20	DDX20
646	514.929	3	Y	10	42.843	0.838843	LTLHGLQQY(0.161)Y(0.839)VK	Q13838;Q13838-2;F8VQ10;Q5STU3;B4DP52;O00148;O00148-2	266;281;281;266;188;265;265	Spliceosome RNA helicase DDX39B;ATP-dependent RNA helicase DDX39A	DDX39B
645	459.538	3	Y	3	44.045	0.875515	GS(0.121)Y(0.876)VS(0.003)IHSSGFR	Q13838;Q13838-2;F8VQ10;Q5STU3;E7EMX2;O00148;O00148-2;B1Q2N1	39;39;39;39;39;38;38;38	Spliceosome RNA helicase DDX39B;ATP-dependent RNA helicase DDX39A	DDX39B
787	656.656	3	Y	7	113.47	1	VRPCVVY(1)GGADIGQQIR	O00571-2;O00571;B4DXX7;O15523	285;301;296;299	ATP-dependent RNA helicase DDX3X;ATP-dependent RNA helicase DDX3Y	DDX3X
786	574.654	3	Y	4	83.692	0.999784	RKQY(1)PISLVLAPTR	O00571-2;O00571;B4DXX7;O15523	250;266;261;264	ATP-dependent RNA helicase DDX3X;ATP-dependent RNA helicase DDX3Y	DDX3X
785	706.054	4	Y	11	105.79	0.999387	KGADSLEDFLY(0.999)HEGY(0.001)ACTSIHGDR	O00571-2;O00571;B4DXX7;O15523	446;462;457;460	ATP-dependent RNA helicase DDX3X;ATP-dependent RNA helicase DDX3Y	DDX3X
784	438.178	3	Y	5	51.612	0.966527	DKDAY(0.967)S(0.033)SFGSR	O00571-2;O00571;B4DXX7;O15523;B4E3C4;B4DLA0	53;69;66;69;113;69	ATP-dependent RNA helicase DDX3X;ATP-dependent RNA helicase DDX3Y	DDX3X
1143	765.337	2	Y	5	60.157	0.818561	GVTQY(0.819)Y(0.175)AY(0.006)VTER	P26196	312	Probable ATP-dependent RNA helicase DDX6	DDX6
1617	637.313	2	Y	1	61.344	0.999848	Y(1)AVTALTEGLR	Q6UWP2-2;Q6UWP2	92;171	Dehydrogenase/reductase SDR family member 11	DHRS11
1449	716.991	3	Y	11	107.72	0.997766	LFTAHNNMTNY(0.998)AT(0.002)VWASK	Q08211	748	ATP-dependent RNA helicase A	DHX9
1450	619.757	2	Y	4	57.859	1	NFLY(1)AWCGK	Q08211	9	ATP-dependent RNA helicase A	DHX9
426	509.549	3	Y	3	43.897	0.999144	NDY(0.999)EARPQY(0.001)YK	E7ERW8;O60610-2;B9ZVX0;E9PHQ0;O60610-3;E7ET75;E9PEZ3;O60610;H9KV28;E7EMV0	370;415;415;415;415;415;424;424;424;415	Protein diaphanous homolog 1	DIAPH1
[truncated: 1,045 more rows]

## Sheet: phosphopeptides H2228
Phosphopeptides identified in pTyr IP of H2228																												Sample information
[truncated: 1,246 more rows]

## Sheet: phosphosites H2228
Phosphosites in phosphopeptides from pTyr IP of H2228
[truncated: 1,157 more rows]

[truncated: 17 more sheets: phosphopeptides SK-Mel-28, phosphosites SK-Mel-28, phosphopeptides HCC827-ER3, phosphosites HCC827-ER3, phosphopeptides HCC827-parental, phosphosites HCC827-parental, Tumor Biopsies pTyr>>, phosphopeptides patient23, phosphosites patient 23, phosphopeptides patient 24, phosphosites patient 24, PDX Tumors pTyr, phosphopeptides pTyr PDX, phosphosites pTyr PDX, PDX Tumors TiOx, phosphopeptides TiOx PDX, phosphosites TiOx PDX ]
