# Supplementary material for: INKA, an integrative data analysis pipeline for phosphoproteomic inference of active kinases
Source: Mol Syst Biol. 2019 Apr 12;15(4):e8250. doi: 10.15252/msb.20188250 (PMC6461034; doi:10.15252/msb.20188250)
Supplement: Supplementary file 3 — Dataset EV3 [file MSB-15-e8250-s003.zip]

Archive with 3 entries (2 files):
- MSB-18-8250RRR_Dataset_EV3/
- MSB-18-8250RRR_Dataset_EV3/Dataset_EV3.xlsx
- MSB-18-8250RRR_Dataset_EV3/README.txt
