# Supplementary material for: INKA, an integrative data analysis pipeline for phosphoproteomic inference of active kinases
Source: Mol Syst Biol. 2019 Apr 12;15(4):e8250. doi: 10.15252/msb.20188250 (PMC6461034; doi:10.15252/msb.20188250)
Supplement: Supplementary file 3 — Dataset EV3 [file MSB-15-e8250-s003.zip › MSB-18-8250RRR_Dataset_EV3/Dataset_EV3.xlsx]

## Sheet: a|KinBase (538 kinases)
In KinBase (http://kinase.com/web/current/kinbase)	HGNC 21Apr2016 (red = not an HGNC symbol)	HGNC 06Oct2016 (red = not an HGNC symbol)	Covered By Phomics? [0/1]	Covered By PSP? [0/1]	Covered By NWK? [0/1]	Covered By PSP ∩ NWK? [0/1]
AKT1	AKT1	AKT1	1	1	1	1
AKT2	AKT2	AKT2	1	1	1	1
AKT3	AKT3	AKT3	1	1	1	1
CRIK	CIT	CIT	1	1	0	1
DMPK1	DMPK	DMPK	1	1	1	1
DMPK2	CDC42BPG	CDC42BPG	1	0	1	1
MRCKa	CDC42BPA	CDC42BPA	1	1	1	1
MRCKb	CDC42BPB	CDC42BPB	1	0	1	1
ROCK1	ROCK1	ROCK1	1	1	1	1
ROCK2	ROCK2	ROCK2	1	1	1	1
BARK1	ADRBK1	GRK2	1	1	1	1
BARK2	ADRBK2	GRK3	1	1	1	1
GPRK4	GRK4	GRK4	1	1	1	1
GPRK5	GRK5	GRK5	1	1	1	1
GPRK6	GRK6	GRK6	1	1	1	1
GPRK7	GRK7	GRK7	1	0	1	1
RHOK	GRK1	GRK1	1	1	1	1
MAST1	MAST1	MAST1	1	0	0	0
MAST2	MAST2	MAST2	1	0	0	0
MAST3	MAST3	MAST3	1	0	0	0
MAST4	MAST4	MAST4	1	0	0	0
MASTL	MASTL	MASTL	1	0	0	0
LATS1	LATS1	LATS1	1	1	0	1
LATS2	LATS2	LATS2	1	1	0	1
NDR1	STK38	STK38	1	1	0	1
NDR2	STK38L	STK38L	1	1	0	1
PDK1	PDPK1	PDPK1	1	1	0	1
PKACa	PRKACA	PRKACA	1	1	1	1
PKACb	PRKACB	PRKACB	1	1	1	1
PKACg	PRKACG	PRKACG	1	0	1	1
PRKX	PRKX	PRKX	1	1	0	1
PRKY	PRKY	PRKY	1	0	0	0
PKCa	PRKCA	PRKCA	1	1	1	1
PKCb	PRKCB	PRKCB	1	1	1	1
PKCg	PRKCG	PRKCG	1	1	1	1
PKCd	PRKCD	PRKCD	1	1	1	1
PKCt	PRKCQ	PRKCQ	1	1	1	1
PKCe	PRKCE	PRKCE	1	1	1	1
PKCh	PRKCH	PRKCH	1	1	1	1
PKCi	PRKCI	PRKCI	1	1	1	1
PKCz	PRKCZ	PRKCZ	1	1	1	1
PKG1	PRKG1	PRKG1	1	1	1	1
PKG2	PRKG2	PRKG2	1	1	1	1
PKN1	PKN1	PKN1	1	1	0	1
PKN2	PKN2	PKN2	1	0	0	0
PKN3	PKN3	PKN3	1	1	0	1
MSK1	RPS6KA5	RPS6KA5	1	1	0	1
MSK2	RPS6KA4	RPS6KA4	1	1	0	1
p70S6K	RPS6KB1	RPS6KB1	1	1	1	1
p70S6Kb	RPS6KB2	RPS6KB2	1	1	1	1
RSK1	RPS6KA1	RPS6KA1	1	1	1	1
RSK2	RPS6KA3	RPS6KA3	1	1	1	1
RSK3	RPS6KA2	RPS6KA2	1	1	0	1
RSK4	RPS6KA6	RPS6KA6	1	0	0	0
RSKL1	RPS6KC1	RPS6KC1	1	0	0	0
RSKL2	RPS6KL1	RPS6KL1	1	0	0	0
SgK494	SGK494	SGK494	1	0	0	0
SGK1	SGK1	SGK1	1	1	1	1
SGK2	SGK2	SGK2	1	0	1	1
SGK3	SGK3	SGK3	1	1	1	1
YANK1	STK32A	STK32A	1	0	0	0
YANK2	STK32B	STK32B	1	0	0	0
YANK3	STK32C	STK32C	1	0	0	0
ADCK3	ADCK3	COQ8A	1	0	0	0
ADCK4	ADCK4	COQ8B	1	0	0	0
ADCK1	ADCK1	ADCK1	1	0	0	0
ADCK2	ADCK2	ADCK2	1	0	0	0
ADCK5	ADCK5	ADCK5	1	0	0	0
AlphaK1	ALPK1	ALPK1	0	0	0	0
AlphaK2	ALPK2	ALPK2	0	0	0	0
AlphaK3	ALPK3	ALPK3	0	0	0	0
ChaK1	TRPM7	TRPM7	0	1	0	1
ChaK2	TRPM6	TRPM6	0	1	0	1
eEF2K	EEF2K	EEF2K	0	1	0	1
BAZ1A	BAZ1A	BAZ1A	0	0	0	0
BAZ1B	BAZ1B	BAZ1B	0	1	0	1
ABR	ABR	ABR	0	0	0	0
BCR	BCR	BCR	0	1	0	1
BLVRA	BLVRA	BLVRA	0	1	0	1
BRD2	BRD2	BRD2	0	0	0	0
BRD3	BRD3	BRD3	0	0	0	0
BRD4	BRD4	BRD4	0	1	0	1
BRDT	BRDT	BRDT	0	0	0	0
Col4A3BP	COL4A3BP	COL4A3BP	0	1	0	1
FASTK	FASTK	FASTK	0	0	0	0
G11	STK19	STK19	0	0	0	0
GTF2F1	GTF2F1	GTF2F1	0	1	0	1
BCKDK	BCKDK	BCKDK	0	0	1	1
PDHK1	PDK1	PDK1	0	1	1	1
PDHK2	PDK2	PDK2	0	1	1	1
PDHK3	PDK3	PDK3	0	1	1	1
PDHK4	PDK4	PDK4	0	1	1	1
ATM	ATM	ATM	0	1	1	1
ATR	ATR	ATR	0	1	1	1
DNAPK	PRKDC	PRKDC	0	1	1	1
FRAP	MTOR	MTOR	0	1	0	1
SMG1	SMG1	SMG1	0	1	0	1
TRRAP	TRRAP	TRRAP	0	0	0	0
RIOK1	RIOK1	RIOK1	1	0	0	0
RIOK2	RIOK2	RIOK2	1	0	0	0
RIOK3	RIOK3	RIOK3	1	1	0	1
TAF1	TAF1	TAF1	1	1	0	1
TAF1L	TAF1L	TAF1L	0	0	0	0
TIF1D	TRIM66	TRIM66	0	0	0	0
TIF1a	TRIM24	TRIM24	0	0	0	0
TIF1b	TRIM28	TRIM28	0	0	0	0
TIF1g	TRIM33	TRIM33	0	0	0	0
VACAMKL	CAMKV	CAMKV	1	0	0	0
CaMK1a	CAMK1	CAMK1	1	1	1	1
CaMK1b	PNCK	PNCK	1	1	1	1
CaMK1d	CAMK1D	CAMK1D	1	0	1	1
CaMK1g	CAMK1G	CAMK1G	1	1	1	1
CaMK4	CAMK4	CAMK4	1	1	1	1
CaMK2a	CAMK2A	CAMK2A	1	1	1	1
CaMK2b	CAMK2B	CAMK2B	1	1	1	1
CaMK2d	CAMK2D	CAMK2D	1	1	1	1
CaMK2g	CAMK2G	CAMK2G	1	1	1	1
AMPKa1	PRKAA1	PRKAA1	1	1	1	1
AMPKa2	PRKAA2	PRKAA2	1	1	1	1
BRSK1	BRSK1	BRSK1	1	1	0	1
BRSK2	BRSK2	BRSK2	1	1	0	1
CHK1	CHEK1	CHEK1	1	1	0	1
HUNK	HUNK	HUNK	1	0	0	0
LKB1	STK11	STK11	1	1	1	1
MARK1	MARK1	MARK1	1	1	0	1
MARK2	MARK2	MARK2	1	1	0	1
MARK3	MARK3	MARK3	1	1	0	1
MARK4	MARK4	MARK4	1	0	0	0
MELK	MELK	MELK	1	1	0	1
NIM1	NIM1K	NIM1K	1	0	0	0
NuaK1	NUAK1	NUAK1	1	1	0	1
NuaK2	NUAK2	NUAK2	1	1	0	1
PASK	PASK	PASK	1	1	0	1
QIK	SIK2	SIK2	1	1	0	1
QSK	SIK3	SIK3	1	0	0	0
SIK	SIK1	SIK1	1	1	0	1
SNRK	SNRK	SNRK	1	0	0	0
CASK	CASK	CASK	1	1	0	1
DAPK1	DAPK1	DAPK1	1	1	1	1
DAPK2	DAPK2	DAPK2	1	1	1	1
DAPK3	DAPK3	DAPK3	1	1	1	1
DRAK1	STK17A	STK17A	1	1	0	1
DRAK2	STK17B	STK17B	1	0	0	0
DCLK1	DCLK1	DCLK1	1	0	0	0
DCLK2	DCLK2	DCLK2	1	0	0	0
DCLK3	DCLK3	DCLK3	1	0	0	0
MAPKAPK2	MAPKAPK2	MAPKAPK2	1	1	0	1
MAPKAPK3	MAPKAPK3	MAPKAPK3	1	1	0	1
MAPKAPK5	MAPKAPK5	MAPKAPK5	1	1	0	1
MNK1	MKNK1	MKNK1	1	1	0	1
MNK2	MKNK2	MKNK2	1	1	0	1
SgK085	MYLK4	MYLK4	1	0	0	0
TTN	TTN	TTN	1	0	0	0
caMLCK	MYLK3	MYLK3	1	0	0	0
skMLCK	MYLK2	MYLK2	1	1	0	1
smMLCK	MYLK	MYLK	1	1	0	1
PHKg1	PHKG1	PHKG1	1	0	0	0
PHKg2	PHKG2	PHKG2	1	0	0	0
PIM1	PIM1	PIM1	1	1	1	1
PIM2	PIM2	PIM2	1	1	1	1
PIM3	PIM3	PIM3	1	1	1	1
PKD1	PRKD1	PRKD1	1	1	1	1
PKD2	PRKD2	PRKD2	1	1	1	1
PKD3	PRKD3	PRKD3	1	1	1	1
PSKH1	PSKH1	PSKH1	1	0	0	0
PSKH2	PSKH2	PSKH2	1	0	0	0
CHK2	CHEK2	CHEK2	1	1	0	1
STK33	STK33	STK33	1	0	0	0
SgK495	STK40	STK40	1	0	0	0
SSTK	TSSK6	TSSK6	1	0	0	0
TSSK1	TSSK1B	TSSK1B	1	0	0	0
TSSK2	TSSK2	TSSK2	1	0	0	0
TSSK3	TSSK3	TSSK3	1	0	0	0
TSSK4	TSSK4	TSSK4	1	1	0	1
Trb1	TRIB1	TRIB1	1	0	0	0
Trb2	TRIB2	TRIB2	1	0	0	0
Trb3	TRIB3	TRIB3	1	0	0	0
Obscn	OBSCN	OBSCN	1	0	0	0
SPEG	SPEG	SPEG	1	0	0	0
Trad	KALRN	KALRN	1	0	0	0
Trio	TRIO	TRIO	1	0	0	0
CK1a	CSNK1A1	CSNK1A1	1	1	1	1
CK1a2	CSNK1A1L	CSNK1A1L	1	1	1	1
CK1d	CSNK1D	CSNK1D	1	1	1	1
CK1e	CSNK1E	CSNK1E	1	1	1	1
CK1g1	CSNK1G1	CSNK1G1	1	1	1	1
CK1g2	CSNK1G2	CSNK1G2	1	1	1	1
CK1g3	CSNK1G3	CSNK1G3	1	0	1	1
TTBK1	TTBK1	TTBK1	1	1	0	1
TTBK2	TTBK2	TTBK2	1	1	0	1
VRK1	VRK1	VRK1	1	1	0	1
VRK2	VRK2	VRK2	1	1	0	1
VRK3	VRK3	VRK3	1	1	0	1
CCRK	CDK20	CDK20	1	1	0	1
CDC2	CDK1	CDK1	1	1	1	1
CDK10	CDK10	CDK10	1	1	0	1
CDK11a	CDK11A	CDK11A	1	1	0	1
CDK11b	CDK11B	CDK11B	1	1	0	1
CDK2	CDK2	CDK2	1	1	1	1
CDK3	CDK3	CDK3	1	1	1	1
CDK4	CDK4	CDK4	1	1	1	1
CDK6	CDK6	CDK6	1	1	1	1
CDK5	CDK5	CDK5	1	1	1	1
CDK7	CDK7	CDK7	1	1	1	1
CDK19	CDK19	CDK19	1	1	0	1
CDK8	CDK8	CDK8	1	1	0	1
CDK9	CDK9	CDK9	1	1	0	1
CHED	CDK13	CDK13	1	1	0	1
CRK7	CDK12	CDK12	1	1	0	1
PCTAIRE1	CDK16	CDK16	1	1	0	1
PCTAIRE2	CDK17	CDK17	1	0	0	0
PCTAIRE3	CDK18	CDK18	1	0	0	0
PFTAIRE1	CDK14	CDK14	1	1	0	1
PFTAIRE2	CDK15	CDK15	1	0	0	0
CDKL1	CDKL1	CDKL1	1	0	0	0
CDKL2	CDKL2	CDKL2	1	0	0	0
CDKL3	CDKL3	CDKL3	1	0	0	0
CDKL4	CDKL4	CDKL4	1	0	0	0
CDKL5	CDKL5	CDKL5	1	1	0	1
CK2a1	CSNK2A1	CSNK2A1	1	1	1	1
CK2a2	CSNK2A2	CSNK2A2	1	1	1	1
CLK1	CLK1	CLK1	1	1	1	1
CLK2	CLK2	CLK2	1	1	1	1
CLK3	CLK3	CLK3	1	0	1	1
CLK4	CLK4	CLK4	1	1	1	1
DYRK1A	DYRK1A	DYRK1A	1	1	0	1
DYRK1B	DYRK1B	DYRK1B	1	1	0	1
DYRK2	DYRK2	DYRK2	1	1	0	1
DYRK3	DYRK3	DYRK3	1	1	0	1
DYRK4	DYRK4	DYRK4	1	0	0	0
HIPK1	HIPK1	HIPK1	1	1	1	1
HIPK2	HIPK2	HIPK2	1	1	1	1
HIPK3	HIPK3	HIPK3	1	0	0	0
HIPK4	HIPK4	HIPK4	1	0	0	0
PRP4	PRPF4B	PRPF4B	1	1	0	1
GSK3A	GSK3A	GSK3A	1	1	1	1
GSK3B	GSK3B	GSK3B	1	1	1	1
Erk1	MAPK3	MAPK3	1	1	1	1
Erk2	MAPK1	MAPK1	1	1	1	1
Erk3	MAPK6	MAPK6	1	1	0	1
Erk4	MAPK4	MAPK4	1	0	0	0
Erk5	MAPK7	MAPK7	1	1	1	1
Erk7	MAPK15	MAPK15	1	1	0	1
JNK1	MAPK8	MAPK8	1	1	1	1
JNK2	MAPK9	MAPK9	1	1	1	1
JNK3	MAPK10	MAPK10	1	1	1	1
NLK	NLK	NLK	1	1	1	1
p38a	MAPK14	MAPK14	1	1	1	1
p38b	MAPK11	MAPK11	1	1	1	1
p38d	MAPK13	MAPK13	1	1	1	1
p38g	MAPK12	MAPK12	1	1	1	1
ICK	ICK	ICK	1	1	1	1
MAK	MAK	MAK	1	0	1	1
MOK	MOK	MOK	1	0	1	1
MSSK1	SRPK3	SRPK3	1	0	0	0
SRPK1	SRPK1	SRPK1	1	1	0	1
SRPK2	SRPK2	SRPK2	1	1	0	1
NME1A	NME1	NME1	0	1	0	1
NME1B	NME2	NME2	0	1	0	1
NME3	NME3	NME3	0	0	0	0
NME4	NME4	NME4	0	0	0	0
NME5	NME5	NME5	0	0	0	0
NME6	NME6	NME6	0	0	0	0
NME7a	NME7	NME7	0	0	0	0
TXNDC3	NME8	NME8	0	0	0	0
TXNDC6	NME9	NME9	0	0	0	0
AurA	AURKA	AURKA	1	1	1	1
AurB	AURKB	AURKB	1	1	0	1
AurC	AURKC	AURKC	1	1	0	1
BUB1	BUB1	BUB1	1	1	0	1
BUBR1	BUB1B	BUB1B	1	0	0	0
PRPK	TP53RK	TP53RK	1	1	0	1
CaMKK1	CAMKK1	CAMKK1	1	1	0	1
CaMKK2	CAMKK2	CAMKK2	1	1	0	1
CDC7	CDC7	CDC7	1	1	0	1
Dusty	DSTYK	DSTYK	1	0	0	0
Haspin	GSG2	HASPIN	1	1	0	1
IKKa	CHUK	CHUK	1	1	1	1
IKKb	IKBKB	IKBKB	1	1	1	1
IKKe	IKBKE	IKBKE	1	1	0	1
TBK1	TBK1	TBK1	1	1	0	1
IRE1	ERN1	ERN1	1	1	0	1
IRE2	ERN2	ERN2	1	0	0	0
KIS	UHMK1	UHMK1	1	1	0	1
MOS	MOS	MOS	1	1	0	1
AAK1	AAK1	AAK1	1	1	0	1
BIKE	BMP2K	BMP2K	1	0	0	0
GAK	GAK	GAK	1	0	0	0
MPSK1	STK16	STK16	1	1	0	1
NEK1	NEK1	NEK1	1	1	1	1
NEK3	NEK3	NEK3	1	0	1	1
NEK5	NEK5	NEK5	1	0	0	0
NEK10	NEK10	NEK10	1	0	0	0
NEK11	NEK11	NEK11	1	1	1	1
NEK2	NEK2	NEK2	1	1	1	1
NEK4	NEK4	NEK4	1	0	1	1
NEK6	NEK6	NEK6	1	1	0	1
NEK7	NEK7	NEK7	1	0	0	0
NEK8	NEK8	NEK8	1	0	0	0
NEK9	NEK9	NEK9	1	1	0	1
SBK	SBK1	SBK1	1	0	0	0
SgK069	SBK2	SBK2	1	0	0	0
SgK110	SBK3	SBK3	1	0	0	0
PINK1	PINK1	PINK1	1	1	0	1
SgK223	SGK223	PRAG1	1	0	0	0
SgK269	PEAK1	PEAK1	1	0	0	0
CLIK1	STK35	STK35	1	0	0	0
CLIK1L	PDIK1L	PDIK1L	1	0	0	0
SgK307	TEX14	TEX14	1	0	0	0
NRBP1	NRBP1	NRBP1	1	0	0	0
NRBP2	NRBP2	NRBP2	1	0	0	0
RNAseL	RNASEL	RNASEL	1	0	0	0
SgK196	POMK	POMK	1	0	0	0
SgK396	STK31	STK31	1	0	0	0
PAN3	PAN3	PAN3	1	0	0	0
GCN2	EIF2AK4	EIF2AK4	1	1	0	1
HRI	EIF2AK1	EIF2AK1	1	1	0	1
PEK	EIF2AK3	EIF2AK3	1	1	0	1
PKR	EIF2AK2	EIF2AK2	1	1	1	1
PLK1	PLK1	PLK1	1	1	0	1
PLK2	PLK2	PLK2	1	1	0	1
PLK3	PLK3	PLK3	1	1	0	1
PLK4	PLK4	PLK4	1	1	0	1
SCYL1	SCYL1	SCYL1	1	0	0	0
SCYL2	SCYL2	SCYL2	1	0	0	0
SCYL3	SCYL3	SCYL3	1	0	0	0
SgK071	STKLD1	STKLD1	1	0	0	0
SgK493	PKDCC	PKDCC	1	0	0	0
Slob	PXK	PXK	1	0	0	0
TBCK	TBCK	TBCK	1	0	0	0
TLK1	TLK1	TLK1	1	1	1	1
TLK2	TLK2	TLK2	1	1	1	1
PBK	PBK	PBK	1	1	0	1
TTK	TTK	TTK	1	1	1	1
Fused	STK36	STK36	1	0	0	0
ULK1	ULK1	ULK1	1	1	0	1
ULK2	ULK2	ULK2	1	1	0	1
ULK3	ULK3	ULK3	1	1	0	1
ULK4	ULK4	ULK4	1	0	0	0
PIK3R4	PIK3R4	PIK3R4	1	0	0	0
MYT1	PKMYT1	PKMYT1	1	1	0	1
Wee1	WEE1	WEE1	1	1	0	1
Wee1B	WEE2	WEE2	1	0	0	0
Wnk1	WNK1	WNK1	1	1	0	1
Wnk2	WNK2	WNK2	1	1	0	1
Wnk3	WNK3	WNK3	1	1	0	1
Wnk4	WNK4	WNK4	1	1	0	1
FAM198A	FAM198A	FAM198A	0	0	0	0
FAM198B	FAM198B	FAM198B	0	0	0	0
FAM20A	FAM20A	FAM20A	0	0	0	0
FAM20B	FAM20B	FAM20B	0	0	0	0
FAM20C	FAM20C	FAM20C	0	1	0	1
FJB1	FJX1	FJX1	0	0	0	0
ANPa	NPR1	NPR1	1	0	0	0
ANPb	NPR2	NPR2	1	0	0	0
CYGD	GUCY2D	GUCY2D	1	0	0	0
CYGF	GUCY2F	GUCY2F	1	0	0	0
HSER	GUCY2C	GUCY2C	1	0	0	0
COT	MAP3K8	MAP3K8	1	1	0	1
NIK	MAP3K14	MAP3K14	1	1	0	1
MAP3K5	MAP3K5	MAP3K5	1	1	0	1
MAP3K6	MAP3K6	MAP3K6	1	1	0	1
MAP3K7	MAP3K15	MAP3K15	1	0	0	0
MAP3K1	MAP3K1	MAP3K1	1	1	0	1
MEKK15	MAP3K19	MAP3K19	1	0	0	0
MAP3K2	MAP3K2	MAP3K2	1	1	0	1
MAP3K3	MAP3K3	MAP3K3	1	1	0	1
MAP3K4	MAP3K4	MAP3K4	1	1	0	1
OSR1	OXSR1	OXSR1	1	1	0	1
STLK3	STK39	STK39	1	1	0	1
GCK	MAP4K2	MAP4K2	1	1	0	1
HPK1	MAP4K1	MAP4K1	1	1	0	1
KHS1	MAP4K5	MAP4K5	1	1	0	1
KHS2	MAP4K3	MAP4K3	1	1	0	1
HGK	MAP4K4	MAP4K4	1	1	1	1
MINK	MINK1	MINK1	1	0	1	1
NRK	NRK	NRK	1	0	1	1
TNIK	TNIK	TNIK	1	1	1	1
MST1	STK4	STK4	1	1	1	1
MST2	STK3	STK3	1	1	1	1
MYO3A	MYO3A	MYO3A	1	1	0	1
MYO3B	MYO3B	MYO3B	1	0	0	0
PAK1	PAK1	PAK1	1	1	1	1
PAK2	PAK2	PAK2	1	1	1	1
PAK3	PAK3	PAK3	1	0	1	1
PAK4	PAK4	PAK4	1	1	1	1
PAK5	PAK7	PAK5	1	1	1	1
PAK6	PAK6	PAK6	1	1	1	1
LOK	STK10	STK10	1	1	1	1
SLK	SLK	SLK	1	0	1	1
STLK5	STRADA	STRADA	1	0	0	0
STLK6	STRADB	STRADB	1	0	0	0
TAO1	TAOK1	TAOK1	1	0	0	0
TAO2	TAOK2	TAOK2	1	0	0	0
TAO3	TAOK3	TAOK3	1	0	0	0
MST3	STK24	STK24	1	1	1	1
MST4	STK26	STK26	1	1	1	1
YSK1	STK25	STK25	1	1	1	1
MAP2K1	MAP2K1	MAP2K1	1	1	1	1
MAP2K2	MAP2K2	MAP2K2	1	1	1	1
MAP2K3	MAP2K3	MAP2K3	1	1	1	1
MAP2K6	MAP2K6	MAP2K6	1	1	1	1
MAP2K4	MAP2K4	MAP2K4	1	1	1	1
MAP2K5	MAP2K5	MAP2K5	1	1	1	1
MAP2K7	MAP2K7	MAP2K7	1	1	1	1
ALK	ALK	ALK	1	1	0	1
LTK	LTK	LTK	1	0	0	0
ABL1	ABL1	ABL1	1	1	1	1
ABL2	ABL2	ABL2	1	1	1	1
ACK	TNK2	TNK2	1	1	0	1
TNK1	TNK1	TNK1	1	0	0	0
AXL	AXL	AXL	1	0	0	0
MER	MERTK	MERTK	1	1	0	1
TYRO3	TYRO3	TYRO3	1	0	0	0
CCK4	PTK7	PTK7	0	0	0	0
CSK	CSK	CSK	1	1	0	1
CTK	MATK	MATK	1	1	0	1
DDR1	DDR1	DDR1	1	0	0	0
DDR2	DDR2	DDR2	1	0	0	0
EGFR	EGFR	EGFR	1	1	1	1
ErbB2	ERBB2	ERBB2	1	1	1	1
ErbB3	ERBB3	ERBB3	1	0	1	1
ErbB4	ERBB4	ERBB4	1	1	1	1
EphA1	EPHA1	EPHA1	1	0	1	1
EphA10	EPHA10	EPHA10	1	0	0	0
EphA2	EPHA2	EPHA2	1	1	1	1
EphA3	EPHA3	EPHA3	1	0	1	1
EphA4	EPHA4	EPHA4	1	1	1	1
EphA5	EPHA5	EPHA5	1	0	1	1
EphA6	EPHA6	EPHA6	1	0	1	1
EphA7	EPHA7	EPHA7	1	0	1	1
EphA8	EPHA8	EPHA8	1	0	1	1
EphB1	EPHB1	EPHB1	1	0	1	1
EphB2	EPHB2	EPHB2	1	1	1	1
EphB3	EPHB3	EPHB3	1	1	1	1
EphB4	EPHB4	EPHB4	1	0	1	1
EphB6	EPHB6	EPHB6	1	0	1	1
FAK	PTK2	PTK2	1	1	0	1
PYK2	PTK2B	PTK2B	1	1	0	1
FGFR1	FGFR1	FGFR1	1	1	0	1
FGFR2	FGFR2	FGFR2	1	1	0	1
FGFR3	FGFR3	FGFR3	1	1	0	1
FGFR4	FGFR4	FGFR4	1	1	0	1
FER	FER	FER	1	1	0	1
FES	FES	FES	1	1	0	1
IGF1R	IGF1R	IGF1R	1	1	1	1
INSR	INSR	INSR	1	1	1	1
IRR	INSRR	INSRR	1	0	1	1
JAK1	JAK1	JAK1	1	1	0	1
JAK2	JAK2	JAK2	1	1	0	1
JAK3	JAK3	JAK3	1	1	0	1
TYK2	TYK2	TYK2	1	1	1	1
LMR1	AATK	AATK	1	0	0	0
LMR2	LMTK2	LMTK2	1	1	0	1
LMR3	LMTK3	LMTK3	1	0	0	0
MET	MET	MET	1	1	1	1
RON	MST1R	MST1R	1	1	1	1
MUSK	MUSK	MUSK	1	0	0	0
FLT3	FLT3	FLT3	1	1	1	1
FMS	CSF1R	CSF1R	1	1	1	1
KIT	KIT	KIT	1	1	1	1
PDGFRa	PDGFRA	PDGFRA	1	1	1	1
PDGFRb	PDGFRB	PDGFRB	1	1	1	1
RET	RET	RET	1	1	0	1
ROR1	ROR1	ROR1	1	0	0	0
ROR2	ROR2	ROR2	1	0	0	0
RYK	RYK	RYK	1	0	0	0
ROS	ROS1	ROS1	1	0	0	0
FRK	FRK	FRK	1	1	1	1
BRK	PTK6	PTK6	1	1	1	1
SRM	SRMS	SRMS	1	1	1	1
FGR	FGR	FGR	1	1	1	1
FYN	FYN	FYN	1	1	1	1
SRC	SRC	SRC	1	1	1	1
YES	YES1	YES1	1	1	1	1
BLK	BLK	BLK	1	1	1	1
HCK	HCK	HCK	1	1	1	1
LCK	LCK	LCK	1	1	1	1
LYN	LYN	LYN	1	1	1	1
SYK	SYK	SYK	1	1	0	1
ZAP70	ZAP70	ZAP70	1	1	0	1
SuRTK106	STYK1	STYK1	1	0	0	0
BMX	BMX	BMX	1	1	1	1
BTK	BTK	BTK	1	1	1	1
ITK	ITK	ITK	1	1	1	1
TEC	TEC	TEC	1	1	1	1
TXK	TXK	TXK	1	1	1	1
TIE1	TIE1	TIE1	1	0	0	0
TIE2	TEK	TEK	1	1	0	1
TRKA	NTRK1	NTRK1	1	1	1	1
TRKB	NTRK2	NTRK2	1	1	1	1
TRKC	NTRK3	NTRK3	1	0	1	1
FLT1	FLT1	FLT1	1	1	1	1
FLT4	FLT4	FLT4	1	0	0	0
KDR	KDR	KDR	1	1	1	1
IRAK1	IRAK1	IRAK1	1	1	0	1
IRAK2	IRAK2	IRAK2	1	0	0	0
IRAK3	IRAK3	IRAK3	1	0	0	0
IRAK4	IRAK4	IRAK4	1	1	0	1
LIMK1	LIMK1	LIMK1	1	1	0	1
LIMK2	LIMK2	LIMK2	1	1	0	1
TESK1	TESK1	TESK1	1	1	0	1
TESK2	TESK2	TESK2	1	0	0	0
LRRK1	LRRK1	LRRK1	1	1	0	1
LRRK2	LRRK2	LRRK2	1	1	0	1
HH498	TNNI3K	TNNI3K	1	0	0	0
ILK	ILK	ILK	1	1	0	1
DLK	MAP3K12	MAP3K12	1	1	0	1
LZK	MAP3K13	MAP3K13	1	0	0	0
MLK1	MAP3K9	MAP3K9	1	0	0	0
MLK2	MAP3K10	MAP3K10	1	1	0	1
MLK3	MAP3K11	MAP3K11	1	1	0	1
MLK4	MLK4	MAP3K21	1	0	0	0
TAK1	MAP3K7	MAP3K7	1	1	0	1
ZAK	ZAK	MAP3K20	1	1	0	1
KSR1	KSR1	KSR1	1	1	0	1
KSR2	KSR2	KSR2	1	0	0	0
ARAF	ARAF	ARAF	1	1	0	1
BRAF	BRAF	BRAF	1	1	0	1
RAF1	RAF1	RAF1	1	1	0	1
ANKRD3	RIPK4	RIPK4	1	0	0	0
RIPK1	RIPK1	RIPK1	1	1	0	1
RIPK2	RIPK2	RIPK2	1	1	0	1
RIPK3	RIPK3	RIPK3	1	1	0	1
SgK288	ANKK1	ANKK1	1	0	0	0
ALK1	ACVRL1	ACVRL1	1	1	0	1
ALK2	ACVR1	ACVR1	1	0	0	0
ALK4	ACVR1B	ACVR1B	1	1	0	1
ALK7	ACVR1C	ACVR1C	1	0	0	0
BMPR1A	BMPR1A	BMPR1A	1	0	0	0
BMPR1B	BMPR1B	BMPR1B	1	1	0	1
TGFbR1	TGFBR1	TGFBR1	1	1	0	1
ACTR2	ACVR2A	ACVR2A	1	0	1	1
ACTR2B	ACVR2B	ACVR2B	1	0	1	1
BMPR2	BMPR2	BMPR2	1	0	0	0
MISR2	AMHR2	AMHR2	1	0	0	0
TGFbR2	TGFBR2	TGFBR2	1	1	1	1
MLKL	MLKL	MLKL	1	0	0	0

## Sheet: b|Phomics (489 kinases)
In Phomics (http://phomics.jensenlab.org/activation_loop_peptides)	HGNC 21Apr2016 (red = not an HGNC symbol)	HGNC 06Oct2017 (red = not an HGNC symbol)
AAK1	AAK1	AAK1
AATK	AATK	AATK
ABL1	ABL1	ABL1
ABL2	ABL2	ABL2
ACVR1	ACVR1	ACVR1
ACVR1B	ACVR1B	ACVR1B
ACVR1C	ACVR1C	ACVR1C
ACVR2A	ACVR2A	ACVR2A
ACVR2B	ACVR2B	ACVR2B
ACVRL1	ACVRL1	ACVRL1
ADCK1	ADCK1	ADCK1
ADCK2	ADCK2	ADCK2
ADCK3	ADCK3	ADCK3
ADCK4	ADCK4	ADCK4
ADCK5	ADCK5	ADCK5
ADRBK1	ADRBK1	ADRBK1
ADRBK2	ADRBK2	ADRBK2
AKT1	AKT1	AKT1
AKT2	AKT2	AKT2
AKT3	AKT3	AKT3
ALK	ALK	ALK
AMHR2	AMHR2	AMHR2
ANKK1	ANKK1	ANKK1
ARAF	ARAF	ARAF
AURKA	AURKA	AURKA
AURKB	AURKB	AURKB
AURKC	AURKC	AURKC
AXL	AXL	AXL
BLK	BLK	BLK
BMP2K	BMP2K	BMP2K
BMPR1A	BMPR1A	BMPR1A
BMPR1B	BMPR1B	BMPR1B
BMPR2	BMPR2	BMPR2
BMX	BMX	BMX
BRAF	BRAF	BRAF
BRSK1	BRSK1	BRSK1
BRSK2	BRSK2	BRSK2
BTK	BTK	BTK
BUB1	BUB1	BUB1
BUB1B	BUB1B	BUB1B
CAMK1	CAMK1	CAMK1
CAMK1D	CAMK1D	CAMK1D
CAMK1G	CAMK1G	CAMK1G
CAMK2A	CAMK2A	CAMK2A
CAMK2B	CAMK2B	CAMK2B
CAMK2D	CAMK2D	CAMK2D
CAMK2G	CAMK2G	CAMK2G
CAMK4	CAMK4	CAMK4
CAMKK1	CAMKK1	CAMKK1
CAMKK2	CAMKK2	CAMKK2
CAMKV	CAMKV	CAMKV
CASK	CASK	CASK
CDC42BPA	CDC42BPA	CDC42BPA
CDC42BPB	CDC42BPB	CDC42BPB
CDC42BPG	CDC42BPG	CDC42BPG
CDC7	CDC7	CDC7
CDK1	CDK1	CDK1
CDK10	CDK10	CDK10
CDK11A	CDK11A	CDK11A
CDK11B	CDK11B	CDK11B
CDK12	CDK12	CDK12
CDK13	CDK13	CDK13
CDK14	CDK14	CDK14
CDK15	CDK15	CDK15
CDK16	CDK16	CDK16
CDK17	CDK17	CDK17
CDK18	CDK18	CDK18
CDK19	CDK19	CDK19
CDK2	CDK2	CDK2
CDK20	CDK20	CDK20
CDK3	CDK3	CDK3
CDK4	CDK4	CDK4
CDK5	CDK5	CDK5
CDK6	CDK6	CDK6
CDK7	CDK7	CDK7
CDK8	CDK8	CDK8
CDK9	CDK9	CDK9
CDKL1	CDKL1	CDKL1
CDKL2	CDKL2	CDKL2
CDKL3	CDKL3	CDKL3
CDKL4	CDKL4	CDKL4
CDKL5	CDKL5	CDKL5
CHEK1	CHEK1	CHEK1
CHEK2	CHEK2	CHEK2
CHUK	CHUK	CHUK
CIT	CIT	CIT
CLK1	CLK1	CLK1
CLK2	CLK2	CLK2
CLK3	CLK3	CLK3
CLK4	CLK4	CLK4
CSF1R	CSF1R	CSF1R
CSK	CSK	CSK
CSNK1A1	CSNK1A1	CSNK1A1
CSNK1A1L	CSNK1A1L	CSNK1A1L
CSNK1D	CSNK1D	CSNK1D
CSNK1E	CSNK1E	CSNK1E
CSNK1G1	CSNK1G1	CSNK1G1
CSNK1G2	CSNK1G2	CSNK1G2
CSNK1G3	CSNK1G3	CSNK1G3
CSNK2A1	CSNK2A1	CSNK2A1
CSNK2A2	CSNK2A2	CSNK2A2
CSNK2A3	CSNK2A3	CSNK2A3
DAPK1	DAPK1	DAPK1
DAPK2	DAPK2	DAPK2
DAPK3	DAPK3	DAPK3
DCLK1	DCLK1	DCLK1
DCLK2	DCLK2	DCLK2
DCLK3	DCLK3	DCLK3
DDR1	DDR1	DDR1
DDR2	DDR2	DDR2
DMPK	DMPK	DMPK
DSTYK	DSTYK	DSTYK
DYRK1A	DYRK1A	DYRK1A
DYRK1B	DYRK1B	DYRK1B
DYRK2	DYRK2	DYRK2
DYRK3	DYRK3	DYRK3
DYRK4	DYRK4	DYRK4
EGFR	EGFR	EGFR
EIF2AK1	EIF2AK1	EIF2AK1
EIF2AK2	EIF2AK2	EIF2AK2
EIF2AK3	EIF2AK3	EIF2AK3
EIF2AK4	EIF2AK4	EIF2AK4
EPHA1	EPHA1	EPHA1
EPHA10	EPHA10	EPHA10
EPHA2	EPHA2	EPHA2
EPHA3	EPHA3	EPHA3
EPHA4	EPHA4	EPHA4
EPHA5	EPHA5	EPHA5
EPHA6	EPHA6	EPHA6
EPHA7	EPHA7	EPHA7
EPHA8	EPHA8	EPHA8
EPHB1	EPHB1	EPHB1
EPHB2	EPHB2	EPHB2
EPHB3	EPHB3	EPHB3
EPHB4	EPHB4	EPHB4
EPHB6	EPHB6	EPHB6
ERBB2	ERBB2	ERBB2
ERBB3	ERBB3	ERBB3
ERBB4	ERBB4	ERBB4
ERN1	ERN1	ERN1
ERN2	ERN2	ERN2
FER	FER	FER
FES	FES	FES
FGFR1	FGFR1	FGFR1
FGFR2	FGFR2	FGFR2
FGFR3	FGFR3	FGFR3
FGFR4	FGFR4	FGFR4
FGR	FGR	FGR
FLT1	FLT1	FLT1
FLT3	FLT3	FLT3
FLT4	FLT4	FLT4
FRK	FRK	FRK
FYN	FYN	FYN
GAK	GAK	GAK
GRK1	GRK1	GRK1
GRK4	GRK4	GRK4
GRK5	GRK5	GRK5
GRK6	GRK6	GRK6
GRK7	GRK7	GRK7
GSG2	GSG2	GSG2
GSK3A	GSK3A	GSK3A
GSK3B	GSK3B	GSK3B
GUCY2C	GUCY2C	GUCY2C
GUCY2D	GUCY2D	GUCY2D
GUCY2F	GUCY2F	GUCY2F
HCK	HCK	HCK
HIPK1	HIPK1	HIPK1
HIPK2	HIPK2	HIPK2
HIPK3	HIPK3	HIPK3
HIPK4	HIPK4	HIPK4
HUNK	HUNK	HUNK
ICK	ICK	ICK
IGF1R	IGF1R	IGF1R
IKBKB	IKBKB	IKBKB
IKBKE	IKBKE	IKBKE
ILK	ILK	ILK
INSR	INSR	INSR
INSRR	INSRR	INSRR
IRAK1	IRAK1	IRAK1
IRAK2	IRAK2	IRAK2
IRAK3	IRAK3	IRAK3
IRAK4	IRAK4	IRAK4
ITK	ITK	ITK
JAK1	JAK1	JAK1
JAK2	JAK2	JAK2
JAK3	JAK3	JAK3
KALRN	KALRN	KALRN
KDR	KDR	KDR
KIT	KIT	KIT
KSR1	KSR1	KSR1
KSR2	KSR2	KSR2
LATS1	LATS1	LATS1
LATS2	LATS2	LATS2
LCK	LCK	LCK
LIMK1	LIMK1	LIMK1
LIMK2	LIMK2	LIMK2
LMTK2	LMTK2	LMTK2
LMTK3	LMTK3	LMTK3
LRRK1	LRRK1	LRRK1
LRRK2	LRRK2	LRRK2
LTK	LTK	LTK
LYN	LYN	LYN
MAK	MAK	MAK
MAP2K1	MAP2K1	MAP2K1
MAP2K2	MAP2K2	MAP2K2
MAP2K3	MAP2K3	MAP2K3
MAP2K4	MAP2K4	MAP2K4
MAP2K5	MAP2K5	MAP2K5
MAP2K6	MAP2K6	MAP2K6
MAP2K7	MAP2K7	MAP2K7
MAP3K1	MAP3K1	MAP3K1
MAP3K10	MAP3K10	MAP3K10
MAP3K11	MAP3K11	MAP3K11
MAP3K12	MAP3K12	MAP3K12
MAP3K13	MAP3K13	MAP3K13
MAP3K14	MAP3K14	MAP3K14
MAP3K15	MAP3K15	MAP3K15
MAP3K19	MAP3K19	MAP3K19
MAP3K2	MAP3K2	MAP3K2
MAP3K3	MAP3K3	MAP3K3
MAP3K4	MAP3K4	MAP3K4
MAP3K5	MAP3K5	MAP3K5
MAP3K6	MAP3K6	MAP3K6
MAP3K7	MAP3K7	MAP3K7
MAP3K8	MAP3K8	MAP3K8
MAP3K9	MAP3K9	MAP3K9
MAP4K1	MAP4K1	MAP4K1
MAP4K2	MAP4K2	MAP4K2
MAP4K3	MAP4K3	MAP4K3
MAP4K4	MAP4K4	MAP4K4
MAP4K5	MAP4K5	MAP4K5
MAPK1	MAPK1	MAPK1
MAPK10	MAPK10	MAPK10
MAPK11	MAPK11	MAPK11
MAPK12	MAPK12	MAPK12
MAPK13	MAPK13	MAPK13
MAPK14	MAPK14	MAPK14
MAPK15	MAPK15	MAPK15
MAPK3	MAPK3	MAPK3
MAPK4	MAPK4	MAPK4
MAPK6	MAPK6	MAPK6
MAPK7	MAPK7	MAPK7
MAPK8	MAPK8	MAPK8
MAPK9	MAPK9	MAPK9
MAPKAPK2	MAPKAPK2	MAPKAPK2
MAPKAPK3	MAPKAPK3	MAPKAPK3
MAPKAPK5	MAPKAPK5	MAPKAPK5
MARK1	MARK1	MARK1
MARK2	MARK2	MARK2
MARK3	MARK3	MARK3
MARK4	MARK4	MARK4
MAST1	MAST1	MAST1
MAST2	MAST2	MAST2
MAST3	MAST3	MAST3
MAST4	MAST4	MAST4
MASTL	MASTL	MASTL
MATK	MATK	MATK
MELK	MELK	MELK
MERTK	MERTK	MERTK
MET	MET	MET
MINK1	MINK1	MINK1
MKNK1	MKNK1	MKNK1
MKNK2	MKNK2	MKNK2
MLK4	MLK4	MAP3K21
MLKL	MLKL	MLKL
MOK	MOK	MOK
MOS	MOS	MOS
MST1R	MST1R	MST1R
MUSK	MUSK	MUSK
MYLK	MYLK	MYLK
MYLK2	MYLK2	MYLK2
MYLK3	MYLK3	MYLK3
MYLK4	MYLK4	MYLK4
MYO3A	MYO3A	MYO3A
MYO3B	MYO3B	MYO3B
NEK1	NEK1	NEK1
NEK10	NEK10	NEK10
NEK11	NEK11	NEK11
NEK2	NEK2	NEK2
NEK3	NEK3	NEK3
NEK4	NEK4	NEK4
NEK5	NEK5	NEK5
NEK6	NEK6	NEK6
NEK7	NEK7	NEK7
NEK8	NEK8	NEK8
NEK9	NEK9	NEK9
NIM1K	NIM1K	NIM1K
NLK	NLK	NLK
NPR1	NPR1	NPR1
NPR2	NPR2	NPR2
NRBP1	NRBP1	NRBP1
NRBP2	NRBP2	NRBP2
NRK	NRK	NRK
NTRK1	NTRK1	NTRK1
NTRK2	NTRK2	NTRK2
NTRK3	NTRK3	NTRK3
NUAK1	NUAK1	NUAK1
NUAK2	NUAK2	NUAK2
OBSCN	OBSCN	OBSCN
OXSR1	OXSR1	OXSR1
PAK1	PAK1	PAK1
PAK2	PAK2	PAK2
PAK3	PAK3	PAK3
PAK4	PAK4	PAK4
PAK6	PAK6	PAK6
PAK7	PAK7	PAK7
PAN3	PAN3	PAN3
PASK	PASK	PASK
PBK	PBK	PBK
PDGFRA	PDGFRA	PDGFRA
PDGFRB	PDGFRB	PDGFRB
PDIK1L	PDIK1L	PDIK1L
PDPK1	PDPK1	PDPK1
PDPK2P	PDPK2P	PDPK2P
PEAK1	PEAK1	PEAK1
PHKG1	PHKG1	PHKG1
PHKG2	PHKG2	PHKG2
PIK3R4	PIK3R4	PIK3R4
PIM1	PIM1	PIM1
PIM2	PIM2	PIM2
PIM3	PIM3	PIM3
PINK1	PINK1	PINK1
PKDCC	PKDCC	PKDCC
PKMYT1	PKMYT1	PKMYT1
PKN1	PKN1	PKN1
PKN2	PKN2	PKN2
PKN3	PKN3	PKN3
PLK1	PLK1	PLK1
PLK2	PLK2	PLK2
PLK3	PLK3	PLK3
PLK4	PLK4	PLK4
PNCK	PNCK	PNCK
POMK	POMK	POMK
PRKAA1	PRKAA1	PRKAA1
PRKAA2	PRKAA2	PRKAA2
PRKACA	PRKACA	PRKACA
PRKACB	PRKACB	PRKACB
PRKACG	PRKACG	PRKACG
PRKCA	PRKCA	PRKCA
PRKCB	PRKCB	PRKCB
PRKCD	PRKCD	PRKCD
PRKCE	PRKCE	PRKCE
PRKCG	PRKCG	PRKCG
PRKCH	PRKCH	PRKCH
PRKCI	PRKCI	PRKCI
PRKCQ	PRKCQ	PRKCQ
PRKCZ	PRKCZ	PRKCZ
PRKD1	PRKD1	PRKD1
PRKD2	PRKD2	PRKD2
PRKD3	PRKD3	PRKD3
PRKG1	PRKG1	PRKG1
PRKG2	PRKG2	PRKG2
PRKX	PRKX	PRKX
PRKY	PRKY	PRKY
PRPF4B	PRPF4B	PRPF4B
PSKH1	PSKH1	PSKH1
PSKH2	PSKH2	PSKH2
PTK2	PTK2	PTK2
PTK2B	PTK2B	PTK2B
PTK6	PTK6	PTK6
PXK	PXK	PXK
RAF1	RAF1	RAF1
RET	RET	RET
RIOK1	RIOK1	RIOK1
RIOK2	RIOK2	RIOK2
RIOK3	RIOK3	RIOK3
RIPK1	RIPK1	RIPK1
RIPK2	RIPK2	RIPK2
RIPK3	RIPK3	RIPK3
RIPK4	RIPK4	RIPK4
RNASEL	RNASEL	RNASEL
ROCK1	ROCK1	ROCK1
ROCK2	ROCK2	ROCK2
ROR1	ROR1	ROR1
ROR2	ROR2	ROR2
ROS1	ROS1	ROS1
RPS6KA1	RPS6KA1	RPS6KA1
RPS6KA2	RPS6KA2	RPS6KA2
RPS6KA3	RPS6KA3	RPS6KA3
RPS6KA4	RPS6KA4	RPS6KA4
RPS6KA5	RPS6KA5	RPS6KA5
RPS6KA6	RPS6KA6	RPS6KA6
RPS6KB1	RPS6KB1	RPS6KB1
RPS6KB2	RPS6KB2	RPS6KB2
RPS6KC1	RPS6KC1	RPS6KC1
RPS6KL1	RPS6KL1	RPS6KL1
RYK	RYK	RYK
SBK1	SBK1	SBK1
SBK2	SBK2	SBK2
SBK3	SBK3	SBK3
SCYL1	SCYL1	SCYL1
SCYL2	SCYL2	SCYL2
SCYL3	SCYL3	SCYL3
SGK1	SGK1	SGK1
SGK2	SGK2	SGK2
SGK223	SGK223	PRAG1
SGK3	SGK3	SGK3
SGK494	SGK494	SGK494
SIK1	SIK1	SIK1
SIK2	SIK2	SIK2
SIK3	SIK3	SIK3
SLK	SLK	SLK
SNRK	SNRK	SNRK
SPEG	SPEG	SPEG
SRC	SRC	SRC
SRMS	SRMS	SRMS
SRPK1	SRPK1	SRPK1
SRPK2	SRPK2	SRPK2
SRPK3	SRPK3	SRPK3
STK10	STK10	STK10
STK11	STK11	STK11
STK16	STK16	STK16
STK17A	STK17A	STK17A
STK17B	STK17B	STK17B
STK24	STK24	STK24
STK25	STK25	STK25
STK26	STK26	STK26
STK3	STK3	STK3
STK31	STK31	STK31
STK32A	STK32A	STK32A
STK32B	STK32B	STK32B
STK32C	STK32C	STK32C
STK33	STK33	STK33
STK35	STK35	STK35
STK36	STK36	STK36
STK38	STK38	STK38
STK38L	STK38L	STK38L
STK39	STK39	STK39
STK4	STK4	STK4
STK40	STK40	STK40
STKLD1	STKLD1	STKLD1
STRADA	STRADA	STRADA
STRADB	STRADB	STRADB
STYK1	STYK1	STYK1
SYK	SYK	SYK
TAF1	TAF1	TAF1
TAOK1	TAOK1	TAOK1
TAOK2	TAOK2	TAOK2
TAOK3	TAOK3	TAOK3
TBCK	TBCK	TBCK
TBK1	TBK1	TBK1
TEC	TEC	TEC
TEK	TEK	TEK
TESK1	TESK1	TESK1
TESK2	TESK2	TESK2
TEX14	TEX14	TEX14
TGFBR1	TGFBR1	TGFBR1
TGFBR2	TGFBR2	TGFBR2
TIE1	TIE1	TIE1
TLK1	TLK1	TLK1
TLK2	TLK2	TLK2
TNIK	TNIK	TNIK
TNK1	TNK1	TNK1
TNK2	TNK2	TNK2
TNNI3K	TNNI3K	TNNI3K
TP53RK	TP53RK	TP53RK
TRIB1	TRIB1	TRIB1
TRIB2	TRIB2	TRIB2
TRIB3	TRIB3	TRIB3
TRIO	TRIO	TRIO
TSSK1B	TSSK1B	TSSK1B
TSSK2	TSSK2	TSSK2
TSSK3	TSSK3	TSSK3
TSSK4	TSSK4	TSSK4
TSSK6	TSSK6	TSSK6
TTBK1	TTBK1	TTBK1
TTBK2	TTBK2	TTBK2
TTK	TTK	TTK
TTN	TTN	TTN
TXK	TXK	TXK
TYK2	TYK2	TYK2
TYRO3	TYRO3	TYRO3
UHMK1	UHMK1	UHMK1
ULK1	ULK1	ULK1
ULK2	ULK2	ULK2
ULK3	ULK3	ULK3
ULK4	ULK4	ULK4
VRK1	VRK1	VRK1
VRK2	VRK2	VRK2
VRK3	VRK3	VRK3
WEE1	WEE1	WEE1
WEE2	WEE2	WEE2
WNK1	WNK1	WNK1
WNK2	WNK2	WNK2
WNK3	WNK3	WNK3
WNK4	WNK4	WNK4
YES1	YES1	YES1
ZAK	ZAK	MAP3K20
ZAP70	ZAP70	ZAP70

## Sheet: c|PhosphoSitePlus (349 kinases)
In PSP (https://www.phosphosite.org/staticDownloads.action)	HGNC 21Apr2016 (red = not an HGNC symbol)	HGNC 06Oct2017 (red = not an HGNC symbol)
AAK1	AAK1	AAK1
ABL1	ABL1	ABL1
ABL2	ABL2	ABL2
ACVR1B	ACVR1B	ACVR1B
ACVRL1	ACVRL1	ACVRL1
ADRBK1	ADRBK1	GRK2
ADRBK2	ADRBK2	GRK3
AKT1	AKT1	AKT1
AKT2	AKT2	AKT2
AKT3	AKT3	AKT3
ALK	ALK	ALK
ARAF	ARAF	ARAF
ATM	ATM	ATM
ATR	ATR	ATR
AURKA	AURKA	AURKA
AURKB	AURKB	AURKB
AURKC	AURKC	AURKC
BAZ1B	BAZ1B	BAZ1B
BCR	BCR	BCR
BCR/ABL	BCR-ABL	BCR-ABL
BLK	BLK	BLK
BLVRA	BLVRA	BLVRA
BMPR1B	BMPR1B	BMPR1B
BMX	BMX	BMX
BRAF	BRAF	BRAF
BRD4	BRD4	BRD4
BRSK1	BRSK1	BRSK1
BRSK2	BRSK2	BRSK2
BTK	BTK	BTK
BUB1	BUB1	BUB1
CAMK1	CAMK1	CAMK1
CAMK1G	CAMK1G	CAMK1G
CAMK2A	CAMK2A	CAMK2A
CAMK2B	CAMK2B	CAMK2B
CAMK2D	CAMK2D	CAMK2D
CAMK2G	CAMK2G	CAMK2G
CAMK4	CAMK4	CAMK4
CAMKK1	CAMKK1	CAMKK1
CAMKK2	CAMKK2	CAMKK2
CASK	CASK	CASK
CDC42BPA	CDC42BPA	CDC42BPA
CDC7	CDC7	CDC7
CDK1	CDK1	CDK1
CDK10	CDK10	CDK10
CDK11A	CDK11A	CDK11A
CDK11B	CDK11B	CDK11B
CDK12	CDK12	CDK12
CDK13	CDK13	CDK13
CDK14	CDK14	CDK14
CDK16	CDK16	CDK16
CDK19	CDK19	CDK19
CDK2	CDK2	CDK2
CDK20	CDK20	CDK20
CDK3	CDK3	CDK3
CDK4	CDK4	CDK4
CDK5	CDK5	CDK5
CDK6	CDK6	CDK6
CDK7	CDK7	CDK7
CDK8	CDK8	CDK8
CDK9	CDK9	CDK9
CDKL5	CDKL5	CDKL5
CHEK1	CHEK1	CHEK1
CHEK2	CHEK2	CHEK2
CHUK	CHUK	CHUK
CIT	CIT	CIT
CLK1	CLK1	CLK1
CLK2	CLK2	CLK2
CLK4	CLK4	CLK4
COL4A3BP	COL4A3BP	COL4A3BP
CSF1R	CSF1R	CSF1R
CSK	CSK	CSK
CSNK1A1	CSNK1A1	CSNK1A1
CSNK1A1L	CSNK1A1L	CSNK1A1L
CSNK1D	CSNK1D	CSNK1D
CSNK1E	CSNK1E	CSNK1E
CSNK1G1	CSNK1G1	CSNK1G1
CSNK1G2	CSNK1G2	CSNK1G2
CSNK2A1	CSNK2A1	CSNK2A1
CSNK2A2	CSNK2A2	CSNK2A2
CSNK2B	CSNK2B	CSNK2B
DAPK1	DAPK1	DAPK1
DAPK2	DAPK2	DAPK2
DAPK3	DAPK3	DAPK3
DMPK	DMPK	DMPK
DYRK1A	DYRK1A	DYRK1A
DYRK1B	DYRK1B	DYRK1B
DYRK2	DYRK2	DYRK2
DYRK3	DYRK3	DYRK3
EEF2K	EEF2K	EEF2K
EGFR	EGFR	EGFR
EIF2AK1	EIF2AK1	EIF2AK1
EIF2AK2	EIF2AK2	EIF2AK2
EIF2AK3	EIF2AK3	EIF2AK3
EIF2AK4	EIF2AK4	EIF2AK4
ENPP3	ENPP3	ENPP3
EPHA2	EPHA2	EPHA2
EPHA4	EPHA4	EPHA4
EPHB2	EPHB2	EPHB2
EPHB3	EPHB3	EPHB3
ERBB2	ERBB2	ERBB2
ERBB4	ERBB4	ERBB4
ERN1	ERN1	ERN1
FAM20C	FAM20C	FAM20C
FER	FER	FER
FES	FES	FES
FGFR1	FGFR1	FGFR1
FGFR2	FGFR2	FGFR2
FGFR3	FGFR3	FGFR3
FGFR4	FGFR4	FGFR4
FGR	FGR	FGR
FLT1	FLT1	FLT1
FLT3	FLT3	FLT3
FRK	FRK	FRK
FYN	FYN	FYN
GRK1	GRK1	GRK1
GRK4	GRK4	GRK4
GRK5	GRK5	GRK5
GRK6	GRK6	GRK6
GSG2	GSG2	HASPIN
GSK3A	GSK3A	GSK3A
GSK3B	GSK3B	GSK3B
GTF2F1	GTF2F1	GTF2F1
HCK	HCK	HCK
HIPK1	HIPK1	HIPK1
HIPK2	HIPK2	HIPK2
HSPA5	HSPA5	HSPA5
ICK	ICK	ICK
IGF1R	IGF1R	IGF1R
IKBKB	IKBKB	IKBKB
IKBKE	IKBKE	IKBKE
ILK	ILK	ILK
INSR	INSR	INSR
IRAK1	IRAK1	IRAK1
IRAK4	IRAK4	IRAK4
ITK	ITK	ITK
JAK1	JAK1	JAK1
JAK2	JAK2	JAK2
JAK3	JAK3	JAK3
KDR	KDR	KDR
KIT	KIT	KIT
KSR1	KSR1	KSR1
LATS1	LATS1	LATS1
LATS2	LATS2	LATS2
LCK	LCK	LCK
LIMK1	LIMK1	LIMK1
LIMK2	LIMK2	LIMK2
LMTK2	LMTK2	LMTK2
LRRK1	LRRK1	LRRK1
LRRK2	LRRK2	LRRK2
LYN	LYN	LYN
MAP2K1	MAP2K1	MAP2K1
MAP2K2	MAP2K2	MAP2K2
MAP2K3	MAP2K3	MAP2K3
MAP2K4	MAP2K4	MAP2K4
MAP2K5	MAP2K5	MAP2K5
MAP2K6	MAP2K6	MAP2K6
MAP2K7	MAP2K7	MAP2K7
MAP3K1	MAP3K1	MAP3K1
MAP3K10	MAP3K10	MAP3K10
MAP3K11	MAP3K11	MAP3K11
MAP3K12	MAP3K12	MAP3K12
MAP3K14	MAP3K14	MAP3K14
MAP3K2	MAP3K2	MAP3K2
MAP3K3	MAP3K3	MAP3K3
MAP3K4	MAP3K4	MAP3K4
MAP3K5	MAP3K5	MAP3K5
MAP3K6	MAP3K6	MAP3K6
MAP3K7	MAP3K7	MAP3K7
MAP3K8	MAP3K8	MAP3K8
MAP4K1	MAP4K1	MAP4K1
MAP4K2	MAP4K2	MAP4K2
MAP4K3	MAP4K3	MAP4K3
MAP4K4	MAP4K4	MAP4K4
MAP4K5	MAP4K5	MAP4K5
MAPK1	MAPK1	MAPK1
MAPK10	MAPK10	MAPK10
MAPK11	MAPK11	MAPK11
MAPK12	MAPK12	MAPK12
MAPK13	MAPK13	MAPK13
MAPK14	MAPK14	MAPK14
MAPK15	MAPK15	MAPK15
MAPK3	MAPK3	MAPK3
MAPK6	MAPK6	MAPK6
MAPK7	MAPK7	MAPK7
MAPK8	MAPK8	MAPK8
MAPK9	MAPK9	MAPK9
MAPKAPK2	MAPKAPK2	MAPKAPK2
MAPKAPK3	MAPKAPK3	MAPKAPK3
MAPKAPK5	MAPKAPK5	MAPKAPK5
MARK1	MARK1	MARK1
MARK2	MARK2	MARK2
MARK3	MARK3	MARK3
MATK	MATK	MATK
MELK	MELK	MELK
MERTK	MERTK	MERTK
MET	MET	MET
MKNK1	MKNK1	MKNK1
MKNK2	MKNK2	MKNK2
MOS	MOS	MOS
MST1R	MST1R	MST1R
MTOR	MTOR	MTOR
MYLK	MYLK	MYLK
MYLK2	MYLK2	MYLK2
MYO3A	MYO3A	MYO3A
NEK1	NEK1	NEK1
NEK11	NEK11	NEK11
NEK2	NEK2	NEK2
NEK6	NEK6	NEK6
NEK9	NEK9	NEK9
NLK	NLK	NLK
NME1	NME1	NME1
NME2	NME2	NME2
NPM/ALK	NPM-ALK	NPM-ALK
NTRK1	NTRK1	NTRK1
NTRK2	NTRK2	NTRK2
NUAK1	NUAK1	NUAK1
NUAK2	NUAK2	NUAK2
OXSR1	OXSR1	OXSR1
PAK1	PAK1	PAK1
PAK2	PAK2	PAK2
PAK4	PAK4	PAK4
PAK6	PAK6	PAK6
PAK7	PAK7	PAK5
PASK	PASK	PASK
PBK	PBK	PBK
PDGFRA	PDGFRA	PDGFRA
PDGFRB	PDGFRB	PDGFRB
PDK1	PDK1	PDK1
PDK2	PDK2	PDK2
PDK3	PDK3	PDK3
PDK4	PDK4	PDK4
PDPK1	PDPK1	PDPK1
PGK1	PGK1	PGK1
PIK3CA	PIK3CA	PIK3CA
PIK3CB	PIK3CB	PIK3CB
PIK3CD	PIK3CD	PIK3CD
PIK3CG	PIK3CG	PIK3CG
PIKFYVE	PIKFYVE	PIKFYVE
PIM1	PIM1	PIM1
PIM2	PIM2	PIM2
PIM3	PIM3	PIM3
PINK1	PINK1	PINK1
PKM	PKM	PKM
PKMYT1	PKMYT1	PKMYT1
PKN1	PKN1	PKN1
PKN3	PKN3	PKN3
PLK1	PLK1	PLK1
PLK2	PLK2	PLK2
PLK3	PLK3	PLK3
PLK4	PLK4	PLK4
PNCK	PNCK	PNCK
PRKAA1	PRKAA1	PRKAA1
PRKAA2	PRKAA2	PRKAA2
PRKAB1	PRKAB1	PRKAB1
PRKACA	PRKACA	PRKACA
PRKACB	PRKACB	PRKACB
PRKCA	PRKCA	PRKCA
PRKCB	PRKCB	PRKCB
PRKCD	PRKCD	PRKCD
PRKCE	PRKCE	PRKCE
PRKCG	PRKCG	PRKCG
PRKCH	PRKCH	PRKCH
PRKCI	PRKCI	PRKCI
PRKCQ	PRKCQ	PRKCQ
PRKCZ	PRKCZ	PRKCZ
PRKD1	PRKD1	PRKD1
PRKD2	PRKD2	PRKD2
PRKD3	PRKD3	PRKD3
PRKDC	PRKDC	PRKDC
PRKG1	PRKG1	PRKG1
PRKG2	PRKG2	PRKG2
PRKX	PRKX	PRKX
PRPF4B	PRPF4B	PRPF4B
PTK2	PTK2	PTK2
PTK2B	PTK2B	PTK2B
PTK6	PTK6	PTK6
RAF1	RAF1	RAF1
RET	RET	RET
RIOK3	RIOK3	RIOK3
RIPK1	RIPK1	RIPK1
RIPK2	RIPK2	RIPK2
RIPK3	RIPK3	RIPK3
ROCK1	ROCK1	ROCK1
ROCK2	ROCK2	ROCK2
RPS6KA1	RPS6KA1	RPS6KA1
RPS6KA2	RPS6KA2	RPS6KA2
RPS6KA3	RPS6KA3	RPS6KA3
RPS6KA4	RPS6KA4	RPS6KA4
RPS6KA5	RPS6KA5	RPS6KA5
RPS6KB1	RPS6KB1	RPS6KB1
RPS6KB2	RPS6KB2	RPS6KB2
SGK1	SGK1	SGK1
SGK3	SGK3	SGK3
SIK1	SIK1	SIK1
SIK2	SIK2	SIK2
SMG1	SMG1	SMG1
SRC	SRC	SRC
SRMS	SRMS	SRMS
SRPK1	SRPK1	SRPK1
SRPK2	SRPK2	SRPK2
STK10	STK10	STK10
STK11	STK11	STK11
STK16	STK16	STK16
STK17A	STK17A	STK17A
STK24	STK24	STK24
STK25	STK25	STK25
STK26	STK26	STK26
STK3	STK3	STK3
STK38	STK38	STK38
STK38L	STK38L	STK38L
STK39	STK39	STK39
STK4	STK4	STK4
SYK	SYK	SYK
TAF1	TAF1	TAF1
TBK1	TBK1	TBK1
TEC	TEC	TEC
TEK	TEK	TEK
TESK1	TESK1	TESK1
TGFBR1	TGFBR1	TGFBR1
TGFBR2	TGFBR2	TGFBR2
TGM2	TGM2	TGM2
TLK1	TLK1	TLK1
TLK2	TLK2	TLK2
TNIK	TNIK	TNIK
TNK2	TNK2	TNK2
TP53RK	TP53RK	TP53RK
TRPM6	TRPM6	TRPM6
TRPM7	TRPM7	TRPM7
TSSK4	TSSK4	TSSK4
TTBK1	TTBK1	TTBK1
TTBK2	TTBK2	TTBK2
TTK	TTK	TTK
TXK	TXK	TXK
TYK2	TYK2	TYK2
UHMK1	UHMK1	UHMK1
ULK1	ULK1	ULK1
ULK2	ULK2	ULK2
ULK3	ULK3	ULK3
VRK1	VRK1	VRK1
VRK2	VRK2	VRK2
VRK3	VRK3	VRK3
WEE1	WEE1	WEE1
WNK1	WNK1	WNK1
WNK2	WNK2	WNK2
WNK3	WNK3	WNK3
WNK4	WNK4	WNK4
YES1	YES1	YES1
ZAK	ZAK	MAP3K20
ZAP70	ZAP70	ZAP70

## Sheet: d|NetworKIN (194 kinases)
In NWK (http://networkin.info)	HGNC 21Apr2016 (red = not an HGNC symbol)	HGNC 06Oct2017 (red = not an HGNC symbol)
ABL1	ABL1	ABL1
ABL2	ABL2	ABL2
ACVR2A	ACVR2A	ACVR2A
ACVR2B	ACVR2B	ACVR2B
ADRBK1	ADRBK1	GRK2
ADRBK2	ADRBK2	GRK3
AKT1	AKT1	AKT1
AKT2	AKT2	AKT2
AKT3	AKT3	AKT3
ATM	ATM	ATM
ATR	ATR	ATR
AURKA	AURKA	AURKA
BCKDK	BCKDK	BCKDK
BLK	BLK	BLK
BMX	BMX	BMX
BTK	BTK	BTK
CAMK1	CAMK1	CAMK1
CAMK1D	CAMK1D	CAMK1D
CAMK1G	CAMK1G	CAMK1G
CAMK2A	CAMK2A	CAMK2A
CAMK2B	CAMK2B	CAMK2B
CAMK2D	CAMK2D	CAMK2D
CAMK2G	CAMK2G	CAMK2G
CAMK4	CAMK4	CAMK4
CDC42BPA	CDC42BPA	CDC42BPA
CDC42BPB	CDC42BPB	CDC42BPB
CDC42BPG	CDC42BPG	CDC42BPG
CDK1	CDK1	CDK1
CDK2	CDK2	CDK2
CDK3	CDK3	CDK3
CDK4	CDK4	CDK4
CDK5	CDK5	CDK5
CDK6	CDK6	CDK6
CDK7	CDK7	CDK7
CHUK	CHUK	CHUK
CLK1	CLK1	CLK1
CLK2	CLK2	CLK2
CLK3	CLK3	CLK3
CLK4	CLK4	CLK4
CSF1R	CSF1R	CSF1R
CSNK1A1	CSNK1A1	CSNK1A1
CSNK1A1L	CSNK1A1L	CSNK1A1L
CSNK1D	CSNK1D	CSNK1D
CSNK1E	CSNK1E	CSNK1E
CSNK1G1	CSNK1G1	CSNK1G1
CSNK1G2	CSNK1G2	CSNK1G2
CSNK1G3	CSNK1G3	CSNK1G3
CSNK2A1	CSNK2A1	CSNK2A1
CSNK2A2	CSNK2A2	CSNK2A2
DAPK1	DAPK1	DAPK1
DAPK2	DAPK2	DAPK2
DAPK3	DAPK3	DAPK3
DMPK	DMPK	DMPK
EGFR	EGFR	EGFR
EIF2AK2	EIF2AK2	EIF2AK2
EPHA1	EPHA1	EPHA1
EPHA2	EPHA2	EPHA2
EPHA3	EPHA3	EPHA3
EPHA4	EPHA4	EPHA4
EPHA5	EPHA5	EPHA5
EPHA6	EPHA6	EPHA6
EPHA7	EPHA7	EPHA7
EPHA8	EPHA8	EPHA8
EPHB1	EPHB1	EPHB1
EPHB2	EPHB2	EPHB2
EPHB3	EPHB3	EPHB3
EPHB4	EPHB4	EPHB4
EPHB6	EPHB6	EPHB6
ERBB2	ERBB2	ERBB2
ERBB3	ERBB3	ERBB3
ERBB4	ERBB4	ERBB4
FGR	FGR	FGR
FLT1	FLT1	FLT1
FLT3	FLT3	FLT3
FRK	FRK	FRK
FYN	FYN	FYN
GRK1	GRK1	GRK1
GRK4	GRK4	GRK4
GRK5	GRK5	GRK5
GRK6	GRK6	GRK6
GRK7	GRK7	GRK7
GSK3A	GSK3A	GSK3A
GSK3B	GSK3B	GSK3B
HCK	HCK	HCK
HIPK1	HIPK1	HIPK1
HIPK2	HIPK2	HIPK2
ICK	ICK	ICK
IGF1R	IGF1R	IGF1R
IKBKB	IKBKB	IKBKB
INSR	INSR	INSR
INSRR	INSRR	INSRR
ITK	ITK	ITK
KDR	KDR	KDR
KIT	KIT	KIT
LCK	LCK	LCK
LYN	LYN	LYN
MAK	MAK	MAK
MAP2K1	MAP2K1	MAP2K1
MAP2K2	MAP2K2	MAP2K2
MAP2K3	MAP2K3	MAP2K3
MAP2K4	MAP2K4	MAP2K4
MAP2K5	MAP2K5	MAP2K5
MAP2K6	MAP2K6	MAP2K6
MAP2K7	MAP2K7	MAP2K7
MAP4K4	MAP4K4	MAP4K4
MAPK1	MAPK1	MAPK1
MAPK10	MAPK10	MAPK10
MAPK11	MAPK11	MAPK11
MAPK12	MAPK12	MAPK12
MAPK13	MAPK13	MAPK13
MAPK14	MAPK14	MAPK14
MAPK3	MAPK3	MAPK3
MAPK7	MAPK7	MAPK7
MAPK8	MAPK8	MAPK8
MAPK9	MAPK9	MAPK9
MET	MET	MET
MINK1	MINK1	MINK1
MOK	MOK	MOK
MST1R	MST1R	MST1R
NEK1	NEK1	NEK1
NEK11	NEK11	NEK11
NEK2	NEK2	NEK2
NEK3	NEK3	NEK3
NEK4	NEK4	NEK4
NLK	NLK	NLK
NRK	NRK	NRK
NTRK1	NTRK1	NTRK1
NTRK2	NTRK2	NTRK2
NTRK3	NTRK3	NTRK3
PAK1	PAK1	PAK1
PAK2	PAK2	PAK2
PAK3	PAK3	PAK3
PAK4	PAK4	PAK4
PAK6	PAK6	PAK6
PAK7	PAK7	PAK5
PDGFRA	PDGFRA	PDGFRA
PDGFRB	PDGFRB	PDGFRB
PDK1	PDK1	PDK1
PDK2	PDK2	PDK2
PDK3	PDK3	PDK3
PDK4	PDK4	PDK4
PIM1	PIM1	PIM1
PIM2	PIM2	PIM2
PIM3	PIM3	PIM3
PNCK	PNCK	PNCK
PRKAA1	PRKAA1	PRKAA1
PRKAA2	PRKAA2	PRKAA2
PRKACA	PRKACA	PRKACA
PRKACB	PRKACB	PRKACB
PRKACG	PRKACG	PRKACG
PRKCA	PRKCA	PRKCA
PRKCB	PRKCB	PRKCB
PRKCD	PRKCD	PRKCD
PRKCE	PRKCE	PRKCE
PRKCG	PRKCG	PRKCG
PRKCH	PRKCH	PRKCH
PRKCI	PRKCI	PRKCI
PRKCQ	PRKCQ	PRKCQ
PRKCZ	PRKCZ	PRKCZ
PRKD1	PRKD1	PRKD1
PRKD2	PRKD2	PRKD2
PRKD3	PRKD3	PRKD3
PRKDC	PRKDC	PRKDC
PRKG1	PRKG1	PRKG1
PRKG2	PRKG2	PRKG2
PTK6	PTK6	PTK6
ROCK1	ROCK1	ROCK1
ROCK2	ROCK2	ROCK2
RPS6KA1	RPS6KA1	RPS6KA1
RPS6KA3	RPS6KA3	RPS6KA3
RPS6KB1	RPS6KB1	RPS6KB1
RPS6KB2	RPS6KB2	RPS6KB2
SGK1	SGK1	SGK1
SGK2	SGK2	SGK2
SGK3	SGK3	SGK3
SLK	SLK	SLK
SRC	SRC	SRC
SRMS	SRMS	SRMS
STK10	STK10	STK10
STK11	STK11	STK11
STK24	STK24	STK24
STK25	STK25	STK25
STK26	STK26	STK26
STK3	STK3	STK3
STK4	STK4	STK4
TEC	TEC	TEC
TGFBR2	TGFBR2	TGFBR2
TLK1	TLK1	TLK1
TLK2	TLK2	TLK2
TNIK	TNIK	TNIK
TTK	TTK	TTK
TXK	TXK	TXK
TYK2	TYK2	TYK2
YES1	YES1	YES1

## Sheet: e|NOT in PSP & NWK (172 kin.)
In KinBase Not PSP&NWK	HGNC 21Apr2016 (red = not an HGNC symbol)	HGNC 06Oct2016 (red = not an HGNC symbol)
ABR	ABR	ABR
ADCK1	ADCK1	ADCK1
ADCK2	ADCK2	ADCK2
ADCK3	ADCK3	COQ8A
ADCK4	ADCK4	COQ8B
ADCK5	ADCK5	ADCK5
ALK2	ACVR1	ACVR1
ALK7	ACVR1C	ACVR1C
AlphaK1	ALPK1	ALPK1
AlphaK2	ALPK2	ALPK2
AlphaK3	ALPK3	ALPK3
ANKRD3	RIPK4	RIPK4
ANPa	NPR1	NPR1
ANPb	NPR2	NPR2
AXL	AXL	AXL
BAZ1A	BAZ1A	BAZ1A
BIKE	BMP2K	BMP2K
BMPR1A	BMPR1A	BMPR1A
BMPR2	BMPR2	BMPR2
BRD2	BRD2	BRD2
BRD3	BRD3	BRD3
BRDT	BRDT	BRDT
BUBR1	BUB1B	BUB1B
caMLCK	MYLK3	MYLK3
CCK4	PTK7	PTK7
CDKL1	CDKL1	CDKL1
CDKL2	CDKL2	CDKL2
CDKL3	CDKL3	CDKL3
CDKL4	CDKL4	CDKL4
CLIK1	STK35	STK35
CLIK1L	PDIK1L	PDIK1L
CYGD	GUCY2D	GUCY2D
CYGF	GUCY2F	GUCY2F
DCLK1	DCLK1	DCLK1
DCLK2	DCLK2	DCLK2
DCLK3	DCLK3	DCLK3
DDR1	DDR1	DDR1
DDR2	DDR2	DDR2
DRAK2	STK17B	STK17B
Dusty	DSTYK	DSTYK
DYRK4	DYRK4	DYRK4
EphA10	EPHA10	EPHA10
Erk4	MAPK4	MAPK4
FAM198A	FAM198A	FAM198A
FAM198B	FAM198B	FAM198B
FAM20A	FAM20A	FAM20A
FAM20B	FAM20B	FAM20B
FASTK	FASTK	FASTK
FJB1	FJX1	FJX1
FLT4	FLT4	FLT4
Fused	STK36	STK36
G11	STK19	STK19
GAK	GAK	GAK
HH498	TNNI3K	TNNI3K
HIPK3	HIPK3	HIPK3
HIPK4	HIPK4	HIPK4
HSER	GUCY2C	GUCY2C
HUNK	HUNK	HUNK
IRAK2	IRAK2	IRAK2
IRAK3	IRAK3	IRAK3
IRE2	ERN2	ERN2
KSR2	KSR2	KSR2
LMR1	AATK	AATK
LMR3	LMTK3	LMTK3
LTK	LTK	LTK
LZK	MAP3K13	MAP3K13
MAP3K7	MAP3K15	MAP3K15
MARK4	MARK4	MARK4
MAST1	MAST1	MAST1
MAST2	MAST2	MAST2
MAST3	MAST3	MAST3
MAST4	MAST4	MAST4
MASTL	MASTL	MASTL
MEKK15	MAP3K19	MAP3K19
MISR2	AMHR2	AMHR2
MLK1	MAP3K9	MAP3K9
MLK4	MLK4	MAP3K21
MLKL	MLKL	MLKL
MSSK1	SRPK3	SRPK3
MUSK	MUSK	MUSK
MYO3B	MYO3B	MYO3B
NEK10	NEK10	NEK10
NEK5	NEK5	NEK5
NEK7	NEK7	NEK7
NEK8	NEK8	NEK8
NIM1	NIM1K	NIM1K
NME3	NME3	NME3
NME4	NME4	NME4
NME5	NME5	NME5
NME6	NME6	NME6
NME7a	NME7	NME7
NRBP1	NRBP1	NRBP1
NRBP2	NRBP2	NRBP2
Obscn	OBSCN	OBSCN
PAN3	PAN3	PAN3
PCTAIRE2	CDK17	CDK17
PCTAIRE3	CDK18	CDK18
PFTAIRE2	CDK15	CDK15
PHKg1	PHKG1	PHKG1
PHKg2	PHKG2	PHKG2
PIK3R4	PIK3R4	PIK3R4
PKN2	PKN2	PKN2
PRKY	PRKY	PRKY
PSKH1	PSKH1	PSKH1
PSKH2	PSKH2	PSKH2
QSK	SIK3	SIK3
RIOK1	RIOK1	RIOK1
RIOK2	RIOK2	RIOK2
RNAseL	RNASEL	RNASEL
ROR1	ROR1	ROR1
ROR2	ROR2	ROR2
ROS	ROS1	ROS1
RSK4	RPS6KA6	RPS6KA6
RSKL1	RPS6KC1	RPS6KC1
RSKL2	RPS6KL1	RPS6KL1
RYK	RYK	RYK
SBK	SBK1	SBK1
SCYL1	SCYL1	SCYL1
SCYL2	SCYL2	SCYL2
SCYL3	SCYL3	SCYL3
SgK069	SBK2	SBK2
SgK071	STKLD1	STKLD1
SgK085	MYLK4	MYLK4
SgK110	SBK3	SBK3
SgK196	POMK	POMK
SgK223	SGK223	PRAG1
SgK269	PEAK1	PEAK1
SgK288	ANKK1	ANKK1
SgK307	TEX14	TEX14
SgK396	STK31	STK31
SgK493	PKDCC	PKDCC
SgK494	SGK494	SGK494
SgK495	STK40	STK40
Slob	PXK	PXK
SNRK	SNRK	SNRK
SPEG	SPEG	SPEG
SSTK	TSSK6	TSSK6
STK33	STK33	STK33
STLK5	STRADA	STRADA
STLK6	STRADB	STRADB
SuRTK106	STYK1	STYK1
TAF1L	TAF1L	TAF1L
TAO1	TAOK1	TAOK1
TAO2	TAOK2	TAOK2
TAO3	TAOK3	TAOK3
TBCK	TBCK	TBCK
TESK2	TESK2	TESK2
TIE1	TIE1	TIE1
TIF1a	TRIM24	TRIM24
TIF1b	TRIM28	TRIM28
TIF1D	TRIM66	TRIM66
TIF1g	TRIM33	TRIM33
TNK1	TNK1	TNK1
Trad	KALRN	KALRN
Trb1	TRIB1	TRIB1
Trb2	TRIB2	TRIB2
Trb3	TRIB3	TRIB3
Trio	TRIO	TRIO
TRRAP	TRRAP	TRRAP
TSSK1	TSSK1B	TSSK1B
TSSK2	TSSK2	TSSK2
TSSK3	TSSK3	TSSK3
TTN	TTN	TTN
TXNDC3	NME8	NME8
TXNDC6	NME9	NME9
TYRO3	TYRO3	TYRO3
ULK4	ULK4	ULK4
VACAMKL	CAMKV	CAMKV
Wee1B	WEE2	WEE2
YANK1	STK32A	STK32A
YANK2	STK32B	STK32B
YANK3	STK32C	STK32C

## Sheet: f|In PSP,NOT in KinBase (14)
In PSP, Not in KinBase	Protein kinase?
BCR-ABL	protein serine/threonine kinase activity
NPM-ALK	protein serine/threonine kinase activity
PIK3CG	protein kinase activity [Trends Biochem. Sci. 34:244-248(2009) & electronic inference by UniProtKB]
PIK3CA	phosphatidylinositol activitities; protein kinase activity [electronic inference by UniProtKB]
CSNK2B	regulatory beta subunit of caseine kinase II (alpha subunits being catalytic)
ENPP3	no protein kinase activity annotated in UniProtKB
HSPA5	no protein kinase activity annotated in UniProtKB
PGK1	phosphoglycerate kinase activity
PIK3CB	phosphatidylinositol activitities; no protein kinase activity annotated in UniProtKB
PIK3CD	phosphatidylinositol activitities; no protein kinase activity annotated in UniProtKB
PIKFYVE	phosphatidylinositol activitities; no protein kinase activity annotated in UniProtKB
PKM	pyruvate kinase activity
PRKAB1	non-catalytic subunit of AMP-activated protein kinase (AMPK)
TGM2	no protein kinase activity annotated in UniProtKB
