# Supplementary material for: INKA, an integrative data analysis pipeline for phosphoproteomic inference of active kinases
Source: Mol Syst Biol. 2019 Apr 12;15(4):e8250. doi: 10.15252/msb.20188250 (PMC6461034; doi:10.15252/msb.20188250)
Supplement: Supplementary file 3 — Dataset EV3 [file MSB-15-e8250-s003.zip › MSB-18-8250RRR_Dataset_EV3/README.txt]

Dataset EV3. Coverage of protein kinases by various resources used in this study.

a) 538 established protein kinases from KinBase (http://kinase.com/web/current/kinbase). Data download 20 July 2016.
b) 489 kinases for which activation loop segment annotation is available from Phomics (http://phomics.jensenlab.org).  30 October 2017.
c) 349 kinases linked to substrate phosphorylation in experimental studies, provided by PhosphoSitePlus (http://www.phosphosite.org). Data download 3 July 2016.
d) 194 kinases linked to substrate phosphorylation through prediction, provided by NetworKIN (http://networkin.info). xx Month 2017.
e) 172 protein kinases that are not covered by both PhosphoSitePlus and NetworKIN.
f) 14 entries from PhosphoSitePlus that are not covered by KinBase.
