# Supplementary material for: INKA, an integrative data analysis pipeline for phosphoproteomic inference of active kinases
Source: Mol Syst Biol. 2019 Apr 12;15(4):e8250. doi: 10.15252/msb.20188250 (PMC6461034; doi:10.15252/msb.20188250)
Supplement: Supplementary file 4 — Dataset EV4 [file MSB-15-e8250-s004.zip › MSB-18-8250RRR_Dataset_EV4/Dataset_EV4.xlsx]

## Sheet: a|K562
Kinase	Kinome	ActLoop	PSP	NWK	Kin = Kinome + ActLoop	Sub = PSP + NWK	Score = sqrt(Kin*Sub)	Rel.Score	Skew = atan(Sub/Kin)*2/pi	P.value
ABL1	132.5	27.5	180	211.5	160	391.5	250.28	1	0.75301	9.9999e-06
ABL2	44	24.5	115.5	145	68.5	260.5	133.582	0.533732	0.836303	9.9999e-06
BCR	162.5	0	89	0	162.5	89	120.26	0.480503	0.318991	1.99998e-05
LYN	20.5	5	189	150.5	25.5	339.5	93.0443	0.371761	0.952273	9.9999e-06
MAPK1	35	35	10	40	70	50	59.1608	0.236379	0.394863	4.99995e-05
FYN	11	6	176.5	19	17	195.5	57.6498	0.230341	0.944781	0.000369996
SRC	6	6	259	7.5	12	266.5	56.5509	0.225951	0.971354	0.000169998
BTK	18	1.5	11	130	19.5	141	52.4357	0.209508	0.912512	0.000529995
MAPK3	18	18	28	31.5	36	59.5	46.2817	0.18492	0.653603	0.000219998
HCK	5	5	163.5	13	10	176.5	42.0119	0.16786	0.963969	0.000219998
YES1	11	6	0	34	17	34	24.0416	0.096059	0.704833	0.0173198
LCK	5	5	40.5	10	10	50.5	22.4722	0.0897883	0.875547	0.00337997
JAK2	4.5	0	71	0	4.5	71	17.8746	0.0714183	0.959705	0.00563994
TEC	2	1	9.5	46	3	55.5	12.9035	0.0515562	0.965622	0.0345197
TNK2	14.5	0	10	0	14.5	10	12.0416	0.0481125	0.384359	0.099009
TTK	1	0	0	119.5	1	119.5	10.9316	0.0436775	0.994673	0.0114499
SYK	3	0	37	0	3	37	10.5357	0.0420955	0.948495	0.0687493
MAPK14	24.5	24.5	1.5	0	49	1.5	8.57321	0.0342545	0.0194823	0.171018
HIPK2	6	6	6	0	12	6	8.48528	0.0339032	0.295167	0.0675893
FGR	1.5	0	4	36	1.5	40	7.74597	0.0309492	0.976138	0.0324397
TYK2	1	0	0	47.5	1	47.5	6.89202	0.0275373	0.986599	0.0456695
GSK3A	5	4	4	0	9	4	6	0.0239732	0.26625	0.268977
PTK2	5	4	4	0	9	4	6	0.0239732	0.26625	0.432496
GSK3B	4	4	4	0	8	4	5.65685	0.0226021	0.295167	0.189818
BMX	1	0	14	1	1	15	3.87298	0.0154746	0.957621	0.192658
EPHB4	2.5	1.5	0	1	4	1	2	0.00799106	0.155958	0.778062
CDK5	2	0	1.5	0	2	1.5	1.73205	0.00692046	0.409666	0.659823
FER	1	1	1	0	2	1	1.41421	0.00565053	0.295167	0.839362
AURKA	1	0	1	0	1	1	1	0.00399553	0.5	0.768882
AKT1	0	0	0	22	0	22	0	0	1	NA
AKT2	0	0	0	22	0	22	0	0	1	NA
AKT3	0	0	0	0	0	0	0	0	0	NA
ALK	0	0	31.5	0	0	31.5	0	0	1	NA
AURKB	1	0	0	0	1	0	0	0	0	1
AURKC	1	0	0	0	1	0	0	0	0	1
AXL	3.5	1	0	0	4.5	0	0	0	0	NA
BLK	0	0	17.5	18.5	0	36	0	0	1	NA
BMP2K	1	0	0	0	1	0	0	0	0	NA
BUB1	2	0	0	0	2	0	0	0	0	1
CDC42BPB	0	0	0	0	0	0	0	0	0	NA
CDK1	119.5	0	0	0	119.5	0	0	0	0	1
CDK16	5.5	0	0	0	5.5	0	0	0	0	1
CDK17	5.5	0	0	0	5.5	0	0	0	0	NA
CDK2	117.5	0	0	0	117.5	0	0	0	0	1
CDK3	117.5	0	0	0	117.5	0	0	0	0	1
CSF1R	0	0	0	9	0	9	0	0	1	NA
CSK	1	0	0	0	1	0	0	0	0	1
CSNK2A2	4.5	0	0	0	4.5	0	0	0	0	1
DDR1	6	4	0	0	10	0	0	0	0	NA
DYRK1A	16	16	0	0	32	0	0	0	0	1
DYRK1B	16	16	0	0	32	0	0	0	0	1
DYRK2	2	2	0	0	4	0	0	0	0	1
DYRK3	1.5	1.5	0	0	3	0	0	0	0	1
DYRK4	2	2	0	0	4	0	0	0	0	NA
EGFR	0	0	26	108	0	134	0	0	1	NA
EPHA1	0	0	0	1	0	1	0	0	1	NA
EPHA2	0	0	0	30.5	0	30.5	0	0	1	NA
EPHA3	0	0	0	11	0	11	0	0	1	NA
EPHA4	0	0	0	1	0	1	0	0	1	NA
EPHA5	0	0	0	0	0	0	0	0	0	NA
EPHA8	0	0	0	0	0	0	0	0	0	NA
EPHB1	0	0	0	15	0	15	0	0	1	NA
EPHB2	0	0	0	5	0	5	0	0	1	NA
EPHB3	0	0	0	5	0	5	0	0	1	NA
EPHB6	0	0	0	1.5	0	1.5	0	0	1	NA
ERBB2	0	0	119.5	75	0	194.5	0	0	1	NA
ERBB3	0	0	0	8.5	0	8.5	0	0	1	NA
ERBB4	0	0	0	13	0	13	0	0	1	NA
FAM20B	2	0	0	0	2	0	0	0	0	NA
FGFR1	0	0	3.5	0	0	3.5	0	0	1	NA
FGFR3	0	0	0	0	0	0	0	0	0	NA
FLT1	0	0	0	41	0	41	0	0	1	NA
FLT3	0	0	0	3.5	0	3.5	0	0	1	NA
FRK	0	0	0	2	0	2	0	0	1	NA
HIPK1	6	6	0	0	12	0	0	0	0	1
HIPK3	3	3	0	0	6	0	0	0	0	NA
ICK	0	0	0	0	0	0	0	0	0	NA
IGF1R	0	0	0	0	0	0	0	0	0	NA
INSR	0	0	22.5	34	0	56.5	0	0	1	NA
INSRR	0	0	0	5	0	5	0	0	1	NA
ITK	0	0	12	43.5	0	55.5	0	0	1	NA
JAK1	0	0	0	0	0	0	0	0	0	NA
JAK3	0	0	9.5	0	0	9.5	0	0	1	NA
KDR	0	0	4.5	7	0	11.5	0	0	1	NA
KIT	0	0	0	110	0	110	0	0	1	NA
LIMK1	0	0	0	0	0	0	0	0	0	NA
LIMK2	0	0	0	0	0	0	0	0	0	NA
MAP2K1	0	0	57	77	0	134	0	0	1	NA
MAP2K2	0	0	18	23.5	0	41.5	0	0	1	NA
MAP2K3	0	0	24.5	18.5	0	43	0	0	1	NA
MAP2K4	0	0	26.5	14	0	40.5	0	0	1	NA
MAP2K5	0	0	1	9.5	0	10.5	0	0	1	NA
MAP2K6	0	0	24.5	27.5	0	52	0	0	1	NA
MAP2K7	0	0	1	3.5	0	4.5	0	0	1	NA
MAP3K5	0	0	25.5	0	0	25.5	0	0	1	NA
MAP3K6	0	0	25.5	0	0	25.5	0	0	1	NA
MAP4K3	5.5	0	0	0	5.5	0	0	0	0	1
MAP4K4	2	0	0	0	2	0	0	0	0	1
MAP4K5	3.5	0	0	0	3.5	0	0	0	0	1
MAPK10	1	1	0	0	2	0	0	0	0	1
MAPK11	0	0	0	0	0	0	0	0	0	NA
MAPK12	0	0	0	0	0	0	0	0	0	NA
MAPK13	0	0	0	0	0	0	0	0	0	NA
MAPK7	1	1	0	0	2	0	0	0	0	1
MAPK8	1	1	0	0	2	0	0	0	0	1
MAPK9	1	1	0	0	2	0	0	0	0	1
MAPKAPK2	0	0	0	0	0	0	0	0	0	NA
MAPKAPK3	1	0	0	0	1	0	0	0	0	1
MERTK	0	0	0	0	0	0	0	0	0	NA
MET	0	0	35.5	214	0	249.5	0	0	1	NA
MINK1	4.5	0	0	0	4.5	0	0	0	0	1
MST1R	0	0	0	5.5	0	5.5	0	0	1	NA
MYLK3	1	0	0	0	1	0	0	0	0	NA
NPM-ALK	0	0	0	0	0	0	0	0	0	NA
NTRK1	0	0	0	77	0	77	0	0	1	NA
NTRK2	0	0	0	7.5	0	7.5	0	0	1	NA
PDGFRA	0	0	5	8	0	13	0	0	1	NA
PDGFRB	0	0	8	33.5	0	41.5	0	0	1	NA
PEAK1	19	0	0	0	19	0	0	0	0	NA
PKM	0	0	1	0	0	1	0	0	1	NA
PKMYT1	0	0	119.5	0	0	119.5	0	0	1	NA
PLK1	1	1	0	0	2	0	0	0	0	1
PRKACA	0	0	5	0	0	5	0	0	1	NA
PRKCA	0	0	0	0	0	0	0	0	0	NA
PRKCB	1	0	0	0	1	0	0	0	0	1
PRKCD	5	0	0	0	5	0	0	0	0	1
PRKCE	0	0	0	0	0	0	0	0	0	NA
PRKCG	0	0	0	4.5	0	4.5	0	0	1	NA
PRKCH	0	0	0	4.5	0	4.5	0	0	1	NA
PRKCI	0	0	0	0	0	0	0	0	0	NA
PRKCQ	0	0	0	4.5	0	4.5	0	0	1	NA
PRKD1	0	0	0	0	0	0	0	0	0	NA
PRKD2	0	0	0	0	0	0	0	0	0	NA
PRKDC	3	0	0	0	3	0	0	0	0	1
PRPF4B	61	61	0	0	122	0	0	0	0	1
PTK2B	1	0	0	0	1	0	0	0	0	1
PTK6	0	0	8.5	5	0	13.5	0	0	1	NA
RET	0	0	91.5	0	0	91.5	0	0	1	NA
RIPK1	2.5	0	0	0	2.5	0	0	0	0	1
RIPK2	2	0	0	0	2	0	0	0	0	1
ROCK1	0	0	0	4.5	0	4.5	0	0	1	NA
ROCK2	1	0	0	0	1	0	0	0	0	1
SRMS	0	0	0	2.5	0	2.5	0	0	1	NA
TESK1	0	0	0	0	0	0	0	0	0	NA
TGFBR2	0	0	0	0	0	0	0	0	0	NA
TNIK	1	0	0	0	1	0	0	0	0	1
TRIM28	2	0	0	0	2	0	0	0	0	NA
TXK	0	0	0	1	0	1	0	0	1	NA
TYRO3	1	0	0	0	1	0	0	0	0	NA
WEE1	0	0	237	0	0	237	0	0	1	NA
ZAP70	0	0	10	0	0	10	0	0	1	NA

## Sheet: b|SK-Mel-28
Kinase	Kinome	ActLoop	PSP	NWK	Kin = Kinome + ActLoop	Sub = PSP + NWK	Score = sqrt(Kin*Sub)	Rel.Score	Skew = atan(Sub/Kin)*2/pi	P.value
MAPK3	19.5	19.5	20.5	11	39	31.5	35.05	1	0.432528	0.000219998
SRC	5	5	107	1	10	108	32.8634	0.937614	0.941221	0.000399996
PTK2	23	20.5	21.5	0	43.5	21.5	30.5819	0.872522	0.292234	0.00425996
FYN	7	5	6.5	12.5	12	19	15.0997	0.430804	0.641382	0.0099099
YES1	7	5	1.5	16.5	12	18	14.6969	0.419314	0.625666	0.0101599
JAK2	3	0	60.5	0	3	60.5	13.4722	0.384371	0.968458	0.00451995
LYN	2	1	5.5	53.5	3	59	13.3041	0.379576	0.967657	0.00868991
INSR	4	4	5	16.5	8	21.5	13.1149	0.374177	0.773224	0.00570994
MAPK14	9	9	9.5	0	18	9.5	13.0767	0.373087	0.309157	0.0150498
MAPK1	31.5	31.5	0	1.5	63	1.5	9.72111	0.27735	0.0151548	0.0134099
LCK	5	5	5	4	10	9	9.48683	0.270666	0.466525	0.0152798
HIPK2	6	6	6	0	12	6	8.48528	0.242091	0.295167	0.0187998
IGF1R	4	4	5	4	8	9	8.48528	0.242091	0.537405	0.0189698
CDK1	51	0	1	0	51	1	7.14143	0.20375	0.0124811	0.0499195
GSK3A	5	5	5	0	10	5	7.07107	0.201743	0.295167	0.0285897
GSK3B	5	5	5	0	10	5	7.07107	0.201743	0.295167	0.0291597
FGR	1	0	20.5	27.5	1	48	6.9282	0.197666	0.986739	0.0134799
CDK5	4	0	9.5	0	4	9.5	6.16441	0.175875	0.746293	0.0171198
EPHA2	2.5	1.5	2.5	4.5	4	7	5.2915	0.15097	0.669501	0.106059
TYK2	3	0	0	6	3	6	4.24264	0.121046	0.704833	0.0432096
TNK2	9.5	1	1	0	10.5	1	3.24037	0.09245	0.0604481	0.376226
EPHA3	2	1	0	3	3	3	3	0.0855921	0.5	0.276567
ABL2	2	0	0	4	2	4	2.82843	0.080697	0.704833	0.244338
SYK	6	0	1	0	6	1	2.44949	0.0698857	0.105137	0.445736
HCK	1	1	1	1.5	2	2.5	2.23607	0.0637966	0.570447	0.314197
ABL1	0	0	13.5	72.5	0	86	0	0	1	NA
AKT1	0	0	0	1	0	1	0	0	1	NA
AKT2	0	0	0	0	0	0	0	0	0	NA
AKT3	0	0	0	0	0	0	0	0	0	NA
ALK	0	0	9	0	0	9	0	0	1	NA
AURKA	0	0	0	0	0	0	0	0	0	NA
AURKB	0	0	0	0	0	0	0	0	0	NA
AURKC	0	0	0	0	0	0	0	0	0	NA
AXL	5.5	2	0	0	7.5	0	0	0	0	NA
BCR	0	0	0	0	0	0	0	0	0	NA
BLK	0	0	0	0	0	0	0	0	0	NA
BMP2K	0	0	0	0	0	0	0	0	0	NA
BMX	0	0	24.5	0	0	24.5	0	0	1	NA
BTK	0	0	0	0	0	0	0	0	0	NA
BUB1	0	0	0	0	0	0	0	0	0	NA
CDC42BPB	0	0	0	0	0	0	0	0	0	NA
CDK16	4.5	0	0	0	4.5	0	0	0	0	1
CDK17	4.5	0	0	0	4.5	0	0	0	0	NA
CDK2	51	0	0	0	51	0	0	0	0	1
CDK3	51	0	0	0	51	0	0	0	0	1
CSF1R	0	0	0	0	0	0	0	0	0	NA
CSK	1	0	0	0	1	0	0	0	0	1
CSNK2A2	0	0	0	0	0	0	0	0	0	NA
DDR1	0	0	0	0	0	0	0	0	0	NA
DYRK1A	11.5	11.5	0	0	23	0	0	0	0	1
DYRK1B	11.5	11.5	0	0	23	0	0	0	0	1
DYRK2	3	3	0	0	6	0	0	0	0	1
DYRK3	1.5	1.5	0	0	3	0	0	0	0	1
DYRK4	3	3	0	0	6	0	0	0	0	NA
EGFR	0	0	3	43.5	0	46.5	0	0	1	NA
EPHA1	0	0	0	1.5	0	1.5	0	0	1	NA
EPHA4	1	1	0	0	2	0	0	0	0	1
EPHA5	1	1	0	0	2	0	0	0	0	1
EPHA8	0	0	0	2	0	2	0	0	1	NA
EPHB1	0	0	0	2.5	0	2.5	0	0	1	NA
EPHB2	0	0	0	4	0	4	0	0	1	NA
EPHB3	0	0	0	0	0	0	0	0	0	NA
EPHB4	0	0	0	0	0	0	0	0	0	NA
EPHB6	0	0	0	0	0	0	0	0	0	NA
ERBB2	0	0	51	40	0	91	0	0	1	NA
ERBB3	0	0	0	4	0	4	0	0	1	NA
ERBB4	0	0	0	2.5	0	2.5	0	0	1	NA
FAM20B	0	0	0	0	0	0	0	0	0	NA
FER	0	0	5.5	0	0	5.5	0	0	1	NA
FGFR1	0	0	2	0	0	2	0	0	1	NA
FGFR3	0	0	1	0	0	1	0	0	1	NA
FLT1	0	0	0	2.5	0	2.5	0	0	1	NA
FLT3	0	0	0	0	0	0	0	0	0	NA
FRK	0	0	0	0	0	0	0	0	0	NA
HIPK1	6	6	0	0	12	0	0	0	0	1
HIPK3	2	2	0	0	4	0	0	0	0	NA
ICK	1	1	0	0	2	0	0	0	0	1
INSRR	0	0	0	2	0	2	0	0	1	NA
ITK	0	0	1	11.5	0	12.5	0	0	1	NA
JAK1	0	0	1	0	0	1	0	0	1	NA
JAK3	0	0	1	0	0	1	0	0	1	NA
KDR	0	0	1	20.5	0	21.5	0	0	1	NA
KIT	0	0	0	12	0	12	0	0	1	NA
LIMK1	0	0	1	0	0	1	0	0	1	NA
LIMK2	0	0	1	0	0	1	0	0	1	NA
MAP2K1	0	0	56	63.5	0	119.5	0	0	1	NA
MAP2K2	0	0	19.5	19.5	0	39	0	0	1	NA
MAP2K3	0	0	9	13.5	0	22.5	0	0	1	NA
MAP2K4	0	0	13.5	5.5	0	19	0	0	1	NA
MAP2K5	0	0	1	6.5	0	7.5	0	0	1	NA
MAP2K6	0	0	11	12	0	23	0	0	1	NA
MAP2K7	0	0	1	3.5	0	4.5	0	0	1	NA
MAP3K5	0	0	10	0	0	10	0	0	1	NA
MAP3K6	0	0	10	0	0	10	0	0	1	NA
MAP4K3	0	0	0	0	0	0	0	0	0	NA
MAP4K4	0	0	0	0	0	0	0	0	0	NA
MAP4K5	0	0	0	0	0	0	0	0	0	NA
MAPK10	1	1	0	0	2	0	0	0	0	1
MAPK11	1	1	0	0	2	0	0	0	0	1
MAPK12	2	2	0	0	4	0	0	0	0	1
MAPK13	0	0	0	0	0	0	0	0	0	NA
MAPK7	1	1	0	0	2	0	0	0	0	1
MAPK8	1	1	0	0	2	0	0	0	0	1
MAPK9	3.5	3.5	0	0	7	0	0	0	0	1
MAPKAPK2	0	0	0	0	0	0	0	0	0	NA
MAPKAPK3	0	0	0	0	0	0	0	0	0	NA
MERTK	0	0	0	0	0	0	0	0	0	NA
MET	0	0	23	8.5	0	31.5	0	0	1	NA
MINK1	0	0	0	0	0	0	0	0	0	NA
MST1R	0	0	0	4	0	4	0	0	1	NA
MYLK3	0	0	0	0	0	0	0	0	0	NA
NPM-ALK	0	0	1	0	0	1	0	0	1	NA
NTRK1	0	0	0	0	0	0	0	0	0	NA
NTRK2	0	0	0	1	0	1	0	0	1	NA
PDGFRA	0	0	5	6	0	11	0	0	1	NA
PDGFRB	0	0	5	2	0	7	0	0	1	NA
PEAK1	7.5	0	0	0	7.5	0	0	0	0	NA
PKM	0	0	5.5	0	0	5.5	0	0	1	NA
PKMYT1	0	0	51	0	0	51	0	0	1	NA
PLK1	0	0	0	0	0	0	0	0	0	NA
PRKACA	0	0	5	0	0	5	0	0	1	NA
PRKCA	0	0	0	0	0	0	0	0	0	NA
PRKCB	0	0	0	0	0	0	0	0	0	NA
PRKCD	0	0	0	0	0	0	0	0	0	NA
PRKCE	0	0	0	1	0	1	0	0	1	NA
PRKCG	0	0	0	0	0	0	0	0	0	NA
PRKCH	0	0	0	0	0	0	0	0	0	NA
PRKCI	0	0	0	0	0	0	0	0	0	NA
PRKCQ	0	0	0	0	0	0	0	0	0	NA
PRKD1	0	0	1	0	0	1	0	0	1	NA
PRKD2	0	0	0	0	0	0	0	0	0	NA
PRKDC	0	0	0	0	0	0	0	0	0	NA
PRPF4B	51.5	51.5	0	0	103	0	0	0	0	1
PTK2B	0	0	0	0	0	0	0	0	0	NA
PTK6	0	0	0	1	0	1	0	0	1	NA
RET	0	0	93	0	0	93	0	0	1	NA
RIPK1	0	0	0	0	0	0	0	0	0	NA
RIPK2	2	0	0	0	2	0	0	0	0	1
ROCK1	0	0	0	4.5	0	4.5	0	0	1	NA
ROCK2	0	0	0	0	0	0	0	0	0	NA
SRMS	0	0	0	9.5	0	9.5	0	0	1	NA
TEC	0	0	0	5	0	5	0	0	1	NA
TESK1	0	0	1	0	0	1	0	0	1	NA
TGFBR2	0	0	0	0	0	0	0	0	0	NA
TNIK	0	0	0	0	0	0	0	0	0	NA
TRIM28	0	0	0	0	0	0	0	0	0	NA
TTK	0	0	0	51	0	51	0	0	1	NA
TXK	0	0	0	0	0	0	0	0	0	NA
TYRO3	0	0	0	0	0	0	0	0	0	NA
WEE1	0	0	102	0	0	102	0	0	1	NA
ZAP70	0	0	0	0	0	0	0	0	0	NA

## Sheet: c|HCC827-ER3
Kinase	Kinome	ActLoop	PSP	NWK	Kin = Kinome + ActLoop	Sub = PSP + NWK	Score = sqrt(Kin*Sub)	Rel.Score	Skew = atan(Sub/Kin)*2/pi	P.value
MET	234.5	107	243.5	580	341.5	823.5	530.307	1	0.749739	9.9999e-06
EGFR	143.5	10	149	497.5	153.5	646.5	315.02	0.594034	0.851594	9.9999e-06
EPHA2	53	11	52	115	64	167	103.383	0.194949	0.767017	9.9999e-06
MST1R	9	9	188	13.5	18	201.5	60.2246	0.113566	0.943281	0.000409996
ERBB2	6.5	0	22	462.5	6.5	484.5	56.1182	0.105822	0.99146	9.9999e-06
PTK2	37.5	25.5	39	0	63	39	49.5681	0.0934707	0.352883	0.0244398
FYN	7	2	67.5	154	9	221.5	44.6486	0.084194	0.974147	0.000569994
SRC	2	2	428.5	13	4	441.5	42.0238	0.0792443	0.994232	0.000399996
EPHB2	13	5	0	97	18	97	41.7852	0.0787943	0.883193	0.0106199
GSK3B	17	17	22	29	34	51	41.6413	0.0785231	0.625666	0.000349997
EPHB4	15.5	5.5	0	79	21	79	40.7308	0.0768062	0.834597	0.00849992
GSK3A	17	17	17	30.5	34	47.5	40.1871	0.0757808	0.604503	0.000439996
MAPK3	4.5	4.5	37	110	9	147	36.3731	0.0685887	0.961072	0.000579994
LYN	10	1	61.5	53	11	114.5	35.4894	0.0669225	0.939027	0.00222998
YES1	8	2	5	101.5	10	106.5	32.6343	0.0615386	0.940398	0.00600994
ABL1	1.5	1.5	196.5	98	3	294.5	29.7237	0.0560501	0.993515	0.00166998
CDK1	22	0	29	7.5	22	36.5	28.3373	0.0534356	0.654677	0.0231498
MAPK1	4.5	4.5	34.5	46	9	80.5	26.9165	0.0507565	0.929119	0.00318997
HIPK2	5	5	5	57	10	62	24.8998	0.0469536	0.898196	0.00435996
FRK	23.5	0	0	23.5	23.5	23.5	23.5	0.044314	0.5	0.0139499
ERBB4	6.5	0	0	72.5	6.5	72.5	21.7083	0.0409354	0.943076	0.00158998
MINK1	20.5	0	0	21.5	20.5	21.5	20.994	0.0395885	0.515155	0.169648
EPHB1	4	0	0	76.5	4	76.5	17.4929	0.0329863	0.966743	0.0196198
LCK	2	2	32	41.5	4	73.5	17.1464	0.032333	0.965388	0.0221998
INSR	1	1	42.5	103.5	2	146	17.088	0.0322229	0.99128	0.0212798
EPHA4	2	2	0	63	4	63	15.8745	0.0299346	0.959634	0.0274997
ERBB3	5	0	0	41	5	41	14.3178	0.0269991	0.922745	0.153888
TYK2	1	1	0	80.5	2	80.5	12.6886	0.0239269	0.984187	0.0659893
EPHB3	3.5	0	3.5	37.5	3.5	41	11.9791	0.0225891	0.945786	0.162208
TTK	3.5	0	1.5	39	3.5	40.5	11.9059	0.0224509	0.94512	0.177958
CDK2	16.5	0	7.5	0	16.5	7.5	11.1243	0.0209771	0.271599	0.206658
ABL2	2.5	1.5	10	13	4	23	9.59166	0.018087	0.89038	0.305727
CDK5	2	0	14.5	21.5	2	36	8.48528	0.0160007	0.964669	0.0802092
MAPK14	5	4	8	0	9	8	8.48528	0.0160007	0.462595	0.607094
FGR	1	0	33	37.5	1	70.5	8.39643	0.0158332	0.990971	0.0816892
CDC42BPB	8	0	0	8	8	8	8	0.0150856	0.5	0.444666
JAK1	8	4.5	5	0	12.5	5	7.90569	0.0149078	0.242238	0.760012
JAK2	2.5	0	23.5	0	2.5	23.5	7.66485	0.0144536	0.932528	0.323677
EPHA3	2	2	0	14.5	4	14.5	7.61577	0.0143611	0.828643	0.300177
EPHA5	2	2	0	14.5	4	14.5	7.61577	0.0143611	0.828643	0.299037
CSNK1A1	1.5	0	0	37.5	1.5	37.5	7.5	0.0141428	0.974549	0.117429
MELK	7.5	1	6.5	0	8.5	6.5	7.43303	0.0140165	0.415615	0.764562
PRKCI	1	0	0	52	1	52	7.2111	0.013598	0.987759	0.136069
MAPK10	5	5	0	5	10	5	7.07107	0.0133339	0.295167	0.758842
MERTK	7	4	4	0	11	4	6.63325	0.0125083	0.222035	0.809712
PRKCA	2	0	0	20	2	20	6.32456	0.0119262	0.936549	0.478085
PAK4	1	0	0	39.5	1	39.5	6.2849	0.0118514	0.983886	0.198678
HCK	1	1	8.5	4	2	12.5	5	0.00942851	0.898997	0.605764
IGF1R	1	1	7.5	2	2	9.5	4.3589	0.00821958	0.867904	0.692023
BCR	4	0	4	0	4	4	4	0.0075428	0.5	0.516045
PAK2	2	0	0	6.5	2	6.5	3.60555	0.00679899	0.80997	0.601504
FER	1	1	6	0	2	6	3.4641	0.00653226	0.795167	0.795862
PTK2B	1	1	6	0	2	6	3.4641	0.00653226	0.795167	0.818682
TGFBR2	3	2	2	0	5	2	3.16228	0.00596311	0.242238	0.901651
PRKCG	1	0	0	9.5	1	9.5	3.08221	0.00581212	0.933233	0.694293
MAP4K4	2	0	0	3.5	2	3.5	2.64575	0.0049891	0.669501	0.904571
NEK1	1.5	0	0	3.5	1.5	3.5	2.29129	0.00432068	0.742238	0.832152
PDPK1	2	0	2	0	2	2	2	0.0037714	0.5	0.934651
ADRBK1	0	0	0	60.5	0	60.5	0	0	1	NA
AKT1	0	0	0	49	0	49	0	0	1	NA
AKT2	0	0	0	0	0	0	0	0	0	NA
ALK	0	0	29	0	0	29	0	0	1	NA
ALPK3	1.5	0	0	0	1.5	0	0	0	0	NA
ARAF	1	0	0	0	1	0	0	0	0	1
ATR	0	0	0	0	0	0	0	0	0	NA
AURKA	0	0	0	2	0	2	0	0	1	NA
AXL	17.5	5.5	0	0	23	0	0	0	0	NA
BLK	0	0	0	1	0	1	0	0	1	NA
BMP2K	2	0	0	0	2	0	0	0	0	NA
BMPR2	2.5	0	0	0	2.5	0	0	0	0	NA
BMX	0	0	148.5	0	0	148.5	0	0	1	NA
BRAF	0	0	0	0	0	0	0	0	0	NA
BTK	0	0	1	7.5	0	8.5	0	0	1	NA
BUB1	2	0	0	0	2	0	0	0	0	1
BUB1B	0	0	0	0	0	0	0	0	0	NA
CAMK2A	0	0	0	14.5	0	14.5	0	0	1	NA
CAMK2B	0	0	0	0	0	0	0	0	0	NA
CDC42BPA	4.5	0	0	0	4.5	0	0	0	0	1
CDK16	1	0	0	0	1	0	0	0	0	1
CDK17	0	0	0	0	0	0	0	0	0	NA
CDK3	16.5	0	0	0	16.5	0	0	0	0	1
CDK4	2.5	0	0	0	2.5	0	0	0	0	1
CDKL5	0	0	0	0	0	0	0	0	0	NA
CHEK1	0	0	0	0	0	0	0	0	0	NA
CIT	1	0	0	0	1	0	0	0	0	1
CLK1	0	0	0	1	0	1	0	0	1	NA
CLK2	0	0	0	1	0	1	0	0	1	NA
CSF1R	0	0	0	21.5	0	21.5	0	0	1	NA
CSK	1	0	0	0	1	0	0	0	0	1
CSNK1A1L	1.5	0	0	0	1.5	0	0	0	0	1
CSNK1D	0	0	0	5	0	5	0	0	1	NA
CSNK1G1	0	0	0	8.5	0	8.5	0	0	1	NA
CSNK2A1	0	0	0	6.5	0	6.5	0	0	1	NA
CSNK2A2	0	0	0	0	0	0	0	0	0	NA
DDR1	0	0	0	0	0	0	0	0	0	NA
DYRK1A	5	5	0	0	10	0	0	0	0	1
DYRK1B	5	5	0	0	10	0	0	0	0	1
DYRK2	2	2	0	0	4	0	0	0	0	1
DYRK3	1	1	0	0	2	0	0	0	0	1
DYRK4	2	2	0	0	4	0	0	0	0	NA
EEF2K	1	0	0	0	1	0	0	0	0	1
EPHA1	0	0	0	1	0	1	0	0	1	NA
EPHA6	0	0	0	3	0	3	0	0	1	NA
EPHA7	0	0	0	14.5	0	14.5	0	0	1	NA
EPHA8	0	0	0	9	0	9	0	0	1	NA
EPHB6	0	0	0	2	0	2	0	0	1	NA
FAM20B	2	0	0	0	2	0	0	0	0	NA
FGFR1	0	0	4.5	0	0	4.5	0	0	1	NA
FGFR3	0	0	5	0	0	5	0	0	1	NA
FGFR4	1	1	0	0	2	0	0	0	0	1
FLT1	0	0	0	34	0	34	0	0	1	NA
FLT3	0	0	0	1	0	1	0	0	1	NA
GAK	4	0	0	0	4	0	0	0	0	NA
HIPK1	5	5	0	0	10	0	0	0	0	1
ICK	2.5	1.5	0	0	4	0	0	0	0	1
IKBKB	0	0	0	9.5	0	9.5	0	0	1	NA
INSRR	0	0	0	1	0	1	0	0	1	NA
ITK	0	0	5	75.5	0	80.5	0	0	1	NA
JAK3	0	0	12.5	0	0	12.5	0	0	1	NA
KDR	0	0	4	43	0	47	0	0	1	NA
KIT	0	0	3	42	0	45	0	0	1	NA
LATS1	1	0	0	0	1	0	0	0	0	1
LATS2	2	0	0	0	2	0	0	0	0	1
LIMK1	1	1	0	0	2	0	0	0	0	1
LMTK2	2.5	0	0	0	2.5	0	0	0	0	1
MAP2K1	0	0	26	65	0	91	0	0	1	NA
MAP2K2	0	0	4.5	5.5	0	10	0	0	1	NA
MAP2K3	0	0	4	26.5	0	30.5	0	0	1	NA
MAP2K4	0	0	11.5	36	0	47.5	0	0	1	NA
MAP2K5	0	0	2	19	0	21	0	0	1	NA
MAP2K6	0	0	8.5	21.5	0	30	0	0	1	NA
MAP2K7	0	0	5	20.5	0	25.5	0	0	1	NA
MAP3K4	1	0	0	0	1	0	0	0	0	1
MAP3K5	0	0	9	0	0	9	0	0	1	NA
MAP3K6	0	0	9	0	0	9	0	0	1	NA
MAP4K3	2.5	0	0	0	2.5	0	0	0	0	1
MAP4K5	1	0	0	0	1	0	0	0	0	1
MAPK11	0	0	0	2	0	2	0	0	1	NA
MAPK12	4.5	4.5	0	0	9	0	0	0	0	1
MAPK13	1	1	0	0	2	0	0	0	0	1
MAPK7	2	2	0	0	4	0	0	0	0	1
MAPK8	5	5	0	0	10	0	0	0	0	1
MAPK9	2.5	2.5	0	0	5	0	0	0	0	1
MAPKAPK3	3	3	0	0	6	0	0	0	0	1
MARK2	2	0	0	0	2	0	0	0	0	1
MARK3	1.5	0	0	0	1.5	0	0	0	0	1
MYLK	3	0	0	0	3	0	0	0	0	1
NEK7	1	0	0	0	1	0	0	0	0	NA
NLK	0	0	0	0	0	0	0	0	0	NA
NME1	0	0	0	0	0	0	0	0	0	NA
NPM-ALK	0	0	5	0	0	5	0	0	1	NA
NRK	64	1	0	0	65	0	0	0	0	1
NTRK1	0	0	0	77	0	77	0	0	1	NA
NTRK2	0	0	0	12	0	12	0	0	1	NA
PAK1	0	0	12.5	7	0	19.5	0	0	1	NA
PAK6	4.5	0	0	0	4.5	0	0	0	0	1
PBK	4	0	0	0	4	0	0	0	0	1
PDGFRA	0	0	2	27.5	0	29.5	0	0	1	NA
PDGFRB	0	0	4.5	39.5	0	44	0	0	1	NA
PDK1	0	0	2	17	0	19	0	0	1	NA
PDK2	0	0	2	2	0	4	0	0	1	NA
PDK3	0	0	2	0	0	2	0	0	1	NA
PDK4	0	0	2	0	0	2	0	0	1	NA
PEAK1	37	0	0	0	37	0	0	0	0	NA
PKM	0	0	4	0	0	4	0	0	1	NA
PKMYT1	0	0	22	0	0	22	0	0	1	NA
PKN1	1	0	0	0	1	0	0	0	0	1
PKN2	2.5	0	0	0	2.5	0	0	0	0	NA
PRKAA1	2	0	0	0	2	0	0	0	0	1
PRKACA	0	0	2	0	0	2	0	0	1	NA
PRKACB	2	0	0	0	2	0	0	0	0	1
PRKCB	0	0	0	57.5	0	57.5	0	0	1	NA
PRKCD	11	0	0	0	11	0	0	0	0	1
PRKCE	0	0	0	226.5	0	226.5	0	0	1	NA
PRKCH	0	0	0	6	0	6	0	0	1	NA
PRKCQ	0	0	0	6	0	6	0	0	1	NA
PRKD2	1	0	0	0	1	0	0	0	0	1
PRKD3	1	0	0	0	1	0	0	0	0	1
PRKDC	0	0	6.5	0	0	6.5	0	0	1	NA
PRPF4B	5.5	5.5	0	0	11	0	0	0	0	1
PTK6	0	0	6.5	3.5	0	10	0	0	1	NA
RAF1	1	0	0	0	1	0	0	0	0	1
RET	0	0	61.5	0	0	61.5	0	0	1	NA
RIOK3	0	0	0	0	0	0	0	0	0	NA
RIPK1	4	0	0	0	4	0	0	0	0	1
RIPK2	3.5	0	0	0	3.5	0	0	0	0	1
ROCK1	0	0	0	11.5	0	11.5	0	0	1	NA
ROCK2	4	0	0	0	4	0	0	0	0	1
ROR1	19.5	0	0	0	19.5	0	0	0	0	NA
RPS6KA1	1.5	0	0	0	1.5	0	0	0	0	1
RPS6KA3	1	0	0	0	1	0	0	0	0	1
RYK	1	0	0	0	1	0	0	0	0	NA
SCYL1	0	0	0	0	0	0	0	0	0	NA
SIK3	0	0	0	0	0	0	0	0	0	NA
SLK	1	0	0	0	1	0	0	0	0	1
SRMS	0	0	0	8	0	8	0	0	1	NA
STK11	0	0	0	18.5	0	18.5	0	0	1	NA
STK39	0	0	0	0	0	0	0	0	0	NA
SYK	0	0	20	0	0	20	0	0	1	NA
TAOK1	0	0	0	0	0	0	0	0	0	NA
TAOK2	1	0	0	0	1	0	0	0	0	NA
TAOK3	1	0	0	0	1	0	0	0	0	NA
TBK1	2.5	2.5	0	0	5	0	0	0	0	1
TEC	0	0	0	17.5	0	17.5	0	0	1	NA
TNIK	1	0	0	0	1	0	0	0	0	1
TNK2	19	0	0	0	19	0	0	0	0	1
TRIM28	1	0	0	0	1	0	0	0	0	NA
TRIO	1	0	0	0	1	0	0	0	0	NA
TRPM7	0	0	0	0	0	0	0	0	0	NA
TYRO3	4	4	0	0	8	0	0	0	0	NA
WEE1	0	0	38.5	0	0	38.5	0	0	1	NA
ZAP70	0	0	4.5	0	0	4.5	0	0	1	NA

## Sheet: d|H2228
Kinase	Kinome	ActLoop	PSP	NWK	Kin = Kinome + ActLoop	Sub = PSP + NWK	Score = sqrt(Kin*Sub)	Rel.Score	Skew = atan(Sub/Kin)*2/pi	P.value
PTK2	38.5	32	35.5	0	70.5	35.5	50.0275	1	0.296971	0.00159998
SRC	5.5	5.5	211	4	11	215	48.6313	0.972091	0.967457	0.000109999
ALK	49	0	43	0	49	43	45.9021	0.917537	0.45854	0.000699993
LYN	18	5.5	9.5	67.5	23.5	77	42.5382	0.850297	0.811423	0.000729993
EGFR	6.5	0	26.5	177.5	6.5	204	36.4143	0.727885	0.979722	0.000449996
MET	2.5	2.5	65	139	5	204	31.9374	0.638398	0.9844	0.000399996
EPHA2	15	6.5	13.5	30.5	21.5	44	30.7571	0.614804	0.710646	0.00632994
FYN	9.5	5.5	18	40	15	58	29.4958	0.589591	0.838887	0.00229998
ABL1	4.5	2.5	34.5	89	7	123.5	29.4024	0.587724	0.963955	0.00142999
MAPK3	12	12	15	18	24	33	28.1425	0.562541	0.599696	0.000909991
YES1	9.5	5.5	3	45	15	48	26.8328	0.536361	0.807178	0.00342997
GSK3A	18	18	18	0	36	18	25.4558	0.508837	0.295167	0.00131999
GSK3B	18	18	18	0	36	18	25.4558	0.508837	0.295167	0.00145999
MAPK14	19.5	19.5	13	0	39	13	22.5167	0.450086	0.204833	0.00563994
INSR	2	2	23	99.5	4	122.5	22.1359	0.442476	0.97922	0.00214998
MAPK1	10.5	10.5	3	8	21	11	15.1987	0.303807	0.307178	0.00804992
LCK	5.5	5.5	6.5	12.5	11	19	14.4568	0.288978	0.665905	0.0103299
ERBB2	1	0	45	130	1	175	13.2288	0.26443	0.996362	0.00381996
ABL2	5.5	2.5	9.5	12	8	21.5	13.1149	0.262153	0.773224	0.0375296
HCK	5.5	5.5	10	4.5	11	14.5	12.6293	0.252448	0.586837	0.0156898
JAK2	3	0	40.5	0	3	40.5	11.0227	0.220333	0.952929	0.0218598
FGR	1	0	33	41.5	1	74.5	8.63134	0.172532	0.991455	0.0176898
IGF1R	2	2	16	2	4	18	8.48528	0.169612	0.860791	0.0537495
HIPK2	5.5	5.5	5.5	0	11	5.5	7.77817	0.155478	0.295167	0.0654393
TYK2	3.5	0	0	15	3.5	15	7.24569	0.144834	0.854066	0.0884991
EPHB4	4.5	1	0	5.5	5.5	5.5	5.5	0.10994	0.5	0.370926
CDK5	2	0	13	0	2	13	5.09902	0.101924	0.90282	0.0811892
EPHB3	3	0	0	7.5	3	7.5	4.74342	0.0948162	0.757762	0.258197
EPHA3	2	2	0	5.5	4	5.5	4.69042	0.0937568	0.599696	0.231718
TNK2	12.5	1	1	0	13.5	1	3.67423	0.0734443	0.0470711	0.721993
EPHA4	2	2	0	3	4	3	3.4641	0.069244	0.409666	0.383846
ERBB4	1	0	0	9	1	9	3	0.059967	0.929553	0.278777
FGFR1	1	1	3.5	0	2	3.5	2.64575	0.0528859	0.669501	0.558164
TGFBR2	1	1	1	0	2	1	1.41421	0.0282687	0.295167	0.797022
FRK	1	0	0	1	1	1	1	0.019989	0.5	0.723513
SYK	1	0	1	0	1	1	1	0.019989	0.5	0.726403
AKT1	0	0	0	11	0	11	0	0	1	NA
AKT2	0	0	0	6	0	6	0	0	1	NA
AKT3	0	0	0	5	0	5	0	0	1	NA
AURKA	0	0	0	0	0	0	0	0	0	NA
AURKB	0	0	0	0	0	0	0	0	0	NA
AURKC	0	0	0	0	0	0	0	0	0	NA
AXL	5	0	0	0	5	0	0	0	0	NA
BCR	0	0	1	0	0	1	0	0	1	NA
BLK	0	0	0	0	0	0	0	0	0	NA
BMP2K	0	0	0	0	0	0	0	0	0	NA
BMX	0	0	42	0	0	42	0	0	1	NA
BTK	0	0	0	11.5	0	11.5	0	0	1	NA
BUB1	0	0	0	0	0	0	0	0	0	NA
CDC42BPB	1	0	0	0	1	0	0	0	0	1
CDK1	45	0	0	0	45	0	0	0	0	1
CDK16	2	0	0	0	2	0	0	0	0	1
CDK17	2	0	0	0	2	0	0	0	0	NA
CDK2	43.5	0	0	0	43.5	0	0	0	0	1
CDK3	43.5	0	0	0	43.5	0	0	0	0	1
CSF1R	0	0	0	15.5	0	15.5	0	0	1	NA
CSK	1	0	0	0	1	0	0	0	0	1
CSNK2A2	0	0	0	0	0	0	0	0	0	NA
DDR1	0	0	0	0	0	0	0	0	0	NA
DYRK1A	10.5	10.5	0	0	21	0	0	0	0	1
DYRK1B	10.5	10.5	0	0	21	0	0	0	0	1
DYRK2	1.5	1.5	0	0	3	0	0	0	0	1
DYRK3	2	2	0	0	4	0	0	0	0	1
DYRK4	1.5	1.5	0	0	3	0	0	0	0	NA
EPHA1	0	0	0	49	0	49	0	0	1	NA
EPHA5	2	2	0	0	4	0	0	0	0	1
EPHA8	0	0	0	3	0	3	0	0	1	NA
EPHB1	0	0	0	10	0	10	0	0	1	NA
EPHB2	0	0	0	6.5	0	6.5	0	0	1	NA
EPHB6	0	0	0	1	0	1	0	0	1	NA
ERBB3	0	0	0	10	0	10	0	0	1	NA
FAM20B	1	0	0	0	1	0	0	0	0	NA
FER	0	0	13	0	0	13	0	0	1	NA
FGFR3	0	0	1	0	0	1	0	0	1	NA
FLT1	0	0	0	21	0	21	0	0	1	NA
FLT3	0	0	0	0	0	0	0	0	0	NA
HIPK1	5.5	5.5	0	0	11	0	0	0	0	1
HIPK3	2	2	0	0	4	0	0	0	0	NA
ICK	1	1	0	0	2	0	0	0	0	1
INSRR	0	0	0	15.5	0	15.5	0	0	1	NA
ITK	0	0	1	28	0	29	0	0	1	NA
JAK1	0	0	1	0	0	1	0	0	1	NA
JAK3	0	0	1	0	0	1	0	0	1	NA
KDR	0	0	1.5	35.5	0	37	0	0	1	NA
KIT	0	0	0	33.5	0	33.5	0	0	1	NA
LIMK1	0	0	0	0	0	0	0	0	0	NA
LIMK2	0	0	0	0	0	0	0	0	0	NA
MAP2K1	0	0	40.5	47	0	87.5	0	0	1	NA
MAP2K2	0	0	12	12	0	24	0	0	1	NA
MAP2K3	0	0	19.5	11.5	0	31	0	0	1	NA
MAP2K4	0	0	22.5	8	0	30.5	0	0	1	NA
MAP2K5	0	0	1	9.5	0	10.5	0	0	1	NA
MAP2K6	0	0	19.5	22.5	0	42	0	0	1	NA
MAP2K7	0	0	1	22	0	23	0	0	1	NA
MAP3K5	0	0	20.5	0	0	20.5	0	0	1	NA
MAP3K6	0	0	20.5	0	0	20.5	0	0	1	NA
MAP4K3	0	0	0	0	0	0	0	0	0	NA
MAP4K4	0	0	0	0	0	0	0	0	0	NA
MAP4K5	2	0	0	0	2	0	0	0	0	1
MAPK10	1	1	0	0	2	0	0	0	0	1
MAPK11	0	0	0	0	0	0	0	0	0	NA
MAPK12	0	0	0	0	0	0	0	0	0	NA
MAPK13	2	2	0	0	4	0	0	0	0	1
MAPK7	1	1	0	0	2	0	0	0	0	1
MAPK8	1	1	0	0	2	0	0	0	0	1
MAPK9	2	2	0	0	4	0	0	0	0	1
MAPKAPK2	0	0	0	0	0	0	0	0	0	NA
MAPKAPK3	0	0	0	0	0	0	0	0	0	NA
MERTK	1	0	0	0	1	0	0	0	0	1
MINK1	0	0	0	0	0	0	0	0	0	NA
MST1R	0	0	2.5	4	0	6.5	0	0	1	NA
MYLK3	0	0	0	0	0	0	0	0	0	NA
NPM-ALK	0	0	1	0	0	1	0	0	1	NA
NTRK1	0	0	0	3	0	3	0	0	1	NA
NTRK2	0	0	0	6.5	0	6.5	0	0	1	NA
PDGFRA	0	0	5.5	17.5	0	23	0	0	1	NA
PDGFRB	0	0	6.5	13.5	0	20	0	0	1	NA
PEAK1	8.5	0	0	0	8.5	0	0	0	0	NA
PKM	0	0	13	0	0	13	0	0	1	NA
PKMYT1	0	0	45	0	0	45	0	0	1	NA
PLK1	0	0	0	0	0	0	0	0	0	NA
PRKACA	0	0	5.5	0	0	5.5	0	0	1	NA
PRKCA	1	0	0	0	1	0	0	0	0	1
PRKCB	0	0	0	0	0	0	0	0	0	NA
PRKCD	1	0	0	0	1	0	0	0	0	1
PRKCE	0	0	0	0	0	0	0	0	0	NA
PRKCG	1	0	0	0	1	0	0	0	0	1
PRKCH	0	0	0	0	0	0	0	0	0	NA
PRKCI	0	0	0	4.5	0	4.5	0	0	1	NA
PRKCQ	0	0	0	0	0	0	0	0	0	NA
PRKD1	0	0	0	0	0	0	0	0	0	NA
PRKD2	1	0	0	0	1	0	0	0	0	1
PRKDC	0	0	0	0	0	0	0	0	0	NA
PRPF4B	55.5	55.5	0	0	111	0	0	0	0	1
PTK2B	0	0	0	0	0	0	0	0	0	NA
PTK6	0	0	0	2.5	0	2.5	0	0	1	NA
RET	0	0	94	0	0	94	0	0	1	NA
RIPK1	0	0	0	0	0	0	0	0	0	NA
RIPK2	2.5	0	0	0	2.5	0	0	0	0	1
ROCK1	0	0	0	9	0	9	0	0	1	NA
ROCK2	0	0	0	0	0	0	0	0	0	NA
SRMS	0	0	0	13	0	13	0	0	1	NA
TEC	0	0	0	24	0	24	0	0	1	NA
TESK1	0	0	0	0	0	0	0	0	0	NA
TNIK	0	0	0	0	0	0	0	0	0	NA
TRIM28	0	0	0	0	0	0	0	0	0	NA
TTK	0	0	0	45	0	45	0	0	1	NA
TXK	0	0	0	0	0	0	0	0	0	NA
TYRO3	0	0	0	0	0	0	0	0	0	NA
WEE1	0	0	88.5	0	0	88.5	0	0	1	NA
ZAP70	0	0	3	0	0	3	0	0	1	NA

## Sheet: e|HCC827
Kinase	Kinome	ActLoop	PSP	NWK	Kin = Kinome + ActLoop	Sub = PSP + NWK	Score = sqrt(Kin*Sub)	Rel.Score	Skew = atan(Sub/Kin)*2/pi	P.value
MET	317	254	349	808	571	1157	812.802	1	0.708143	9.9999e-06
EGFR	156	14	225	695	170	920	395.474	0.486557	0.883676	9.9999e-06
EPHA2	104	21	103	201	125	304	194.936	0.239832	0.751648	9.9999e-06
MST1R	27	27	297	34	54	331	133.694	0.164485	0.897048	3.99996e-05
ERBB2	12	4	122	491	16	613	99.0353	0.121844	0.983387	2.99997e-05
GSK3B	20	20	20	96	40	116	68.1175	0.0838058	0.788604	0.00123999
FYN	8	3	132	236	11	368	63.6239	0.0782772	0.980976	0.00114999
SRC	3	3	627	17	6	644	62.1611	0.0764775	0.994069	0.000749993
EPHB2	22	8	0	98	30	98	54.2218	0.0667097	0.810883	0.00901991
LYN	9	2	71	161	11	232	50.5173	0.0621521	0.969838	0.00349997
GSK3A	20	20	20	22	40	42	40.9878	0.0504278	0.515524	0.0126999
CDK1	116	0	11	2	116	13	38.833	0.0477767	0.0710489	0.0181898
YES1	9	3	16	107	12	123	38.4187	0.047267	0.938087	0.0287397
INSR	4	4	83	97	8	180	37.9473	0.0466871	0.971724	0.0111599
MAPK1	9	9	16	64	18	80	37.9473	0.0466871	0.859107	0.0116599
ABL1	2	2	249	90	4	339	36.8239	0.0453049	0.992489	0.00176998
FRK	36	1	0	36	37	36	36.4966	0.0449022	0.49128	0.0447196
MAPK3	6	6	20	91	12	111	36.4966	0.0449022	0.931442	0.00211998
CDK2	111	0	11	0	111	11	34.9428	0.0429906	0.0628831	0.0124799
EPHB4	13	3	0	72	16	72	33.9411	0.0417582	0.860791	0.0327697
ERBB3	21	0	0	47	21	47	31.4166	0.0386522	0.732494	0.0612594
PRKCD	20	0	34	0	20	34	26.0768	0.0320826	0.661494	0.159458
ERBB4	8	0	0	71	8	71	23.8328	0.0293217	0.928569	0.00319997
PTK2	23	10	17	0	33	17	23.6854	0.0291405	0.302837	0.363416
TTK	4	0	0	139	4	139	23.5797	0.0290103	0.981685	0.00791992
ADRBK1	1	1	0	141	2	141	16.7929	0.0206605	0.990971	0.0385096
MINK1	25	0	0	10	25	10	15.8114	0.0194529	0.242238	0.451355
EPHB3	4	1	0	47	5	47	15.3297	0.0188603	0.932528	0.161308
EPHB1	3	0	0	76	3	76	15.0997	0.0185773	0.974883	0.0172998
HIPK2	2	2	2	55	4	57	15.0997	0.0185773	0.955398	0.0564794
CSNK1A1	3	0	0	68	3	68	14.2829	0.0175724	0.971932	0.0624194
EPHA7	4	2	0	32	6	32	13.8564	0.0170477	0.882004	0.291537
FGR	2	0	12	73	2	85	13.0384	0.0160413	0.985023	0.0876091
SYK	7	0	24	0	7	24	12.9615	0.0159467	0.819331	0.172448
LCK	1	1	45	35	2	80	12.6491	0.0155624	0.984088	0.097019
JAK1	12	9	7	0	21	7	12.1244	0.0149167	0.204833	0.658913
ABL2	2	2	11	21	4	32	11.3137	0.0139194	0.920833	0.125629
TYK2	2	0	0	62	2	62	11.1355	0.0137002	0.979471	0.0479795
IGF1R	4	4	10	5	8	15	10.9545	0.0134774	0.688083	0.499025
MAPK14	5	5	12	0	10	12	10.9545	0.0134774	0.557716	0.500995
EPHA4	1	1	0	59	2	59	10.8628	0.0133646	0.978428	0.142419
JAK2	3	0	39	0	3	39	10.8167	0.0133079	0.951125	0.159168
AKT1	1	0	5	107	1	112	10.583	0.0130204	0.994316	0.0562194
HCK	2	2	20	8	4	28	10.583	0.0130204	0.909666	0.381806
PRKCA	2	0	10	44	2	54	10.3923	0.0127858	0.976432	0.175788
CDC42BPB	10	0	0	10	10	10	10	0.0123031	0.5	0.315597
MAPK7	3	3	0	16	6	16	9.79796	0.0120545	0.771599	0.437606
PAK1	3	0	11	19	3	30	9.48683	0.0116718	0.936549	0.0772192
MELK	9	1	8	0	10	8	8.94427	0.0110042	0.429553	0.617044
EPHA3	1	1	0	31	2	31	7.87401	0.00968749	0.958985	0.314867
EPHA5	1	1	0	28	2	28	7.48331	0.00920681	0.954604	0.353546
PRKCG	2	0	0	23	2	23	6.78233	0.00834438	0.944781	0.457195
MAP2K6	1	0	7	29	1	36	6	0.00738187	0.982321	0.256287
PRKCI	1	0	0	34	1	34	5.83095	0.00717389	0.981281	0.284437
MAP2K3	1	0	5	23	1	28	5.2915	0.0065102	0.977273	0.339137
PTK6	1	0	14	8	1	22	4.69042	0.00577067	0.971083	0.424006
CDK5	1	0	12	4	1	16	4	0.00492125	0.960263	0.539455
TGFBR2	2	2	2	0	4	2	2.82843	0.00347985	0.295167	0.95005
FER	1	0	5	0	1	5	2.23607	0.00275106	0.874334	0.863491
MERTK	4	1	1	0	5	1	2.23607	0.00275106	0.125666	0.96196
PDPK1	2	0	2	0	2	2	2	0.00246062	0.5	0.932681
CDKL5	1	1	1	0	2	1	1.41421	0.00173992	0.295167	0.9696
EPHA1	1	1	0	1	2	1	1.41421	0.00173992	0.295167	0.96875
RIPK2	2	0	1	0	2	1	1.41421	0.00173992	0.295167	0.96867
ADCK2	1	0	0	0	1	0	0	0	0	NA
ADRBK2	1	1	0	0	2	0	0	0	0	NA
AKT2	1	0	0	0	1	0	0	0	0	NA
AKT3	1	0	0	0	1	0	0	0	0	NA
ALK	0	0	39	0	0	39	0	0	1	NA
ALPK3	1	0	0	0	1	0	0	0	0	NA
ARAF	1	0	0	0	1	0	0	0	0	NA
BCR	9	0	0	0	9	0	0	0	0	NA
BCR-ABL	0	0	7	0	0	7	0	0	1	NA
BLK	0	0	0	4	0	4	0	0	1	NA
BMP2K	1	0	0	0	1	0	0	0	0	NA
BMPR2	3	0	0	0	3	0	0	0	0	NA
BMX	0	0	274	0	0	274	0	0	1	NA
BTK	0	0	0	22	0	22	0	0	1	NA
BUB1	1	0	0	0	1	0	0	0	0	NA
BUB1B	2	0	0	0	2	0	0	0	0	NA
CAMK2A	0	0	0	23	0	23	0	0	1	NA
CAMK2B	0	0	0	3	0	3	0	0	1	NA
CAMK2D	0	0	0	3	0	3	0	0	1	NA
CAMK2G	0	0	0	5	0	5	0	0	1	NA
CDC42BPA	1	0	0	0	1	0	0	0	0	NA
CDK3	111	0	0	0	111	0	0	0	0	NA
CDK4	8	0	0	0	8	0	0	0	0	NA
CDK6	1	0	0	0	1	0	0	0	0	NA
CHEK1	1	0	0	0	1	0	0	0	0	NA
CHUK	0	0	0	5	0	5	0	0	1	NA
CIT	1	0	0	0	1	0	0	0	0	NA
COL4A3BP	1	0	0	0	1	0	0	0	0	NA
CSF1R	0	0	0	23	0	23	0	0	1	NA
CSK	2	0	0	0	2	0	0	0	0	NA
CSNK1A1L	3	0	0	0	3	0	0	0	0	NA
CSNK1G1	0	0	0	2	0	2	0	0	1	NA
CSNK2A1	0	0	0	7	0	7	0	0	1	NA
CSNK2A2	1	0	0	0	1	0	0	0	0	NA
DDR1	3	3	0	0	6	0	0	0	0	NA
DYRK1A	7	6	0	0	13	0	0	0	0	NA
DYRK1B	6	6	0	0	12	0	0	0	0	NA
DYRK2	0	0	0	0	0	0	0	0	0	NA
DYRK3	1	1	0	0	2	0	0	0	0	NA
DYRK4	0	0	0	0	0	0	0	0	0	NA
EPHA6	0	0	0	2	0	2	0	0	1	NA
EPHA8	0	0	0	8	0	8	0	0	1	NA
EPHB6	0	0	0	5	0	5	0	0	1	NA
FAM20B	2	0	0	0	2	0	0	0	0	NA
FGFR1	0	0	7	0	0	7	0	0	1	NA
FGFR3	0	0	7	0	0	7	0	0	1	NA
FLT1	0	0	0	38	0	38	0	0	1	NA
FLT3	0	0	0	5	0	5	0	0	1	NA
GAK	1	0	0	0	1	0	0	0	0	NA
HIPK1	2	2	0	0	4	0	0	0	0	NA
HIPK3	1	1	0	0	2	0	0	0	0	NA
IKBKB	0	0	0	7	0	7	0	0	1	NA
INSRR	0	0	0	3	0	3	0	0	1	NA
ITK	0	0	4	66	0	70	0	0	1	NA
JAK3	0	0	26	0	0	26	0	0	1	NA
KALRN	1	0	0	0	1	0	0	0	0	NA
KDR	0	0	3	33	0	36	0	0	1	NA
KIT	0	0	10	57	0	67	0	0	1	NA
LATS2	1	0	0	0	1	0	0	0	0	NA
LIMK1	1	1	0	0	2	0	0	0	0	NA
LIMK2	1	0	0	0	1	0	0	0	0	NA
LMTK2	1	0	0	0	1	0	0	0	0	NA
MAP2K1	0	0	35	55	0	90	0	0	1	NA
MAP2K2	0	0	6	10	0	16	0	0	1	NA
MAP2K4	0	0	20	44	0	64	0	0	1	NA
MAP2K5	0	0	3	21	0	24	0	0	1	NA
MAP2K7	0	0	7	17	0	24	0	0	1	NA
MAP3K5	0	0	12	0	0	12	0	0	1	NA
MAP3K6	0	0	12	0	0	12	0	0	1	NA
MAP3K9	2	0	0	0	2	0	0	0	0	NA
MAP4K3	4	0	0	0	4	0	0	0	0	NA
MAP4K4	3	0	0	0	3	0	0	0	0	NA
MAP4K5	1	0	0	0	1	0	0	0	0	NA
MAPK10	7	7	0	0	14	0	0	0	0	NA
MAPK11	0	0	0	2	0	2	0	0	1	NA
MAPK12	2	2	0	0	4	0	0	0	0	NA
MAPK13	5	5	0	0	10	0	0	0	0	NA
MAPK8	7	7	0	0	14	0	0	0	0	NA
MAPK9	8	8	0	0	16	0	0	0	0	NA
MAPKAPK3	4	4	0	0	8	0	0	0	0	NA
MARK2	4	0	0	0	4	0	0	0	0	NA
MARK3	3	0	0	0	3	0	0	0	0	NA
MATK	0	0	1	0	0	1	0	0	1	NA
MYLK	0	0	0	0	0	0	0	0	0	NA
NEK7	2	1	0	0	3	0	0	0	0	NA
NLK	0	0	0	0	0	0	0	0	0	NA
NME1	1	0	0	0	1	0	0	0	0	NA
NPM-ALK	0	0	7	0	0	7	0	0	1	NA
NRK	5	0	0	0	5	0	0	0	0	NA
NTRK1	0	0	0	26	0	26	0	0	1	NA
NTRK2	0	0	0	21	0	21	0	0	1	NA
NTRK3	0	0	0	0	0	0	0	0	0	NA
PAK2	4	0	0	0	4	0	0	0	0	NA
PAK6	3	0	0	0	3	0	0	0	0	NA
PBK	1	0	0	0	1	0	0	0	0	NA
PDGFRA	0	0	1	48	0	49	0	0	1	NA
PDGFRB	0	0	15	60	0	75	0	0	1	NA
PDK1	0	0	2	0	0	2	0	0	1	NA
PDK2	0	0	2	2	0	4	0	0	1	NA
PDK3	0	0	2	0	0	2	0	0	1	NA
PDK4	0	0	2	0	0	2	0	0	1	NA
PEAK1	24	0	0	0	24	0	0	0	0	NA
PKM	0	0	4	0	0	4	0	0	1	NA
PKMYT1	0	0	116	0	0	116	0	0	1	NA
PKN2	11	0	0	0	11	0	0	0	0	NA
PRKAA1	1	0	0	0	1	0	0	0	0	NA
PRKACA	0	0	1	0	0	1	0	0	1	NA
PRKCB	0	0	2	223	0	225	0	0	1	NA
PRKCE	0	0	0	280	0	280	0	0	1	NA
PRKCH	0	0	2	6	0	8	0	0	1	NA
PRKCQ	0	0	0	10	0	10	0	0	1	NA
PRKD3	0	0	0	0	0	0	0	0	0	NA
PRKG2	0	0	0	11	0	11	0	0	1	NA
PRPF4B	12	12	0	0	24	0	0	0	0	NA
PTK2B	9	5	0	0	14	0	0	0	0	NA
RAF1	1	0	0	0	1	0	0	0	0	NA
RET	0	0	65	0	0	65	0	0	1	NA
RIPK1	4	0	0	0	4	0	0	0	0	NA
ROCK2	3	0	0	0	3	0	0	0	0	NA
ROR1	23	0	0	0	23	0	0	0	0	NA
RPS6KA1	2	0	0	0	2	0	0	0	0	NA
RPS6KA2	0	0	0	0	0	0	0	0	0	NA
RPS6KA3	0	0	0	0	0	0	0	0	0	NA
RPS6KA4	1	0	0	0	1	0	0	0	0	NA
RPS6KA6	0	0	0	0	0	0	0	0	0	NA
SCYL1	1	0	0	0	1	0	0	0	0	NA
SLK	1	0	0	0	1	0	0	0	0	NA
SRMS	0	0	1	22	0	23	0	0	1	NA
SRPK2	0	0	0	0	0	0	0	0	0	NA
STK24	1	0	0	0	1	0	0	0	0	NA
STK26	1	0	0	0	1	0	0	0	0	NA
STK3	1	0	0	0	1	0	0	0	0	NA
TAOK1	2	0	0	0	2	0	0	0	0	NA
TAOK2	2	0	0	0	2	0	0	0	0	NA
TAOK3	2	0	0	0	2	0	0	0	0	NA
TBCK	0	0	0	0	0	0	0	0	0	NA
TEC	0	0	0	28	0	28	0	0	1	NA
TNIK	2	0	0	0	2	0	0	0	0	NA
TNK1	1	1	0	0	2	0	0	0	0	NA
TNK2	3	0	0	0	3	0	0	0	0	NA
TRIM28	0	0	0	0	0	0	0	0	0	NA
TRIM33	1	0	0	0	1	0	0	0	0	NA
TYRO3	2	1	0	0	3	0	0	0	0	NA
WEE1	0	0	227	0	0	227	0	0	1	NA
ZAP70	0	0	3	0	0	3	0	0	1	NA

## Sheet: f|H3255
Kinase	Kinome	Act.Loop	PSP	NWK	Kin = Kinome + ActLoop	Sub = PSP + NWK	Score = sqrt(Kin*Sub)	Rel.Score	Skew = atan(Sub/Kin)*2/pi
EGFR	40	2	80	106	42	186	88.3855	1	0.858618
MET	23	19	48	93	42	141	76.9545	0.870669	0.815696
PTK2	24	24	24	0	48	24	33.9411	0.384012	0.295167
EPHA2	17	4	17	25	21	42	29.6985	0.336011	0.704833
ERBB2	6	1	8	113	7	121	29.1033	0.329276	0.963212
SRC	3	3	103	1	6	104	24.98	0.282625	0.963313
GSK3A	12	12	24	0	24	24	24	0.271538	0.5
GSK3B	12	12	24	0	24	24	24	0.271538	0.5
FYN	5	3	20	27	8	47	19.3907	0.219388	0.892668
YES1	6	3	0	33	9	33	17.2337	0.194983	0.830499
LCK	3	3	17	9	6	26	12.49	0.141313	0.855615
EPHB4	12	2	0	10	14	10	11.8322	0.13387	0.394863
LYN	5	0	4	16	5	20	10	0.113141	0.844042
EPHB3	6.66667	1	6.66667	5	7.66667	11.6667	9.45751	0.107003	0.629882
EPHA4	6	1	5	6	7	11	8.77496	0.0992806	0.639209
INSR	1	1	11	7	2	18	6	0.0678844	0.929553
ERBB4	2	0	0	16	2	16	5.65685	0.064002	0.920833
ERBB3	3	0	0	10	3	10	5.47723	0.0619697	0.814453
MAPK3	2.5	2.5	5	0	5	5	5	0.0565704	0.5
EPHA1	3	3	0	3	6	3	4.24264	0.0480015	0.295167
SYK	1	0	17	0	1	17	4.12311	0.0466491	0.962595
HIPK2	2	2	4	0	4	4	4	0.0452563	0.5
PTK6	1	0	10	4	1	14	3.74166	0.0423334	0.954604
EPHB2	2	1	0	4	3	4	3.4641	0.0391931	0.590334
FER	1	1	5	0	2	5	3.16228	0.0357782	0.757762
TYK2	1	0	0	10	1	10	3.16228	0.0357782	0.936549
EPHB1	2	0	0	4	2	4	2.82843	0.032001	0.704833
IGF1R	1	1	2	2	2	4	2.82843	0.032001	0.704833
EPHA7	2	0	0	3	2	3	2.44949	0.0277137	0.625666
EPHA3	1	1	0	2	2	2	2	0.0226281	0.5
EPHA5	1	1	0	2	2	2	2	0.0226281	0.5
FRK	2	0	0	2	2	2	2	0.0226281	0.5
CDKL5	1	1	1	0	2	1	1.41421	0.0160005	0.295167
MERTK	1	1	1	0	2	1	1.41421	0.0160005	0.295167
ABL1	0	0	32	22	0	54	0	0	NA
ABL2	0	0	1	0	0	1	0	0	NA
ALK	0	0	6	0	0	6	0	0	NA
AXL	1	1	0	0	2	0	0	0	0
BLK	0	0	0	3	0	3	0	0	NA
BMX	0	0	36	0	0	36	0	0	NA
BRDT	4	0	0	0	4	0	0	0	0
CDC42BPB	1	0	0	0	1	0	0	0	0
CDK1	5	0	0	0	5	0	0	0	0
CDK2	5	0	0	0	5	0	0	0	0
CDK3	5	0	0	0	5	0	0	0	0
CDK5	1	0	0	0	1	0	0	0	0
CSF1R	0	0	0	1	0	1	0	0	NA
CSK	0	0	1	0	0	1	0	0	NA
CSNK1A1	3	0	0	0	3	0	0	0	0
CSNK1A1L	3	0	0	0	3	0	0	0	0
DYRK1A	6	4	0	0	10	0	0	0	0
DYRK1B	4	4	0	0	8	0	0	0	0
EPHA8	0	0	0	5	0	5	0	0	NA
EPHB6	0	0	0	1	0	1	0	0	NA
FAM20B	1	0	0	0	1	0	0	0	0
FGFR1	0	0	1	0	0	1	0	0	NA
FGR	0	0	20	12	0	32	0	0	NA
FLT1	0	0	0	8	0	8	0	0	NA
HCK	0	0	4	6	0	10	0	0	NA
HIPK1	2	2	0	0	4	0	0	0	0
HIPK3	2	2	0	0	4	0	0	0	0
ICK	2	2	0	0	4	0	0	0	0
ITK	0	0	0	8	0	8	0	0	NA
JAK2	0	0	11	0	0	11	0	0	NA
JAK3	0	0	2	0	0	2	0	0	NA
KDR	0	0	0	11	0	11	0	0	NA
KIT	0	0	0	12	0	12	0	0	NA
MAP2K1	0	0	29	15	0	44	0	0	NA
MAP2K2	0	0	5	2.5	0	7.5	0	0	NA
MAP2K3	0	0	14	4	0	18	0	0	NA
MAP2K4	0	0	14	1	0	15	0	0	NA
MAP2K5	0	0	2	5	0	7	0	0	NA
MAP2K6	0	0	14	20	0	34	0	0	NA
MAP3K5	0	0	14	0	0	14	0	0	NA
MAP3K6	0	0	14	0	0	14	0	0	NA
MAPK1	2.5	2.5	0	0	5	0	0	0	0
MAPK13	5	5	0	0	10	0	0	0	0
MAPK14	14	14	0	0	28	0	0	0	0
MAPK7	2	2	0	0	4	0	0	0	0
MATK	0	0	3	0	0	3	0	0	NA
MINK1	1	0	0	0	1	0	0	0	0
MST1R	0	0	19	0	0	19	0	0	NA
NRK	1	0	0	0	1	0	0	0	0
NTRK1	0	0	6	10	0	16	0	0	NA
NTRK2	0	0	2	0	0	2	0	0	NA
PDGFRA	0	0	9	1	0	10	0	0	NA
PDGFRB	0	0	11	11	0	22	0	0	NA
PEAK1	5	0	0	0	5	0	0	0	0
PKM	0	0	4	0	0	4	0	0	NA
PKMYT1	0	0	4	0	0	4	0	0	NA
PRKACA	0	0	9	0	0	9	0	0	NA
PRKCD	6	0	0	0	6	0	0	0	0
PRPF4B	5	5	0	0	10	0	0	0	0
PTK2B	6	6	0	0	12	0	0	0	0
RET	0	0	47	0	0	47	0	0	NA
SGK223	2	0	0	0	2	0	0	0	0
SRMS	0	0	1	2	0	3	0	0	NA
TEC	0	0	0	4	0	4	0	0	NA
TNK2	3	0	0	0	3	0	0	0	0
TYRO3	1	1	0	0	2	0	0	0	0
WEE1	0	0	8	0	0	8	0	0	NA
ZAP70	0	0	11	0	0	11	0	0	NA

## Sheet: g|A204
Kinase	Kinome	Act.Loop	PSP	NWK	Kin = Kinome + ActLoop	Sub = PSP + NWK	Score = sqrt(Kin*Sub)	Rel.Score	Skew = atan(Sub/Kin)*2/pi
EPHA2	37	18	28	44	55	72	62.9285	1	0.584713
PDGFRA	45	0	21	43	45	64	53.6656	0.852803	0.609867
FGFR1	46	23	35	0	69	35	49.1427	0.780928	0.298847
FYN	30	6	21	16	36	37	36.4966	0.579969	0.50872
PTK2	29	29	19	0	58	19	33.1964	0.527525	0.201534
GSK3A	21	21	21	0	42	21	29.6985	0.47194	0.295167
ABL1	6	2	20	26	8	46	19.1833	0.304843	0.89038
JAK2	11	0	29	0	11	29	17.8606	0.283823	0.769197
EPHB4	16	4	0	13	20	13	16.1245	0.256235	0.366932
EGFR	3	0	17	58	3	75	15	0.238366	0.974549
MAPK3	6	6	15	0	12	15	13.4164	0.213201	0.570447
EPHB3	10	0	6	6	10	12	10.9544	0.174078	0.557716
TYK2	4	0	0	11	4	11	6.63325	0.105409	0.777965
EPHA7	4	4	0	4	8	4	5.65685	0.089893	0.295167
TNK2	13	2	2	0	15	2	5.47723	0.087039	0.0843849
FER	2	0	3	0	2	3	2.44949	0.038925	0.625666
EPHA3	1	0	0	1	1	1	1	0.015891	0.5
MELK	1	0	1	0	1	1	1	0.015891	0.5
ABL2	0	0	6	10	0	16	0	0	NA
ALK	0	0	13	0	0	13	0	0	NA
AXL	6	6	0	0	12	0	0	0	0
BLK	0	0	0	1	0	1	0	0	NA
BMX	0	0	47	0	0	47	0	0	NA
BTK	0	0	0	1	0	1	0	0	NA
CDK1	38	0	0	0	38	0	0	0	0
CDK16	1	0	0	0	1	0	0	0	0
CDK5	2	0	0	0	2	0	0	0	0
DDR1	4	4	0	0	8	0	0	0	0
DDR2	31	25	0	0	56	0	0	0	0
DYRK1A	16	16	0	0	32	0	0	0	0
EPHA1	0	0	0	2	0	2	0	0	NA
EPHA4	0	0	0	47	0	47	0	0	NA
EPHB1	0	0	0	4	0	4	0	0	NA
EPHB2	0	0	0	11	0	11	0	0	NA
EPHB6	0	0	0	10	0	10	0	0	NA
ERBB2	0	0	37	50	0	87	0	0	NA
ERBB4	0	0	0	8	0	8	0	0	NA
FGR	0	0	15	8	0	23	0	0	NA
FLT1	0	0	0	2	0	2	0	0	NA
GSK3B	0	0	21	0	0	21	0	0	NA
HCK	0	0	2	1	0	3	0	0	NA
HIPK1	12	12	0	0	24	0	0	0	0
HIPK2	0	0	12	0	0	12	0	0	NA
HIPK3	3	3	0	0	6	0	0	0	0
IGF1R	0	0	0	10	0	10	0	0	NA
INSR	0	0	5	8	0	13	0	0	NA
INSRR	0	0	0	1	0	1	0	0	NA
ITK	0	0	6	46	0	52	0	0	NA
JAK1	3	3	0	0	6	0	0	0	0
JAK3	0	0	3	0	0	3	0	0	NA
KDR	0	0	1	8	0	9	0	0	NA
KIT	0	0	0	4	0	4	0	0	NA
LCK	0	0	4	0	0	4	0	0	NA
LYN	0	0	9	47	0	56	0	0	NA
MAK	1	0	0	0	1	0	0	0	0
MAP2K1	0	0	36	19	0	55	0	0	NA
MAP2K2	0	0	15	6	0	21	0	0	NA
MAP2K3	0	0	11	1	0	12	0	0	NA
MAP2K4	0	0	11	0	0	11	0	0	NA
MAP2K5	0	0	0	4	0	4	0	0	NA
MAP2K6	0	0	12	13	0	25	0	0	NA
MAP3K5	0	0	11	0	0	11	0	0	NA
MAP3K6	0	0	11	0	0	11	0	0	NA
MAPK1	9	9	0	0	18	0	0	0	0
MAPK12	1	1	0	0	2	0	0	0	0
MAPK14	11	11	0	0	22	0	0	0	0
MET	0	0	23	40	0	63	0	0	NA
NTRK1	0	0	4	15	0	19	0	0	NA
NTRK2	0	0	0	8	0	8	0	0	NA
PDGFRB	0	0	6	6	0	12	0	0	NA
PEAK1	27	0	0	0	27	0	0	0	0
PKM	0	0	3	0	0	3	0	0	NA
PKMYT1	0	0	37	0	0	37	0	0	NA
PRKACA	0	0	6	0	0	6	0	0	NA
PRKACB	1	0	0	0	1	0	0	0	0
PRPF4B	15	15	0	0	30	0	0	0	0
PTK6	0	0	8	9	0	17	0	0	NA
RET	0	0	54	0	0	54	0	0	NA
RIPK2	2	0	0	0	2	0	0	0	0
RPS6KA3	2	0	0	0	2	0	0	0	0
SGK223	3	0	0	0	3	0	0	0	0
SRC	0	0	148	5	0	153	0	0	NA
SRMS	0	0	0	4	0	4	0	0	NA
SYK	0	0	13	0	0	13	0	0	NA
TEC	0	0	0	16	0	16	0	0	NA
TYRO3	4	4	0	0	8	0	0	0	0
WEE1	0	0	37	0	0	37	0	0	NA
YES1	0	0	0	22	0	22	0	0	NA
ZAP70	0	0	4	0	0	4	0	0	NA

## Sheet: h|MNNG
Kinase	Kinome	Act.Loop	PSP	NWK	Kin = Kinome + ActLoop	Sub = PSP + NWK	Score = sqrt(Kin*Sub)	Rel.Score	Skew = atan(Sub/Kin)*2/pi
MET	50	45	61	79	95	140	115.326	1	0.620448
PTK2	49	47	31	0	96	31	54.5527	0.473032	0.198846
FYN	10	4	19	45	14	64	29.9333	0.259554	0.862899
EGFR	6	0	26	102	6	128	27.7128	0.240301	0.97018
EPHA2	9	8	9	20	17	29	22.2036	0.19253	0.662454
ABL1	4	4	27	32	8	59	21.7256	0.188385	0.914202
PDGFRA	19	0	6	17	19	23	20.9045	0.181265	0.560448
GSK3A	13	13	13	0	26	13	18.3848	0.159416	0.295167
FGFR1	4	4	4	0	8	4	5.65685	0.0490511	0.295167
EPHB4	5	0	0	5	5	5	5	0.0433555	0.5
TEC	2	2	0	6	4	6	4.89898	0.0424795	0.625666
TYK2	2	0	0	6	2	6	3.4641	0.0300376	0.795167
ABL2	0	0	7	8	0	15	0	0	NA
ALK	0	0	10	0	0	10	0	0	NA
AXL	5	5	0	0	10	0	0	0	0
BMX	0	0	56	0	0	56	0	0	NA
BTK	0	0	0	5	0	5	0	0	NA
CDK1	19	0	0	0	19	0	0	0	0
DDR2	1	0	0	0	1	0	0	0	0
DYRK1A	6	6	0	0	12	0	0	0	0
DYRK2	4	4	0	0	8	0	0	0	0
EPHA3	0	0	0	3	0	3	0	0	NA
EPHA4	0	0	0	6	0	6	0	0	NA
EPHB1	0	0	0	6	0	6	0	0	NA
EPHB2	0	0	0	4	0	4	0	0	NA
ERBB2	0	0	19	62	0	81	0	0	NA
ERBB3	0	0	0	15	0	15	0	0	NA
ERBB4	0	0	0	8	0	8	0	0	NA
FER	0	0	4	0	0	4	0	0	NA
FGR	0	0	22	33	0	55	0	0	NA
FLT1	0	0	0	13	0	13	0	0	NA
GSK3B	0	0	13	0	0	13	0	0	NA
HCK	0	0	4	0	0	4	0	0	NA
HIPK1	6	6	0	0	12	0	0	0	0
HIPK2	0	0	6	0	0	6	0	0	NA
HIPK3	4	4	0	0	8	0	0	0	0
INSR	0	0	15	4	0	19	0	0	NA
ITK	0	0	3	16	0	19	0	0	NA
JAK1	1	1	0	0	2	0	0	0	0
JAK2	0	0	7	0	0	7	0	0	NA
JAK3	0	0	5	0	0	5	0	0	NA
KDR	0	0	0	17	0	17	0	0	NA
KIT	0	0	0	3	0	3	0	0	NA
LCK	0	0	5	14	0	19	0	0	NA
LYN	0	0	9	21	0	30	0	0	NA
MAP2K1	0	0	16	13	0	29	0	0	NA
MAP2K2	0	0	3	0	0	3	0	0	NA
MAP2K3	0	0	7	2	0	9	0	0	NA
MAP2K4	0	0	8	3	0	11	0	0	NA
MAP2K5	0	0	0	5	0	5	0	0	NA
MAP2K6	0	0	7	7	0	14	0	0	NA
MAP2K7	0	0	0	1	0	1	0	0	NA
MAP3K5	0	0	7	0	0	7	0	0	NA
MAP3K6	0	0	7	0	0	7	0	0	NA
MAPK1	3	3	0	0	6	0	0	0	0
MAPK14	7	7	0	0	14	0	0	0	0
MAPK3	0	0	3	0	0	3	0	0	NA
MAPK9	1	1	0	0	2	0	0	0	0
MARK2	1	0	0	0	1	0	0	0	0
MST1R	0	0	26	0	0	26	0	0	NA
NTRK1	0	0	3	6	0	9	0	0	NA
NTRK2	0	0	0	1	0	1	0	0	NA
PBK	1	0	0	0	1	0	0	0	0
PDGFRB	0	0	4	12	0	16	0	0	NA
PEAK1	4	0	0	0	4	0	0	0	0
PKM	0	0	4	0	0	4	0	0	NA
PKMYT1	0	0	19	0	0	19	0	0	NA
PLK3	1	0	0	0	1	0	0	0	0
PRKACA	0	0	4	0	0	4	0	0	NA
PRKDC	7	0	0	0	7	0	0	0	0
PRPF4B	4	4	0	0	8	0	0	0	0
PTK6	0	0	5	8	0	13	0	0	NA
RET	0	0	49	0	0	49	0	0	NA
RIPK2	4	0	0	0	4	0	0	0	0
SGK223	1	0	0	0	1	0	0	0	0
SRC	0	0	98	3	0	101	0	0	NA
SRMS	0	0	0	12	0	12	0	0	NA
SYK	0	0	9	0	0	9	0	0	NA
TNK2	4	0	0	0	4	0	0	0	0
TRIM28	3	0	0	0	3	0	0	0	0
WEE1	0	0	19	0	0	19	0	0	NA
YES1	0	0	2	10	0	12	0	0	NA
ZAP70	0	0	3	0	0	3	0	0	NA

## Sheet: i|U87
Kinase	Kinome	ActLoop	PSP	NWK	Kin = Kinome + ActLoop	Sub = PSP + NWK	Score = sqrt(Kin*Sub)	Rel.Score	Skew = atan(Sub/Kin)*2/pi	P.value
GSK3A	19	19	19	19	38	38	38	1	0.5	9.9999e-06
SRC	5	4	91	8	9	99	29.8496	0.785516	0.942284	0.000119999
EGFR	9	1	29	60	10	89	29.8329	0.785075	0.928768	0.000119999
MET	7	3	15	65	10	80	28.2843	0.744323	0.920833	0.000469995
GSK3B	19	19	19	0	38	19	26.8701	0.707107	0.295167	0.000159998
YES1	11	4	0	35	15	35	22.9129	0.60297	0.742238	0.00147999
FYN	11	4	10	14	15	24	18.9737	0.499307	0.644385	0.00434996
MAPK3	9	9	17	3	18	20	18.9737	0.499307	0.533475	0.00516995
MAPK1	16	16	8	2	32	10	17.8885	0.470751	0.192822	0.00711993
ABL1	2	1	39	35	3	74	14.8997	0.392096	0.974205	0.00297997
JAK2	6	0	34	0	6	34	14.2829	0.375865	0.8888	0.00108999
LYN	4	0	11	21	4	32	11.3137	0.297729	0.920833	0.0179498
CDK1	13	0	0	9	13	9	10.8167	0.284649	0.385502	0.0254297
CDK2	13	0	9	0	13	9	10.8167	0.284649	0.385502	0.0254897
LCK	4	4	5	5	8	10	8.94427	0.235376	0.570447	0.0160498
TNK2	13	4	4	0	17	4	8.24621	0.217006	0.147117	0.208538
EPHB2	4	2	0	9	6	9	7.34847	0.193381	0.625666	0.0617194
FGR	3	0	5	13	3	18	7.34847	0.193381	0.894863	0.0288797
INSR	1	1	15	9	2	24	6.9282	0.182321	0.947071	0.0422096
PTK2	6	3	5	0	9	5	6.7082	0.176532	0.322829	0.138809
EPHA2	2	1	2	11	3	13	6.245	0.164342	0.855615	0.112649
TYK2	3	0	0	12	3	12	6	0.157895	0.844042	0.0169598
HIPK2	4	4	4	0	8	4	5.65685	0.148865	0.295167	0.0781992
ABL2	1	1	2	13	2	15	5.47723	0.144138	0.915615	0.0799892
CDK5	2	0	11	0	2	11	4.69042	0.123432	0.885502	0.0419796
MAPK14	5	5	2	0	10	2	4.47214	0.117688	0.125666	0.306727
CDKL5	3	3	3	0	6	3	4.24264	0.111648	0.295167	0.175628
KDR	1	0	1	10	1	11	3.31662	0.0872796	0.942284	0.131539
EPHB1	2	0	0	5	2	5	3.16228	0.0832178	0.757762	0.155758
FGFR1	1	1	4	0	2	4	2.82843	0.0744323	0.704833	0.327387
BLK	2	0	0	2	2	2	2	0.0526316	0.5	0.328597
FER	2	0	2	0	2	2	2	0.0526316	0.5	0.329277
IGF1R	1	1	1	1	2	2	2	0.0526316	0.5	0.478545
FRK	1	0	0	1	1	1	1	0.0263158	0.5	0.591054
ADRBK1	0	0	0	3	0	3	0	0	1	NA
AKT1	0	0	0	5	0	5	0	0	1	NA
AKT2	0	0	0	0	0	0	0	0	0	NA
ALK	0	0	9	0	0	9	0	0	1	NA
ATR	0	0	0	0	0	0	0	0	0	NA
AURKB	0	0	0	0	0	0	0	0	0	NA
AXL	3	3	0	0	6	0	0	0	0	NA
BMX	0	0	10	0	0	10	0	0	1	NA
BTK	0	0	0	1	0	1	0	0	1	NA
CAMK1	0	0	0	0	0	0	0	0	0	NA
CAMK2A	0	0	0	3	0	3	0	0	1	NA
CDC42BPA	0	0	0	0	0	0	0	0	0	NA
CDK16	0	0	0	0	0	0	0	0	0	NA
CDK3	13	0	0	0	13	0	0	0	0	NA
CDK7	0	0	0	1	0	1	0	0	1	NA
CIT	0	0	0	0	0	0	0	0	0	NA
CLK1	0	0	0	0	0	0	0	0	0	NA
CLK2	0	0	0	0	0	0	0	0	0	NA
CSF1R	0	0	0	3	0	3	0	0	1	NA
CSK	0	0	1	0	0	1	0	0	1	NA
CSNK1A1	0	0	0	9	0	9	0	0	1	NA
CSNK2A1	0	0	0	0	0	0	0	0	0	NA
DAPK1	0	0	0	0	0	0	0	0	0	NA
DAPK3	0	0	0	0	0	0	0	0	0	NA
DDR2	6	1	0	0	7	0	0	0	0	NA
DYRK1A	9	9	0	0	18	0	0	0	0	NA
DYRK1B	9	9	0	0	18	0	0	0	0	NA
DYRK2	2	2	0	0	4	0	0	0	0	NA
DYRK3	1	1	0	0	2	0	0	0	0	NA
DYRK4	2	2	0	0	4	0	0	0	0	NA
EIF2AK2	0	0	0	0	0	0	0	0	0	NA
EPHA1	0	0	0	3	0	3	0	0	1	NA
EPHA3	0	0	0	1	0	1	0	0	1	NA
EPHA4	0	0	0	3	0	3	0	0	1	NA
EPHA5	0	0	0	0	0	0	0	0	0	NA
EPHA6	0	0	0	1	0	1	0	0	1	NA
EPHA8	0	0	0	5	0	5	0	0	1	NA
EPHB3	0	0	0	1	0	1	0	0	1	NA
EPHB4	0	0	0	2	0	2	0	0	1	NA
EPHB6	0	0	0	1	0	1	0	0	1	NA
ERBB2	0	0	13	55	0	68	0	0	1	NA
ERBB3	0	0	0	2	0	2	0	0	1	NA
ERBB4	0	0	0	5	0	5	0	0	1	NA
FLT1	0	0	0	4	0	4	0	0	1	NA
GRK5	0	0	0	0	0	0	0	0	0	NA
HCK	0	0	3	1	0	4	0	0	1	NA
HIPK1	4	4	0	0	8	0	0	0	0	NA
HIPK3	2	2	0	0	4	0	0	0	0	NA
ICK	1	1	0	0	2	0	0	0	0	NA
ILK	0	0	0	0	0	0	0	0	0	NA
INSRR	0	0	0	0	0	0	0	0	0	NA
ITK	0	0	2	18	0	20	0	0	1	NA
JAK3	0	0	1	0	0	1	0	0	1	NA
KIT	0	0	0	15	0	15	0	0	1	NA
LIMK1	0	0	0	0	0	0	0	0	0	NA
LIMK2	0	0	0	0	0	0	0	0	0	NA
MAP2K1	0	0	44	30	0	74	0	0	1	NA
MAP2K2	0	0	9	9	0	18	0	0	1	NA
MAP2K3	0	0	5	10	0	15	0	0	1	NA
MAP2K4	0	0	10	9	0	19	0	0	1	NA
MAP2K5	0	0	2	12	0	14	0	0	1	NA
MAP2K6	0	0	5	5	0	10	0	0	1	NA
MAP2K7	0	0	5	3	0	8	0	0	1	NA
MAP3K12	0	0	0	0	0	0	0	0	0	NA
MAP3K5	0	0	7	0	0	7	0	0	1	NA
MAP3K6	0	0	7	0	0	7	0	0	1	NA
MAP4K4	0	0	0	0	0	0	0	0	0	NA
MAPK10	2	2	0	0	4	0	0	0	0	NA
MAPK11	0	0	0	0	0	0	0	0	0	NA
MAPK12	0	0	0	0	0	0	0	0	0	NA
MAPK13	0	0	0	0	0	0	0	0	0	NA
MAPK6	0	0	0	0	0	0	0	0	0	NA
MAPK7	2	2	0	0	4	0	0	0	0	NA
MAPK8	2	2	0	0	4	0	0	0	0	NA
MAPK9	3	3	0	0	6	0	0	0	0	NA
MAPKAPK3	0	0	0	0	0	0	0	0	0	NA
MATK	0	0	3	0	0	3	0	0	1	NA
MELK	0	0	0	0	0	0	0	0	0	NA
MINK1	0	0	0	0	0	0	0	0	0	NA
MOS	0	0	0	0	0	0	0	0	0	NA
MST1R	0	0	6	0	0	6	0	0	1	NA
MYLK	1	0	0	0	1	0	0	0	0	NA
NEK1	0	0	0	0	0	0	0	0	0	NA
NEK7	0	0	0	0	0	0	0	0	0	NA
NTRK1	0	0	0	8	0	8	0	0	1	NA
NTRK2	0	0	0	5	0	5	0	0	1	NA
PAK1	0	0	17	8	0	25	0	0	1	NA
PDGFRA	0	0	4	12	0	16	0	0	1	NA
PDGFRB	0	0	4	1	0	5	0	0	1	NA
PDK1	0	0	0	19	0	19	0	0	1	NA
PEAK1	7	0	0	0	7	0	0	0	0	NA
PKM	0	0	2	0	0	2	0	0	1	NA
PKMYT1	0	0	13	0	0	13	0	0	1	NA
PRKACA	0	0	4	0	0	4	0	0	1	NA
PRKCA	0	0	0	0	0	0	0	0	0	NA
PRKCB	0	0	0	5	0	5	0	0	1	NA
PRKCD	0	0	0	0	0	0	0	0	0	NA
PRKCE	0	0	0	4	0	4	0	0	1	NA
PRKCH	0	0	0	4	0	4	0	0	1	NA
PRKCI	0	0	0	4	0	4	0	0	1	NA
PRKCQ	0	0	0	4	0	4	0	0	1	NA
PRKD1	0	0	0	3	0	3	0	0	1	NA
PRKD2	0	0	0	0	0	0	0	0	0	NA
PRKDC	0	0	9	0	0	9	0	0	1	NA
PRKG1	0	0	0	0	0	0	0	0	0	NA
PRPF4B	5	5	0	0	10	0	0	0	0	NA
PTK6	0	0	1	5	0	6	0	0	1	NA
RET	0	0	43	0	0	43	0	0	1	NA
RIPK1	0	0	0	0	0	0	0	0	0	NA
RIPK2	2	0	0	0	2	0	0	0	0	NA
ROCK1	0	0	0	14	0	14	0	0	1	NA
ROCK2	0	0	0	0	0	0	0	0	0	NA
RPS6KA2	0	0	0	0	0	0	0	0	0	NA
SCYL1	0	0	0	0	0	0	0	0	0	NA
SGK1	0	0	0	0	0	0	0	0	0	NA
SMG1	0	0	0	0	0	0	0	0	0	NA
SRMS	0	0	0	2	0	2	0	0	1	NA
STK11	0	0	0	0	0	0	0	0	0	NA
SYK	0	0	4	0	0	4	0	0	1	NA
TAOK1	1	0	0	0	1	0	0	0	0	NA
TBCK	0	0	0	0	0	0	0	0	0	NA
TEC	0	0	0	11	0	11	0	0	1	NA
TGFBR2	0	0	0	0	0	0	0	0	0	NA
TTK	0	0	0	14	0	14	0	0	1	NA
WEE1	0	0	26	0	0	26	0	0	1	NA

## Sheet: j|U87-EGFRvIII
Kinase	Kinome	ActLoop	PSP	NWK	Kin = Kinome + ActLoop	Sub = PSP + NWK	Score = sqrt(Kin*Sub)	Rel.Score	Skew = atan(Sub/Kin)*2/pi	P.value
EGFR	119	3	111	197	122	308	193.845	1	0.759903	9.9999e-06
MET	17	11	33	134	28	167	68.3813	0.352762	0.894245	5.99994e-05
SRC	9	9	196	20	18	216	62.3538	0.321668	0.947071	9.9999e-06
FYN	18	9	38	60	27	98	51.4393	0.265363	0.828851	9.9999e-06
YES1	18	9	5	53	27	58	39.5727	0.204146	0.722636	7.99992e-05
GSK3A	18	18	18	18	36	36	36	0.185715	0.5	0.00119999
ABL1	4	3	104	63	7	167	34.1906	0.176381	0.973331	0.000359996
MAPK3	7	7	27	36	14	63	29.6985	0.153207	0.860791	0.00286997
LCK	9	9	21	16	18	37	25.807	0.133132	0.711752	0.000509995
GSK3B	18	18	18	0	36	18	25.4558	0.13132	0.295167	0.00846992
EPHA2	11	3	11	31	14	42	24.2487	0.125093	0.795167	0.0163598
MAPK1	13	13	20	2	26	22	23.9165	0.123379	0.447071	0.00693993
INSR	3	3	30	30	6	60	18.9737	0.0978805	0.936549	0.00748993
CDK1	16	0	0	19	16	19	17.4356	0.0899459	0.554434	0.0170398
CDK2	15	0	18	0	15	18	16.4317	0.084767	0.557716	0.0149099
PTK2	11	8	11	0	19	11	14.4568	0.0745792	0.334095	0.151118
JAK2	6	0	33	0	6	33	14.0712	0.0725901	0.885502	0.00627994
FGR	3	0	10	47	3	57	13.0767	0.0674594	0.966525	0.00240998
ABL2	3	3	4	11	6	15	9.48683	0.0489402	0.757762	0.126279
MAPK14	7	7	6	0	14	6	9.16515	0.0472808	0.257762	0.141029
EPHB2	3	1	0	14	4	14	7.48331	0.0386046	0.822829	0.163038
HIPK2	5	5	5	0	10	5	7.07107	0.0364779	0.295167	0.102099
IGF1R	3	3	5	3	6	8	6.9282	0.0357409	0.590334	0.308487
LYN	1	0	18	30	1	48	6.9282	0.0357409	0.986739	0.0332797
TNK2	15	2	2	0	17	2	5.83095	0.0300804	0.0745537	0.654683
EPHB1	2	0	0	14	2	14	5.2915	0.0272976	0.909666	0.0831392
CDK5	1	0	24	0	1	24	4.89898	0.0252726	0.97349	0.103779
EPHB4	2	1	0	8	3	8	4.89898	0.0252726	0.771599	0.396576
EPHA4	1	1	0	9	2	9	4.24264	0.0218867	0.860791	0.361046
PRKDC	1	0	18	0	1	18	4.24264	0.0218867	0.964669	0.155768
TYK2	1	0	0	18	1	18	4.24264	0.0218867	0.964669	0.156018
FGFR1	2	2	4	0	4	4	4	0.020635	0.5	0.360026
MAPK8	3	3	0	2	6	2	3.4641	0.0178704	0.204833	0.431306
BLK	2	0	0	5	2	5	3.16228	0.0163134	0.757762	0.331917
PRKCI	1	0	0	9	1	9	3	0.0154763	0.929553	0.331587
CDKL5	2	2	2	0	4	2	2.82843	0.0145912	0.295167	0.601274
EPHA3	1	1	0	1	2	1	1.41421	0.00729558	0.295167	0.816062
FER	1	0	2	0	1	2	1.41421	0.00729558	0.704833	0.745513
MELK	1	0	1	0	1	1	1	0.00515875	0.5	0.745843
ADRBK1	0	0	0	38	0	38	0	0	1	NA
AKT1	0	0	0	14	0	14	0	0	1	NA
AKT2	0	0	0	0	0	0	0	0	0	NA
ALK	0	0	12	0	0	12	0	0	1	NA
ATR	0	0	0	0	0	0	0	0	0	NA
AURKB	0	0	0	0	0	0	0	0	0	NA
AXL	3	1	0	0	4	0	0	0	0	NA
BMX	0	0	31	0	0	31	0	0	1	NA
BTK	0	0	0	0	0	0	0	0	0	NA
CAMK1	0	0	0	0	0	0	0	0	0	NA
CAMK2A	0	0	0	33	0	33	0	0	1	NA
CDC42BPA	2	0	0	0	2	0	0	0	0	NA
CDK16	0	0	0	0	0	0	0	0	0	NA
CDK3	15	0	0	0	15	0	0	0	0	NA
CDK7	0	0	0	3	0	3	0	0	1	NA
CIT	0	0	0	0	0	0	0	0	0	NA
CLK1	0	0	0	0	0	0	0	0	0	NA
CLK2	0	0	0	0	0	0	0	0	0	NA
CSF1R	0	0	0	5	0	5	0	0	1	NA
CSK	0	0	0	0	0	0	0	0	0	NA
CSNK1A1	0	0	0	18	0	18	0	0	1	NA
CSNK2A1	0	0	0	0	0	0	0	0	0	NA
DAPK1	0	0	0	2	0	2	0	0	1	NA
DAPK3	0	0	0	0	0	0	0	0	0	NA
DDR2	8	2	0	0	10	0	0	0	0	NA
DYRK1A	8	8	0	0	16	0	0	0	0	NA
DYRK1B	8	8	0	0	16	0	0	0	0	NA
DYRK2	2	2	0	0	4	0	0	0	0	NA
DYRK3	2	2	0	0	4	0	0	0	0	NA
DYRK4	2	2	0	0	4	0	0	0	0	NA
EIF2AK2	0	0	0	0	0	0	0	0	0	NA
EPHA1	0	0	0	0	0	0	0	0	0	NA
EPHA5	1	1	0	0	2	0	0	0	0	NA
EPHA6	0	0	0	1	0	1	0	0	1	NA
EPHA8	0	0	0	5	0	5	0	0	1	NA
EPHB3	0	0	0	6	0	6	0	0	1	NA
EPHB6	0	0	0	3	0	3	0	0	1	NA
ERBB2	0	0	16	217	0	233	0	0	1	NA
ERBB3	0	0	0	6	0	6	0	0	1	NA
ERBB4	0	0	0	10	0	10	0	0	1	NA
FLT1	0	0	0	13	0	13	0	0	1	NA
FRK	0	0	0	1	0	1	0	0	1	NA
GRK5	0	0	0	0	0	0	0	0	0	NA
HCK	0	0	9	8	0	17	0	0	1	NA
HIPK1	5	5	0	0	10	0	0	0	0	NA
HIPK3	0	0	0	0	0	0	0	0	0	NA
ICK	0	0	0	0	0	0	0	0	0	NA
ILK	0	0	0	0	0	0	0	0	0	NA
INSRR	0	0	0	1	0	1	0	0	1	NA
ITK	0	0	16	29	0	45	0	0	1	NA
JAK3	0	0	7	0	0	7	0	0	1	NA
KDR	0	0	1	20	0	21	0	0	1	NA
KIT	0	0	0	31	0	31	0	0	1	NA
LIMK1	0	0	0	0	0	0	0	0	0	NA
LIMK2	0	0	0	0	0	0	0	0	0	NA
MAP2K1	0	0	38	27	0	65	0	0	1	NA
MAP2K2	0	0	7	7	0	14	0	0	1	NA
MAP2K3	0	0	7	14	0	21	0	0	1	NA
MAP2K4	0	0	15	15	0	30	0	0	1	NA
MAP2K5	0	0	1	17	0	18	0	0	1	NA
MAP2K6	0	0	7	13	0	20	0	0	1	NA
MAP2K7	0	0	8	11	0	19	0	0	1	NA
MAP3K12	0	0	0	0	0	0	0	0	0	NA
MAP3K5	0	0	10	0	0	10	0	0	1	NA
MAP3K6	0	0	10	0	0	10	0	0	1	NA
MAP4K4	1	0	0	0	1	0	0	0	0	NA
MAPK10	3	3	0	0	6	0	0	0	0	NA
MAPK11	0	0	0	0	0	0	0	0	0	NA
MAPK12	1	1	0	0	2	0	0	0	0	NA
MAPK13	0	0	0	0	0	0	0	0	0	NA
MAPK6	1	0	0	0	1	0	0	0	0	NA
MAPK7	1	1	0	0	2	0	0	0	0	NA
MAPK9	5	5	0	0	10	0	0	0	0	NA
MAPKAPK3	4	3	0	0	7	0	0	0	0	NA
MATK	0	0	1	0	0	1	0	0	1	NA
MINK1	2	0	0	0	2	0	0	0	0	NA
MOS	0	0	0	0	0	0	0	0	0	NA
MST1R	0	0	14	0	0	14	0	0	1	NA
MYLK	0	0	0	0	0	0	0	0	0	NA
NEK1	1	0	0	0	1	0	0	0	0	NA
NEK7	1	0	0	0	1	0	0	0	0	NA
NTRK1	0	0	0	19	0	19	0	0	1	NA
NTRK2	0	0	0	10	0	10	0	0	1	NA
PAK1	0	0	38	21	0	59	0	0	1	NA
PDGFRA	0	0	9	23	0	32	0	0	1	NA
PDGFRB	0	0	9	10	0	19	0	0	1	NA
PDK1	0	0	0	18	0	18	0	0	1	NA
PEAK1	13	0	0	0	13	0	0	0	0	NA
PKM	0	0	2	0	0	2	0	0	1	NA
PKMYT1	0	0	16	0	0	16	0	0	1	NA
PRKACA	0	0	9	0	0	9	0	0	1	NA
PRKCA	0	0	0	0	0	0	0	0	0	NA
PRKCB	0	0	0	10	0	10	0	0	1	NA
PRKCD	2	0	0	0	2	0	0	0	0	NA
PRKCE	0	0	0	9	0	9	0	0	1	NA
PRKCH	0	0	0	9	0	9	0	0	1	NA
PRKCQ	0	0	0	9	0	9	0	0	1	NA
PRKD1	0	0	0	5	0	5	0	0	1	NA
PRKD2	0	0	0	0	0	0	0	0	0	NA
PRKG1	0	0	0	0	0	0	0	0	0	NA
PRPF4B	10	10	0	0	20	0	0	0	0	NA
PTK6	0	0	7	8	0	15	0	0	1	NA
RET	0	0	67	0	0	67	0	0	1	NA
RIPK1	1	0	0	0	1	0	0	0	0	NA
RIPK2	7	0	0	0	7	0	0	0	0	NA
ROCK1	0	0	0	26	0	26	0	0	1	NA
ROCK2	0	0	0	0	0	0	0	0	0	NA
RPS6KA2	0	0	0	0	0	0	0	0	0	NA
SCYL1	1	0	0	0	1	0	0	0	0	NA
SGK1	0	0	0	0	0	0	0	0	0	NA
SMG1	0	0	0	0	0	0	0	0	0	NA
SRMS	0	0	0	7	0	7	0	0	1	NA
STK11	0	0	0	5	0	5	0	0	1	NA
SYK	0	0	29	0	0	29	0	0	1	NA
TAOK1	1	0	0	0	1	0	0	0	0	NA
TBCK	1	0	0	0	1	0	0	0	0	NA
TEC	0	0	0	24	0	24	0	0	1	NA
TGFBR2	0	0	0	0	0	0	0	0	0	NA
TTK	0	0	0	17	0	17	0	0	1	NA
WEE1	0	0	31	0	0	31	0	0	1	NA

[truncated: 5 more sheets: k|U87-EGFRvIII_Erlotinib, l|Pt23_PreTx, m|Pt23_Erlotinib, n|Pt24_PreTx, o|Pt24_Erlotinib]
