# Supplementary material for: INKA, an integrative data analysis pipeline for phosphoproteomic inference of active kinases
Source: Mol Syst Biol. 2019 Apr 12;15(4):e8250. doi: 10.15252/msb.20188250 (PMC6461034; doi:10.15252/msb.20188250)
Supplement: Supplementary file 5 — Dataset EV5 [file MSB-15-e8250-s005.zip › MSB-18-8250RRR_Dataset_EV5/Dataset_EV5.xlsx]

## Sheet: a|K562
K-562
Top INKA-scoring Kinases	Drug	Drug IC50 (M)	Drug Targets Include
ABL1/ABl2/BCR	Dasatinib	4.08567e-09	ABL, SRC, Ephrins, PDGFR, KIT
	Nilotinib	1.10778e-08	ABL
	GNF-2	4.36305e-07	BCR-ABL
	Ponatinib (AP24534)	6.44334e-07	ABL, PDGFRA, VEGFR2, FGFR1, SRC, TIE2, FLT3
	Imatinib	6.99533e-07	ABL, KIT, PDGFR
	Bosutinib	8.63104e-07	SRC, ABL, TEC
	Saracatinib	1.47436e-06	ABL, SRC
	HG-5-113-01	2.14982e-06	LOK, LTK, TRCB, ABL(T315I)
LYN	N/A	N/A	N/A
ERK2 (MAPK1)	VX-11e	2.00085e-06	ERK2
	FR-180204	4.75077e-05	ERK1, ERK2
FYN	A-770041	4.50179e-07	LCK, FYN

## Sheet: b|SK-Mel-28
SK-Mel-28
Top INKA-scoring Kinases	Drug	Drug IC50 (M)	Drug Targets Include
ERK1 (MAPK3), ERK2 (MAPK1)	VX-11e	2.97207e-06	ERK2
	FR-180204	8.14429e-05	ERK1, ERK2
SRC	Ponatinib	2.01169e-06	ABL, PDGFRA, VEGFR2, FGFR1, SRC, TIE2, FLT3
	WZ3105	0.889069	SRC, ROCK2, NTRK2, FLT3, IRAK1, others
FAK (PTK2)	PF-562271	3.16127e-05	FAK, FAK2
FYN	N/A	N/A	N/A
YES1	N/A	N/A	N/A
BRAF Pathway Kinases:
BRAF	Dabrafenib	4.03309e-08	BRAF
	PLX-4720	7.93534e-07	BRAF
	HG6-64-1	1.80695e-05	BRAF
MEK1 (MAP2K1), MEK2 (MAP2K2)	Trametinib	3.54153e-09	MEK1, MEK2
	PD0325901	7.83332e-09	MEK1, MEK2
	Selumetinib	1.20426e-07	MEK1, MEK2
	Refametinib (RDEA119)	1.55375e-07	MEK1, MEK2
	Refametinib (RDEA119)	1.55375e-07	MEK1, MEK2

## Sheet: c|HCC827
HCC-827 NOTE THESE ARE DATA ON THE PARENTAL CELL LINE OF HCC827-ER3
Top INKA-scoring Kinases	Drug	Drug IC50 (M)	Drug Targets Include
MET	Cabozantinib (XL184)	3.39407e-05	VEGFR, MET, RET, KIT, FLT1, FLT3, FLT4, TIE2,AXL
EGFR, ERBB2	Afatinib	8.55043e-10	ERBB2, EGFR
	Gefitinib	1.97586e-08	EGFR
	CUDC-101	2.25676e-08	HDAC1-10, EGFR, ERBB2
	Pelitinib (EKB-569)	3.39629e-08	EGFR
	CP724714	2.3387e-05	ERBB2
	Cetuximab	0.000703816	EGFR
EPHA2	N/A	N/A	N/A
MST1R	N/A	N/A	N/A

## Sheet: d|H2228
H2228
Top INKA-scoring Kinases	Drug	Drug IC50 (M)	Drug Targets Include
FAK (PTK2)	PF-562271	2.7722e-05	FAK, FAK2
SRC	WZ3105	2.88422e-06	SRC, ROCK2, NTRK2, FLT3, IRAK1, others
	Ponatinib	4.06226e-06	ABL, PDGFRA, VEGFR2, FGFR1, SRC, TIE2, FLT3
ALK	Alectinib	4.44479e-06	ALK
	XMD14-99	1.82051e-05	ALK, CDK7, LTK, others
EGFR	CUDC-101	7.094e-06	HDAC1-10, EGFR, ERBB2
	Pelitinib (EKB-569)	1.19189e-05	EGFR
LYN	N/A	N/A	N/A
