# Supplementary material for: INKA, an integrative data analysis pipeline for phosphoproteomic inference of active kinases
Source: Mol Syst Biol. 2019 Apr 12;15(4):e8250. doi: 10.15252/msb.20188250 (PMC6461034; doi:10.15252/msb.20188250)
Supplement: Supplementary file 6 — Dataset EV6 [file MSB-15-e8250-s006.zip › MSB-18-8250RRR_Dataset_EV6/Dataset_EV6.xlsx]

## Sheet: Matched Cell Lines pTyr
Cell.line	Number.of.Samples	Number.of.Drugs
SK.MEL.28	2	102
NCI.H2228	2	76
K.562	2	144
HCC.827	2	112
MIA.PACA.2	2	103
ASPC.1	2	116
BXPC.3	2	111
CAPAN.1	2	108
CAPAN.2	2	118
CFPAC.1	2	111
HPAC	2	76
HPAF.II	2	81
SU8686	2	111
SW1990	2	93
HS.766T	2	115
U.87.MG	1	139

## Sheet: Matched Cell Lines Tiox
Cell.line	Number.of.Samples	Number.of.Drugs
COLO.205	3	110
HCT.116	3	118
HT.29	3	118
RKO	3	144
NCI.H2228	2	76
K.562	2	144
SK.MEL.28	2	102
HCC.827	2	112

## Sheet: gdsc_v17.3_extended_targets
DATASET_VERSION	IC50_RESULTS_ID	COSMIC_ID	CELL_LINE_NAME	DRUG_ID	DRUG_NAME	PUTATIVE_TARGET	MAX_CONC_MICROMOLAR	MIN_CONC_MICROMOLAR	Log_IC50	AUC	RMSE	Z_SCORE	Corrected.Kinases	PubChem.CID	Kinases (kinase drug table gij)
17.3	1	683665	MC.CAR	1	ERLOTINIB	EGFR	2	0.007812	2.45352	0.98261	0.021678	-0.015505	EGFR	176870	AAK1;ABL1;ABL2;ALK;AURKA;AURKB;AURKC;AXL;BLK;BMP2K;BUB1;CAMK2D;CDC42BPG;CIT;COQ8A;COQ8B;CSK;CSNK1D;CSNK1E;DAPK3;DDR1;DMPK;DYRK2;EGFR;EIF2AK2;EIF2AK4;EPHA3;EPHA5;EPHA6;EPHA7;EPHA8;EPHB1;EPHB4;EPHB6;ERBB2;ERBB3;ERBB4;FGR;FLT1;FLT3;FLT4;FRK;GAK;GRK4;HCK;HIPK4;JAK2;JAK3;KDR;KIT;LCK;LRRK2;LTK;LYN;MAP2K5;MAP3K1;MAP3K19;MAP3K2;MAP3K3;MAPK10;MAPK4;MAPK9;MERTK;MET;MINK1;MKNK1;MKNK2;MYLK2;PDGFRA;PDGFRB;PIP…
17.3	1482	684055	ES3	1	ERLOTINIB	EGFR	2	0.007812	3.37659	0.985169	0.029915	0.779999	EGFR	176870	AAK1;ABL1;ABL2;ALK;AURKA;AURKB;AURKC;AXL;BLK;BMP2K;BUB1;CAMK2D;CDC42BPG;CIT;COQ8A;COQ8B;CSK;CSNK1D;CSNK1E;DAPK3;DDR1;DMPK;DYRK2;EGFR;EIF2AK2;EIF2AK4;EPHA3;EPHA5;EPHA6;EPHA7;EPHA8;EPHB1;EPHB4;EPHB6;ERBB2;ERBB3;ERBB4;FGR;FLT1;FLT3;FLT4;FRK;GAK;GRK4;HCK;HIPK4;JAK2;JAK3;KDR;KIT;LCK;LRRK2;LTK;LYN;MAP2K5;MAP3K1;MAP3K19;MAP3K2;MAP3K3;MAPK10;MAPK4;MAPK9;MERTK;MET;MINK1;MKNK1;MKNK2;MYLK2;PDGFRA;PDGFRB;PIP…
17.3	1791	684057	ES5	1	ERLOTINIB	EGFR	2	0.007812	3.61466	0.983207	0.031201	0.98517	EGFR	176870	AAK1;ABL1;ABL2;ALK;AURKA;AURKB;AURKC;AXL;BLK;BMP2K;BUB1;CAMK2D;CDC42BPG;CIT;COQ8A;COQ8B;CSK;CSNK1D;CSNK1E;DAPK3;DDR1;DMPK;DYRK2;EGFR;EIF2AK2;EIF2AK4;EPHA3;EPHA5;EPHA6;EPHA7;EPHA8;EPHB1;EPHB4;EPHB6;ERBB2;ERBB3;ERBB4;FGR;FLT1;FLT3;FLT4;FRK;GAK;GRK4;HCK;HIPK4;JAK2;JAK3;KDR;KIT;LCK;LRRK2;LTK;LYN;MAP2K5;MAP3K1;MAP3K19;MAP3K2;MAP3K3;MAPK10;MAPK4;MAPK9;MERTK;MET;MINK1;MKNK1;MKNK2;MYLK2;PDGFRA;PDGFRB;PIP…
17.3	2177	684059	ES7	1	ERLOTINIB	EGFR	2	0.007812	3.22339	0.984574	0.093857	0.647971	EGFR	176870	AAK1;ABL1;ABL2;ALK;AURKA;AURKB;AURKC;AXL;BLK;BMP2K;BUB1;CAMK2D;CDC42BPG;CIT;COQ8A;COQ8B;CSK;CSNK1D;CSNK1E;DAPK3;DDR1;DMPK;DYRK2;EGFR;EIF2AK2;EIF2AK4;EPHA3;EPHA5;EPHA6;EPHA7;EPHA8;EPHB1;EPHB4;EPHB6;ERBB2;ERBB3;ERBB4;FGR;FLT1;FLT3;FLT4;FRK;GAK;GRK4;HCK;HIPK4;JAK2;JAK3;KDR;KIT;LCK;LRRK2;LTK;LYN;MAP2K5;MAP3K1;MAP3K19;MAP3K2;MAP3K3;MAPK10;MAPK4;MAPK9;MERTK;MET;MINK1;MKNK1;MKNK2;MYLK2;PDGFRA;PDGFRB;PIP…
17.3	2754	684062	EW.11	1	ERLOTINIB	EGFR	2	0.007812	2.4864	0.946034	0.08728	0.012832	EGFR	176870	AAK1;ABL1;ABL2;ALK;AURKA;AURKB;AURKC;AXL;BLK;BMP2K;BUB1;CAMK2D;CDC42BPG;CIT;COQ8A;COQ8B;CSK;CSNK1D;CSNK1E;DAPK3;DDR1;DMPK;DYRK2;EGFR;EIF2AK2;EIF2AK4;EPHA3;EPHA5;EPHA6;EPHA7;EPHA8;EPHB1;EPHB4;EPHB6;ERBB2;ERBB3;ERBB4;FGR;FLT1;FLT3;FLT4;FRK;GAK;GRK4;HCK;HIPK4;JAK2;JAK3;KDR;KIT;LCK;LRRK2;LTK;LYN;MAP2K5;MAP3K1;MAP3K19;MAP3K2;MAP3K3;MAPK10;MAPK4;MAPK9;MERTK;MET;MINK1;MKNK1;MKNK2;MYLK2;PDGFRA;PDGFRB;PIP…
17.3	3333	684072	SK.ES.1	1	ERLOTINIB	EGFR	2	0.007812	2.04892	0.951604	0.015758	-0.364196	EGFR	176870	AAK1;ABL1;ABL2;ALK;AURKA;AURKB;AURKC;AXL;BLK;BMP2K;BUB1;CAMK2D;CDC42BPG;CIT;COQ8A;COQ8B;CSK;CSNK1D;CSNK1E;DAPK3;DDR1;DMPK;DYRK2;EGFR;EIF2AK2;EIF2AK4;EPHA3;EPHA5;EPHA6;EPHA7;EPHA8;EPHB1;EPHB4;EPHB6;ERBB2;ERBB3;ERBB4;FGR;FLT1;FLT3;FLT4;FRK;GAK;GRK4;HCK;HIPK4;JAK2;JAK3;KDR;KIT;LCK;LRRK2;LTK;LYN;MAP2K5;MAP3K1;MAP3K19;MAP3K2;MAP3K3;MAPK10;MAPK4;MAPK9;MERTK;MET;MINK1;MKNK1;MKNK2;MYLK2;PDGFRA;PDGFRB;PIP…
17.3	3878	684681	NCI.H1395	1	ERLOTINIB	EGFR	2	0.007812	4.19899	0.982545	0.029594	1.48875	EGFR	176870	AAK1;ABL1;ABL2;ALK;AURKA;AURKB;AURKC;AXL;BLK;BMP2K;BUB1;CAMK2D;CDC42BPG;CIT;COQ8A;COQ8B;CSK;CSNK1D;CSNK1E;DAPK3;DDR1;DMPK;DYRK2;EGFR;EIF2AK2;EIF2AK4;EPHA3;EPHA5;EPHA6;EPHA7;EPHA8;EPHB1;EPHB4;EPHB6;ERBB2;ERBB3;ERBB4;FGR;FLT1;FLT3;FLT4;FRK;GAK;GRK4;HCK;HIPK4;JAK2;JAK3;KDR;KIT;LCK;LRRK2;LTK;LYN;MAP2K5;MAP3K1;MAP3K19;MAP3K2;MAP3K3;MAPK10;MAPK4;MAPK9;MERTK;MET;MINK1;MKNK1;MKNK2;MYLK2;PDGFRA;PDGFRB;PIP…
17.3	4337	687448	COLO.829	1	ERLOTINIB	EGFR	2	0.007812	3.10169	0.9529	0.179313	0.543086	EGFR	176870	AAK1;ABL1;ABL2;ALK;AURKA;AURKB;AURKC;AXL;BLK;BMP2K;BUB1;CAMK2D;CDC42BPG;CIT;COQ8A;COQ8B;CSK;CSNK1D;CSNK1E;DAPK3;DDR1;DMPK;DYRK2;EGFR;EIF2AK2;EIF2AK4;EPHA3;EPHA5;EPHA6;EPHA7;EPHA8;EPHB1;EPHB4;EPHB6;ERBB2;ERBB3;ERBB4;FGR;FLT1;FLT3;FLT4;FRK;GAK;GRK4;HCK;HIPK4;JAK2;JAK3;KDR;KIT;LCK;LRRK2;LTK;LYN;MAP2K5;MAP3K1;MAP3K19;MAP3K2;MAP3K3;MAPK10;MAPK4;MAPK9;MERTK;MET;MINK1;MKNK1;MKNK2;MYLK2;PDGFRA;PDGFRB;PIP…
17.3	8856	687562	X8.MG.BA	1	ERLOTINIB	EGFR	2	0.007812	2.58027	0.980663	0.041394	0.093723	EGFR	176870	AAK1;ABL1;ABL2;ALK;AURKA;AURKB;AURKC;AXL;BLK;BMP2K;BUB1;CAMK2D;CDC42BPG;CIT;COQ8A;COQ8B;CSK;CSNK1D;CSNK1E;DAPK3;DDR1;DMPK;DYRK2;EGFR;EIF2AK2;EIF2AK4;EPHA3;EPHA5;EPHA6;EPHA7;EPHA8;EPHB1;EPHB4;EPHB6;ERBB2;ERBB3;ERBB4;FGR;FLT1;FLT3;FLT4;FRK;GAK;GRK4;HCK;HIPK4;JAK2;JAK3;KDR;KIT;LCK;LRRK2;LTK;LYN;MAP2K5;MAP3K1;MAP3K19;MAP3K2;MAP3K3;MAPK10;MAPK4;MAPK9;MERTK;MET;MINK1;MKNK1;MKNK2;MYLK2;PDGFRA;PDGFRB;PIP…
17.3	9875	687568	GB.1	1	ERLOTINIB	EGFR	2	0.007812	3.32269	0.976825	0.095117	0.733545	EGFR	176870	AAK1;ABL1;ABL2;ALK;AURKA;AURKB;AURKC;AXL;BLK;BMP2K;BUB1;CAMK2D;CDC42BPG;CIT;COQ8A;COQ8B;CSK;CSNK1D;CSNK1E;DAPK3;DDR1;DMPK;DYRK2;EGFR;EIF2AK2;EIF2AK4;EPHA3;EPHA5;EPHA6;EPHA7;EPHA8;EPHB1;EPHB4;EPHB6;ERBB2;ERBB3;ERBB4;FGR;FLT1;FLT3;FLT4;FRK;GAK;GRK4;HCK;HIPK4;JAK2;JAK3;KDR;KIT;LCK;LRRK2;LTK;LYN;MAP2K5;MAP3K1;MAP3K19;MAP3K2;MAP3K3;MAPK10;MAPK4;MAPK9;MERTK;MET;MINK1;MKNK1;MKNK2;MYLK2;PDGFRA;PDGFRB;PIP…
17.3	11455	687590	U.87.MG	1	ERLOTINIB	EGFR	2	0.007812	3.86294	0.985011	0.027459	1.19914	EGFR	176870	AAK1;ABL1;ABL2;ALK;AURKA;AURKB;AURKC;AXL;BLK;BMP2K;BUB1;CAMK2D;CDC42BPG;CIT;COQ8A;COQ8B;CSK;CSNK1D;CSNK1E;DAPK3;DDR1;DMPK;DYRK2;EGFR;EIF2AK2;EIF2AK4;EPHA3;EPHA5;EPHA6;EPHA7;EPHA8;EPHB1;EPHB4;EPHB6;ERBB2;ERBB3;ERBB4;FGR;FLT1;FLT3;FLT4;FRK;GAK;GRK4;HCK;HIPK4;JAK2;JAK3;KDR;KIT;LCK;LRRK2;LTK;LYN;MAP2K5;MAP3K1;MAP3K19;MAP3K2;MAP3K3;MAPK10;MAPK4;MAPK9;MERTK;MET;MINK1;MKNK1;MKNK2;MYLK2;PDGFRA;PDGFRB;PIP…
17.3	12557	687600	NCI.H720	1	ERLOTINIB	EGFR	2	0.007812	3.28565	0.991897	0.018792	0.701626	EGFR	176870	AAK1;ABL1;ABL2;ALK;AURKA;AURKB;AURKC;AXL;BLK;BMP2K;BUB1;CAMK2D;CDC42BPG;CIT;COQ8A;COQ8B;CSK;CSNK1D;CSNK1E;DAPK3;DDR1;DMPK;DYRK2;EGFR;EIF2AK2;EIF2AK4;EPHA3;EPHA5;EPHA6;EPHA7;EPHA8;EPHB1;EPHB4;EPHB6;ERBB2;ERBB3;ERBB4;FGR;FLT1;FLT3;FLT4;FRK;GAK;GRK4;HCK;HIPK4;JAK2;JAK3;KDR;KIT;LCK;LRRK2;LTK;LYN;MAP2K5;MAP3K1;MAP3K19;MAP3K2;MAP3K3;MAPK10;MAPK4;MAPK9;MERTK;MET;MINK1;MKNK1;MKNK2;MYLK2;PDGFRA;PDGFRB;PIP…
17.3	15491	687799	NCI.H1648	1	ERLOTINIB	EGFR	2	0.007812	-3.13252	0.340453	0.060207	-4.82958	EGFR	176870	AAK1;ABL1;ABL2;ALK;AURKA;AURKB;AURKC;AXL;BLK;BMP2K;BUB1;CAMK2D;CDC42BPG;CIT;COQ8A;COQ8B;CSK;CSNK1D;CSNK1E;DAPK3;DDR1;DMPK;DYRK2;EGFR;EIF2AK2;EIF2AK4;EPHA3;EPHA5;EPHA6;EPHA7;EPHA8;EPHB1;EPHB4;EPHB6;ERBB2;ERBB3;ERBB4;FGR;FLT1;FLT3;FLT4;FRK;GAK;GRK4;HCK;HIPK4;JAK2;JAK3;KDR;KIT;LCK;LRRK2;LTK;LYN;MAP2K5;MAP3K1;MAP3K19;MAP3K2;MAP3K3;MAPK10;MAPK4;MAPK9;MERTK;MET;MINK1;MKNK1;MKNK2;MYLK2;PDGFRA;PDGFRB;PIP…
17.3	16790	687804	NCI.H1770	1	ERLOTINIB	EGFR	2	0.007812	3.05803	0.992145	0.020342	0.505457	EGFR	176870	AAK1;ABL1;ABL2;ALK;AURKA;AURKB;AURKC;AXL;BLK;BMP2K;BUB1;CAMK2D;CDC42BPG;CIT;COQ8A;COQ8B;CSK;CSNK1D;CSNK1E;DAPK3;DDR1;DMPK;DYRK2;EGFR;EIF2AK2;EIF2AK4;EPHA3;EPHA5;EPHA6;EPHA7;EPHA8;EPHB1;EPHB4;EPHB6;ERBB2;ERBB3;ERBB4;FGR;FLT1;FLT3;FLT4;FRK;GAK;GRK4;HCK;HIPK4;JAK2;JAK3;KDR;KIT;LCK;LRRK2;LTK;LYN;MAP2K5;MAP3K1;MAP3K19;MAP3K2;MAP3K3;MAPK10;MAPK4;MAPK9;MERTK;MET;MINK1;MKNK1;MKNK2;MYLK2;PDGFRA;PDGFRB;PIP…
17.3	17133	687807	NCI.H1838	1	ERLOTINIB	EGFR	2	0.007812	2.10862	0.938298	0.063354	-0.312746	EGFR	176870	AAK1;ABL1;ABL2;ALK;AURKA;AURKB;AURKC;AXL;BLK;BMP2K;BUB1;CAMK2D;CDC42BPG;CIT;COQ8A;COQ8B;CSK;CSNK1D;CSNK1E;DAPK3;DDR1;DMPK;DYRK2;EGFR;EIF2AK2;EIF2AK4;EPHA3;EPHA5;EPHA6;EPHA7;EPHA8;EPHB1;EPHB4;EPHB6;ERBB2;ERBB3;ERBB4;FGR;FLT1;FLT3;FLT4;FRK;GAK;GRK4;HCK;HIPK4;JAK2;JAK3;KDR;KIT;LCK;LRRK2;LTK;LYN;MAP2K5;MAP3K1;MAP3K19;MAP3K2;MAP3K3;MAPK10;MAPK4;MAPK9;MERTK;MET;MINK1;MKNK1;MKNK2;MYLK2;PDGFRA;PDGFRB;PIP…
17.3	18136	687814	NCI.H2126	1	ERLOTINIB	EGFR	2	0.007812	4.00968	0.981853	0.03562	1.3256	EGFR	176870	AAK1;ABL1;ABL2;ALK;AURKA;AURKB;AURKC;AXL;BLK;BMP2K;BUB1;CAMK2D;CDC42BPG;CIT;COQ8A;COQ8B;CSK;CSNK1D;CSNK1E;DAPK3;DDR1;DMPK;DYRK2;EGFR;EIF2AK2;EIF2AK4;EPHA3;EPHA5;EPHA6;EPHA7;EPHA8;EPHB1;EPHB4;EPHB6;ERBB2;ERBB3;ERBB4;FGR;FLT1;FLT3;FLT4;FRK;GAK;GRK4;HCK;HIPK4;JAK2;JAK3;KDR;KIT;LCK;LRRK2;LTK;LYN;MAP2K5;MAP3K1;MAP3K19;MAP3K2;MAP3K3;MAPK10;MAPK4;MAPK9;MERTK;MET;MINK1;MKNK1;MKNK2;MYLK2;PDGFRA;PDGFRB;PIP…
17.3	21558	687983	DMS.114	1	ERLOTINIB	EGFR	2	0.007812	3.75259	0.984781	0.033076	1.10403	EGFR	176870	AAK1;ABL1;ABL2;ALK;AURKA;AURKB;AURKC;AXL;BLK;BMP2K;BUB1;CAMK2D;CDC42BPG;CIT;COQ8A;COQ8B;CSK;CSNK1D;CSNK1E;DAPK3;DDR1;DMPK;DYRK2;EGFR;EIF2AK2;EIF2AK4;EPHA3;EPHA5;EPHA6;EPHA7;EPHA8;EPHB1;EPHB4;EPHB6;ERBB2;ERBB3;ERBB4;FGR;FLT1;FLT3;FLT4;FRK;GAK;GRK4;HCK;HIPK4;JAK2;JAK3;KDR;KIT;LCK;LRRK2;LTK;LYN;MAP2K5;MAP3K1;MAP3K19;MAP3K2;MAP3K3;MAPK10;MAPK4;MAPK9;MERTK;MET;MINK1;MKNK1;MKNK2;MYLK2;PDGFRA;PDGFRB;PIP…
17.3	22136	687984	DMS.153	1	ERLOTINIB	EGFR	2	0.007812	4.47442	0.979991	0.031951	1.72611	EGFR	176870	AAK1;ABL1;ABL2;ALK;AURKA;AURKB;AURKC;AXL;BLK;BMP2K;BUB1;CAMK2D;CDC42BPG;CIT;COQ8A;COQ8B;CSK;CSNK1D;CSNK1E;DAPK3;DDR1;DMPK;DYRK2;EGFR;EIF2AK2;EIF2AK4;EPHA3;EPHA5;EPHA6;EPHA7;EPHA8;EPHB1;EPHB4;EPHB6;ERBB2;ERBB3;ERBB4;FGR;FLT1;FLT3;FLT4;FRK;GAK;GRK4;HCK;HIPK4;JAK2;JAK3;KDR;KIT;LCK;LRRK2;LTK;LYN;MAP2K5;MAP3K1;MAP3K19;MAP3K2;MAP3K3;MAPK10;MAPK4;MAPK9;MERTK;MET;MINK1;MKNK1;MKNK2;MYLK2;PDGFRA;PDGFRB;PIP…
17.3	23286	687997	NCI.H1092	1	ERLOTINIB	EGFR	2	0.007812	3.43518	0.988386	0.039873	0.830492	EGFR	176870	AAK1;ABL1;ABL2;ALK;AURKA;AURKB;AURKC;AXL;BLK;BMP2K;BUB1;CAMK2D;CDC42BPG;CIT;COQ8A;COQ8B;CSK;CSNK1D;CSNK1E;DAPK3;DDR1;DMPK;DYRK2;EGFR;EIF2AK2;EIF2AK4;EPHA3;EPHA5;EPHA6;EPHA7;EPHA8;EPHB1;EPHB4;EPHB6;ERBB2;ERBB3;ERBB4;FGR;FLT1;FLT3;FLT4;FRK;GAK;GRK4;HCK;HIPK4;JAK2;JAK3;KDR;KIT;LCK;LRRK2;LTK;LYN;MAP2K5;MAP3K1;MAP3K19;MAP3K2;MAP3K3;MAPK10;MAPK4;MAPK9;MERTK;MET;MINK1;MKNK1;MKNK2;MYLK2;PDGFRA;PDGFRB;PIP…
17.3	23911	688001	NCI.H1417	1	ERLOTINIB	EGFR	2	0.007812	3.67758	0.982132	0.03242	1.03939	EGFR	176870	AAK1;ABL1;ABL2;ALK;AURKA;AURKB;AURKC;AXL;BLK;BMP2K;BUB1;CAMK2D;CDC42BPG;CIT;COQ8A;COQ8B;CSK;CSNK1D;CSNK1E;DAPK3;DDR1;DMPK;DYRK2;EGFR;EIF2AK2;EIF2AK4;EPHA3;EPHA5;EPHA6;EPHA7;EPHA8;EPHB1;EPHB4;EPHB6;ERBB2;ERBB3;ERBB4;FGR;FLT1;FLT3;FLT4;FRK;GAK;GRK4;HCK;HIPK4;JAK2;JAK3;KDR;KIT;LCK;LRRK2;LTK;LYN;MAP2K5;MAP3K1;MAP3K19;MAP3K2;MAP3K3;MAPK10;MAPK4;MAPK9;MERTK;MET;MINK1;MKNK1;MKNK2;MYLK2;PDGFRA;PDGFRB;PIP…
17.3	24451	688006	NCI.H1694	1	ERLOTINIB	EGFR	2	0.007812	3.43843	0.98893	0.023259	0.833292	EGFR	176870	AAK1;ABL1;ABL2;ALK;AURKA;AURKB;AURKC;AXL;BLK;BMP2K;BUB1;CAMK2D;CDC42BPG;CIT;COQ8A;COQ8B;CSK;CSNK1D;CSNK1E;DAPK3;DDR1;DMPK;DYRK2;EGFR;EIF2AK2;EIF2AK4;EPHA3;EPHA5;EPHA6;EPHA7;EPHA8;EPHB1;EPHB4;EPHB6;ERBB2;ERBB3;ERBB4;FGR;FLT1;FLT3;FLT4;FRK;GAK;GRK4;HCK;HIPK4;JAK2;JAK3;KDR;KIT;LCK;LRRK2;LTK;LYN;MAP2K5;MAP3K1;MAP3K19;MAP3K2;MAP3K3;MAPK10;MAPK4;MAPK9;MERTK;MET;MINK1;MKNK1;MKNK2;MYLK2;PDGFRA;PDGFRB;PIP…
17.3	24940	688007	NCI.H187	1	ERLOTINIB	EGFR	2	0.007812	3.55117	0.985408	0.037592	0.930448	EGFR	176870	AAK1;ABL1;ABL2;ALK;AURKA;AURKB;AURKC;AXL;BLK;BMP2K;BUB1;CAMK2D;CDC42BPG;CIT;COQ8A;COQ8B;CSK;CSNK1D;CSNK1E;DAPK3;DDR1;DMPK;DYRK2;EGFR;EIF2AK2;EIF2AK4;EPHA3;EPHA5;EPHA6;EPHA7;EPHA8;EPHB1;EPHB4;EPHB6;ERBB2;ERBB3;ERBB4;FGR;FLT1;FLT3;FLT4;FRK;GAK;GRK4;HCK;HIPK4;JAK2;JAK3;KDR;KIT;LCK;LRRK2;LTK;LYN;MAP2K5;MAP3K1;MAP3K19;MAP3K2;MAP3K3;MAPK10;MAPK4;MAPK9;MERTK;MET;MINK1;MKNK1;MKNK2;MYLK2;PDGFRA;PDGFRB;PIP…
17.3	25275	688010	NCI.H1963	1	ERLOTINIB	EGFR	2	0.007812	2.51994	0.986024	0.071811	0.041736	EGFR	176870	AAK1;ABL1;ABL2;ALK;AURKA;AURKB;AURKC;AXL;BLK;BMP2K;BUB1;CAMK2D;CDC42BPG;CIT;COQ8A;COQ8B;CSK;CSNK1D;CSNK1E;DAPK3;DDR1;DMPK;DYRK2;EGFR;EIF2AK2;EIF2AK4;EPHA3;EPHA5;EPHA6;EPHA7;EPHA8;EPHB1;EPHB4;EPHB6;ERBB2;ERBB3;ERBB4;FGR;FLT1;FLT3;FLT4;FRK;GAK;GRK4;HCK;HIPK4;JAK2;JAK3;KDR;KIT;LCK;LRRK2;LTK;LYN;MAP2K5;MAP3K1;MAP3K19;MAP3K2;MAP3K3;MAPK10;MAPK4;MAPK9;MERTK;MET;MINK1;MKNK1;MKNK2;MYLK2;PDGFRA;PDGFRB;PIP…
17.3	25923	688013	NCI.H209	1	ERLOTINIB	EGFR	2	0.007812	1.59591	0.92971	0.032097	-0.754595	EGFR	176870	AAK1;ABL1;ABL2;ALK;AURKA;AURKB;AURKC;AXL;BLK;BMP2K;BUB1;CAMK2D;CDC42BPG;CIT;COQ8A;COQ8B;CSK;CSNK1D;CSNK1E;DAPK3;DDR1;DMPK;DYRK2;EGFR;EIF2AK2;EIF2AK4;EPHA3;EPHA5;EPHA6;EPHA7;EPHA8;EPHB1;EPHB4;EPHB6;ERBB2;ERBB3;ERBB4;FGR;FLT1;FLT3;FLT4;FRK;GAK;GRK4;HCK;HIPK4;JAK2;JAK3;KDR;KIT;LCK;LRRK2;LTK;LYN;MAP2K5;MAP3K1;MAP3K19;MAP3K2;MAP3K3;MAPK10;MAPK4;MAPK9;MERTK;MET;MINK1;MKNK1;MKNK2;MYLK2;PDGFRA;PDGFRB;PIP…
17.3	26464	688014	NCI.H2141	1	ERLOTINIB	EGFR	2	0.007812	3.2737	0.988389	0.052879	0.691325	EGFR	176870	AAK1;ABL1;ABL2;ALK;AURKA;AURKB;AURKC;AXL;BLK;BMP2K;BUB1;CAMK2D;CDC42BPG;CIT;COQ8A;COQ8B;CSK;CSNK1D;CSNK1E;DAPK3;DDR1;DMPK;DYRK2;EGFR;EIF2AK2;EIF2AK4;EPHA3;EPHA5;EPHA6;EPHA7;EPHA8;EPHB1;EPHB4;EPHB6;ERBB2;ERBB3;ERBB4;FGR;FLT1;FLT3;FLT4;FRK;GAK;GRK4;HCK;HIPK4;JAK2;JAK3;KDR;KIT;LCK;LRRK2;LTK;LYN;MAP2K5;MAP3K1;MAP3K19;MAP3K2;MAP3K3;MAPK10;MAPK4;MAPK9;MERTK;MET;MINK1;MKNK1;MKNK2;MYLK2;PDGFRA;PDGFRB;PIP…
17.3	27016	688015	NCI.H2171	1	ERLOTINIB	EGFR	2	0.007812	2.88378	0.991334	0.02051	0.355293	EGFR	176870	AAK1;ABL1;ABL2;ALK;AURKA;AURKB;AURKC;AXL;BLK;BMP2K;BUB1;CAMK2D;CDC42BPG;CIT;COQ8A;COQ8B;CSK;CSNK1D;CSNK1E;DAPK3;DDR1;DMPK;DYRK2;EGFR;EIF2AK2;EIF2AK4;EPHA3;EPHA5;EPHA6;EPHA7;EPHA8;EPHB1;EPHB4;EPHB6;ERBB2;ERBB3;ERBB4;FGR;FLT1;FLT3;FLT4;FRK;GAK;GRK4;HCK;HIPK4;JAK2;JAK3;KDR;KIT;LCK;LRRK2;LTK;LYN;MAP2K5;MAP3K1;MAP3K19;MAP3K2;MAP3K3;MAPK10;MAPK4;MAPK9;MERTK;MET;MINK1;MKNK1;MKNK2;MYLK2;PDGFRA;PDGFRB;PIP…
17.3	27182	688018	NCI.H2227	1	ERLOTINIB	EGFR	2	0.007812	3.57546	0.983522	0.07162	0.951382	EGFR	176870	AAK1;ABL1;ABL2;ALK;AURKA;AURKB;AURKC;AXL;BLK;BMP2K;BUB1;CAMK2D;CDC42BPG;CIT;COQ8A;COQ8B;CSK;CSNK1D;CSNK1E;DAPK3;DDR1;DMPK;DYRK2;EGFR;EIF2AK2;EIF2AK4;EPHA3;EPHA5;EPHA6;EPHA7;EPHA8;EPHB1;EPHB4;EPHB6;ERBB2;ERBB3;ERBB4;FGR;FLT1;FLT3;FLT4;FRK;GAK;GRK4;HCK;HIPK4;JAK2;JAK3;KDR;KIT;LCK;LRRK2;LTK;LYN;MAP2K5;MAP3K1;MAP3K19;MAP3K2;MAP3K3;MAPK10;MAPK4;MAPK9;MERTK;MET;MINK1;MKNK1;MKNK2;MYLK2;PDGFRA;PDGFRB;PIP…
17.3	27535	688021	NCI.H345	1	ERLOTINIB	EGFR	2	0.007812	3.89493	0.990032	0.019749	1.2267	EGFR	176870	AAK1;ABL1;ABL2;ALK;AURKA;AURKB;AURKC;AXL;BLK;BMP2K;BUB1;CAMK2D;CDC42BPG;CIT;COQ8A;COQ8B;CSK;CSNK1D;CSNK1E;DAPK3;DDR1;DMPK;DYRK2;EGFR;EIF2AK2;EIF2AK4;EPHA3;EPHA5;EPHA6;EPHA7;EPHA8;EPHB1;EPHB4;EPHB6;ERBB2;ERBB3;ERBB4;FGR;FLT1;FLT3;FLT4;FRK;GAK;GRK4;HCK;HIPK4;JAK2;JAK3;KDR;KIT;LCK;LRRK2;LTK;LYN;MAP2K5;MAP3K1;MAP3K19;MAP3K2;MAP3K3;MAPK10;MAPK4;MAPK9;MERTK;MET;MINK1;MKNK1;MKNK2;MYLK2;PDGFRA;PDGFRB;PIP…
17.3	27947	688023	NCI.H446	1	ERLOTINIB	EGFR	2	0.007812	3.22988	0.98167	0.064713	0.653562	EGFR	176870	AAK1;ABL1;ABL2;ALK;AURKA;AURKB;AURKC;AXL;BLK;BMP2K;BUB1;CAMK2D;CDC42BPG;CIT;COQ8A;COQ8B;CSK;CSNK1D;CSNK1E;DAPK3;DDR1;DMPK;DYRK2;EGFR;EIF2AK2;EIF2AK4;EPHA3;EPHA5;EPHA6;EPHA7;EPHA8;EPHB1;EPHB4;EPHB6;ERBB2;ERBB3;ERBB4;FGR;FLT1;FLT3;FLT4;FRK;GAK;GRK4;HCK;HIPK4;JAK2;JAK3;KDR;KIT;LCK;LRRK2;LTK;LYN;MAP2K5;MAP3K1;MAP3K19;MAP3K2;MAP3K3;MAPK10;MAPK4;MAPK9;MERTK;MET;MINK1;MKNK1;MKNK2;MYLK2;PDGFRA;PDGFRB;PIP…
17.3	28498	688025	NCI.H526	1	ERLOTINIB	EGFR	2	0.007812	2.60557	0.979432	0.060952	0.11553	EGFR	176870	AAK1;ABL1;ABL2;ALK;AURKA;AURKB;AURKC;AXL;BLK;BMP2K;BUB1;CAMK2D;CDC42BPG;CIT;COQ8A;COQ8B;CSK;CSNK1D;CSNK1E;DAPK3;DDR1;DMPK;DYRK2;EGFR;EIF2AK2;EIF2AK4;EPHA3;EPHA5;EPHA6;EPHA7;EPHA8;EPHB1;EPHB4;EPHB6;ERBB2;ERBB3;ERBB4;FGR;FLT1;FLT3;FLT4;FRK;GAK;GRK4;HCK;HIPK4;JAK2;JAK3;KDR;KIT;LCK;LRRK2;LTK;LYN;MAP2K5;MAP3K1;MAP3K19;MAP3K2;MAP3K3;MAPK10;MAPK4;MAPK9;MERTK;MET;MINK1;MKNK1;MKNK2;MYLK2;PDGFRA;PDGFRB;PIP…
17.3	29069	688026	NCI.H64	1	ERLOTINIB	EGFR	2	0.007812	2.19426	0.996017	0.015586	-0.238936	EGFR	176870	AAK1;ABL1;ABL2;ALK;AURKA;AURKB;AURKC;AXL;BLK;BMP2K;BUB1;CAMK2D;CDC42BPG;CIT;COQ8A;COQ8B;CSK;CSNK1D;CSNK1E;DAPK3;DDR1;DMPK;DYRK2;EGFR;EIF2AK2;EIF2AK4;EPHA3;EPHA5;EPHA6;EPHA7;EPHA8;EPHB1;EPHB4;EPHB6;ERBB2;ERBB3;ERBB4;FGR;FLT1;FLT3;FLT4;FRK;GAK;GRK4;HCK;HIPK4;JAK2;JAK3;KDR;KIT;LCK;LRRK2;LTK;LYN;MAP2K5;MAP3K1;MAP3K19;MAP3K2;MAP3K3;MAPK10;MAPK4;MAPK9;MERTK;MET;MINK1;MKNK1;MKNK2;MYLK2;PDGFRA;PDGFRB;PIP…
17.3	29493	688027	NCI.H69	1	ERLOTINIB	EGFR	2	0.007812	3.45419	0.982917	0.021274	0.846877	EGFR	176870	AAK1;ABL1;ABL2;ALK;AURKA;AURKB;AURKC;AXL;BLK;BMP2K;BUB1;CAMK2D;CDC42BPG;CIT;COQ8A;COQ8B;CSK;CSNK1D;CSNK1E;DAPK3;DDR1;DMPK;DYRK2;EGFR;EIF2AK2;EIF2AK4;EPHA3;EPHA5;EPHA6;EPHA7;EPHA8;EPHB1;EPHB4;EPHB6;ERBB2;ERBB3;ERBB4;FGR;FLT1;FLT3;FLT4;FRK;GAK;GRK4;HCK;HIPK4;JAK2;JAK3;KDR;KIT;LCK;LRRK2;LTK;LYN;MAP2K5;MAP3K1;MAP3K19;MAP3K2;MAP3K3;MAPK10;MAPK4;MAPK9;MERTK;MET;MINK1;MKNK1;MKNK2;MYLK2;PDGFRA;PDGFRB;PIP…
17.3	30071	688031	NCI.H82	1	ERLOTINIB	EGFR	2	0.007812	1.64977	0.948987	0.097047	-0.708186	EGFR	176870	AAK1;ABL1;ABL2;ALK;AURKA;AURKB;AURKC;AXL;BLK;BMP2K;BUB1;CAMK2D;CDC42BPG;CIT;COQ8A;COQ8B;CSK;CSNK1D;CSNK1E;DAPK3;DDR1;DMPK;DYRK2;EGFR;EIF2AK2;EIF2AK4;EPHA3;EPHA5;EPHA6;EPHA7;EPHA8;EPHB1;EPHB4;EPHB6;ERBB2;ERBB3;ERBB4;FGR;FLT1;FLT3;FLT4;FRK;GAK;GRK4;HCK;HIPK4;JAK2;JAK3;KDR;KIT;LCK;LRRK2;LTK;LYN;MAP2K5;MAP3K1;MAP3K19;MAP3K2;MAP3K3;MAPK10;MAPK4;MAPK9;MERTK;MET;MINK1;MKNK1;MKNK2;MYLK2;PDGFRA;PDGFRB;PIP…
17.3	31042	688086	SK.N.DZ	1	ERLOTINIB	EGFR	2	0.007812	2.77664	0.980073	0.027974	0.262954	EGFR	176870	AAK1;ABL1;ABL2;ALK;AURKA;AURKB;AURKC;AXL;BLK;BMP2K;BUB1;CAMK2D;CDC42BPG;CIT;COQ8A;COQ8B;CSK;CSNK1D;CSNK1E;DAPK3;DDR1;DMPK;DYRK2;EGFR;EIF2AK2;EIF2AK4;EPHA3;EPHA5;EPHA6;EPHA7;EPHA8;EPHB1;EPHB4;EPHB6;ERBB2;ERBB3;ERBB4;FGR;FLT1;FLT3;FLT4;FRK;GAK;GRK4;HCK;HIPK4;JAK2;JAK3;KDR;KIT;LCK;LRRK2;LTK;LYN;MAP2K5;MAP3K1;MAP3K19;MAP3K2;MAP3K3;MAPK10;MAPK4;MAPK9;MERTK;MET;MINK1;MKNK1;MKNK2;MYLK2;PDGFRA;PDGFRB;PIP…
17.3	32085	688121	VA.ES.BJ	1	ERLOTINIB	EGFR	2	0.007812	3.19593	0.982229	0.04319	0.624303	EGFR	176870	AAK1;ABL1;ABL2;ALK;AURKA;AURKB;AURKC;AXL;BLK;BMP2K;BUB1;CAMK2D;CDC42BPG;CIT;COQ8A;COQ8B;CSK;CSNK1D;CSNK1E;DAPK3;DDR1;DMPK;DYRK2;EGFR;EIF2AK2;EIF2AK4;EPHA3;EPHA5;EPHA6;EPHA7;EPHA8;EPHB1;EPHB4;EPHB6;ERBB2;ERBB3;ERBB4;FGR;FLT1;FLT3;FLT4;FRK;GAK;GRK4;HCK;HIPK4;JAK2;JAK3;KDR;KIT;LCK;LRRK2;LTK;LYN;MAP2K5;MAP3K1;MAP3K19;MAP3K2;MAP3K3;MAPK10;MAPK4;MAPK9;MERTK;MET;MINK1;MKNK1;MKNK2;MYLK2;PDGFRA;PDGFRB;PIP…
17.3	33046	713878	LU.139	1	ERLOTINIB	EGFR	2	0.007812	3.90027	0.980944	0.035564	1.2313	EGFR	176870	AAK1;ABL1;ABL2;ALK;AURKA;AURKB;AURKC;AXL;BLK;BMP2K;BUB1;CAMK2D;CDC42BPG;CIT;COQ8A;COQ8B;CSK;CSNK1D;CSNK1E;DAPK3;DDR1;DMPK;DYRK2;EGFR;EIF2AK2;EIF2AK4;EPHA3;EPHA5;EPHA6;EPHA7;EPHA8;EPHB1;EPHB4;EPHB6;ERBB2;ERBB3;ERBB4;FGR;FLT1;FLT3;FLT4;FRK;GAK;GRK4;HCK;HIPK4;JAK2;JAK3;KDR;KIT;LCK;LRRK2;LTK;LYN;MAP2K5;MAP3K1;MAP3K19;MAP3K2;MAP3K3;MAPK10;MAPK4;MAPK9;MERTK;MET;MINK1;MKNK1;MKNK2;MYLK2;PDGFRA;PDGFRB;PIP…
17.3	40669	724859	CALU.6	1	ERLOTINIB	EGFR	2	0.007812	3.10994	0.974839	0.069962	0.550195	EGFR	176870	AAK1;ABL1;ABL2;ALK;AURKA;AURKB;AURKC;AXL;BLK;BMP2K;BUB1;CAMK2D;CDC42BPG;CIT;COQ8A;COQ8B;CSK;CSNK1D;CSNK1E;DAPK3;DDR1;DMPK;DYRK2;EGFR;EIF2AK2;EIF2AK4;EPHA3;EPHA5;EPHA6;EPHA7;EPHA8;EPHB1;EPHB4;EPHB6;ERBB2;ERBB3;ERBB4;FGR;FLT1;FLT3;FLT4;FRK;GAK;GRK4;HCK;HIPK4;JAK2;JAK3;KDR;KIT;LCK;LRRK2;LTK;LYN;MAP2K5;MAP3K1;MAP3K19;MAP3K2;MAP3K3;MAPK10;MAPK4;MAPK9;MERTK;MET;MINK1;MKNK1;MKNK2;MYLK2;PDGFRA;PDGFRB;PIP…
17.3	41209	724863	LU.65	1	ERLOTINIB	EGFR	2	0.007812	1.94408	0.933878	0.091388	-0.454544	EGFR	176870	AAK1;ABL1;ABL2;ALK;AURKA;AURKB;AURKC;AXL;BLK;BMP2K;BUB1;CAMK2D;CDC42BPG;CIT;COQ8A;COQ8B;CSK;CSNK1D;CSNK1E;DAPK3;DDR1;DMPK;DYRK2;EGFR;EIF2AK2;EIF2AK4;EPHA3;EPHA5;EPHA6;EPHA7;EPHA8;EPHB1;EPHB4;EPHB6;ERBB2;ERBB3;ERBB4;FGR;FLT1;FLT3;FLT4;FRK;GAK;GRK4;HCK;HIPK4;JAK2;JAK3;KDR;KIT;LCK;LRRK2;LTK;LYN;MAP2K5;MAP3K1;MAP3K19;MAP3K2;MAP3K3;MAPK10;MAPK4;MAPK9;MERTK;MET;MINK1;MKNK1;MKNK2;MYLK2;PDGFRA;PDGFRB;PIP…
17.3	41787	724866	NCI.H1355	1	ERLOTINIB	EGFR	2	0.007812	0.956669	0.845245	0.202082	-1.3055	EGFR	176870	AAK1;ABL1;ABL2;ALK;AURKA;AURKB;AURKC;AXL;BLK;BMP2K;BUB1;CAMK2D;CDC42BPG;CIT;COQ8A;COQ8B;CSK;CSNK1D;CSNK1E;DAPK3;DDR1;DMPK;DYRK2;EGFR;EIF2AK2;EIF2AK4;EPHA3;EPHA5;EPHA6;EPHA7;EPHA8;EPHB1;EPHB4;EPHB6;ERBB2;ERBB3;ERBB4;FGR;FLT1;FLT3;FLT4;FRK;GAK;GRK4;HCK;HIPK4;JAK2;JAK3;KDR;KIT;LCK;LRRK2;LTK;LYN;MAP2K5;MAP3K1;MAP3K19;MAP3K2;MAP3K3;MAPK10;MAPK4;MAPK9;MERTK;MET;MINK1;MKNK1;MKNK2;MYLK2;PDGFRA;PDGFRB;PIP…
17.3	43871	724872	SHP.77	1	ERLOTINIB	EGFR	2	0.007812	2.61804	0.985226	0.063444	0.126278	EGFR	176870	AAK1;ABL1;ABL2;ALK;AURKA;AURKB;AURKC;AXL;BLK;BMP2K;BUB1;CAMK2D;CDC42BPG;CIT;COQ8A;COQ8B;CSK;CSNK1D;CSNK1E;DAPK3;DDR1;DMPK;DYRK2;EGFR;EIF2AK2;EIF2AK4;EPHA3;EPHA5;EPHA6;EPHA7;EPHA8;EPHB1;EPHB4;EPHB6;ERBB2;ERBB3;ERBB4;FGR;FLT1;FLT3;FLT4;FRK;GAK;GRK4;HCK;HIPK4;JAK2;JAK3;KDR;KIT;LCK;LRRK2;LTK;LYN;MAP2K5;MAP3K1;MAP3K19;MAP3K2;MAP3K3;MAPK10;MAPK4;MAPK9;MERTK;MET;MINK1;MKNK1;MKNK2;MYLK2;PDGFRA;PDGFRB;PIP…
17.3	46253	735784	TE.5	1	ERLOTINIB	EGFR	2	0.007812	0.553888	0.841663	0.184767	-1.65262	EGFR	176870	AAK1;ABL1;ABL2;ALK;AURKA;AURKB;AURKC;AXL;BLK;BMP2K;BUB1;CAMK2D;CDC42BPG;CIT;COQ8A;COQ8B;CSK;CSNK1D;CSNK1E;DAPK3;DDR1;DMPK;DYRK2;EGFR;EIF2AK2;EIF2AK4;EPHA3;EPHA5;EPHA6;EPHA7;EPHA8;EPHB1;EPHB4;EPHB6;ERBB2;ERBB3;ERBB4;FGR;FLT1;FLT3;FLT4;FRK;GAK;GRK4;HCK;HIPK4;JAK2;JAK3;KDR;KIT;LCK;LRRK2;LTK;LYN;MAP2K5;MAP3K1;MAP3K19;MAP3K2;MAP3K3;MAPK10;MAPK4;MAPK9;MERTK;MET;MINK1;MKNK1;MKNK2;MYLK2;PDGFRA;PDGFRB;PIP…
17.3	47841	749711	HCC1187	1	ERLOTINIB	EGFR	2	0.007812	3.18945	0.989045	0.024262	0.618716	EGFR	176870	AAK1;ABL1;ABL2;ALK;AURKA;AURKB;AURKC;AXL;BLK;BMP2K;BUB1;CAMK2D;CDC42BPG;CIT;COQ8A;COQ8B;CSK;CSNK1D;CSNK1E;DAPK3;DDR1;DMPK;DYRK2;EGFR;EIF2AK2;EIF2AK4;EPHA3;EPHA5;EPHA6;EPHA7;EPHA8;EPHB1;EPHB4;EPHB6;ERBB2;ERBB3;ERBB4;FGR;FLT1;FLT3;FLT4;FRK;GAK;GRK4;HCK;HIPK4;JAK2;JAK3;KDR;KIT;LCK;LRRK2;LTK;LYN;MAP2K5;MAP3K1;MAP3K19;MAP3K2;MAP3K3;MAPK10;MAPK4;MAPK9;MERTK;MET;MINK1;MKNK1;MKNK2;MYLK2;PDGFRA;PDGFRB;PIP…
17.3	48878	749713	HCC1599	1	ERLOTINIB	EGFR	2	0.007812	3.1588	0.976087	0.033689	0.592306	EGFR	176870	AAK1;ABL1;ABL2;ALK;AURKA;AURKB;AURKC;AXL;BLK;BMP2K;BUB1;CAMK2D;CDC42BPG;CIT;COQ8A;COQ8B;CSK;CSNK1D;CSNK1E;DAPK3;DDR1;DMPK;DYRK2;EGFR;EIF2AK2;EIF2AK4;EPHA3;EPHA5;EPHA6;EPHA7;EPHA8;EPHB1;EPHB4;EPHB6;ERBB2;ERBB3;ERBB4;FGR;FLT1;FLT3;FLT4;FRK;GAK;GRK4;HCK;HIPK4;JAK2;JAK3;KDR;KIT;LCK;LRRK2;LTK;LYN;MAP2K5;MAP3K1;MAP3K19;MAP3K2;MAP3K3;MAPK10;MAPK4;MAPK9;MERTK;MET;MINK1;MKNK1;MKNK2;MYLK2;PDGFRA;PDGFRB;PIP…
17.3	49645	749715	HCC2157	1	ERLOTINIB	EGFR	2	0.007812	1.4308	0.92226	0.068811	-0.89689	EGFR	176870	AAK1;ABL1;ABL2;ALK;AURKA;AURKB;AURKC;AXL;BLK;BMP2K;BUB1;CAMK2D;CDC42BPG;CIT;COQ8A;COQ8B;CSK;CSNK1D;CSNK1E;DAPK3;DDR1;DMPK;DYRK2;EGFR;EIF2AK2;EIF2AK4;EPHA3;EPHA5;EPHA6;EPHA7;EPHA8;EPHB1;EPHB4;EPHB6;ERBB2;ERBB3;ERBB4;FGR;FLT1;FLT3;FLT4;FRK;GAK;GRK4;HCK;HIPK4;JAK2;JAK3;KDR;KIT;LCK;LRRK2;LTK;LYN;MAP2K5;MAP3K1;MAP3K19;MAP3K2;MAP3K3;MAPK10;MAPK4;MAPK9;MERTK;MET;MINK1;MKNK1;MKNK2;MYLK2;PDGFRA;PDGFRB;PIP…
17.3	50195	749716	HCC2218	1	ERLOTINIB	EGFR	2	0.007812	3.3906	0.97332	0.061174	0.792073	EGFR	176870	AAK1;ABL1;ABL2;ALK;AURKA;AURKB;AURKC;AXL;BLK;BMP2K;BUB1;CAMK2D;CDC42BPG;CIT;COQ8A;COQ8B;CSK;CSNK1D;CSNK1E;DAPK3;DDR1;DMPK;DYRK2;EGFR;EIF2AK2;EIF2AK4;EPHA3;EPHA5;EPHA6;EPHA7;EPHA8;EPHB1;EPHB4;EPHB6;ERBB2;ERBB3;ERBB4;FGR;FLT1;FLT3;FLT4;FRK;GAK;GRK4;HCK;HIPK4;JAK2;JAK3;KDR;KIT;LCK;LRRK2;LTK;LYN;MAP2K5;MAP3K1;MAP3K19;MAP3K2;MAP3K3;MAPK10;MAPK4;MAPK9;MERTK;MET;MINK1;MKNK1;MKNK2;MYLK2;PDGFRA;PDGFRB;PIP…
17.3	51074	753531	BB30.HNC	1	ERLOTINIB	EGFR	2	0.007812	-1.86508	0.534462	0.0853	-3.73729	EGFR	176870	AAK1;ABL1;ABL2;ALK;AURKA;AURKB;AURKC;AXL;BLK;BMP2K;BUB1;CAMK2D;CDC42BPG;CIT;COQ8A;COQ8B;CSK;CSNK1D;CSNK1E;DAPK3;DDR1;DMPK;DYRK2;EGFR;EIF2AK2;EIF2AK4;EPHA3;EPHA5;EPHA6;EPHA7;EPHA8;EPHB1;EPHB4;EPHB6;ERBB2;ERBB3;ERBB4;FGR;FLT1;FLT3;FLT4;FRK;GAK;GRK4;HCK;HIPK4;JAK2;JAK3;KDR;KIT;LCK;LRRK2;LTK;LYN;MAP2K5;MAP3K1;MAP3K19;MAP3K2;MAP3K3;MAPK10;MAPK4;MAPK9;MERTK;MET;MINK1;MKNK1;MKNK2;MYLK2;PDGFRA;PDGFRB;PIP…
17.3	51392	753532	BB49.HNC	1	ERLOTINIB	EGFR	2	0.007812	4.02272	0.976866	0.108153	1.33683	EGFR	176870	AAK1;ABL1;ABL2;ALK;AURKA;AURKB;AURKC;AXL;BLK;BMP2K;BUB1;CAMK2D;CDC42BPG;CIT;COQ8A;COQ8B;CSK;CSNK1D;CSNK1E;DAPK3;DDR1;DMPK;DYRK2;EGFR;EIF2AK2;EIF2AK4;EPHA3;EPHA5;EPHA6;EPHA7;EPHA8;EPHB1;EPHB4;EPHB6;ERBB2;ERBB3;ERBB4;FGR;FLT1;FLT3;FLT4;FRK;GAK;GRK4;HCK;HIPK4;JAK2;JAK3;KDR;KIT;LCK;LRRK2;LTK;LYN;MAP2K5;MAP3K1;MAP3K19;MAP3K2;MAP3K3;MAPK10;MAPK4;MAPK9;MERTK;MET;MINK1;MKNK1;MKNK2;MYLK2;PDGFRA;PDGFRB;PIP…
17.3	55181	753546	CP66.MEL	1	ERLOTINIB	EGFR	2	0.007812	1.81774	0.932898	0.175962	-0.563421	EGFR	176870	AAK1;ABL1;ABL2;ALK;AURKA;AURKB;AURKC;AXL;BLK;BMP2K;BUB1;CAMK2D;CDC42BPG;CIT;COQ8A;COQ8B;CSK;CSNK1D;CSNK1E;DAPK3;DDR1;DMPK;DYRK2;EGFR;EIF2AK2;EIF2AK4;EPHA3;EPHA5;EPHA6;EPHA7;EPHA8;EPHB1;EPHB4;EPHB6;ERBB2;ERBB3;ERBB4;FGR;FLT1;FLT3;FLT4;FRK;GAK;GRK4;HCK;HIPK4;JAK2;JAK3;KDR;KIT;LCK;LRRK2;LTK;LYN;MAP2K5;MAP3K1;MAP3K19;MAP3K2;MAP3K3;MAPK10;MAPK4;MAPK9;MERTK;MET;MINK1;MKNK1;MKNK2;MYLK2;PDGFRA;PDGFRB;PIP…
17.3	55559	753547	CPC.N	1	ERLOTINIB	EGFR	2	0.007812	1.55852	0.925245	0.175351	-0.786822	EGFR	176870	AAK1;ABL1;ABL2;ALK;AURKA;AURKB;AURKC;AXL;BLK;BMP2K;BUB1;CAMK2D;CDC42BPG;CIT;COQ8A;COQ8B;CSK;CSNK1D;CSNK1E;DAPK3;DDR1;DMPK;DYRK2;EGFR;EIF2AK2;EIF2AK4;EPHA3;EPHA5;EPHA6;EPHA7;EPHA8;EPHB1;EPHB4;EPHB6;ERBB2;ERBB3;ERBB4;FGR;FLT1;FLT3;FLT4;FRK;GAK;GRK4;HCK;HIPK4;JAK2;JAK3;KDR;KIT;LCK;LRRK2;LTK;LYN;MAP2K5;MAP3K1;MAP3K19;MAP3K2;MAP3K3;MAPK10;MAPK4;MAPK9;MERTK;MET;MINK1;MKNK1;MKNK2;MYLK2;PDGFRA;PDGFRB;PIP…
17.3	56129	753548	CTV.1	1	ERLOTINIB	EGFR	2	0.007812	2.48708	0.992438	0.026331	0.013412	EGFR	176870	AAK1;ABL1;ABL2;ALK;AURKA;AURKB;AURKC;AXL;BLK;BMP2K;BUB1;CAMK2D;CDC42BPG;CIT;COQ8A;COQ8B;CSK;CSNK1D;CSNK1E;DAPK3;DDR1;DMPK;DYRK2;EGFR;EIF2AK2;EIF2AK4;EPHA3;EPHA5;EPHA6;EPHA7;EPHA8;EPHB1;EPHB4;EPHB6;ERBB2;ERBB3;ERBB4;FGR;FLT1;FLT3;FLT4;FRK;GAK;GRK4;HCK;HIPK4;JAK2;JAK3;KDR;KIT;LCK;LRRK2;LTK;LYN;MAP2K5;MAP3K1;MAP3K19;MAP3K2;MAP3K3;MAPK10;MAPK4;MAPK9;MERTK;MET;MINK1;MKNK1;MKNK2;MYLK2;PDGFRA;PDGFRB;PIP…
17.3	56671	753549	D.542MG	1	ERLOTINIB	EGFR	2	0.007812	1.95766	0.930431	0.222327	-0.442843	EGFR	176870	AAK1;ABL1;ABL2;ALK;AURKA;AURKB;AURKC;AXL;BLK;BMP2K;BUB1;CAMK2D;CDC42BPG;CIT;COQ8A;COQ8B;CSK;CSNK1D;CSNK1E;DAPK3;DDR1;DMPK;DYRK2;EGFR;EIF2AK2;EIF2AK4;EPHA3;EPHA5;EPHA6;EPHA7;EPHA8;EPHB1;EPHB4;EPHB6;ERBB2;ERBB3;ERBB4;FGR;FLT1;FLT3;FLT4;FRK;GAK;GRK4;HCK;HIPK4;JAK2;JAK3;KDR;KIT;LCK;LRRK2;LTK;LYN;MAP2K5;MAP3K1;MAP3K19;MAP3K2;MAP3K3;MAPK10;MAPK4;MAPK9;MERTK;MET;MINK1;MKNK1;MKNK2;MYLK2;PDGFRA;PDGFRB;PIP…
17.3	56988	753551	DMS.79	1	ERLOTINIB	EGFR	2	0.007812	2.18756	0.946093	0.126824	-0.244712	EGFR	176870	AAK1;ABL1;ABL2;ALK;AURKA;AURKB;AURKC;AXL;BLK;BMP2K;BUB1;CAMK2D;CDC42BPG;CIT;COQ8A;COQ8B;CSK;CSNK1D;CSNK1E;DAPK3;DDR1;DMPK;DYRK2;EGFR;EIF2AK2;EIF2AK4;EPHA3;EPHA5;EPHA6;EPHA7;EPHA8;EPHB1;EPHB4;EPHB6;ERBB2;ERBB3;ERBB4;FGR;FLT1;FLT3;FLT4;FRK;GAK;GRK4;HCK;HIPK4;JAK2;JAK3;KDR;KIT;LCK;LRRK2;LTK;LYN;MAP2K5;MAP3K1;MAP3K19;MAP3K2;MAP3K3;MAPK10;MAPK4;MAPK9;MERTK;MET;MINK1;MKNK1;MKNK2;MYLK2;PDGFRA;PDGFRB;PIP…
17.3	57367	753552	DSH1	1	ERLOTINIB	EGFR	2	0.007812	2.21373	0.969673	0.037083	-0.222163	EGFR	176870	AAK1;ABL1;ABL2;ALK;AURKA;AURKB;AURKC;AXL;BLK;BMP2K;BUB1;CAMK2D;CDC42BPG;CIT;COQ8A;COQ8B;CSK;CSNK1D;CSNK1E;DAPK3;DDR1;DMPK;DYRK2;EGFR;EIF2AK2;EIF2AK4;EPHA3;EPHA5;EPHA6;EPHA7;EPHA8;EPHB1;EPHB4;EPHB6;ERBB2;ERBB3;ERBB4;FGR;FLT1;FLT3;FLT4;FRK;GAK;GRK4;HCK;HIPK4;JAK2;JAK3;KDR;KIT;LCK;LRRK2;LTK;LYN;MAP2K5;MAP3K1;MAP3K19;MAP3K2;MAP3K3;MAPK10;MAPK4;MAPK9;MERTK;MET;MINK1;MKNK1;MKNK2;MYLK2;PDGFRA;PDGFRB;PIP…
17.3	58562	753555	EC.GI.10	1	ERLOTINIB	EGFR	2	0.007812	2.72379	0.978559	0.025064	0.217409	EGFR	176870	AAK1;ABL1;ABL2;ALK;AURKA;AURKB;AURKC;AXL;BLK;BMP2K;BUB1;CAMK2D;CDC42BPG;CIT;COQ8A;COQ8B;CSK;CSNK1D;CSNK1E;DAPK3;DDR1;DMPK;DYRK2;EGFR;EIF2AK2;EIF2AK4;EPHA3;EPHA5;EPHA6;EPHA7;EPHA8;EPHB1;EPHB4;EPHB6;ERBB2;ERBB3;ERBB4;FGR;FLT1;FLT3;FLT4;FRK;GAK;GRK4;HCK;HIPK4;JAK2;JAK3;KDR;KIT;LCK;LRRK2;LTK;LYN;MAP2K5;MAP3K1;MAP3K19;MAP3K2;MAP3K3;MAPK10;MAPK4;MAPK9;MERTK;MET;MINK1;MKNK1;MKNK2;MYLK2;PDGFRA;PDGFRB;PIP…
17.3	59599	753558	HA7.RCC	1	ERLOTINIB	EGFR	2	0.007812	3.44631	0.983399	0.099086	0.840083	EGFR	176870	AAK1;ABL1;ABL2;ALK;AURKA;AURKB;AURKC;AXL;BLK;BMP2K;BUB1;CAMK2D;CDC42BPG;CIT;COQ8A;COQ8B;CSK;CSNK1D;CSNK1E;DAPK3;DDR1;DMPK;DYRK2;EGFR;EIF2AK2;EIF2AK4;EPHA3;EPHA5;EPHA6;EPHA7;EPHA8;EPHB1;EPHB4;EPHB6;ERBB2;ERBB3;ERBB4;FGR;FLT1;FLT3;FLT4;FRK;GAK;GRK4;HCK;HIPK4;JAK2;JAK3;KDR;KIT;LCK;LRRK2;LTK;LYN;MAP2K5;MAP3K1;MAP3K19;MAP3K2;MAP3K3;MAPK10;MAPK4;MAPK9;MERTK;MET;MINK1;MKNK1;MKNK2;MYLK2;PDGFRA;PDGFRB;PIP…
17.3	61235	753563	IM.9	1	ERLOTINIB	EGFR	2	0.007812	2.98074	0.992469	0.019064	0.438853	EGFR	176870	AAK1;ABL1;ABL2;ALK;AURKA;AURKB;AURKC;AXL;BLK;BMP2K;BUB1;CAMK2D;CDC42BPG;CIT;COQ8A;COQ8B;CSK;CSNK1D;CSNK1E;DAPK3;DDR1;DMPK;DYRK2;EGFR;EIF2AK2;EIF2AK4;EPHA3;EPHA5;EPHA6;EPHA7;EPHA8;EPHB1;EPHB4;EPHB6;ERBB2;ERBB3;ERBB4;FGR;FLT1;FLT3;FLT4;FRK;GAK;GRK4;HCK;HIPK4;JAK2;JAK3;KDR;KIT;LCK;LRRK2;LTK;LYN;MAP2K5;MAP3K1;MAP3K19;MAP3K2;MAP3K3;MAPK10;MAPK4;MAPK9;MERTK;MET;MINK1;MKNK1;MKNK2;MYLK2;PDGFRA;PDGFRB;PIP…
17.3	61722	753564	IST.SL1	1	ERLOTINIB	EGFR	2	0.007812	3.06533	0.982211	0.069933	0.511749	EGFR	176870	AAK1;ABL1;ABL2;ALK;AURKA;AURKB;AURKC;AXL;BLK;BMP2K;BUB1;CAMK2D;CDC42BPG;CIT;COQ8A;COQ8B;CSK;CSNK1D;CSNK1E;DAPK3;DDR1;DMPK;DYRK2;EGFR;EIF2AK2;EIF2AK4;EPHA3;EPHA5;EPHA6;EPHA7;EPHA8;EPHB1;EPHB4;EPHB6;ERBB2;ERBB3;ERBB4;FGR;FLT1;FLT3;FLT4;FRK;GAK;GRK4;HCK;HIPK4;JAK2;JAK3;KDR;KIT;LCK;LRRK2;LTK;LYN;MAP2K5;MAP3K1;MAP3K19;MAP3K2;MAP3K3;MAPK10;MAPK4;MAPK9;MERTK;MET;MINK1;MKNK1;MKNK2;MYLK2;PDGFRA;PDGFRB;PIP…
17.3	62058	753565	IST.SL2	1	ERLOTINIB	EGFR	2	0.007812	2.99516	0.983464	0.014695	0.451283	EGFR	176870	AAK1;ABL1;ABL2;ALK;AURKA;AURKB;AURKC;AXL;BLK;BMP2K;BUB1;CAMK2D;CDC42BPG;CIT;COQ8A;COQ8B;CSK;CSNK1D;CSNK1E;DAPK3;DDR1;DMPK;DYRK2;EGFR;EIF2AK2;EIF2AK4;EPHA3;EPHA5;EPHA6;EPHA7;EPHA8;EPHB1;EPHB4;EPHB6;ERBB2;ERBB3;ERBB4;FGR;FLT1;FLT3;FLT4;FRK;GAK;GRK4;HCK;HIPK4;JAK2;JAK3;KDR;KIT;LCK;LRRK2;LTK;LYN;MAP2K5;MAP3K1;MAP3K19;MAP3K2;MAP3K3;MAPK10;MAPK4;MAPK9;MERTK;MET;MINK1;MKNK1;MKNK2;MYLK2;PDGFRA;PDGFRB;PIP…
17.3	66021	753577	LB1047.RCC	1	ERLOTINIB	EGFR	2	0.007812	1.06978	0.888603	0.049456	-1.20802	EGFR	176870	AAK1;ABL1;ABL2;ALK;AURKA;AURKB;AURKC;AXL;BLK;BMP2K;BUB1;CAMK2D;CDC42BPG;CIT;COQ8A;COQ8B;CSK;CSNK1D;CSNK1E;DAPK3;DDR1;DMPK;DYRK2;EGFR;EIF2AK2;EIF2AK4;EPHA3;EPHA5;EPHA6;EPHA7;EPHA8;EPHB1;EPHB4;EPHB6;ERBB2;ERBB3;ERBB4;FGR;FLT1;FLT3;FLT4;FRK;GAK;GRK4;HCK;HIPK4;JAK2;JAK3;KDR;KIT;LCK;LRRK2;LTK;LYN;MAP2K5;MAP3K1;MAP3K19;MAP3K2;MAP3K3;MAPK10;MAPK4;MAPK9;MERTK;MET;MINK1;MKNK1;MKNK2;MYLK2;PDGFRA;PDGFRB;PIP…
17.3	66358	753578	LB2241.RCC	1	ERLOTINIB	EGFR	2	0.007812	-0.035073	0.783977	0.180718	-2.16019	EGFR	176870	AAK1;ABL1;ABL2;ALK;AURKA;AURKB;AURKC;AXL;BLK;BMP2K;BUB1;CAMK2D;CDC42BPG;CIT;COQ8A;COQ8B;CSK;CSNK1D;CSNK1E;DAPK3;DDR1;DMPK;DYRK2;EGFR;EIF2AK2;EIF2AK4;EPHA3;EPHA5;EPHA6;EPHA7;EPHA8;EPHB1;EPHB4;EPHB6;ERBB2;ERBB3;ERBB4;FGR;FLT1;FLT3;FLT4;FRK;GAK;GRK4;HCK;HIPK4;JAK2;JAK3;KDR;KIT;LCK;LRRK2;LTK;LYN;MAP2K5;MAP3K1;MAP3K19;MAP3K2;MAP3K3;MAPK10;MAPK4;MAPK9;MERTK;MET;MINK1;MKNK1;MKNK2;MYLK2;PDGFRA;PDGFRB;PIP…
17.3	66678	753579	LB2518.MEL	1	ERLOTINIB	EGFR	2	0.007812	1.79569	0.941491	0.151243	-0.582427	EGFR	176870	AAK1;ABL1;ABL2;ALK;AURKA;AURKB;AURKC;AXL;BLK;BMP2K;BUB1;CAMK2D;CDC42BPG;CIT;COQ8A;COQ8B;CSK;CSNK1D;CSNK1E;DAPK3;DDR1;DMPK;DYRK2;EGFR;EIF2AK2;EIF2AK4;EPHA3;EPHA5;EPHA6;EPHA7;EPHA8;EPHB1;EPHB4;EPHB6;ERBB2;ERBB3;ERBB4;FGR;FLT1;FLT3;FLT4;FRK;GAK;GRK4;HCK;HIPK4;JAK2;JAK3;KDR;KIT;LCK;LRRK2;LTK;LYN;MAP2K5;MAP3K1;MAP3K19;MAP3K2;MAP3K3;MAPK10;MAPK4;MAPK9;MERTK;MET;MINK1;MKNK1;MKNK2;MYLK2;PDGFRA;PDGFRB;PIP…
17.3	67019	753581	LB373.MEL.D	1	ERLOTINIB	EGFR	2	0.007812	2.20911	0.966033	0.125528	-0.226141	EGFR	176870	AAK1;ABL1;ABL2;ALK;AURKA;AURKB;AURKC;AXL;BLK;BMP2K;BUB1;CAMK2D;CDC42BPG;CIT;COQ8A;COQ8B;CSK;CSNK1D;CSNK1E;DAPK3;DDR1;DMPK;DYRK2;EGFR;EIF2AK2;EIF2AK4;EPHA3;EPHA5;EPHA6;EPHA7;EPHA8;EPHB1;EPHB4;EPHB6;ERBB2;ERBB3;ERBB4;FGR;FLT1;FLT3;FLT4;FRK;GAK;GRK4;HCK;HIPK4;JAK2;JAK3;KDR;KIT;LCK;LRRK2;LTK;LYN;MAP2K5;MAP3K1;MAP3K19;MAP3K2;MAP3K3;MAPK10;MAPK4;MAPK9;MERTK;MET;MINK1;MKNK1;MKNK2;MYLK2;PDGFRA;PDGFRB;PIP…
17.3	67360	753582	LB647.SCLC	1	ERLOTINIB	EGFR	2	0.007812	2.04782	0.945133	0.120754	-0.365145	EGFR	176870	AAK1;ABL1;ABL2;ALK;AURKA;AURKB;AURKC;AXL;BLK;BMP2K;BUB1;CAMK2D;CDC42BPG;CIT;COQ8A;COQ8B;CSK;CSNK1D;CSNK1E;DAPK3;DDR1;DMPK;DYRK2;EGFR;EIF2AK2;EIF2AK4;EPHA3;EPHA5;EPHA6;EPHA7;EPHA8;EPHB1;EPHB4;EPHB6;ERBB2;ERBB3;ERBB4;FGR;FLT1;FLT3;FLT4;FRK;GAK;GRK4;HCK;HIPK4;JAK2;JAK3;KDR;KIT;LCK;LRRK2;LTK;LYN;MAP2K5;MAP3K1;MAP3K19;MAP3K2;MAP3K3;MAPK10;MAPK4;MAPK9;MERTK;MET;MINK1;MKNK1;MKNK2;MYLK2;PDGFRA;PDGFRB;PIP…
17.3	67642	753583	LB771.HNC	1	ERLOTINIB	EGFR	2	0.007812	1.38485	0.896153	0.222564	-0.936487	EGFR	176870	AAK1;ABL1;ABL2;ALK;AURKA;AURKB;AURKC;AXL;BLK;BMP2K;BUB1;CAMK2D;CDC42BPG;CIT;COQ8A;COQ8B;CSK;CSNK1D;CSNK1E;DAPK3;DDR1;DMPK;DYRK2;EGFR;EIF2AK2;EIF2AK4;EPHA3;EPHA5;EPHA6;EPHA7;EPHA8;EPHB1;EPHB4;EPHB6;ERBB2;ERBB3;ERBB4;FGR;FLT1;FLT3;FLT4;FRK;GAK;GRK4;HCK;HIPK4;JAK2;JAK3;KDR;KIT;LCK;LRRK2;LTK;LYN;MAP2K5;MAP3K1;MAP3K19;MAP3K2;MAP3K3;MAPK10;MAPK4;MAPK9;MERTK;MET;MINK1;MKNK1;MKNK2;MYLK2;PDGFRA;PDGFRB;PIP…
17.3	68190	753584	LB831.BLC	1	ERLOTINIB	EGFR	2	0.007812	2.19951	0.962092	0.086504	-0.234418	EGFR	176870	AAK1;ABL1;ABL2;ALK;AURKA;AURKB;AURKC;AXL;BLK;BMP2K;BUB1;CAMK2D;CDC42BPG;CIT;COQ8A;COQ8B;CSK;CSNK1D;CSNK1E;DAPK3;DDR1;DMPK;DYRK2;EGFR;EIF2AK2;EIF2AK4;EPHA3;EPHA5;EPHA6;EPHA7;EPHA8;EPHB1;EPHB4;EPHB6;ERBB2;ERBB3;ERBB4;FGR;FLT1;FLT3;FLT4;FRK;GAK;GRK4;HCK;HIPK4;JAK2;JAK3;KDR;KIT;LCK;LRRK2;LTK;LYN;MAP2K5;MAP3K1;MAP3K19;MAP3K2;MAP3K3;MAPK10;MAPK4;MAPK9;MERTK;MET;MINK1;MKNK1;MKNK2;MYLK2;PDGFRA;PDGFRB;PIP…
17.3	68766	753585	LB996.RCC	1	ERLOTINIB	EGFR	2	0.007812	-1.81006	0.539838	0.2435	-3.68988	EGFR	176870	AAK1;ABL1;ABL2;ALK;AURKA;AURKB;AURKC;AXL;BLK;BMP2K;BUB1;CAMK2D;CDC42BPG;CIT;COQ8A;COQ8B;CSK;CSNK1D;CSNK1E;DAPK3;DDR1;DMPK;DYRK2;EGFR;EIF2AK2;EIF2AK4;EPHA3;EPHA5;EPHA6;EPHA7;EPHA8;EPHB1;EPHB4;EPHB6;ERBB2;ERBB3;ERBB4;FGR;FLT1;FLT3;FLT4;FRK;GAK;GRK4;HCK;HIPK4;JAK2;JAK3;KDR;KIT;LCK;LRRK2;LTK;LYN;MAP2K5;MAP3K1;MAP3K19;MAP3K2;MAP3K3;MAPK10;MAPK4;MAPK9;MERTK;MET;MINK1;MKNK1;MKNK2;MYLK2;PDGFRA;PDGFRB;PIP…
17.3	69815	753588	LU.134.A	1	ERLOTINIB	EGFR	2	0.007812	3.56957	0.987006	0.025733	0.946308	EGFR	176870	AAK1;ABL1;ABL2;ALK;AURKA;AURKB;AURKC;AXL;BLK;BMP2K;BUB1;CAMK2D;CDC42BPG;CIT;COQ8A;COQ8B;CSK;CSNK1D;CSNK1E;DAPK3;DDR1;DMPK;DYRK2;EGFR;EIF2AK2;EIF2AK4;EPHA3;EPHA5;EPHA6;EPHA7;EPHA8;EPHB1;EPHB4;EPHB6;ERBB2;ERBB3;ERBB4;FGR;FLT1;FLT3;FLT4;FRK;GAK;GRK4;HCK;HIPK4;JAK2;JAK3;KDR;KIT;LCK;LRRK2;LTK;LYN;MAP2K5;MAP3K1;MAP3K19;MAP3K2;MAP3K3;MAPK10;MAPK4;MAPK9;MERTK;MET;MINK1;MKNK1;MKNK2;MYLK2;PDGFRA;PDGFRB;PIP…
17.3	70151	753589	LU.165	1	ERLOTINIB	EGFR	2	0.007812	3.93744	0.988254	0.023019	1.26334	EGFR	176870	AAK1;ABL1;ABL2;ALK;AURKA;AURKB;AURKC;AXL;BLK;BMP2K;BUB1;CAMK2D;CDC42BPG;CIT;COQ8A;COQ8B;CSK;CSNK1D;CSNK1E;DAPK3;DDR1;DMPK;DYRK2;EGFR;EIF2AK2;EIF2AK4;EPHA3;EPHA5;EPHA6;EPHA7;EPHA8;EPHB1;EPHB4;EPHB6;ERBB2;ERBB3;ERBB4;FGR;FLT1;FLT3;FLT4;FRK;GAK;GRK4;HCK;HIPK4;JAK2;JAK3;KDR;KIT;LCK;LRRK2;LTK;LYN;MAP2K5;MAP3K1;MAP3K19;MAP3K2;MAP3K3;MAPK10;MAPK4;MAPK9;MERTK;MET;MINK1;MKNK1;MKNK2;MYLK2;PDGFRA;PDGFRB;PIP…
17.3	70723	753592	LXF.289	1	ERLOTINIB	EGFR	2	0.007812	2.64391	0.977823	0.144133	0.148574	EGFR	176870	AAK1;ABL1;ABL2;ALK;AURKA;AURKB;AURKC;AXL;BLK;BMP2K;BUB1;CAMK2D;CDC42BPG;CIT;COQ8A;COQ8B;CSK;CSNK1D;CSNK1E;DAPK3;DDR1;DMPK;DYRK2;EGFR;EIF2AK2;EIF2AK4;EPHA3;EPHA5;EPHA6;EPHA7;EPHA8;EPHB1;EPHB4;EPHB6;ERBB2;ERBB3;ERBB4;FGR;FLT1;FLT3;FLT4;FRK;GAK;GRK4;HCK;HIPK4;JAK2;JAK3;KDR;KIT;LCK;LRRK2;LTK;LYN;MAP2K5;MAP3K1;MAP3K19;MAP3K2;MAP3K3;MAPK10;MAPK4;MAPK9;MERTK;MET;MINK1;MKNK1;MKNK2;MYLK2;PDGFRA;PDGFRB;PIP…
17.3	71273	753594	MS.1	1	ERLOTINIB	EGFR	2	0.007812	1.76271	0.962788	0.030216	-0.610848	EGFR	176870	AAK1;ABL1;ABL2;ALK;AURKA;AURKB;AURKC;AXL;BLK;BMP2K;BUB1;CAMK2D;CDC42BPG;CIT;COQ8A;COQ8B;CSK;CSNK1D;CSNK1E;DAPK3;DDR1;DMPK;DYRK2;EGFR;EIF2AK2;EIF2AK4;EPHA3;EPHA5;EPHA6;EPHA7;EPHA8;EPHB1;EPHB4;EPHB6;ERBB2;ERBB3;ERBB4;FGR;FLT1;FLT3;FLT4;FRK;GAK;GRK4;HCK;HIPK4;JAK2;JAK3;KDR;KIT;LCK;LRRK2;LTK;LYN;MAP2K5;MAP3K1;MAP3K19;MAP3K2;MAP3K3;MAPK10;MAPK4;MAPK9;MERTK;MET;MINK1;MKNK1;MKNK2;MYLK2;PDGFRA;PDGFRB;PIP…
17.3	71845	753595	MZ1.PC	1	ERLOTINIB	EGFR	2	0.007812	1.88786	0.925825	0.099952	-0.502999	EGFR	176870	AAK1;ABL1;ABL2;ALK;AURKA;AURKB;AURKC;AXL;BLK;BMP2K;BUB1;CAMK2D;CDC42BPG;CIT;COQ8A;COQ8B;CSK;CSNK1D;CSNK1E;DAPK3;DDR1;DMPK;DYRK2;EGFR;EIF2AK2;EIF2AK4;EPHA3;EPHA5;EPHA6;EPHA7;EPHA8;EPHB1;EPHB4;EPHB6;ERBB2;ERBB3;ERBB4;FGR;FLT1;FLT3;FLT4;FRK;GAK;GRK4;HCK;HIPK4;JAK2;JAK3;KDR;KIT;LCK;LRRK2;LTK;LYN;MAP2K5;MAP3K1;MAP3K19;MAP3K2;MAP3K3;MAPK10;MAPK4;MAPK9;MERTK;MET;MINK1;MKNK1;MKNK2;MYLK2;PDGFRA;PDGFRB;PIP…
17.3	72189	753596	MZ7.MEL	1	ERLOTINIB	EGFR	2	0.007812	3.31968	0.985481	0.148916	0.730947	EGFR	176870	AAK1;ABL1;ABL2;ALK;AURKA;AURKB;AURKC;AXL;BLK;BMP2K;BUB1;CAMK2D;CDC42BPG;CIT;COQ8A;COQ8B;CSK;CSNK1D;CSNK1E;DAPK3;DDR1;DMPK;DYRK2;EGFR;EIF2AK2;EIF2AK4;EPHA3;EPHA5;EPHA6;EPHA7;EPHA8;EPHB1;EPHB4;EPHB6;ERBB2;ERBB3;ERBB4;FGR;FLT1;FLT3;FLT4;FRK;GAK;GRK4;HCK;HIPK4;JAK2;JAK3;KDR;KIT;LCK;LRRK2;LTK;LYN;MAP2K5;MAP3K1;MAP3K19;MAP3K2;MAP3K3;MAPK10;MAPK4;MAPK9;MERTK;MET;MINK1;MKNK1;MKNK2;MYLK2;PDGFRA;PDGFRB;PIP…
17.3	72500	753597	NCI.H128	1	ERLOTINIB	EGFR	2	0.007812	4.96498	0.980357	0.030088	2.14887	EGFR	176870	AAK1;ABL1;ABL2;ALK;AURKA;AURKB;AURKC;AXL;BLK;BMP2K;BUB1;CAMK2D;CDC42BPG;CIT;COQ8A;COQ8B;CSK;CSNK1D;CSNK1E;DAPK3;DDR1;DMPK;DYRK2;EGFR;EIF2AK2;EIF2AK4;EPHA3;EPHA5;EPHA6;EPHA7;EPHA8;EPHB1;EPHB4;EPHB6;ERBB2;ERBB3;ERBB4;FGR;FLT1;FLT3;FLT4;FRK;GAK;GRK4;HCK;HIPK4;JAK2;JAK3;KDR;KIT;LCK;LRRK2;LTK;LYN;MAP2K5;MAP3K1;MAP3K19;MAP3K2;MAP3K3;MAPK10;MAPK4;MAPK9;MERTK;MET;MINK1;MKNK1;MKNK2;MYLK2;PDGFRA;PDGFRB;PIP…
17.3	73710	753605	NCI.H510A	1	ERLOTINIB	EGFR	2	0.007812	2.76573	0.985768	0.019144	0.253557	EGFR	176870	AAK1;ABL1;ABL2;ALK;AURKA;AURKB;AURKC;AXL;BLK;BMP2K;BUB1;CAMK2D;CDC42BPG;CIT;COQ8A;COQ8B;CSK;CSNK1D;CSNK1E;DAPK3;DDR1;DMPK;DYRK2;EGFR;EIF2AK2;EIF2AK4;EPHA3;EPHA5;EPHA6;EPHA7;EPHA8;EPHB1;EPHB4;EPHB6;ERBB2;ERBB3;ERBB4;FGR;FLT1;FLT3;FLT4;FRK;GAK;GRK4;HCK;HIPK4;JAK2;JAK3;KDR;KIT;LCK;LRRK2;LTK;LYN;MAP2K5;MAP3K1;MAP3K19;MAP3K2;MAP3K3;MAPK10;MAPK4;MAPK9;MERTK;MET;MINK1;MKNK1;MKNK2;MYLK2;PDGFRA;PDGFRB;PIP…
17.3	75686	753612	SK.MM.2	1	ERLOTINIB	EGFR	2	0.007812	3.50785	0.987113	0.045269	0.893119	EGFR	176870	AAK1;ABL1;ABL2;ALK;AURKA;AURKB;AURKC;AXL;BLK;BMP2K;BUB1;CAMK2D;CDC42BPG;CIT;COQ8A;COQ8B;CSK;CSNK1D;CSNK1E;DAPK3;DDR1;DMPK;DYRK2;EGFR;EIF2AK2;EIF2AK4;EPHA3;EPHA5;EPHA6;EPHA7;EPHA8;EPHB1;EPHB4;EPHB6;ERBB2;ERBB3;ERBB4;FGR;FLT1;FLT3;FLT4;FRK;GAK;GRK4;HCK;HIPK4;JAK2;JAK3;KDR;KIT;LCK;LRRK2;LTK;LYN;MAP2K5;MAP3K1;MAP3K19;MAP3K2;MAP3K3;MAPK10;MAPK4;MAPK9;MERTK;MET;MINK1;MKNK1;MKNK2;MYLK2;PDGFRA;PDGFRB;PIP…
17.3	76252	753614	TE.15	1	ERLOTINIB	EGFR	2	0.007812	0.959552	0.879737	0.079594	-1.30302	EGFR	176870	AAK1;ABL1;ABL2;ALK;AURKA;AURKB;AURKC;AXL;BLK;BMP2K;BUB1;CAMK2D;CDC42BPG;CIT;COQ8A;COQ8B;CSK;CSNK1D;CSNK1E;DAPK3;DDR1;DMPK;DYRK2;EGFR;EIF2AK2;EIF2AK4;EPHA3;EPHA5;EPHA6;EPHA7;EPHA8;EPHB1;EPHB4;EPHB6;ERBB2;ERBB3;ERBB4;FGR;FLT1;FLT3;FLT4;FRK;GAK;GRK4;HCK;HIPK4;JAK2;JAK3;KDR;KIT;LCK;LRRK2;LTK;LYN;MAP2K5;MAP3K1;MAP3K19;MAP3K2;MAP3K3;MAPK10;MAPK4;MAPK9;MERTK;MET;MINK1;MKNK1;MKNK2;MYLK2;PDGFRA;PDGFRB;PIP…
17.3	77169	753616	BE2.M17	1	ERLOTINIB	EGFR	2	0.007812	2.16145	0.959748	0.061215	-0.267215	EGFR	176870	AAK1;ABL1;ABL2;ALK;AURKA;AURKB;AURKC;AXL;BLK;BMP2K;BUB1;CAMK2D;CDC42BPG;CIT;COQ8A;COQ8B;CSK;CSNK1D;CSNK1E;DAPK3;DDR1;DMPK;DYRK2;EGFR;EIF2AK2;EIF2AK4;EPHA3;EPHA5;EPHA6;EPHA7;EPHA8;EPHB1;EPHB4;EPHB6;ERBB2;ERBB3;ERBB4;FGR;FLT1;FLT3;FLT4;FRK;GAK;GRK4;HCK;HIPK4;JAK2;JAK3;KDR;KIT;LCK;LRRK2;LTK;LYN;MAP2K5;MAP3K1;MAP3K19;MAP3K2;MAP3K3;MAPK10;MAPK4;MAPK9;MERTK;MET;MINK1;MKNK1;MKNK2;MYLK2;PDGFRA;PDGFRB;PIP…
17.3	77713	753618	KELLY	1	ERLOTINIB	EGFR	2	0.007812	3.0055	0.989508	0.026467	0.460193	EGFR	176870	AAK1;ABL1;ABL2;ALK;AURKA;AURKB;AURKC;AXL;BLK;BMP2K;BUB1;CAMK2D;CDC42BPG;CIT;COQ8A;COQ8B;CSK;CSNK1D;CSNK1E;DAPK3;DDR1;DMPK;DYRK2;EGFR;EIF2AK2;EIF2AK4;EPHA3;EPHA5;EPHA6;EPHA7;EPHA8;EPHB1;EPHB4;EPHB6;ERBB2;ERBB3;ERBB4;FGR;FLT1;FLT3;FLT4;FRK;GAK;GRK4;HCK;HIPK4;JAK2;JAK3;KDR;KIT;LCK;LRRK2;LTK;LYN;MAP2K5;MAP3K1;MAP3K19;MAP3K2;MAP3K3;MAPK10;MAPK4;MAPK9;MERTK;MET;MINK1;MKNK1;MKNK2;MYLK2;PDGFRA;PDGFRB;PIP…
17.3	78290	753620	SIMA	1	ERLOTINIB	EGFR	2	0.007812	3.63181	0.984123	0.041938	0.999946	EGFR	176870	AAK1;ABL1;ABL2;ALK;AURKA;AURKB;AURKC;AXL;BLK;BMP2K;BUB1;CAMK2D;CDC42BPG;CIT;COQ8A;COQ8B;CSK;CSNK1D;CSNK1E;DAPK3;DDR1;DMPK;DYRK2;EGFR;EIF2AK2;EIF2AK4;EPHA3;EPHA5;EPHA6;EPHA7;EPHA8;EPHB1;EPHB4;EPHB6;ERBB2;ERBB3;ERBB4;FGR;FLT1;FLT3;FLT4;FRK;GAK;GRK4;HCK;HIPK4;JAK2;JAK3;KDR;KIT;LCK;LRRK2;LTK;LYN;MAP2K5;MAP3K1;MAP3K19;MAP3K2;MAP3K3;MAPK10;MAPK4;MAPK9;MERTK;MET;MINK1;MKNK1;MKNK2;MYLK2;PDGFRA;PDGFRB;PIP…
17.3	78839	753621	TE.1	1	ERLOTINIB	EGFR	2	0.007812	-1.40428	0.59529	0.238938	-3.34017	EGFR	176870	AAK1;ABL1;ABL2;ALK;AURKA;AURKB;AURKC;AXL;BLK;BMP2K;BUB1;CAMK2D;CDC42BPG;CIT;COQ8A;COQ8B;CSK;CSNK1D;CSNK1E;DAPK3;DDR1;DMPK;DYRK2;EGFR;EIF2AK2;EIF2AK4;EPHA3;EPHA5;EPHA6;EPHA7;EPHA8;EPHB1;EPHB4;EPHB6;ERBB2;ERBB3;ERBB4;FGR;FLT1;FLT3;FLT4;FRK;GAK;GRK4;HCK;HIPK4;JAK2;JAK3;KDR;KIT;LCK;LRRK2;LTK;LYN;MAP2K5;MAP3K1;MAP3K19;MAP3K2;MAP3K3;MAPK10;MAPK4;MAPK9;MERTK;MET;MINK1;MKNK1;MKNK2;MYLK2;PDGFRA;PDGFRB;PIP…
17.3	79391	753622	TE.10	1	ERLOTINIB	EGFR	2	0.007812	1.2461	0.921644	0.08957	-1.05607	EGFR	176870	AAK1;ABL1;ABL2;ALK;AURKA;AURKB;AURKC;AXL;BLK;BMP2K;BUB1;CAMK2D;CDC42BPG;CIT;COQ8A;COQ8B;CSK;CSNK1D;CSNK1E;DAPK3;DDR1;DMPK;DYRK2;EGFR;EIF2AK2;EIF2AK4;EPHA3;EPHA5;EPHA6;EPHA7;EPHA8;EPHB1;EPHB4;EPHB6;ERBB2;ERBB3;ERBB4;FGR;FLT1;FLT3;FLT4;FRK;GAK;GRK4;HCK;HIPK4;JAK2;JAK3;KDR;KIT;LCK;LRRK2;LTK;LYN;MAP2K5;MAP3K1;MAP3K19;MAP3K2;MAP3K3;MAPK10;MAPK4;MAPK9;MERTK;MET;MINK1;MKNK1;MKNK2;MYLK2;PDGFRA;PDGFRB;PIP…
17.3	79709	753623	TE.8	1	ERLOTINIB	EGFR	2	0.007812	1.80594	0.939793	0.149985	-0.573594	EGFR	176870	AAK1;ABL1;ABL2;ALK;AURKA;AURKB;AURKC;AXL;BLK;BMP2K;BUB1;CAMK2D;CDC42BPG;CIT;COQ8A;COQ8B;CSK;CSNK1D;CSNK1E;DAPK3;DDR1;DMPK;DYRK2;EGFR;EIF2AK2;EIF2AK4;EPHA3;EPHA5;EPHA6;EPHA7;EPHA8;EPHB1;EPHB4;EPHB6;ERBB2;ERBB3;ERBB4;FGR;FLT1;FLT3;FLT4;FRK;GAK;GRK4;HCK;HIPK4;JAK2;JAK3;KDR;KIT;LCK;LRRK2;LTK;LYN;MAP2K5;MAP3K1;MAP3K19;MAP3K2;MAP3K3;MAPK10;MAPK4;MAPK9;MERTK;MET;MINK1;MKNK1;MKNK2;MYLK2;PDGFRA;PDGFRB;PIP…
17.3	83321	905938	HL.60	1	ERLOTINIB	EGFR	2	0.007812	2.98794	0.990242	0.023235	0.445056	EGFR	176870	AAK1;ABL1;ABL2;ALK;AURKA;AURKB;AURKC;AXL;BLK;BMP2K;BUB1;CAMK2D;CDC42BPG;CIT;COQ8A;COQ8B;CSK;CSNK1D;CSNK1E;DAPK3;DDR1;DMPK;DYRK2;EGFR;EIF2AK2;EIF2AK4;EPHA3;EPHA5;EPHA6;EPHA7;EPHA8;EPHB1;EPHB4;EPHB6;ERBB2;ERBB3;ERBB4;FGR;FLT1;FLT3;FLT4;FRK;GAK;GRK4;HCK;HIPK4;JAK2;JAK3;KDR;KIT;LCK;LRRK2;LTK;LYN;MAP2K5;MAP3K1;MAP3K19;MAP3K2;MAP3K3;MAPK10;MAPK4;MAPK9;MERTK;MET;MINK1;MKNK1;MKNK2;MYLK2;PDGFRA;PDGFRB;PIP…
17.3	84405	905940	K.562	1	ERLOTINIB	EGFR	2	0.007812	2.51495	0.976141	0.026218	0.037433	EGFR	176870	AAK1;ABL1;ABL2;ALK;AURKA;AURKB;AURKC;AXL;BLK;BMP2K;BUB1;CAMK2D;CDC42BPG;CIT;COQ8A;COQ8B;CSK;CSNK1D;CSNK1E;DAPK3;DDR1;DMPK;DYRK2;EGFR;EIF2AK2;EIF2AK4;EPHA3;EPHA5;EPHA6;EPHA7;EPHA8;EPHB1;EPHB4;EPHB6;ERBB2;ERBB3;ERBB4;FGR;FLT1;FLT3;FLT4;FRK;GAK;GRK4;HCK;HIPK4;JAK2;JAK3;KDR;KIT;LCK;LRRK2;LTK;LYN;MAP2K5;MAP3K1;MAP3K19;MAP3K2;MAP3K3;MAPK10;MAPK4;MAPK9;MERTK;MET;MINK1;MKNK1;MKNK2;MYLK2;PDGFRA;PDGFRB;PIP…
17.3	84982	905941	NCI.H226	1	ERLOTINIB	EGFR	2	0.007812	3.25001	0.983273	0.047594	0.670912	EGFR	176870	AAK1;ABL1;ABL2;ALK;AURKA;AURKB;AURKC;AXL;BLK;BMP2K;BUB1;CAMK2D;CDC42BPG;CIT;COQ8A;COQ8B;CSK;CSNK1D;CSNK1E;DAPK3;DDR1;DMPK;DYRK2;EGFR;EIF2AK2;EIF2AK4;EPHA3;EPHA5;EPHA6;EPHA7;EPHA8;EPHB1;EPHB4;EPHB6;ERBB2;ERBB3;ERBB4;FGR;FLT1;FLT3;FLT4;FRK;GAK;GRK4;HCK;HIPK4;JAK2;JAK3;KDR;KIT;LCK;LRRK2;LTK;LYN;MAP2K5;MAP3K1;MAP3K19;MAP3K2;MAP3K3;MAPK10;MAPK4;MAPK9;MERTK;MET;MINK1;MKNK1;MKNK2;MYLK2;PDGFRA;PDGFRB;PIP…
17.3	85560	905942	NCI.H23	1	ERLOTINIB	EGFR	2	0.007812	3.33327	0.988306	0.040043	0.74266	EGFR	176870	AAK1;ABL1;ABL2;ALK;AURKA;AURKB;AURKC;AXL;BLK;BMP2K;BUB1;CAMK2D;CDC42BPG;CIT;COQ8A;COQ8B;CSK;CSNK1D;CSNK1E;DAPK3;DDR1;DMPK;DYRK2;EGFR;EIF2AK2;EIF2AK4;EPHA3;EPHA5;EPHA6;EPHA7;EPHA8;EPHB1;EPHB4;EPHB6;ERBB2;ERBB3;ERBB4;FGR;FLT1;FLT3;FLT4;FRK;GAK;GRK4;HCK;HIPK4;JAK2;JAK3;KDR;KIT;LCK;LRRK2;LTK;LYN;MAP2K5;MAP3K1;MAP3K19;MAP3K2;MAP3K3;MAPK10;MAPK4;MAPK9;MERTK;MET;MINK1;MKNK1;MKNK2;MYLK2;PDGFRA;PDGFRB;PIP…
17.3	90261	905952	CCRF.CEM	1	ERLOTINIB	EGFR	2	0.007812	2.19463	0.98358	0.030699	-0.238618	EGFR	176870	AAK1;ABL1;ABL2;ALK;AURKA;AURKB;AURKC;AXL;BLK;BMP2K;BUB1;CAMK2D;CDC42BPG;CIT;COQ8A;COQ8B;CSK;CSNK1D;CSNK1E;DAPK3;DDR1;DMPK;DYRK2;EGFR;EIF2AK2;EIF2AK4;EPHA3;EPHA5;EPHA6;EPHA7;EPHA8;EPHB1;EPHB4;EPHB6;ERBB2;ERBB3;ERBB4;FGR;FLT1;FLT3;FLT4;FRK;GAK;GRK4;HCK;HIPK4;JAK2;JAK3;KDR;KIT;LCK;LRRK2;LTK;LYN;MAP2K5;MAP3K1;MAP3K19;MAP3K2;MAP3K3;MAPK10;MAPK4;MAPK9;MERTK;MET;MINK1;MKNK1;MKNK2;MYLK2;PDGFRA;PDGFRB;PIP…
17.3	91100	905955	SK.MEL.2	1	ERLOTINIB	EGFR	2	0.007812	3.47113	0.987028	0.030202	0.861468	EGFR	176870	AAK1;ABL1;ABL2;ALK;AURKA;AURKB;AURKC;AXL;BLK;BMP2K;BUB1;CAMK2D;CDC42BPG;CIT;COQ8A;COQ8B;CSK;CSNK1D;CSNK1E;DAPK3;DDR1;DMPK;DYRK2;EGFR;EIF2AK2;EIF2AK4;EPHA3;EPHA5;EPHA6;EPHA7;EPHA8;EPHB1;EPHB4;EPHB6;ERBB2;ERBB3;ERBB4;FGR;FLT1;FLT3;FLT4;FRK;GAK;GRK4;HCK;HIPK4;JAK2;JAK3;KDR;KIT;LCK;LRRK2;LTK;LYN;MAP2K5;MAP3K1;MAP3K19;MAP3K2;MAP3K3;MAPK10;MAPK4;MAPK9;MERTK;MET;MINK1;MKNK1;MKNK2;MYLK2;PDGFRA;PDGFRB;PIP…
17.3	92508	905958	MOLT.4	1	ERLOTINIB	EGFR	2	0.007812	2.30536	0.988851	0.026657	-0.143197	EGFR	176870	AAK1;ABL1;ABL2;ALK;AURKA;AURKB;AURKC;AXL;BLK;BMP2K;BUB1;CAMK2D;CDC42BPG;CIT;COQ8A;COQ8B;CSK;CSNK1D;CSNK1E;DAPK3;DDR1;DMPK;DYRK2;EGFR;EIF2AK2;EIF2AK4;EPHA3;EPHA5;EPHA6;EPHA7;EPHA8;EPHB1;EPHB4;EPHB6;ERBB2;ERBB3;ERBB4;FGR;FLT1;FLT3;FLT4;FRK;GAK;GRK4;HCK;HIPK4;JAK2;JAK3;KDR;KIT;LCK;LRRK2;LTK;LYN;MAP2K5;MAP3K1;MAP3K19;MAP3K2;MAP3K3;MAPK10;MAPK4;MAPK9;MERTK;MET;MINK1;MKNK1;MKNK2;MYLK2;PDGFRA;PDGFRB;PIP…
17.3	95988	905965	SR	1	ERLOTINIB	EGFR	2	0.007812	2.69843	0.986212	0.023784	0.195555	EGFR	176870	AAK1;ABL1;ABL2;ALK;AURKA;AURKB;AURKC;AXL;BLK;BMP2K;BUB1;CAMK2D;CDC42BPG;CIT;COQ8A;COQ8B;CSK;CSNK1D;CSNK1E;DAPK3;DDR1;DMPK;DYRK2;EGFR;EIF2AK2;EIF2AK4;EPHA3;EPHA5;EPHA6;EPHA7;EPHA8;EPHB1;EPHB4;EPHB6;ERBB2;ERBB3;ERBB4;FGR;FLT1;FLT3;FLT4;FRK;GAK;GRK4;HCK;HIPK4;JAK2;JAK3;KDR;KIT;LCK;LRRK2;LTK;LYN;MAP2K5;MAP3K1;MAP3K19;MAP3K2;MAP3K3;MAPK10;MAPK4;MAPK9;MERTK;MET;MINK1;MKNK1;MKNK2;MYLK2;PDGFRA;PDGFRB;PIP…
17.3	96559	905967	NCI.H322M	1	ERLOTINIB	EGFR	2	0.007812	1.01426	0.871563	0.115113	-1.25587	EGFR	176870	AAK1;ABL1;ABL2;ALK;AURKA;AURKB;AURKC;AXL;BLK;BMP2K;BUB1;CAMK2D;CDC42BPG;CIT;COQ8A;COQ8B;CSK;CSNK1D;CSNK1E;DAPK3;DDR1;DMPK;DYRK2;EGFR;EIF2AK2;EIF2AK4;EPHA3;EPHA5;EPHA6;EPHA7;EPHA8;EPHB1;EPHB4;EPHB6;ERBB2;ERBB3;ERBB4;FGR;FLT1;FLT3;FLT4;FRK;GAK;GRK4;HCK;HIPK4;JAK2;JAK3;KDR;KIT;LCK;LRRK2;LTK;LYN;MAP2K5;MAP3K1;MAP3K19;MAP3K2;MAP3K3;MAPK10;MAPK4;MAPK9;MERTK;MET;MINK1;MKNK1;MKNK2;MYLK2;PDGFRA;PDGFRB;PIP…
17.3	97984	905970	EKVX	1	ERLOTINIB	EGFR	2	0.007812	-1.05486	0.607263	0.147803	-3.03904	EGFR	176870	AAK1;ABL1;ABL2;ALK;AURKA;AURKB;AURKC;AXL;BLK;BMP2K;BUB1;CAMK2D;CDC42BPG;CIT;COQ8A;COQ8B;CSK;CSNK1D;CSNK1E;DAPK3;DDR1;DMPK;DYRK2;EGFR;EIF2AK2;EIF2AK4;EPHA3;EPHA5;EPHA6;EPHA7;EPHA8;EPHB1;EPHB4;EPHB6;ERBB2;ERBB3;ERBB4;FGR;FLT1;FLT3;FLT4;FRK;GAK;GRK4;HCK;HIPK4;JAK2;JAK3;KDR;KIT;LCK;LRRK2;LTK;LYN;MAP2K5;MAP3K1;MAP3K19;MAP3K2;MAP3K3;MAPK10;MAPK4;MAPK9;MERTK;MET;MINK1;MKNK1;MKNK2;MYLK2;PDGFRA;PDGFRB;PIP…
17.3	98366	905971	HCC2998	1	ERLOTINIB	EGFR	2	0.007812	3.12832	0.986621	0.180151	0.566033	EGFR	176870	AAK1;ABL1;ABL2;ALK;AURKA;AURKB;AURKC;AXL;BLK;BMP2K;BUB1;CAMK2D;CDC42BPG;CIT;COQ8A;COQ8B;CSK;CSNK1D;CSNK1E;DAPK3;DDR1;DMPK;DYRK2;EGFR;EIF2AK2;EIF2AK4;EPHA3;EPHA5;EPHA6;EPHA7;EPHA8;EPHB1;EPHB4;EPHB6;ERBB2;ERBB3;ERBB4;FGR;FLT1;FLT3;FLT4;FRK;GAK;GRK4;HCK;HIPK4;JAK2;JAK3;KDR;KIT;LCK;LRRK2;LTK;LYN;MAP2K5;MAP3K1;MAP3K19;MAP3K2;MAP3K3;MAPK10;MAPK4;MAPK9;MERTK;MET;MINK1;MKNK1;MKNK2;MYLK2;PDGFRA;PDGFRB;PIP…
17.3	98845	905972	HOP.62	1	ERLOTINIB	EGFR	2	0.007812	2.04109	0.959178	0.164207	-0.370941	EGFR	176870	AAK1;ABL1;ABL2;ALK;AURKA;AURKB;AURKC;AXL;BLK;BMP2K;BUB1;CAMK2D;CDC42BPG;CIT;COQ8A;COQ8B;CSK;CSNK1D;CSNK1E;DAPK3;DDR1;DMPK;DYRK2;EGFR;EIF2AK2;EIF2AK4;EPHA3;EPHA5;EPHA6;EPHA7;EPHA8;EPHB1;EPHB4;EPHB6;ERBB2;ERBB3;ERBB4;FGR;FLT1;FLT3;FLT4;FRK;GAK;GRK4;HCK;HIPK4;JAK2;JAK3;KDR;KIT;LCK;LRRK2;LTK;LYN;MAP2K5;MAP3K1;MAP3K19;MAP3K2;MAP3K3;MAPK10;MAPK4;MAPK9;MERTK;MET;MINK1;MKNK1;MKNK2;MYLK2;PDGFRA;PDGFRB;PIP…
17.3	99867	905974	LOXIMVI	1	ERLOTINIB	EGFR	2	0.007812	2.92665	0.989898	0.029133	0.392237	EGFR	176870	AAK1;ABL1;ABL2;ALK;AURKA;AURKB;AURKC;AXL;BLK;BMP2K;BUB1;CAMK2D;CDC42BPG;CIT;COQ8A;COQ8B;CSK;CSNK1D;CSNK1E;DAPK3;DDR1;DMPK;DYRK2;EGFR;EIF2AK2;EIF2AK4;EPHA3;EPHA5;EPHA6;EPHA7;EPHA8;EPHB1;EPHB4;EPHB6;ERBB2;ERBB3;ERBB4;FGR;FLT1;FLT3;FLT4;FRK;GAK;GRK4;HCK;HIPK4;JAK2;JAK3;KDR;KIT;LCK;LRRK2;LTK;LYN;MAP2K5;MAP3K1;MAP3K19;MAP3K2;MAP3K3;MAPK10;MAPK4;MAPK9;MERTK;MET;MINK1;MKNK1;MKNK2;MYLK2;PDGFRA;PDGFRB;PIP…
17.3	101432	905977	UACC.257	1	ERLOTINIB	EGFR	2	0.007812	3.30904	0.972935	0.208905	0.72178	EGFR	176870	AAK1;ABL1;ABL2;ALK;AURKA;AURKB;AURKC;AXL;BLK;BMP2K;BUB1;CAMK2D;CDC42BPG;CIT;COQ8A;COQ8B;CSK;CSNK1D;CSNK1E;DAPK3;DDR1;DMPK;DYRK2;EGFR;EIF2AK2;EIF2AK4;EPHA3;EPHA5;EPHA6;EPHA7;EPHA8;EPHB1;EPHB4;EPHB6;ERBB2;ERBB3;ERBB4;FGR;FLT1;FLT3;FLT4;FRK;GAK;GRK4;HCK;HIPK4;JAK2;JAK3;KDR;KIT;LCK;LRRK2;LTK;LYN;MAP2K5;MAP3K1;MAP3K19;MAP3K2;MAP3K3;MAPK10;MAPK4;MAPK9;MERTK;MET;MINK1;MKNK1;MKNK2;MYLK2;PDGFRA;PDGFRB;PIP…
17.3	101975	905978	RXF393	1	ERLOTINIB	EGFR	2	0.007812	3.87406	0.975414	0.105179	1.20872	EGFR	176870	AAK1;ABL1;ABL2;ALK;AURKA;AURKB;AURKC;AXL;BLK;BMP2K;BUB1;CAMK2D;CDC42BPG;CIT;COQ8A;COQ8B;CSK;CSNK1D;CSNK1E;DAPK3;DDR1;DMPK;DYRK2;EGFR;EIF2AK2;EIF2AK4;EPHA3;EPHA5;EPHA6;EPHA7;EPHA8;EPHB1;EPHB4;EPHB6;ERBB2;ERBB3;ERBB4;FGR;FLT1;FLT3;FLT4;FRK;GAK;GRK4;HCK;HIPK4;JAK2;JAK3;KDR;KIT;LCK;LRRK2;LTK;LYN;MAP2K5;MAP3K1;MAP3K19;MAP3K2;MAP3K3;MAPK10;MAPK4;MAPK9;MERTK;MET;MINK1;MKNK1;MKNK2;MYLK2;PDGFRA;PDGFRB;PIP…
17.3	102839	905980	TK10	1	ERLOTINIB	EGFR	2	0.007812	-0.268727	0.747443	0.085162	-2.36155	EGFR	176870	AAK1;ABL1;ABL2;ALK;AURKA;AURKB;AURKC;AXL;BLK;BMP2K;BUB1;CAMK2D;CDC42BPG;CIT;COQ8A;COQ8B;CSK;CSNK1D;CSNK1E;DAPK3;DDR1;DMPK;DYRK2;EGFR;EIF2AK2;EIF2AK4;EPHA3;EPHA5;EPHA6;EPHA7;EPHA8;EPHB1;EPHB4;EPHB6;ERBB2;ERBB3;ERBB4;FGR;FLT1;FLT3;FLT4;FRK;GAK;GRK4;HCK;HIPK4;JAK2;JAK3;KDR;KIT;LCK;LRRK2;LTK;LYN;MAP2K5;MAP3K1;MAP3K19;MAP3K2;MAP3K3;MAPK10;MAPK4;MAPK9;MERTK;MET;MINK1;MKNK1;MKNK2;MYLK2;PDGFRA;PDGFRB;PIP…
17.3	103680	905982	SNB75	1	ERLOTINIB	EGFR	2	0.007812	4.30713	0.978484	0.055142	1.58194	EGFR	176870	AAK1;ABL1;ABL2;ALK;AURKA;AURKB;AURKC;AXL;BLK;BMP2K;BUB1;CAMK2D;CDC42BPG;CIT;COQ8A;COQ8B;CSK;CSNK1D;CSNK1E;DAPK3;DDR1;DMPK;DYRK2;EGFR;EIF2AK2;EIF2AK4;EPHA3;EPHA5;EPHA6;EPHA7;EPHA8;EPHB1;EPHB4;EPHB6;ERBB2;ERBB3;ERBB4;FGR;FLT1;FLT3;FLT4;FRK;GAK;GRK4;HCK;HIPK4;JAK2;JAK3;KDR;KIT;LCK;LRRK2;LTK;LYN;MAP2K5;MAP3K1;MAP3K19;MAP3K2;MAP3K3;MAPK10;MAPK4;MAPK9;MERTK;MET;MINK1;MKNK1;MKNK2;MYLK2;PDGFRA;PDGFRB;PIP…
17.3	104500	905984	SF539	1	ERLOTINIB	EGFR	2	0.007812	2.55906	0.984024	0.072212	0.075446	EGFR	176870	AAK1;ABL1;ABL2;ALK;AURKA;AURKB;AURKC;AXL;BLK;BMP2K;BUB1;CAMK2D;CDC42BPG;CIT;COQ8A;COQ8B;CSK;CSNK1D;CSNK1E;DAPK3;DDR1;DMPK;DYRK2;EGFR;EIF2AK2;EIF2AK4;EPHA3;EPHA5;EPHA6;EPHA7;EPHA8;EPHB1;EPHB4;EPHB6;ERBB2;ERBB3;ERBB4;FGR;FLT1;FLT3;FLT4;FRK;GAK;GRK4;HCK;HIPK4;JAK2;JAK3;KDR;KIT;LCK;LRRK2;LTK;LYN;MAP2K5;MAP3K1;MAP3K19;MAP3K2;MAP3K3;MAPK10;MAPK4;MAPK9;MERTK;MET;MINK1;MKNK1;MKNK2;MYLK2;PDGFRA;PDGFRB;PIP…
17.3	105368	905986	SF268	1	ERLOTINIB	EGFR	2	0.007812	3.04255	0.978195	0.14365	0.492124	EGFR	176870	AAK1;ABL1;ABL2;ALK;AURKA;AURKB;AURKC;AXL;BLK;BMP2K;BUB1;CAMK2D;CDC42BPG;CIT;COQ8A;COQ8B;CSK;CSNK1D;CSNK1E;DAPK3;DDR1;DMPK;DYRK2;EGFR;EIF2AK2;EIF2AK4;EPHA3;EPHA5;EPHA6;EPHA7;EPHA8;EPHB1;EPHB4;EPHB6;ERBB2;ERBB3;ERBB4;FGR;FLT1;FLT3;FLT4;FRK;GAK;GRK4;HCK;HIPK4;JAK2;JAK3;KDR;KIT;LCK;LRRK2;LTK;LYN;MAP2K5;MAP3K1;MAP3K19;MAP3K2;MAP3K3;MAPK10;MAPK4;MAPK9;MERTK;MET;MINK1;MKNK1;MKNK2;MYLK2;PDGFRA;PDGFRB;PIP…
17.3	105917	905989	KM12	1	ERLOTINIB	EGFR	2	0.007812	2.79411	0.972299	0.082949	0.278015	EGFR	176870	AAK1;ABL1;ABL2;ALK;AURKA;AURKB;AURKC;AXL;BLK;BMP2K;BUB1;CAMK2D;CDC42BPG;CIT;COQ8A;COQ8B;CSK;CSNK1D;CSNK1E;DAPK3;DDR1;DMPK;DYRK2;EGFR;EIF2AK2;EIF2AK4;EPHA3;EPHA5;EPHA6;EPHA7;EPHA8;EPHB1;EPHB4;EPHB6;ERBB2;ERBB3;ERBB4;FGR;FLT1;FLT3;FLT4;FRK;GAK;GRK4;HCK;HIPK4;JAK2;JAK3;KDR;KIT;LCK;LRRK2;LTK;LYN;MAP2K5;MAP3K1;MAP3K19;MAP3K2;MAP3K3;MAPK10;MAPK4;MAPK9;MERTK;MET;MINK1;MKNK1;MKNK2;MYLK2;PDGFRA;PDGFRB;PIP…
17.3	106467	905990	OVCAR.4	1	ERLOTINIB	EGFR	2	0.007812	0.561025	0.807875	0.240369	-1.64647	EGFR	176870	AAK1;ABL1;ABL2;ALK;AURKA;AURKB;AURKC;AXL;BLK;BMP2K;BUB1;CAMK2D;CDC42BPG;CIT;COQ8A;COQ8B;CSK;CSNK1D;CSNK1E;DAPK3;DDR1;DMPK;DYRK2;EGFR;EIF2AK2;EIF2AK4;EPHA3;EPHA5;EPHA6;EPHA7;EPHA8;EPHB1;EPHB4;EPHB6;ERBB2;ERBB3;ERBB4;FGR;FLT1;FLT3;FLT4;FRK;GAK;GRK4;HCK;HIPK4;JAK2;JAK3;KDR;KIT;LCK;LRRK2;LTK;LYN;MAP2K5;MAP3K1;MAP3K19;MAP3K2;MAP3K3;MAPK10;MAPK4;MAPK9;MERTK;MET;MINK1;MKNK1;MKNK2;MYLK2;PDGFRA;PDGFRB;PIP…
17.3	108567	906746	BECKER	1	ERLOTINIB	EGFR	2	0.007812	1.38884	0.910247	0.199157	-0.933053	EGFR	176870	AAK1;ABL1;ABL2;ALK;AURKA;AURKB;AURKC;AXL;BLK;BMP2K;BUB1;CAMK2D;CDC42BPG;CIT;COQ8A;COQ8B;CSK;CSNK1D;CSNK1E;DAPK3;DDR1;DMPK;DYRK2;EGFR;EIF2AK2;EIF2AK4;EPHA3;EPHA5;EPHA6;EPHA7;EPHA8;EPHB1;EPHB4;EPHB6;ERBB2;ERBB3;ERBB4;FGR;FLT1;FLT3;FLT4;FRK;GAK;GRK4;HCK;HIPK4;JAK2;JAK3;KDR;KIT;LCK;LRRK2;LTK;LYN;MAP2K5;MAP3K1;MAP3K19;MAP3K2;MAP3K3;MAPK10;MAPK4;MAPK9;MERTK;MET;MINK1;MKNK1;MKNK2;MYLK2;PDGFRA;PDGFRB;PIP…
17.3	109144	906763	BE.13	1	ERLOTINIB	EGFR	2	0.007812	2.46973	0.978452	0.023513	-0.001535	EGFR	176870	AAK1;ABL1;ABL2;ALK;AURKA;AURKB;AURKC;AXL;BLK;BMP2K;BUB1;CAMK2D;CDC42BPG;CIT;COQ8A;COQ8B;CSK;CSNK1D;CSNK1E;DAPK3;DDR1;DMPK;DYRK2;EGFR;EIF2AK2;EIF2AK4;EPHA3;EPHA5;EPHA6;EPHA7;EPHA8;EPHB1;EPHB4;EPHB6;ERBB2;ERBB3;ERBB4;FGR;FLT1;FLT3;FLT4;FRK;GAK;GRK4;HCK;HIPK4;JAK2;JAK3;KDR;KIT;LCK;LRRK2;LTK;LYN;MAP2K5;MAP3K1;MAP3K19;MAP3K2;MAP3K3;MAPK10;MAPK4;MAPK9;MERTK;MET;MINK1;MKNK1;MKNK2;MYLK2;PDGFRA;PDGFRB;PIP…
17.3	109719	906765	ARH.77	1	ERLOTINIB	EGFR	2	0.007812	2.94291	0.984785	0.042305	0.406251	EGFR	176870	AAK1;ABL1;ABL2;ALK;AURKA;AURKB;AURKC;AXL;BLK;BMP2K;BUB1;CAMK2D;CDC42BPG;CIT;COQ8A;COQ8B;CSK;CSNK1D;CSNK1E;DAPK3;DDR1;DMPK;DYRK2;EGFR;EIF2AK2;EIF2AK4;EPHA3;EPHA5;EPHA6;EPHA7;EPHA8;EPHB1;EPHB4;EPHB6;ERBB2;ERBB3;ERBB4;FGR;FLT1;FLT3;FLT4;FRK;GAK;GRK4;HCK;HIPK4;JAK2;JAK3;KDR;KIT;LCK;LRRK2;LTK;LYN;MAP2K5;MAP3K1;MAP3K19;MAP3K2;MAP3K3;MAPK10;MAPK4;MAPK9;MERTK;MET;MINK1;MKNK1;MKNK2;MYLK2;PDGFRA;PDGFRB;PIP…
17.3	112002	906794	A253	1	ERLOTINIB	EGFR	2	0.007812	0.290013	0.839858	0.114928	-1.88003	EGFR	176870	AAK1;ABL1;ABL2;ALK;AURKA;AURKB;AURKC;AXL;BLK;BMP2K;BUB1;CAMK2D;CDC42BPG;CIT;COQ8A;COQ8B;CSK;CSNK1D;CSNK1E;DAPK3;DDR1;DMPK;DYRK2;EGFR;EIF2AK2;EIF2AK4;EPHA3;EPHA5;EPHA6;EPHA7;EPHA8;EPHB1;EPHB4;EPHB6;ERBB2;ERBB3;ERBB4;FGR;FLT1;FLT3;FLT4;FRK;GAK;GRK4;HCK;HIPK4;JAK2;JAK3;KDR;KIT;LCK;LRRK2;LTK;LYN;MAP2K5;MAP3K1;MAP3K19;MAP3K2;MAP3K3;MAPK10;MAPK4;MAPK9;MERTK;MET;MINK1;MKNK1;MKNK2;MYLK2;PDGFRA;PDGFRB;PIP…
17.3	114100	906800	X697	1	ERLOTINIB	EGFR	2	0.007812	0.693305	0.918501	0.042643	-1.53247	EGFR	176870	AAK1;ABL1;ABL2;ALK;AURKA;AURKB;AURKC;AXL;BLK;BMP2K;BUB1;CAMK2D;CDC42BPG;CIT;COQ8A;COQ8B;CSK;CSNK1D;CSNK1E;DAPK3;DDR1;DMPK;DYRK2;EGFR;EIF2AK2;EIF2AK4;EPHA3;EPHA5;EPHA6;EPHA7;EPHA8;EPHB1;EPHB4;EPHB6;ERBB2;ERBB3;ERBB4;FGR;FLT1;FLT3;FLT4;FRK;GAK;GRK4;HCK;HIPK4;JAK2;JAK3;KDR;KIT;LCK;LRRK2;LTK;LYN;MAP2K5;MAP3K1;MAP3K19;MAP3K2;MAP3K3;MAPK10;MAPK4;MAPK9;MERTK;MET;MINK1;MKNK1;MKNK2;MYLK2;PDGFRA;PDGFRB;PIP…
17.3	115148	906803	ACN	1	ERLOTINIB	EGFR	2	0.007812	2.77312	0.979316	0.057478	0.259927	EGFR	176870	AAK1;ABL1;ABL2;ALK;AURKA;AURKB;AURKC;AXL;BLK;BMP2K;BUB1;CAMK2D;CDC42BPG;CIT;COQ8A;COQ8B;CSK;CSNK1D;CSNK1E;DAPK3;DDR1;DMPK;DYRK2;EGFR;EIF2AK2;EIF2AK4;EPHA3;EPHA5;EPHA6;EPHA7;EPHA8;EPHB1;EPHB4;EPHB6;ERBB2;ERBB3;ERBB4;FGR;FLT1;FLT3;FLT4;FRK;GAK;GRK4;HCK;HIPK4;JAK2;JAK3;KDR;KIT;LCK;LRRK2;LTK;LYN;MAP2K5;MAP3K1;MAP3K19;MAP3K2;MAP3K3;MAPK10;MAPK4;MAPK9;MERTK;MET;MINK1;MKNK1;MKNK2;MYLK2;PDGFRA;PDGFRB;PIP…
17.3	116670	906808	COR.L88	1	ERLOTINIB	EGFR	2	0.007812	3.53151	0.979906	0.052381	0.913508	EGFR	176870	AAK1;ABL1;ABL2;ALK;AURKA;AURKB;AURKC;AXL;BLK;BMP2K;BUB1;CAMK2D;CDC42BPG;CIT;COQ8A;COQ8B;CSK;CSNK1D;CSNK1E;DAPK3;DDR1;DMPK;DYRK2;EGFR;EIF2AK2;EIF2AK4;EPHA3;EPHA5;EPHA6;EPHA7;EPHA8;EPHB1;EPHB4;EPHB6;ERBB2;ERBB3;ERBB4;FGR;FLT1;FLT3;FLT4;FRK;GAK;GRK4;HCK;HIPK4;JAK2;JAK3;KDR;KIT;LCK;LRRK2;LTK;LYN;MAP2K5;MAP3K1;MAP3K19;MAP3K2;MAP3K3;MAPK10;MAPK4;MAPK9;MERTK;MET;MINK1;MKNK1;MKNK2;MYLK2;PDGFRA;PDGFRB;PIP…
17.3	117199	906812	COLO.824	1	ERLOTINIB	EGFR	2	0.007812	3.41171	0.987445	0.025053	0.810262	EGFR	176870	AAK1;ABL1;ABL2;ALK;AURKA;AURKB;AURKC;AXL;BLK;BMP2K;BUB1;CAMK2D;CDC42BPG;CIT;COQ8A;COQ8B;CSK;CSNK1D;CSNK1E;DAPK3;DDR1;DMPK;DYRK2;EGFR;EIF2AK2;EIF2AK4;EPHA3;EPHA5;EPHA6;EPHA7;EPHA8;EPHB1;EPHB4;EPHB6;ERBB2;ERBB3;ERBB4;FGR;FLT1;FLT3;FLT4;FRK;GAK;GRK4;HCK;HIPK4;JAK2;JAK3;KDR;KIT;LCK;LRRK2;LTK;LYN;MAP2K5;MAP3K1;MAP3K19;MAP3K2;MAP3K3;MAPK10;MAPK4;MAPK9;MERTK;MET;MINK1;MKNK1;MKNK2;MYLK2;PDGFRA;PDGFRB;PIP…
17.3	117733	906813	COLO.800	1	ERLOTINIB	EGFR	2	0.007812	3.21303	0.987795	0.026238	0.639041	EGFR	176870	AAK1;ABL1;ABL2;ALK;AURKA;AURKB;AURKC;AXL;BLK;BMP2K;BUB1;CAMK2D;CDC42BPG;CIT;COQ8A;COQ8B;CSK;CSNK1D;CSNK1E;DAPK3;DDR1;DMPK;DYRK2;EGFR;EIF2AK2;EIF2AK4;EPHA3;EPHA5;EPHA6;EPHA7;EPHA8;EPHB1;EPHB4;EPHB6;ERBB2;ERBB3;ERBB4;FGR;FLT1;FLT3;FLT4;FRK;GAK;GRK4;HCK;HIPK4;JAK2;JAK3;KDR;KIT;LCK;LRRK2;LTK;LYN;MAP2K5;MAP3K1;MAP3K19;MAP3K2;MAP3K3;MAPK10;MAPK4;MAPK9;MERTK;MET;MINK1;MKNK1;MKNK2;MYLK2;PDGFRA;PDGFRB;PIP…
17.3	123946	906831	DAUDI	1	ERLOTINIB	EGFR	2	0.007812	2.30867	0.98192	0.094395	-0.14034	EGFR	176870	AAK1;ABL1;ABL2;ALK;AURKA;AURKB;AURKC;AXL;BLK;BMP2K;BUB1;CAMK2D;CDC42BPG;CIT;COQ8A;COQ8B;CSK;CSNK1D;CSNK1E;DAPK3;DDR1;DMPK;DYRK2;EGFR;EIF2AK2;EIF2AK4;EPHA3;EPHA5;EPHA6;EPHA7;EPHA8;EPHB1;EPHB4;EPHB6;ERBB2;ERBB3;ERBB4;FGR;FLT1;FLT3;FLT4;FRK;GAK;GRK4;HCK;HIPK4;JAK2;JAK3;KDR;KIT;LCK;LRRK2;LTK;LYN;MAP2K5;MAP3K1;MAP3K19;MAP3K2;MAP3K3;MAPK10;MAPK4;MAPK9;MERTK;MET;MINK1;MKNK1;MKNK2;MYLK2;PDGFRA;PDGFRB;PIP…
17.3	125524	906834	D.283MED	1	ERLOTINIB	EGFR	2	0.007812	2.66796	0.984495	0.034595	0.169294	EGFR	176870	AAK1;ABL1;ABL2;ALK;AURKA;AURKB;AURKC;AXL;BLK;BMP2K;BUB1;CAMK2D;CDC42BPG;CIT;COQ8A;COQ8B;CSK;CSNK1D;CSNK1E;DAPK3;DDR1;DMPK;DYRK2;EGFR;EIF2AK2;EIF2AK4;EPHA3;EPHA5;EPHA6;EPHA7;EPHA8;EPHB1;EPHB4;EPHB6;ERBB2;ERBB3;ERBB4;FGR;FLT1;FLT3;FLT4;FRK;GAK;GRK4;HCK;HIPK4;JAK2;JAK3;KDR;KIT;LCK;LRRK2;LTK;LYN;MAP2K5;MAP3K1;MAP3K19;MAP3K2;MAP3K3;MAPK10;MAPK4;MAPK9;MERTK;MET;MINK1;MKNK1;MKNK2;MYLK2;PDGFRA;PDGFRB;PIP…
17.3	126603	906836	DEL	1	ERLOTINIB	EGFR	2	0.007812	2.47841	0.993663	0.019365	0.005942	EGFR	176870	AAK1;ABL1;ABL2;ALK;AURKA;AURKB;AURKC;AXL;BLK;BMP2K;BUB1;CAMK2D;CDC42BPG;CIT;COQ8A;COQ8B;CSK;CSNK1D;CSNK1E;DAPK3;DDR1;DMPK;DYRK2;EGFR;EIF2AK2;EIF2AK4;EPHA3;EPHA5;EPHA6;EPHA7;EPHA8;EPHB1;EPHB4;EPHB6;ERBB2;ERBB3;ERBB4;FGR;FLT1;FLT3;FLT4;FRK;GAK;GRK4;HCK;HIPK4;JAK2;JAK3;KDR;KIT;LCK;LRRK2;LTK;LYN;MAP2K5;MAP3K1;MAP3K19;MAP3K2;MAP3K3;MAPK10;MAPK4;MAPK9;MERTK;MET;MINK1;MKNK1;MKNK2;MYLK2;PDGFRA;PDGFRB;PIP…
17.3	127646	906838	DG.75	1	ERLOTINIB	EGFR	2	0.007812	3.34933	0.987164	0.026546	0.756507	EGFR	176870	AAK1;ABL1;ABL2;ALK;AURKA;AURKB;AURKC;AXL;BLK;BMP2K;BUB1;CAMK2D;CDC42BPG;CIT;COQ8A;COQ8B;CSK;CSNK1D;CSNK1E;DAPK3;DDR1;DMPK;DYRK2;EGFR;EIF2AK2;EIF2AK4;EPHA3;EPHA5;EPHA6;EPHA7;EPHA8;EPHB1;EPHB4;EPHB6;ERBB2;ERBB3;ERBB4;FGR;FLT1;FLT3;FLT4;FRK;GAK;GRK4;HCK;HIPK4;JAK2;JAK3;KDR;KIT;LCK;LRRK2;LTK;LYN;MAP2K5;MAP3K1;MAP3K19;MAP3K2;MAP3K3;MAPK10;MAPK4;MAPK9;MERTK;MET;MINK1;MKNK1;MKNK2;MYLK2;PDGFRA;PDGFRB;PIP…
17.3	128700	906841	DJM.1	1	ERLOTINIB	EGFR	2	0.007812	1.03831	0.905755	0.107283	-1.23514	EGFR	176870	AAK1;ABL1;ABL2;ALK;AURKA;AURKB;AURKC;AXL;BLK;BMP2K;BUB1;CAMK2D;CDC42BPG;CIT;COQ8A;COQ8B;CSK;CSNK1D;CSNK1E;DAPK3;DDR1;DMPK;DYRK2;EGFR;EIF2AK2;EIF2AK4;EPHA3;EPHA5;EPHA6;EPHA7;EPHA8;EPHB1;EPHB4;EPHB6;ERBB2;ERBB3;ERBB4;FGR;FLT1;FLT3;FLT4;FRK;GAK;GRK4;HCK;HIPK4;JAK2;JAK3;KDR;KIT;LCK;LRRK2;LTK;LYN;MAP2K5;MAP3K1;MAP3K19;MAP3K2;MAP3K3;MAPK10;MAPK4;MAPK9;MERTK;MET;MINK1;MKNK1;MKNK2;MYLK2;PDGFRA;PDGFRB;PIP…
17.3	129020	906842	DOHH.2	1	ERLOTINIB	EGFR	2	0.007812	1.71217	0.948131	0.065991	-0.65441	EGFR	176870	AAK1;ABL1;ABL2;ALK;AURKA;AURKB;AURKC;AXL;BLK;BMP2K;BUB1;CAMK2D;CDC42BPG;CIT;COQ8A;COQ8B;CSK;CSNK1D;CSNK1E;DAPK3;DDR1;DMPK;DYRK2;EGFR;EIF2AK2;EIF2AK4;EPHA3;EPHA5;EPHA6;EPHA7;EPHA8;EPHB1;EPHB4;EPHB6;ERBB2;ERBB3;ERBB4;FGR;FLT1;FLT3;FLT4;FRK;GAK;GRK4;HCK;HIPK4;JAK2;JAK3;KDR;KIT;LCK;LRRK2;LTK;LYN;MAP2K5;MAP3K1;MAP3K19;MAP3K2;MAP3K3;MAPK10;MAPK4;MAPK9;MERTK;MET;MINK1;MKNK1;MKNK2;MYLK2;PDGFRA;PDGFRB;PIP…
17.3	129717	906844	DU.4475	1	ERLOTINIB	EGFR	2	0.007812	2.59262	0.992417	0.05223	0.104365	EGFR	176870	AAK1;ABL1;ABL2;ALK;AURKA;AURKB;AURKC;AXL;BLK;BMP2K;BUB1;CAMK2D;CDC42BPG;CIT;COQ8A;COQ8B;CSK;CSNK1D;CSNK1E;DAPK3;DDR1;DMPK;DYRK2;EGFR;EIF2AK2;EIF2AK4;EPHA3;EPHA5;EPHA6;EPHA7;EPHA8;EPHB1;EPHB4;EPHB6;ERBB2;ERBB3;ERBB4;FGR;FLT1;FLT3;FLT4;FRK;GAK;GRK4;HCK;HIPK4;JAK2;JAK3;KDR;KIT;LCK;LRRK2;LTK;LYN;MAP2K5;MAP3K1;MAP3K19;MAP3K2;MAP3K3;MAPK10;MAPK4;MAPK9;MERTK;MET;MINK1;MKNK1;MKNK2;MYLK2;PDGFRA;PDGFRB;PIP…
17.3	130256	906846	EB2	1	ERLOTINIB	EGFR	2	0.007812	2.82698	0.987586	0.042534	0.306338	EGFR	176870	AAK1;ABL1;ABL2;ALK;AURKA;AURKB;AURKC;AXL;BLK;BMP2K;BUB1;CAMK2D;CDC42BPG;CIT;COQ8A;COQ8B;CSK;CSNK1D;CSNK1E;DAPK3;DDR1;DMPK;DYRK2;EGFR;EIF2AK2;EIF2AK4;EPHA3;EPHA5;EPHA6;EPHA7;EPHA8;EPHB1;EPHB4;EPHB6;ERBB2;ERBB3;ERBB4;FGR;FLT1;FLT3;FLT4;FRK;GAK;GRK4;HCK;HIPK4;JAK2;JAK3;KDR;KIT;LCK;LRRK2;LTK;LYN;MAP2K5;MAP3K1;MAP3K19;MAP3K2;MAP3K3;MAPK10;MAPK4;MAPK9;MERTK;MET;MINK1;MKNK1;MKNK2;MYLK2;PDGFRA;PDGFRB;PIP…
17.3	130827	906847	EB.3	1	ERLOTINIB	EGFR	2	0.007812	3.44543	0.979987	0.044665	0.839319	EGFR	176870	AAK1;ABL1;ABL2;ALK;AURKA;AURKB;AURKC;AXL;BLK;BMP2K;BUB1;CAMK2D;CDC42BPG;CIT;COQ8A;COQ8B;CSK;CSNK1D;CSNK1E;DAPK3;DDR1;DMPK;DYRK2;EGFR;EIF2AK2;EIF2AK4;EPHA3;EPHA5;EPHA6;EPHA7;EPHA8;EPHB1;EPHB4;EPHB6;ERBB2;ERBB3;ERBB4;FGR;FLT1;FLT3;FLT4;FRK;GAK;GRK4;HCK;HIPK4;JAK2;JAK3;KDR;KIT;LCK;LRRK2;LTK;LYN;MAP2K5;MAP3K1;MAP3K19;MAP3K2;MAP3K3;MAPK10;MAPK4;MAPK9;MERTK;MET;MINK1;MKNK1;MKNK2;MYLK2;PDGFRA;PDGFRB;PIP…
17.3	131923	906849	ECC12	1	ERLOTINIB	EGFR	2	0.007812	-2.28615	0.470419	0.175825	-4.10017	EGFR	176870	AAK1;ABL1;ABL2;ALK;AURKA;AURKB;AURKC;AXL;BLK;BMP2K;BUB1;CAMK2D;CDC42BPG;CIT;COQ8A;COQ8B;CSK;CSNK1D;CSNK1E;DAPK3;DDR1;DMPK;DYRK2;EGFR;EIF2AK2;EIF2AK4;EPHA3;EPHA5;EPHA6;EPHA7;EPHA8;EPHB1;EPHB4;EPHB6;ERBB2;ERBB3;ERBB4;FGR;FLT1;FLT3;FLT4;FRK;GAK;GRK4;HCK;HIPK4;JAK2;JAK3;KDR;KIT;LCK;LRRK2;LTK;LYN;MAP2K5;MAP3K1;MAP3K19;MAP3K2;MAP3K3;MAPK10;MAPK4;MAPK9;MERTK;MET;MINK1;MKNK1;MKNK2;MYLK2;PDGFRA;PDGFRB;PIP…
17.3	131997	906850	ECC4	1	ERLOTINIB	EGFR	2	0.007812	2.89347	0.943107	0.093528	0.363639	EGFR	176870	AAK1;ABL1;ABL2;ALK;AURKA;AURKB;AURKC;AXL;BLK;BMP2K;BUB1;CAMK2D;CDC42BPG;CIT;COQ8A;COQ8B;CSK;CSNK1D;CSNK1E;DAPK3;DDR1;DMPK;DYRK2;EGFR;EIF2AK2;EIF2AK4;EPHA3;EPHA5;EPHA6;EPHA7;EPHA8;EPHB1;EPHB4;EPHB6;ERBB2;ERBB3;ERBB4;FGR;FLT1;FLT3;FLT4;FRK;GAK;GRK4;HCK;HIPK4;JAK2;JAK3;KDR;KIT;LCK;LRRK2;LTK;LYN;MAP2K5;MAP3K1;MAP3K19;MAP3K2;MAP3K3;MAPK10;MAPK4;MAPK9;MERTK;MET;MINK1;MKNK1;MKNK2;MYLK2;PDGFRA;PDGFRB;PIP…
17.3	133507	906854	EHEB	1	ERLOTINIB	EGFR	2	0.007812	4.20171	0.977538	0.046021	1.49109	EGFR	176870	AAK1;ABL1;ABL2;ALK;AURKA;AURKB;AURKC;AXL;BLK;BMP2K;BUB1;CAMK2D;CDC42BPG;CIT;COQ8A;COQ8B;CSK;CSNK1D;CSNK1E;DAPK3;DDR1;DMPK;DYRK2;EGFR;EIF2AK2;EIF2AK4;EPHA3;EPHA5;EPHA6;EPHA7;EPHA8;EPHB1;EPHB4;EPHB6;ERBB2;ERBB3;ERBB4;FGR;FLT1;FLT3;FLT4;FRK;GAK;GRK4;HCK;HIPK4;JAK2;JAK3;KDR;KIT;LCK;LRRK2;LTK;LYN;MAP2K5;MAP3K1;MAP3K19;MAP3K2;MAP3K3;MAPK10;MAPK4;MAPK9;MERTK;MET;MINK1;MKNK1;MKNK2;MYLK2;PDGFRA;PDGFRB;PIP…
17.3	133750	906855	EM.2	1	ERLOTINIB	EGFR	2	0.007812	3.1275	0.976458	0.023255	0.565326	EGFR	176870	AAK1;ABL1;ABL2;ALK;AURKA;AURKB;AURKC;AXL;BLK;BMP2K;BUB1;CAMK2D;CDC42BPG;CIT;COQ8A;COQ8B;CSK;CSNK1D;CSNK1E;DAPK3;DDR1;DMPK;DYRK2;EGFR;EIF2AK2;EIF2AK4;EPHA3;EPHA5;EPHA6;EPHA7;EPHA8;EPHB1;EPHB4;EPHB6;ERBB2;ERBB3;ERBB4;FGR;FLT1;FLT3;FLT4;FRK;GAK;GRK4;HCK;HIPK4;JAK2;JAK3;KDR;KIT;LCK;LRRK2;LTK;LYN;MAP2K5;MAP3K1;MAP3K19;MAP3K2;MAP3K3;MAPK10;MAPK4;MAPK9;MERTK;MET;MINK1;MKNK1;MKNK2;MYLK2;PDGFRA;PDGFRB;PIP…
17.3	134293	906856	EOL.1.CELL	1	ERLOTINIB	EGFR	2	0.007812	2.63319	0.986669	0.027848	0.139335	EGFR	176870	AAK1;ABL1;ABL2;ALK;AURKA;AURKB;AURKC;AXL;BLK;BMP2K;BUB1;CAMK2D;CDC42BPG;CIT;COQ8A;COQ8B;CSK;CSNK1D;CSNK1E;DAPK3;DDR1;DMPK;DYRK2;EGFR;EIF2AK2;EIF2AK4;EPHA3;EPHA5;EPHA6;EPHA7;EPHA8;EPHB1;EPHB4;EPHB6;ERBB2;ERBB3;ERBB4;FGR;FLT1;FLT3;FLT4;FRK;GAK;GRK4;HCK;HIPK4;JAK2;JAK3;KDR;KIT;LCK;LRRK2;LTK;LYN;MAP2K5;MAP3K1;MAP3K19;MAP3K2;MAP3K3;MAPK10;MAPK4;MAPK9;MERTK;MET;MINK1;MKNK1;MKNK2;MYLK2;PDGFRA;PDGFRB;PIP…
17.3	134862	906861	ETK.1	1	ERLOTINIB	EGFR	2	0.007812	1.20165	0.897063	0.088167	-1.09437	EGFR	176870	AAK1;ABL1;ABL2;ALK;AURKA;AURKB;AURKC;AXL;BLK;BMP2K;BUB1;CAMK2D;CDC42BPG;CIT;COQ8A;COQ8B;CSK;CSNK1D;CSNK1E;DAPK3;DDR1;DMPK;DYRK2;EGFR;EIF2AK2;EIF2AK4;EPHA3;EPHA5;EPHA6;EPHA7;EPHA8;EPHB1;EPHB4;EPHB6;ERBB2;ERBB3;ERBB4;FGR;FLT1;FLT3;FLT4;FRK;GAK;GRK4;HCK;HIPK4;JAK2;JAK3;KDR;KIT;LCK;LRRK2;LTK;LYN;MAP2K5;MAP3K1;MAP3K19;MAP3K2;MAP3K3;MAPK10;MAPK4;MAPK9;MERTK;MET;MINK1;MKNK1;MKNK2;MYLK2;PDGFRA;PDGFRB;PIP…
17.3	135413	906862	EVSA.T	1	ERLOTINIB	EGFR	2	0.007812	2.67798	0.989576	0.017425	0.177931	EGFR	176870	AAK1;ABL1;ABL2;ALK;AURKA;AURKB;AURKC;AXL;BLK;BMP2K;BUB1;CAMK2D;CDC42BPG;CIT;COQ8A;COQ8B;CSK;CSNK1D;CSNK1E;DAPK3;DDR1;DMPK;DYRK2;EGFR;EIF2AK2;EIF2AK4;EPHA3;EPHA5;EPHA6;EPHA7;EPHA8;EPHB1;EPHB4;EPHB6;ERBB2;ERBB3;ERBB4;FGR;FLT1;FLT3;FLT4;FRK;GAK;GRK4;HCK;HIPK4;JAK2;JAK3;KDR;KIT;LCK;LRRK2;LTK;LYN;MAP2K5;MAP3K1;MAP3K19;MAP3K2;MAP3K3;MAPK10;MAPK4;MAPK9;MERTK;MET;MINK1;MKNK1;MKNK2;MYLK2;PDGFRA;PDGFRB;PIP…
17.3	137928	906869	GCIY	1	ERLOTINIB	EGFR	2	0.007812	-0.048492	0.781758	0.210102	-2.17175	EGFR	176870	AAK1;ABL1;ABL2;ALK;AURKA;AURKB;AURKC;AXL;BLK;BMP2K;BUB1;CAMK2D;CDC42BPG;CIT;COQ8A;COQ8B;CSK;CSNK1D;CSNK1E;DAPK3;DDR1;DMPK;DYRK2;EGFR;EIF2AK2;EIF2AK4;EPHA3;EPHA5;EPHA6;EPHA7;EPHA8;EPHB1;EPHB4;EPHB6;ERBB2;ERBB3;ERBB4;FGR;FLT1;FLT3;FLT4;FRK;GAK;GRK4;HCK;HIPK4;JAK2;JAK3;KDR;KIT;LCK;LRRK2;LTK;LYN;MAP2K5;MAP3K1;MAP3K19;MAP3K2;MAP3K3;MAPK10;MAPK4;MAPK9;MERTK;MET;MINK1;MKNK1;MKNK2;MYLK2;PDGFRA;PDGFRB;PIP…
17.3	138394	906870	GDM.1	1	ERLOTINIB	EGFR	2	0.007812	2.73046	0.981827	0.028885	0.223161	EGFR	176870	AAK1;ABL1;ABL2;ALK;AURKA;AURKB;AURKC;AXL;BLK;BMP2K;BUB1;CAMK2D;CDC42BPG;CIT;COQ8A;COQ8B;CSK;CSNK1D;CSNK1E;DAPK3;DDR1;DMPK;DYRK2;EGFR;EIF2AK2;EIF2AK4;EPHA3;EPHA5;EPHA6;EPHA7;EPHA8;EPHB1;EPHB4;EPHB6;ERBB2;ERBB3;ERBB4;FGR;FLT1;FLT3;FLT4;FRK;GAK;GRK4;HCK;HIPK4;JAK2;JAK3;KDR;KIT;LCK;LRRK2;LTK;LYN;MAP2K5;MAP3K1;MAP3K19;MAP3K2;MAP3K3;MAPK10;MAPK4;MAPK9;MERTK;MET;MINK1;MKNK1;MKNK2;MYLK2;PDGFRA;PDGFRB;PIP…
17.3	138936	906871	GI.1	1	ERLOTINIB	EGFR	2	0.007812	2.98748	0.985711	0.164434	0.444659	EGFR	176870	AAK1;ABL1;ABL2;ALK;AURKA;AURKB;AURKC;AXL;BLK;BMP2K;BUB1;CAMK2D;CDC42BPG;CIT;COQ8A;COQ8B;CSK;CSNK1D;CSNK1E;DAPK3;DDR1;DMPK;DYRK2;EGFR;EIF2AK2;EIF2AK4;EPHA3;EPHA5;EPHA6;EPHA7;EPHA8;EPHB1;EPHB4;EPHB6;ERBB2;ERBB3;ERBB4;FGR;FLT1;FLT3;FLT4;FRK;GAK;GRK4;HCK;HIPK4;JAK2;JAK3;KDR;KIT;LCK;LRRK2;LTK;LYN;MAP2K5;MAP3K1;MAP3K19;MAP3K2;MAP3K3;MAPK10;MAPK4;MAPK9;MERTK;MET;MINK1;MKNK1;MKNK2;MYLK2;PDGFRA;PDGFRB;PIP…
17.3	139488	906872	GI.ME.N	1	ERLOTINIB	EGFR	2	0.007812	2.64224	0.946611	0.090514	0.147133	EGFR	176870	AAK1;ABL1;ABL2;ALK;AURKA;AURKB;AURKC;AXL;BLK;BMP2K;BUB1;CAMK2D;CDC42BPG;CIT;COQ8A;COQ8B;CSK;CSNK1D;CSNK1E;DAPK3;DDR1;DMPK;DYRK2;EGFR;EIF2AK2;EIF2AK4;EPHA3;EPHA5;EPHA6;EPHA7;EPHA8;EPHB1;EPHB4;EPHB6;ERBB2;ERBB3;ERBB4;FGR;FLT1;FLT3;FLT4;FRK;GAK;GRK4;HCK;HIPK4;JAK2;JAK3;KDR;KIT;LCK;LRRK2;LTK;LYN;MAP2K5;MAP3K1;MAP3K19;MAP3K2;MAP3K3;MAPK10;MAPK4;MAPK9;MERTK;MET;MINK1;MKNK1;MKNK2;MYLK2;PDGFRA;PDGFRB;PIP…
17.3	140350	906875	GOTO	1	ERLOTINIB	EGFR	2	0.007812	3.60546	0.983766	0.030977	0.97724	EGFR	176870	AAK1;ABL1;ABL2;ALK;AURKA;AURKB;AURKC;AXL;BLK;BMP2K;BUB1;CAMK2D;CDC42BPG;CIT;COQ8A;COQ8B;CSK;CSNK1D;CSNK1E;DAPK3;DDR1;DMPK;DYRK2;EGFR;EIF2AK2;EIF2AK4;EPHA3;EPHA5;EPHA6;EPHA7;EPHA8;EPHB1;EPHB4;EPHB6;ERBB2;ERBB3;ERBB4;FGR;FLT1;FLT3;FLT4;FRK;GAK;GRK4;HCK;HIPK4;JAK2;JAK3;KDR;KIT;LCK;LRRK2;LTK;LYN;MAP2K5;MAP3K1;MAP3K19;MAP3K2;MAP3K3;MAPK10;MAPK4;MAPK9;MERTK;MET;MINK1;MKNK1;MKNK2;MYLK2;PDGFRA;PDGFRB;PIP…
17.3	140893	906877	GR.ST	1	ERLOTINIB	EGFR	2	0.007812	3.67855	0.981174	0.03376	1.04023	EGFR	176870	AAK1;ABL1;ABL2;ALK;AURKA;AURKB;AURKC;AXL;BLK;BMP2K;BUB1;CAMK2D;CDC42BPG;CIT;COQ8A;COQ8B;CSK;CSNK1D;CSNK1E;DAPK3;DDR1;DMPK;DYRK2;EGFR;EIF2AK2;EIF2AK4;EPHA3;EPHA5;EPHA6;EPHA7;EPHA8;EPHB1;EPHB4;EPHB6;ERBB2;ERBB3;ERBB4;FGR;FLT1;FLT3;FLT4;FRK;GAK;GRK4;HCK;HIPK4;JAK2;JAK3;KDR;KIT;LCK;LRRK2;LTK;LYN;MAP2K5;MAP3K1;MAP3K19;MAP3K2;MAP3K3;MAPK10;MAPK4;MAPK9;MERTK;MET;MINK1;MKNK1;MKNK2;MYLK2;PDGFRA;PDGFRB;PIP…
17.3	142985	907043	H9	1	ERLOTINIB	EGFR	2	0.007812	1.66853	0.971379	0.0516	-0.692019	EGFR	176870	AAK1;ABL1;ABL2;ALK;AURKA;AURKB;AURKC;AXL;BLK;BMP2K;BUB1;CAMK2D;CDC42BPG;CIT;COQ8A;COQ8B;CSK;CSNK1D;CSNK1E;DAPK3;DDR1;DMPK;DYRK2;EGFR;EIF2AK2;EIF2AK4;EPHA3;EPHA5;EPHA6;EPHA7;EPHA8;EPHB1;EPHB4;EPHB6;ERBB2;ERBB3;ERBB4;FGR;FLT1;FLT3;FLT4;FRK;GAK;GRK4;HCK;HIPK4;JAK2;JAK3;KDR;KIT;LCK;LRRK2;LTK;LYN;MAP2K5;MAP3K1;MAP3K19;MAP3K2;MAP3K3;MAPK10;MAPK4;MAPK9;MERTK;MET;MINK1;MKNK1;MKNK2;MYLK2;PDGFRA;PDGFRB;PIP…
17.3	143532	907044	HC.1	1	ERLOTINIB	EGFR	2	0.007812	1.79618	0.953926	0.066211	-0.582009	EGFR	176870	AAK1;ABL1;ABL2;ALK;AURKA;AURKB;AURKC;AXL;BLK;BMP2K;BUB1;CAMK2D;CDC42BPG;CIT;COQ8A;COQ8B;CSK;CSNK1D;CSNK1E;DAPK3;DDR1;DMPK;DYRK2;EGFR;EIF2AK2;EIF2AK4;EPHA3;EPHA5;EPHA6;EPHA7;EPHA8;EPHB1;EPHB4;EPHB6;ERBB2;ERBB3;ERBB4;FGR;FLT1;FLT3;FLT4;FRK;GAK;GRK4;HCK;HIPK4;JAK2;JAK3;KDR;KIT;LCK;LRRK2;LTK;LYN;MAP2K5;MAP3K1;MAP3K19;MAP3K2;MAP3K3;MAPK10;MAPK4;MAPK9;MERTK;MET;MINK1;MKNK1;MKNK2;MYLK2;PDGFRA;PDGFRB;PIP…
17.3	145908	907050	HD.MY.Z	1	ERLOTINIB	EGFR	2	0.007812	2.34478	0.968283	0.042528	-0.109216	EGFR	176870	AAK1;ABL1;ABL2;ALK;AURKA;AURKB;AURKC;AXL;BLK;BMP2K;BUB1;CAMK2D;CDC42BPG;CIT;COQ8A;COQ8B;CSK;CSNK1D;CSNK1E;DAPK3;DDR1;DMPK;DYRK2;EGFR;EIF2AK2;EIF2AK4;EPHA3;EPHA5;EPHA6;EPHA7;EPHA8;EPHB1;EPHB4;EPHB6;ERBB2;ERBB3;ERBB4;FGR;FLT1;FLT3;FLT4;FRK;GAK;GRK4;HCK;HIPK4;JAK2;JAK3;KDR;KIT;LCK;LRRK2;LTK;LYN;MAP2K5;MAP3K1;MAP3K19;MAP3K2;MAP3K3;MAPK10;MAPK4;MAPK9;MERTK;MET;MINK1;MKNK1;MKNK2;MYLK2;PDGFRA;PDGFRB;PIP…
17.3	146987	907053	HEL	1	ERLOTINIB	EGFR	2	0.007812	0.832639	0.921803	0.098428	-1.41239	EGFR	176870	AAK1;ABL1;ABL2;ALK;AURKA;AURKB;AURKC;AXL;BLK;BMP2K;BUB1;CAMK2D;CDC42BPG;CIT;COQ8A;COQ8B;CSK;CSNK1D;CSNK1E;DAPK3;DDR1;DMPK;DYRK2;EGFR;EIF2AK2;EIF2AK4;EPHA3;EPHA5;EPHA6;EPHA7;EPHA8;EPHB1;EPHB4;EPHB6;ERBB2;ERBB3;ERBB4;FGR;FLT1;FLT3;FLT4;FRK;GAK;GRK4;HCK;HIPK4;JAK2;JAK3;KDR;KIT;LCK;LRRK2;LTK;LYN;MAP2K5;MAP3K1;MAP3K19;MAP3K2;MAP3K3;MAPK10;MAPK4;MAPK9;MERTK;MET;MINK1;MKNK1;MKNK2;MYLK2;PDGFRA;PDGFRB;PIP…
17.3	147781	907056	HH	1	ERLOTINIB	EGFR	2	0.007812	3.88084	0.978472	0.036411	1.21456	EGFR	176870	AAK1;ABL1;ABL2;ALK;AURKA;AURKB;AURKC;AXL;BLK;BMP2K;BUB1;CAMK2D;CDC42BPG;CIT;COQ8A;COQ8B;CSK;CSNK1D;CSNK1E;DAPK3;DDR1;DMPK;DYRK2;EGFR;EIF2AK2;EIF2AK4;EPHA3;EPHA5;EPHA6;EPHA7;EPHA8;EPHB1;EPHB4;EPHB6;ERBB2;ERBB3;ERBB4;FGR;FLT1;FLT3;FLT4;FRK;GAK;GRK4;HCK;HIPK4;JAK2;JAK3;KDR;KIT;LCK;LRRK2;LTK;LYN;MAP2K5;MAP3K1;MAP3K19;MAP3K2;MAP3K3;MAPK10;MAPK4;MAPK9;MERTK;MET;MINK1;MKNK1;MKNK2;MYLK2;PDGFRA;PDGFRB;PIP…
17.3	151098	907063	HT	1	ERLOTINIB	EGFR	2	0.007812	3.09647	0.990032	0.023284	0.53859	EGFR	176870	AAK1;ABL1;ABL2;ALK;AURKA;AURKB;AURKC;AXL;BLK;BMP2K;BUB1;CAMK2D;CDC42BPG;CIT;COQ8A;COQ8B;CSK;CSNK1D;CSNK1E;DAPK3;DDR1;DMPK;DYRK2;EGFR;EIF2AK2;EIF2AK4;EPHA3;EPHA5;EPHA6;EPHA7;EPHA8;EPHB1;EPHB4;EPHB6;ERBB2;ERBB3;ERBB4;FGR;FLT1;FLT3;FLT4;FRK;GAK;GRK4;HCK;HIPK4;JAK2;JAK3;KDR;KIT;LCK;LRRK2;LTK;LYN;MAP2K5;MAP3K1;MAP3K19;MAP3K2;MAP3K3;MAPK10;MAPK4;MAPK9;MERTK;MET;MINK1;MKNK1;MKNK2;MYLK2;PDGFRA;PDGFRB;PIP…
17.3	152916	907067	HT.144	1	ERLOTINIB	EGFR	2	0.007812	2.24115	0.953435	0.116165	-0.198532	EGFR	176870	AAK1;ABL1;ABL2;ALK;AURKA;AURKB;AURKC;AXL;BLK;BMP2K;BUB1;CAMK2D;CDC42BPG;CIT;COQ8A;COQ8B;CSK;CSNK1D;CSNK1E;DAPK3;DDR1;DMPK;DYRK2;EGFR;EIF2AK2;EIF2AK4;EPHA3;EPHA5;EPHA6;EPHA7;EPHA8;EPHB1;EPHB4;EPHB6;ERBB2;ERBB3;ERBB4;FGR;FLT1;FLT3;FLT4;FRK;GAK;GRK4;HCK;HIPK4;JAK2;JAK3;KDR;KIT;LCK;LRRK2;LTK;LYN;MAP2K5;MAP3K1;MAP3K19;MAP3K2;MAP3K3;MAPK10;MAPK4;MAPK9;MERTK;MET;MINK1;MKNK1;MKNK2;MYLK2;PDGFRA;PDGFRB;PIP…
17.3	155646	907073	HUTU.80	1	ERLOTINIB	EGFR	2	0.007812	2.53031	0.990365	0.068786	0.050671	EGFR	176870	AAK1;ABL1;ABL2;ALK;AURKA;AURKB;AURKC;AXL;BLK;BMP2K;BUB1;CAMK2D;CDC42BPG;CIT;COQ8A;COQ8B;CSK;CSNK1D;CSNK1E;DAPK3;DDR1;DMPK;DYRK2;EGFR;EIF2AK2;EIF2AK4;EPHA3;EPHA5;EPHA6;EPHA7;EPHA8;EPHB1;EPHB4;EPHB6;ERBB2;ERBB3;ERBB4;FGR;FLT1;FLT3;FLT4;FRK;GAK;GRK4;HCK;HIPK4;JAK2;JAK3;KDR;KIT;LCK;LRRK2;LTK;LYN;MAP2K5;MAP3K1;MAP3K19;MAP3K2;MAP3K3;MAPK10;MAPK4;MAPK9;MERTK;MET;MINK1;MKNK1;MKNK2;MYLK2;PDGFRA;PDGFRB;PIP…
17.3	156511	907170	IMR.5	1	ERLOTINIB	EGFR	2	0.007812	2.57949	0.98978	0.031378	0.093052	EGFR	176870	AAK1;ABL1;ABL2;ALK;AURKA;AURKB;AURKC;AXL;BLK;BMP2K;BUB1;CAMK2D;CDC42BPG;CIT;COQ8A;COQ8B;CSK;CSNK1D;CSNK1E;DAPK3;DDR1;DMPK;DYRK2;EGFR;EIF2AK2;EIF2AK4;EPHA3;EPHA5;EPHA6;EPHA7;EPHA8;EPHB1;EPHB4;EPHB6;ERBB2;ERBB3;ERBB4;FGR;FLT1;FLT3;FLT4;FRK;GAK;GRK4;HCK;HIPK4;JAK2;JAK3;KDR;KIT;LCK;LRRK2;LTK;LYN;MAP2K5;MAP3K1;MAP3K19;MAP3K2;MAP3K3;MAPK10;MAPK4;MAPK9;MERTK;MET;MINK1;MKNK1;MKNK2;MYLK2;PDGFRA;PDGFRB;PIP…
17.3	157347	907172	IST.MEL1	1	ERLOTINIB	EGFR	2	0.007812	2.68695	0.961021	0.092662	0.185666	EGFR	176870	AAK1;ABL1;ABL2;ALK;AURKA;AURKB;AURKC;AXL;BLK;BMP2K;BUB1;CAMK2D;CDC42BPG;CIT;COQ8A;COQ8B;CSK;CSNK1D;CSNK1E;DAPK3;DDR1;DMPK;DYRK2;EGFR;EIF2AK2;EIF2AK4;EPHA3;EPHA5;EPHA6;EPHA7;EPHA8;EPHB1;EPHB4;EPHB6;ERBB2;ERBB3;ERBB4;FGR;FLT1;FLT3;FLT4;FRK;GAK;GRK4;HCK;HIPK4;JAK2;JAK3;KDR;KIT;LCK;LRRK2;LTK;LYN;MAP2K5;MAP3K1;MAP3K19;MAP3K2;MAP3K3;MAPK10;MAPK4;MAPK9;MERTK;MET;MINK1;MKNK1;MKNK2;MYLK2;PDGFRA;PDGFRB;PIP…
17.3	157886	907173	IST.MES1	1	ERLOTINIB	EGFR	2	0.007812	3.176	0.98483	0.058406	0.607129	EGFR	176870	AAK1;ABL1;ABL2;ALK;AURKA;AURKB;AURKC;AXL;BLK;BMP2K;BUB1;CAMK2D;CDC42BPG;CIT;COQ8A;COQ8B;CSK;CSNK1D;CSNK1E;DAPK3;DDR1;DMPK;DYRK2;EGFR;EIF2AK2;EIF2AK4;EPHA3;EPHA5;EPHA6;EPHA7;EPHA8;EPHB1;EPHB4;EPHB6;ERBB2;ERBB3;ERBB4;FGR;FLT1;FLT3;FLT4;FRK;GAK;GRK4;HCK;HIPK4;JAK2;JAK3;KDR;KIT;LCK;LRRK2;LTK;LYN;MAP2K5;MAP3K1;MAP3K19;MAP3K2;MAP3K3;MAPK10;MAPK4;MAPK9;MERTK;MET;MINK1;MKNK1;MKNK2;MYLK2;PDGFRA;PDGFRB;PIP…
17.3	159015	907268	JIYOYEP.2003	1	ERLOTINIB	EGFR	2	0.007812	2.72671	0.988544	0.023525	0.219926	EGFR	176870	AAK1;ABL1;ABL2;ALK;AURKA;AURKB;AURKC;AXL;BLK;BMP2K;BUB1;CAMK2D;CDC42BPG;CIT;COQ8A;COQ8B;CSK;CSNK1D;CSNK1E;DAPK3;DDR1;DMPK;DYRK2;EGFR;EIF2AK2;EIF2AK4;EPHA3;EPHA5;EPHA6;EPHA7;EPHA8;EPHB1;EPHB4;EPHB6;ERBB2;ERBB3;ERBB4;FGR;FLT1;FLT3;FLT4;FRK;GAK;GRK4;HCK;HIPK4;JAK2;JAK3;KDR;KIT;LCK;LRRK2;LTK;LYN;MAP2K5;MAP3K1;MAP3K19;MAP3K2;MAP3K3;MAPK10;MAPK4;MAPK9;MERTK;MET;MINK1;MKNK1;MKNK2;MYLK2;PDGFRA;PDGFRB;PIP…
17.3	159559	907269	JVM.2	1	ERLOTINIB	EGFR	2	0.007812	3.17512	0.971066	0.022704	0.606373	EGFR	176870	AAK1;ABL1;ABL2;ALK;AURKA;AURKB;AURKC;AXL;BLK;BMP2K;BUB1;CAMK2D;CDC42BPG;CIT;COQ8A;COQ8B;CSK;CSNK1D;CSNK1E;DAPK3;DDR1;DMPK;DYRK2;EGFR;EIF2AK2;EIF2AK4;EPHA3;EPHA5;EPHA6;EPHA7;EPHA8;EPHB1;EPHB4;EPHB6;ERBB2;ERBB3;ERBB4;FGR;FLT1;FLT3;FLT4;FRK;GAK;GRK4;HCK;HIPK4;JAK2;JAK3;KDR;KIT;LCK;LRRK2;LTK;LYN;MAP2K5;MAP3K1;MAP3K19;MAP3K2;MAP3K3;MAPK10;MAPK4;MAPK9;MERTK;MET;MINK1;MKNK1;MKNK2;MYLK2;PDGFRA;PDGFRB;PIP…
17.3	160102	907270	JVM.3	1	ERLOTINIB	EGFR	2	0.007812	3.33282	0.986811	0.026897	0.742275	EGFR	176870	AAK1;ABL1;ABL2;ALK;AURKA;AURKB;AURKC;AXL;BLK;BMP2K;BUB1;CAMK2D;CDC42BPG;CIT;COQ8A;COQ8B;CSK;CSNK1D;CSNK1E;DAPK3;DDR1;DMPK;DYRK2;EGFR;EIF2AK2;EIF2AK4;EPHA3;EPHA5;EPHA6;EPHA7;EPHA8;EPHB1;EPHB4;EPHB6;ERBB2;ERBB3;ERBB4;FGR;FLT1;FLT3;FLT4;FRK;GAK;GRK4;HCK;HIPK4;JAK2;JAK3;KDR;KIT;LCK;LRRK2;LTK;LYN;MAP2K5;MAP3K1;MAP3K19;MAP3K2;MAP3K3;MAPK10;MAPK4;MAPK9;MERTK;MET;MINK1;MKNK1;MKNK2;MYLK2;PDGFRA;PDGFRB;PIP…
17.3	160673	907271	KALS.1	1	ERLOTINIB	EGFR	2	0.007812	2.89493	0.954597	0.118485	0.364902	EGFR	176870	AAK1;ABL1;ABL2;ALK;AURKA;AURKB;AURKC;AXL;BLK;BMP2K;BUB1;CAMK2D;CDC42BPG;CIT;COQ8A;COQ8B;CSK;CSNK1D;CSNK1E;DAPK3;DDR1;DMPK;DYRK2;EGFR;EIF2AK2;EIF2AK4;EPHA3;EPHA5;EPHA6;EPHA7;EPHA8;EPHB1;EPHB4;EPHB6;ERBB2;ERBB3;ERBB4;FGR;FLT1;FLT3;FLT4;FRK;GAK;GRK4;HCK;HIPK4;JAK2;JAK3;KDR;KIT;LCK;LRRK2;LTK;LYN;MAP2K5;MAP3K1;MAP3K19;MAP3K2;MAP3K3;MAPK10;MAPK4;MAPK9;MERTK;MET;MINK1;MKNK1;MKNK2;MYLK2;PDGFRA;PDGFRB;PIP…
17.3	161737	907273	KARPAS.299	1	ERLOTINIB	EGFR	2	0.007812	2.71792	0.992294	0.0282	0.212352	EGFR	176870	AAK1;ABL1;ABL2;ALK;AURKA;AURKB;AURKC;AXL;BLK;BMP2K;BUB1;CAMK2D;CDC42BPG;CIT;COQ8A;COQ8B;CSK;CSNK1D;CSNK1E;DAPK3;DDR1;DMPK;DYRK2;EGFR;EIF2AK2;EIF2AK4;EPHA3;EPHA5;EPHA6;EPHA7;EPHA8;EPHB1;EPHB4;EPHB6;ERBB2;ERBB3;ERBB4;FGR;FLT1;FLT3;FLT4;FRK;GAK;GRK4;HCK;HIPK4;JAK2;JAK3;KDR;KIT;LCK;LRRK2;LTK;LYN;MAP2K5;MAP3K1;MAP3K19;MAP3K2;MAP3K3;MAPK10;MAPK4;MAPK9;MERTK;MET;MINK1;MKNK1;MKNK2;MYLK2;PDGFRA;PDGFRB;PIP…
17.3	162269	907274	KARPAS.422	1	ERLOTINIB	EGFR	2	0.007812	3.1888	0.986808	0.124907	0.618161	EGFR	176870	AAK1;ABL1;ABL2;ALK;AURKA;AURKB;AURKC;AXL;BLK;BMP2K;BUB1;CAMK2D;CDC42BPG;CIT;COQ8A;COQ8B;CSK;CSNK1D;CSNK1E;DAPK3;DDR1;DMPK;DYRK2;EGFR;EIF2AK2;EIF2AK4;EPHA3;EPHA5;EPHA6;EPHA7;EPHA8;EPHB1;EPHB4;EPHB6;ERBB2;ERBB3;ERBB4;FGR;FLT1;FLT3;FLT4;FRK;GAK;GRK4;HCK;HIPK4;JAK2;JAK3;KDR;KIT;LCK;LRRK2;LTK;LYN;MAP2K5;MAP3K1;MAP3K19;MAP3K2;MAP3K3;MAPK10;MAPK4;MAPK9;MERTK;MET;MINK1;MKNK1;MKNK2;MYLK2;PDGFRA;PDGFRB;PIP…
17.3	162841	907275	KASUMI.1	1	ERLOTINIB	EGFR	2	0.007812	3.12225	0.984718	0.052061	0.560808	EGFR	176870	AAK1;ABL1;ABL2;ALK;AURKA;AURKB;AURKC;AXL;BLK;BMP2K;BUB1;CAMK2D;CDC42BPG;CIT;COQ8A;COQ8B;CSK;CSNK1D;CSNK1E;DAPK3;DDR1;DMPK;DYRK2;EGFR;EIF2AK2;EIF2AK4;EPHA3;EPHA5;EPHA6;EPHA7;EPHA8;EPHB1;EPHB4;EPHB6;ERBB2;ERBB3;ERBB4;FGR;FLT1;FLT3;FLT4;FRK;GAK;GRK4;HCK;HIPK4;JAK2;JAK3;KDR;KIT;LCK;LRRK2;LTK;LYN;MAP2K5;MAP3K1;MAP3K19;MAP3K2;MAP3K3;MAPK10;MAPK4;MAPK9;MERTK;MET;MINK1;MKNK1;MKNK2;MYLK2;PDGFRA;PDGFRB;PIP…
17.3	163531	907277	KE.37	1	ERLOTINIB	EGFR	2	0.007812	1.98642	0.990726	0.169948	-0.418061	EGFR	176870	AAK1;ABL1;ABL2;ALK;AURKA;AURKB;AURKC;AXL;BLK;BMP2K;BUB1;CAMK2D;CDC42BPG;CIT;COQ8A;COQ8B;CSK;CSNK1D;CSNK1E;DAPK3;DDR1;DMPK;DYRK2;EGFR;EIF2AK2;EIF2AK4;EPHA3;EPHA5;EPHA6;EPHA7;EPHA8;EPHB1;EPHB4;EPHB6;ERBB2;ERBB3;ERBB4;FGR;FLT1;FLT3;FLT4;FRK;GAK;GRK4;HCK;HIPK4;JAK2;JAK3;KDR;KIT;LCK;LRRK2;LTK;LYN;MAP2K5;MAP3K1;MAP3K19;MAP3K2;MAP3K3;MAPK10;MAPK4;MAPK9;MERTK;MET;MINK1;MKNK1;MKNK2;MYLK2;PDGFRA;PDGFRB;PIP…
17.3	164075	907278	KG.1	1	ERLOTINIB	EGFR	2	0.007812	2.62711	0.985736	0.018035	0.13409	EGFR	176870	AAK1;ABL1;ABL2;ALK;AURKA;AURKB;AURKC;AXL;BLK;BMP2K;BUB1;CAMK2D;CDC42BPG;CIT;COQ8A;COQ8B;CSK;CSNK1D;CSNK1E;DAPK3;DDR1;DMPK;DYRK2;EGFR;EIF2AK2;EIF2AK4;EPHA3;EPHA5;EPHA6;EPHA7;EPHA8;EPHB1;EPHB4;EPHB6;ERBB2;ERBB3;ERBB4;FGR;FLT1;FLT3;FLT4;FRK;GAK;GRK4;HCK;HIPK4;JAK2;JAK3;KDR;KIT;LCK;LRRK2;LTK;LYN;MAP2K5;MAP3K1;MAP3K19;MAP3K2;MAP3K3;MAPK10;MAPK4;MAPK9;MERTK;MET;MINK1;MKNK1;MKNK2;MYLK2;PDGFRA;PDGFRB;PIP…
17.3	164571	907279	KINGS.1	1	ERLOTINIB	EGFR	2	0.007812	4.06032	0.978831	0.047823	1.36923	EGFR	176870	AAK1;ABL1;ABL2;ALK;AURKA;AURKB;AURKC;AXL;BLK;BMP2K;BUB1;CAMK2D;CDC42BPG;CIT;COQ8A;COQ8B;CSK;CSNK1D;CSNK1E;DAPK3;DDR1;DMPK;DYRK2;EGFR;EIF2AK2;EIF2AK4;EPHA3;EPHA5;EPHA6;EPHA7;EPHA8;EPHB1;EPHB4;EPHB6;ERBB2;ERBB3;ERBB4;FGR;FLT1;FLT3;FLT4;FRK;GAK;GRK4;HCK;HIPK4;JAK2;JAK3;KDR;KIT;LCK;LRRK2;LTK;LYN;MAP2K5;MAP3K1;MAP3K19;MAP3K2;MAP3K3;MAPK10;MAPK4;MAPK9;MERTK;MET;MINK1;MKNK1;MKNK2;MYLK2;PDGFRA;PDGFRB;PIP…
17.3	165151	907280	KMOE.2	1	ERLOTINIB	EGFR	2	0.007812	2.90321	0.989717	0.031926	0.372033	EGFR	176870	AAK1;ABL1;ABL2;ALK;AURKA;AURKB;AURKC;AXL;BLK;BMP2K;BUB1;CAMK2D;CDC42BPG;CIT;COQ8A;COQ8B;CSK;CSNK1D;CSNK1E;DAPK3;DDR1;DMPK;DYRK2;EGFR;EIF2AK2;EIF2AK4;EPHA3;EPHA5;EPHA6;EPHA7;EPHA8;EPHB1;EPHB4;EPHB6;ERBB2;ERBB3;ERBB4;FGR;FLT1;FLT3;FLT4;FRK;GAK;GRK4;HCK;HIPK4;JAK2;JAK3;KDR;KIT;LCK;LRRK2;LTK;LYN;MAP2K5;MAP3K1;MAP3K19;MAP3K2;MAP3K3;MAPK10;MAPK4;MAPK9;MERTK;MET;MINK1;MKNK1;MKNK2;MYLK2;PDGFRA;PDGFRB;PIP…
17.3	166102	907282	KNS.42	1	ERLOTINIB	EGFR	2	0.007812	2.29669	0.947658	0.168883	-0.150666	EGFR	176870	AAK1;ABL1;ABL2;ALK;AURKA;AURKB;AURKC;AXL;BLK;BMP2K;BUB1;CAMK2D;CDC42BPG;CIT;COQ8A;COQ8B;CSK;CSNK1D;CSNK1E;DAPK3;DDR1;DMPK;DYRK2;EGFR;EIF2AK2;EIF2AK4;EPHA3;EPHA5;EPHA6;EPHA7;EPHA8;EPHB1;EPHB4;EPHB6;ERBB2;ERBB3;ERBB4;FGR;FLT1;FLT3;FLT4;FRK;GAK;GRK4;HCK;HIPK4;JAK2;JAK3;KDR;KIT;LCK;LRRK2;LTK;LYN;MAP2K5;MAP3K1;MAP3K19;MAP3K2;MAP3K3;MAPK10;MAPK4;MAPK9;MERTK;MET;MINK1;MKNK1;MKNK2;MYLK2;PDGFRA;PDGFRB;PIP…
17.3	171433	907311	KU812	1	ERLOTINIB	EGFR	2	0.007812	2.88923	0.987984	0.034733	0.359988	EGFR	176870	AAK1;ABL1;ABL2;ALK;AURKA;AURKB;AURKC;AXL;BLK;BMP2K;BUB1;CAMK2D;CDC42BPG;CIT;COQ8A;COQ8B;CSK;CSNK1D;CSNK1E;DAPK3;DDR1;DMPK;DYRK2;EGFR;EIF2AK2;EIF2AK4;EPHA3;EPHA5;EPHA6;EPHA7;EPHA8;EPHB1;EPHB4;EPHB6;ERBB2;ERBB3;ERBB4;FGR;FLT1;FLT3;FLT4;FRK;GAK;GRK4;HCK;HIPK4;JAK2;JAK3;KDR;KIT;LCK;LRRK2;LTK;LYN;MAP2K5;MAP3K1;MAP3K19;MAP3K2;MAP3K3;MAPK10;MAPK4;MAPK9;MERTK;MET;MINK1;MKNK1;MKNK2;MYLK2;PDGFRA;PDGFRB;PIP…
17.3	172510	907313	KS.1	1	ERLOTINIB	EGFR	2	0.007812	0.296548	0.806661	0.145608	-1.87439	EGFR	176870	AAK1;ABL1;ABL2;ALK;AURKA;AURKB;AURKC;AXL;BLK;BMP2K;BUB1;CAMK2D;CDC42BPG;CIT;COQ8A;COQ8B;CSK;CSNK1D;CSNK1E;DAPK3;DDR1;DMPK;DYRK2;EGFR;EIF2AK2;EIF2AK4;EPHA3;EPHA5;EPHA6;EPHA7;EPHA8;EPHB1;EPHB4;EPHB6;ERBB2;ERBB3;ERBB4;FGR;FLT1;FLT3;FLT4;FRK;GAK;GRK4;HCK;HIPK4;JAK2;JAK3;KDR;KIT;LCK;LRRK2;LTK;LYN;MAP2K5;MAP3K1;MAP3K19;MAP3K2;MAP3K3;MAPK10;MAPK4;MAPK9;MERTK;MET;MINK1;MKNK1;MKNK2;MYLK2;PDGFRA;PDGFRB;PIP…
17.3	173083	907314	KP.N.YN	1	ERLOTINIB	EGFR	2	0.007812	0.482342	0.84096	0.17748	-1.71428	EGFR	176870	AAK1;ABL1;ABL2;ALK;AURKA;AURKB;AURKC;AXL;BLK;BMP2K;BUB1;CAMK2D;CDC42BPG;CIT;COQ8A;COQ8B;CSK;CSNK1D;CSNK1E;DAPK3;DDR1;DMPK;DYRK2;EGFR;EIF2AK2;EIF2AK4;EPHA3;EPHA5;EPHA6;EPHA7;EPHA8;EPHB1;EPHB4;EPHB6;ERBB2;ERBB3;ERBB4;FGR;FLT1;FLT3;FLT4;FRK;GAK;GRK4;HCK;HIPK4;JAK2;JAK3;KDR;KIT;LCK;LRRK2;LTK;LYN;MAP2K5;MAP3K1;MAP3K19;MAP3K2;MAP3K3;MAPK10;MAPK4;MAPK9;MERTK;MET;MINK1;MKNK1;MKNK2;MYLK2;PDGFRA;PDGFRB;PIP…
17.3	175777	907322	L.428	1	ERLOTINIB	EGFR	2	0.007812	3.12245	0.99257	0.024225	0.560977	EGFR	176870	AAK1;ABL1;ABL2;ALK;AURKA;AURKB;AURKC;AXL;BLK;BMP2K;BUB1;CAMK2D;CDC42BPG;CIT;COQ8A;COQ8B;CSK;CSNK1D;CSNK1E;DAPK3;DDR1;DMPK;DYRK2;EGFR;EIF2AK2;EIF2AK4;EPHA3;EPHA5;EPHA6;EPHA7;EPHA8;EPHB1;EPHB4;EPHB6;ERBB2;ERBB3;ERBB4;FGR;FLT1;FLT3;FLT4;FRK;GAK;GRK4;HCK;HIPK4;JAK2;JAK3;KDR;KIT;LCK;LRRK2;LTK;LYN;MAP2K5;MAP3K1;MAP3K19;MAP3K2;MAP3K3;MAPK10;MAPK4;MAPK9;MERTK;MET;MINK1;MKNK1;MKNK2;MYLK2;PDGFRA;PDGFRB;PIP…
17.3	176328	907323	L.540	1	ERLOTINIB	EGFR	2	0.007812	2.43651	0.98263	0.034238	-0.030167	EGFR	176870	AAK1;ABL1;ABL2;ALK;AURKA;AURKB;AURKC;AXL;BLK;BMP2K;BUB1;CAMK2D;CDC42BPG;CIT;COQ8A;COQ8B;CSK;CSNK1D;CSNK1E;DAPK3;DDR1;DMPK;DYRK2;EGFR;EIF2AK2;EIF2AK4;EPHA3;EPHA5;EPHA6;EPHA7;EPHA8;EPHB1;EPHB4;EPHB6;ERBB2;ERBB3;ERBB4;FGR;FLT1;FLT3;FLT4;FRK;GAK;GRK4;HCK;HIPK4;JAK2;JAK3;KDR;KIT;LCK;LRRK2;LTK;LYN;MAP2K5;MAP3K1;MAP3K19;MAP3K2;MAP3K3;MAPK10;MAPK4;MAPK9;MERTK;MET;MINK1;MKNK1;MKNK2;MYLK2;PDGFRA;PDGFRB;PIP…
17.3	176899	907391	J.RT3.T3.5	1	ERLOTINIB	EGFR	2	0.007812	2.26051	0.980548	0.020611	-0.181841	EGFR	176870	AAK1;ABL1;ABL2;ALK;AURKA;AURKB;AURKC;AXL;BLK;BMP2K;BUB1;CAMK2D;CDC42BPG;CIT;COQ8A;COQ8B;CSK;CSNK1D;CSNK1E;DAPK3;DDR1;DMPK;DYRK2;EGFR;EIF2AK2;EIF2AK4;EPHA3;EPHA5;EPHA6;EPHA7;EPHA8;EPHB1;EPHB4;EPHB6;ERBB2;ERBB3;ERBB4;FGR;FLT1;FLT3;FLT4;FRK;GAK;GRK4;HCK;HIPK4;JAK2;JAK3;KDR;KIT;LCK;LRRK2;LTK;LYN;MAP2K5;MAP3K1;MAP3K19;MAP3K2;MAP3K3;MAPK10;MAPK4;MAPK9;MERTK;MET;MINK1;MKNK1;MKNK2;MYLK2;PDGFRA;PDGFRB;PIP…
17.3	177235	907783	LAMA.84	1	ERLOTINIB	EGFR	2	0.007812	2.17874	0.961614	0.02658	-0.252311	EGFR	176870	AAK1;ABL1;ABL2;ALK;AURKA;AURKB;AURKC;AXL;BLK;BMP2K;BUB1;CAMK2D;CDC42BPG;CIT;COQ8A;COQ8B;CSK;CSNK1D;CSNK1E;DAPK3;DDR1;DMPK;DYRK2;EGFR;EIF2AK2;EIF2AK4;EPHA3;EPHA5;EPHA6;EPHA7;EPHA8;EPHB1;EPHB4;EPHB6;ERBB2;ERBB3;ERBB4;FGR;FLT1;FLT3;FLT4;FRK;GAK;GRK4;HCK;HIPK4;JAK2;JAK3;KDR;KIT;LCK;LRRK2;LTK;LYN;MAP2K5;MAP3K1;MAP3K19;MAP3K2;MAP3K3;MAPK10;MAPK4;MAPK9;MERTK;MET;MINK1;MKNK1;MKNK2;MYLK2;PDGFRA;PDGFRB;PIP…
17.3	177807	907785	LC.1F	1	ERLOTINIB	EGFR	2	0.007812	-0.949082	0.655641	0.125193	-2.94788	EGFR	176870	AAK1;ABL1;ABL2;ALK;AURKA;AURKB;AURKC;AXL;BLK;BMP2K;BUB1;CAMK2D;CDC42BPG;CIT;COQ8A;COQ8B;CSK;CSNK1D;CSNK1E;DAPK3;DDR1;DMPK;DYRK2;EGFR;EIF2AK2;EIF2AK4;EPHA3;EPHA5;EPHA6;EPHA7;EPHA8;EPHB1;EPHB4;EPHB6;ERBB2;ERBB3;ERBB4;FGR;FLT1;FLT3;FLT4;FRK;GAK;GRK4;HCK;HIPK4;JAK2;JAK3;KDR;KIT;LCK;LRRK2;LTK;LYN;MAP2K5;MAP3K1;MAP3K19;MAP3K2;MAP3K3;MAPK10;MAPK4;MAPK9;MERTK;MET;MINK1;MKNK1;MKNK2;MYLK2;PDGFRA;PDGFRB;PIP…
17.3	177974	907786	LC.2.AD	1	ERLOTINIB	EGFR	2	0.007812	1.17702	0.910382	0.113762	-1.1156	EGFR	176870	AAK1;ABL1;ABL2;ALK;AURKA;AURKB;AURKC;AXL;BLK;BMP2K;BUB1;CAMK2D;CDC42BPG;CIT;COQ8A;COQ8B;CSK;CSNK1D;CSNK1E;DAPK3;DDR1;DMPK;DYRK2;EGFR;EIF2AK2;EIF2AK4;EPHA3;EPHA5;EPHA6;EPHA7;EPHA8;EPHB1;EPHB4;EPHB6;ERBB2;ERBB3;ERBB4;FGR;FLT1;FLT3;FLT4;FRK;GAK;GRK4;HCK;HIPK4;JAK2;JAK3;KDR;KIT;LCK;LRRK2;LTK;LYN;MAP2K5;MAP3K1;MAP3K19;MAP3K2;MAP3K3;MAPK10;MAPK4;MAPK9;MERTK;MET;MINK1;MKNK1;MKNK2;MYLK2;PDGFRA;PDGFRB;PIP…
17.3	178283	907787	LC4.1	1	ERLOTINIB	EGFR	2	0.007812	3.5667	0.984756	0.029167	0.943835	EGFR	176870	AAK1;ABL1;ABL2;ALK;AURKA;AURKB;AURKC;AXL;BLK;BMP2K;BUB1;CAMK2D;CDC42BPG;CIT;COQ8A;COQ8B;CSK;CSNK1D;CSNK1E;DAPK3;DDR1;DMPK;DYRK2;EGFR;EIF2AK2;EIF2AK4;EPHA3;EPHA5;EPHA6;EPHA7;EPHA8;EPHB1;EPHB4;EPHB6;ERBB2;ERBB3;ERBB4;FGR;FLT1;FLT3;FLT4;FRK;GAK;GRK4;HCK;HIPK4;JAK2;JAK3;KDR;KIT;LCK;LRRK2;LTK;LYN;MAP2K5;MAP3K1;MAP3K19;MAP3K2;MAP3K3;MAPK10;MAPK4;MAPK9;MERTK;MET;MINK1;MKNK1;MKNK2;MYLK2;PDGFRA;PDGFRB;PIP…
17.3	178854	907788	LNCAP.CLONE.FGC	1	ERLOTINIB	EGFR	2	0.007812	3.6662	0.98425	0.032513	1.02958	EGFR	176870	AAK1;ABL1;ABL2;ALK;AURKA;AURKB;AURKC;AXL;BLK;BMP2K;BUB1;CAMK2D;CDC42BPG;CIT;COQ8A;COQ8B;CSK;CSNK1D;CSNK1E;DAPK3;DDR1;DMPK;DYRK2;EGFR;EIF2AK2;EIF2AK4;EPHA3;EPHA5;EPHA6;EPHA7;EPHA8;EPHB1;EPHB4;EPHB6;ERBB2;ERBB3;ERBB4;FGR;FLT1;FLT3;FLT4;FRK;GAK;GRK4;HCK;HIPK4;JAK2;JAK3;KDR;KIT;LCK;LRRK2;LTK;LYN;MAP2K5;MAP3K1;MAP3K19;MAP3K2;MAP3K3;MAPK10;MAPK4;MAPK9;MERTK;MET;MINK1;MKNK1;MKNK2;MYLK2;PDGFRA;PDGFRB;PIP…
17.3	179377	907789	LOUCY	1	ERLOTINIB	EGFR	2	0.007812	2.26976	0.987888	0.024091	-0.173874	EGFR	176870	AAK1;ABL1;ABL2;ALK;AURKA;AURKB;AURKC;AXL;BLK;BMP2K;BUB1;CAMK2D;CDC42BPG;CIT;COQ8A;COQ8B;CSK;CSNK1D;CSNK1E;DAPK3;DDR1;DMPK;DYRK2;EGFR;EIF2AK2;EIF2AK4;EPHA3;EPHA5;EPHA6;EPHA7;EPHA8;EPHB1;EPHB4;EPHB6;ERBB2;ERBB3;ERBB4;FGR;FLT1;FLT3;FLT4;FRK;GAK;GRK4;HCK;HIPK4;JAK2;JAK3;KDR;KIT;LCK;LRRK2;LTK;LYN;MAP2K5;MAP3K1;MAP3K19;MAP3K2;MAP3K3;MAPK10;MAPK4;MAPK9;MERTK;MET;MINK1;MKNK1;MKNK2;MYLK2;PDGFRA;PDGFRB;PIP…
17.3	180466	907791	LP.1	1	ERLOTINIB	EGFR	2	0.007812	2.54038	0.990278	0.012174	0.05935	EGFR	176870	AAK1;ABL1;ABL2;ALK;AURKA;AURKB;AURKC;AXL;BLK;BMP2K;BUB1;CAMK2D;CDC42BPG;CIT;COQ8A;COQ8B;CSK;CSNK1D;CSNK1E;DAPK3;DDR1;DMPK;DYRK2;EGFR;EIF2AK2;EIF2AK4;EPHA3;EPHA5;EPHA6;EPHA7;EPHA8;EPHB1;EPHB4;EPHB6;ERBB2;ERBB3;ERBB4;FGR;FLT1;FLT3;FLT4;FRK;GAK;GRK4;HCK;HIPK4;JAK2;JAK3;KDR;KIT;LCK;LRRK2;LTK;LYN;MAP2K5;MAP3K1;MAP3K19;MAP3K2;MAP3K3;MAPK10;MAPK4;MAPK9;MERTK;MET;MINK1;MKNK1;MKNK2;MYLK2;PDGFRA;PDGFRB;PIP…
17.3	180852	907792	LS.123	1	ERLOTINIB	EGFR	2	0.007812	1.53606	0.896839	0.130648	-0.806177	EGFR	176870	AAK1;ABL1;ABL2;ALK;AURKA;AURKB;AURKC;AXL;BLK;BMP2K;BUB1;CAMK2D;CDC42BPG;CIT;COQ8A;COQ8B;CSK;CSNK1D;CSNK1E;DAPK3;DDR1;DMPK;DYRK2;EGFR;EIF2AK2;EIF2AK4;EPHA3;EPHA5;EPHA6;EPHA7;EPHA8;EPHB1;EPHB4;EPHB6;ERBB2;ERBB3;ERBB4;FGR;FLT1;FLT3;FLT4;FRK;GAK;GRK4;HCK;HIPK4;JAK2;JAK3;KDR;KIT;LCK;LRRK2;LTK;LYN;MAP2K5;MAP3K1;MAP3K19;MAP3K2;MAP3K3;MAPK10;MAPK4;MAPK9;MERTK;MET;MINK1;MKNK1;MKNK2;MYLK2;PDGFRA;PDGFRB;PIP…
17.3	181407	907794	LS.411N	1	ERLOTINIB	EGFR	2	0.007812	2.5497	0.955226	0.151642	0.067378	EGFR	176870	AAK1;ABL1;ABL2;ALK;AURKA;AURKB;AURKC;AXL;BLK;BMP2K;BUB1;CAMK2D;CDC42BPG;CIT;COQ8A;COQ8B;CSK;CSNK1D;CSNK1E;DAPK3;DDR1;DMPK;DYRK2;EGFR;EIF2AK2;EIF2AK4;EPHA3;EPHA5;EPHA6;EPHA7;EPHA8;EPHB1;EPHB4;EPHB6;ERBB2;ERBB3;ERBB4;FGR;FLT1;FLT3;FLT4;FRK;GAK;GRK4;HCK;HIPK4;JAK2;JAK3;KDR;KIT;LCK;LRRK2;LTK;LYN;MAP2K5;MAP3K1;MAP3K19;MAP3K2;MAP3K3;MAPK10;MAPK4;MAPK9;MERTK;MET;MINK1;MKNK1;MKNK2;MYLK2;PDGFRA;PDGFRB;PIP…
17.3	181949	907795	LS.513	1	ERLOTINIB	EGFR	2	0.007812	-0.181512	0.775751	0.195336	-2.28639	EGFR	176870	AAK1;ABL1;ABL2;ALK;AURKA;AURKB;AURKC;AXL;BLK;BMP2K;BUB1;CAMK2D;CDC42BPG;CIT;COQ8A;COQ8B;CSK;CSNK1D;CSNK1E;DAPK3;DDR1;DMPK;DYRK2;EGFR;EIF2AK2;EIF2AK4;EPHA3;EPHA5;EPHA6;EPHA7;EPHA8;EPHB1;EPHB4;EPHB6;ERBB2;ERBB3;ERBB4;FGR;FLT1;FLT3;FLT4;FRK;GAK;GRK4;HCK;HIPK4;JAK2;JAK3;KDR;KIT;LCK;LRRK2;LTK;LYN;MAP2K5;MAP3K1;MAP3K19;MAP3K2;MAP3K3;MAPK10;MAPK4;MAPK9;MERTK;MET;MINK1;MKNK1;MKNK2;MYLK2;PDGFRA;PDGFRB;PIP…
17.3	183081	907799	MC116	1	ERLOTINIB	EGFR	2	0.007812	0.84268	0.978988	0.033363	-1.40373	EGFR	176870	AAK1;ABL1;ABL2;ALK;AURKA;AURKB;AURKC;AXL;BLK;BMP2K;BUB1;CAMK2D;CDC42BPG;CIT;COQ8A;COQ8B;CSK;CSNK1D;CSNK1E;DAPK3;DDR1;DMPK;DYRK2;EGFR;EIF2AK2;EIF2AK4;EPHA3;EPHA5;EPHA6;EPHA7;EPHA8;EPHB1;EPHB4;EPHB6;ERBB2;ERBB3;ERBB4;FGR;FLT1;FLT3;FLT4;FRK;GAK;GRK4;HCK;HIPK4;JAK2;JAK3;KDR;KIT;LCK;LRRK2;LTK;LYN;MAP2K5;MAP3K1;MAP3K19;MAP3K2;MAP3K3;MAPK10;MAPK4;MAPK9;MERTK;MET;MINK1;MKNK1;MKNK2;MYLK2;PDGFRA;PDGFRB;PIP…
17.3	186572	908126	MEG.01	1	ERLOTINIB	EGFR	2	0.007812	1.87648	0.960276	0.034903	-0.512806	EGFR	176870	AAK1;ABL1;ABL2;ALK;AURKA;AURKB;AURKC;AXL;BLK;BMP2K;BUB1;CAMK2D;CDC42BPG;CIT;COQ8A;COQ8B;CSK;CSNK1D;CSNK1E;DAPK3;DDR1;DMPK;DYRK2;EGFR;EIF2AK2;EIF2AK4;EPHA3;EPHA5;EPHA6;EPHA7;EPHA8;EPHB1;EPHB4;EPHB6;ERBB2;ERBB3;ERBB4;FGR;FLT1;FLT3;FLT4;FRK;GAK;GRK4;HCK;HIPK4;JAK2;JAK3;KDR;KIT;LCK;LRRK2;LTK;LYN;MAP2K5;MAP3K1;MAP3K19;MAP3K2;MAP3K3;MAPK10;MAPK4;MAPK9;MERTK;MET;MINK1;MKNK1;MKNK2;MYLK2;PDGFRA;PDGFRB;PIP…
17.3	190576	908135	MHH.NB.11	1	ERLOTINIB	EGFR	2	0.007812	3.47248	0.98401	0.029819	0.862635	EGFR	176870	AAK1;ABL1;ABL2;ALK;AURKA;AURKB;AURKC;AXL;BLK;BMP2K;BUB1;CAMK2D;CDC42BPG;CIT;COQ8A;COQ8B;CSK;CSNK1D;CSNK1E;DAPK3;DDR1;DMPK;DYRK2;EGFR;EIF2AK2;EIF2AK4;EPHA3;EPHA5;EPHA6;EPHA7;EPHA8;EPHB1;EPHB4;EPHB6;ERBB2;ERBB3;ERBB4;FGR;FLT1;FLT3;FLT4;FRK;GAK;GRK4;HCK;HIPK4;JAK2;JAK3;KDR;KIT;LCK;LRRK2;LTK;LYN;MAP2K5;MAP3K1;MAP3K19;MAP3K2;MAP3K3;MAPK10;MAPK4;MAPK9;MERTK;MET;MINK1;MKNK1;MKNK2;MYLK2;PDGFRA;PDGFRB;PIP…
17.3	190792	908136	MHH.PREB.1	1	ERLOTINIB	EGFR	2	0.007812	2.89452	0.989335	0.025437	0.36455	EGFR	176870	AAK1;ABL1;ABL2;ALK;AURKA;AURKB;AURKC;AXL;BLK;BMP2K;BUB1;CAMK2D;CDC42BPG;CIT;COQ8A;COQ8B;CSK;CSNK1D;CSNK1E;DAPK3;DDR1;DMPK;DYRK2;EGFR;EIF2AK2;EIF2AK4;EPHA3;EPHA5;EPHA6;EPHA7;EPHA8;EPHB1;EPHB4;EPHB6;ERBB2;ERBB3;ERBB4;FGR;FLT1;FLT3;FLT4;FRK;GAK;GRK4;HCK;HIPK4;JAK2;JAK3;KDR;KIT;LCK;LRRK2;LTK;LYN;MAP2K5;MAP3K1;MAP3K19;MAP3K2;MAP3K3;MAPK10;MAPK4;MAPK9;MERTK;MET;MINK1;MKNK1;MKNK2;MYLK2;PDGFRA;PDGFRB;PIP…
17.3	192335	908141	ML.2	1	ERLOTINIB	EGFR	2	0.007812	2.78443	0.988402	0.021207	0.269669	EGFR	176870	AAK1;ABL1;ABL2;ALK;AURKA;AURKB;AURKC;AXL;BLK;BMP2K;BUB1;CAMK2D;CDC42BPG;CIT;COQ8A;COQ8B;CSK;CSNK1D;CSNK1E;DAPK3;DDR1;DMPK;DYRK2;EGFR;EIF2AK2;EIF2AK4;EPHA3;EPHA5;EPHA6;EPHA7;EPHA8;EPHB1;EPHB4;EPHB6;ERBB2;ERBB3;ERBB4;FGR;FLT1;FLT3;FLT4;FRK;GAK;GRK4;HCK;HIPK4;JAK2;JAK3;KDR;KIT;LCK;LRRK2;LTK;LYN;MAP2K5;MAP3K1;MAP3K19;MAP3K2;MAP3K3;MAPK10;MAPK4;MAPK9;MERTK;MET;MINK1;MKNK1;MKNK2;MYLK2;PDGFRA;PDGFRB;PIP…
17.3	192902	908142	MLMA	1	ERLOTINIB	EGFR	2	0.007812	2.86655	0.980044	0.021025	0.340445	EGFR	176870	AAK1;ABL1;ABL2;ALK;AURKA;AURKB;AURKC;AXL;BLK;BMP2K;BUB1;CAMK2D;CDC42BPG;CIT;COQ8A;COQ8B;CSK;CSNK1D;CSNK1E;DAPK3;DDR1;DMPK;DYRK2;EGFR;EIF2AK2;EIF2AK4;EPHA3;EPHA5;EPHA6;EPHA7;EPHA8;EPHB1;EPHB4;EPHB6;ERBB2;ERBB3;ERBB4;FGR;FLT1;FLT3;FLT4;FRK;GAK;GRK4;HCK;HIPK4;JAK2;JAK3;KDR;KIT;LCK;LRRK2;LTK;LYN;MAP2K5;MAP3K1;MAP3K19;MAP3K2;MAP3K3;MAPK10;MAPK4;MAPK9;MERTK;MET;MINK1;MKNK1;MKNK2;MYLK2;PDGFRA;PDGFRB;PIP…
17.3	193479	908143	MN.60	1	ERLOTINIB	EGFR	2	0.007812	3.55206	0.987853	0.028968	0.931216	EGFR	176870	AAK1;ABL1;ABL2;ALK;AURKA;AURKB;AURKC;AXL;BLK;BMP2K;BUB1;CAMK2D;CDC42BPG;CIT;COQ8A;COQ8B;CSK;CSNK1D;CSNK1E;DAPK3;DDR1;DMPK;DYRK2;EGFR;EIF2AK2;EIF2AK4;EPHA3;EPHA5;EPHA6;EPHA7;EPHA8;EPHB1;EPHB4;EPHB6;ERBB2;ERBB3;ERBB4;FGR;FLT1;FLT3;FLT4;FRK;GAK;GRK4;HCK;HIPK4;JAK2;JAK3;KDR;KIT;LCK;LRRK2;LTK;LYN;MAP2K5;MAP3K1;MAP3K19;MAP3K2;MAP3K3;MAPK10;MAPK4;MAPK9;MERTK;MET;MINK1;MKNK1;MKNK2;MYLK2;PDGFRA;PDGFRB;PIP…
17.3	195886	908148	MONO.MAC.6	1	ERLOTINIB	EGFR	2	0.007812	2.64377	0.971309	0.021597	0.14845	EGFR	176870	AAK1;ABL1;ABL2;ALK;AURKA;AURKB;AURKC;AXL;BLK;BMP2K;BUB1;CAMK2D;CDC42BPG;CIT;COQ8A;COQ8B;CSK;CSNK1D;CSNK1E;DAPK3;DDR1;DMPK;DYRK2;EGFR;EIF2AK2;EIF2AK4;EPHA3;EPHA5;EPHA6;EPHA7;EPHA8;EPHB1;EPHB4;EPHB6;ERBB2;ERBB3;ERBB4;FGR;FLT1;FLT3;FLT4;FRK;GAK;GRK4;HCK;HIPK4;JAK2;JAK3;KDR;KIT;LCK;LRRK2;LTK;LYN;MAP2K5;MAP3K1;MAP3K19;MAP3K2;MAP3K3;MAPK10;MAPK4;MAPK9;MERTK;MET;MINK1;MKNK1;MKNK2;MYLK2;PDGFRA;PDGFRB;PIP…
17.3	196417	908149	MO.T	1	ERLOTINIB	EGFR	2	0.007812	3.44599	0.987688	0.027838	0.839804	EGFR	176870	AAK1;ABL1;ABL2;ALK;AURKA;AURKB;AURKC;AXL;BLK;BMP2K;BUB1;CAMK2D;CDC42BPG;CIT;COQ8A;COQ8B;CSK;CSNK1D;CSNK1E;DAPK3;DDR1;DMPK;DYRK2;EGFR;EIF2AK2;EIF2AK4;EPHA3;EPHA5;EPHA6;EPHA7;EPHA8;EPHB1;EPHB4;EPHB6;ERBB2;ERBB3;ERBB4;FGR;FLT1;FLT3;FLT4;FRK;GAK;GRK4;HCK;HIPK4;JAK2;JAK3;KDR;KIT;LCK;LRRK2;LTK;LYN;MAP2K5;MAP3K1;MAP3K19;MAP3K2;MAP3K3;MAPK10;MAPK4;MAPK9;MERTK;MET;MINK1;MKNK1;MKNK2;MYLK2;PDGFRA;PDGFRB;PIP…
17.3	196997	908150	MPP.89	1	ERLOTINIB	EGFR	2	0.007812	1.26204	0.882439	0.222011	-1.04233	EGFR	176870	AAK1;ABL1;ABL2;ALK;AURKA;AURKB;AURKC;AXL;BLK;BMP2K;BUB1;CAMK2D;CDC42BPG;CIT;COQ8A;COQ8B;CSK;CSNK1D;CSNK1E;DAPK3;DDR1;DMPK;DYRK2;EGFR;EIF2AK2;EIF2AK4;EPHA3;EPHA5;EPHA6;EPHA7;EPHA8;EPHB1;EPHB4;EPHB6;ERBB2;ERBB3;ERBB4;FGR;FLT1;FLT3;FLT4;FRK;GAK;GRK4;HCK;HIPK4;JAK2;JAK3;KDR;KIT;LCK;LRRK2;LTK;LYN;MAP2K5;MAP3K1;MAP3K19;MAP3K2;MAP3K3;MAPK10;MAPK4;MAPK9;MERTK;MET;MINK1;MKNK1;MKNK2;MYLK2;PDGFRA;PDGFRB;PIP…
17.3	197567	908151	MRK.NU.1	1	ERLOTINIB	EGFR	2	0.007812	2.83533	0.986613	0.0229	0.313533	EGFR	176870	AAK1;ABL1;ABL2;ALK;AURKA;AURKB;AURKC;AXL;BLK;BMP2K;BUB1;CAMK2D;CDC42BPG;CIT;COQ8A;COQ8B;CSK;CSNK1D;CSNK1E;DAPK3;DDR1;DMPK;DYRK2;EGFR;EIF2AK2;EIF2AK4;EPHA3;EPHA5;EPHA6;EPHA7;EPHA8;EPHB1;EPHB4;EPHB6;ERBB2;ERBB3;ERBB4;FGR;FLT1;FLT3;FLT4;FRK;GAK;GRK4;HCK;HIPK4;JAK2;JAK3;KDR;KIT;LCK;LRRK2;LTK;LYN;MAP2K5;MAP3K1;MAP3K19;MAP3K2;MAP3K3;MAPK10;MAPK4;MAPK9;MERTK;MET;MINK1;MKNK1;MKNK2;MYLK2;PDGFRA;PDGFRB;PIP…
17.3	199797	908159	NAMALWA	1	ERLOTINIB	EGFR	2	0.007812	2.37206	0.986647	0.015131	-0.085711	EGFR	176870	AAK1;ABL1;ABL2;ALK;AURKA;AURKB;AURKC;AXL;BLK;BMP2K;BUB1;CAMK2D;CDC42BPG;CIT;COQ8A;COQ8B;CSK;CSNK1D;CSNK1E;DAPK3;DDR1;DMPK;DYRK2;EGFR;EIF2AK2;EIF2AK4;EPHA3;EPHA5;EPHA6;EPHA7;EPHA8;EPHB1;EPHB4;EPHB6;ERBB2;ERBB3;ERBB4;FGR;FLT1;FLT3;FLT4;FRK;GAK;GRK4;HCK;HIPK4;JAK2;JAK3;KDR;KIT;LCK;LRRK2;LTK;LYN;MAP2K5;MAP3K1;MAP3K19;MAP3K2;MAP3K3;MAPK10;MAPK4;MAPK9;MERTK;MET;MINK1;MKNK1;MKNK2;MYLK2;PDGFRA;PDGFRB;PIP…
17.3	200377	908440	NB69	1	ERLOTINIB	EGFR	2	0.007812	2.06416	0.973943	0.036749	-0.351057	EGFR	176870	AAK1;ABL1;ABL2;ALK;AURKA;AURKB;AURKC;AXL;BLK;BMP2K;BUB1;CAMK2D;CDC42BPG;CIT;COQ8A;COQ8B;CSK;CSNK1D;CSNK1E;DAPK3;DDR1;DMPK;DYRK2;EGFR;EIF2AK2;EIF2AK4;EPHA3;EPHA5;EPHA6;EPHA7;EPHA8;EPHB1;EPHB4;EPHB6;ERBB2;ERBB3;ERBB4;FGR;FLT1;FLT3;FLT4;FRK;GAK;GRK4;HCK;HIPK4;JAK2;JAK3;KDR;KIT;LCK;LRRK2;LTK;LYN;MAP2K5;MAP3K1;MAP3K19;MAP3K2;MAP3K3;MAPK10;MAPK4;MAPK9;MERTK;MET;MINK1;MKNK1;MKNK2;MYLK2;PDGFRA;PDGFRB;PIP…
17.3	201816	908444	NCI.SNU.1	1	ERLOTINIB	EGFR	2	0.007812	1.53692	0.931146	0.10043	-0.805438	EGFR	176870	AAK1;ABL1;ABL2;ALK;AURKA;AURKB;AURKC;AXL;BLK;BMP2K;BUB1;CAMK2D;CDC42BPG;CIT;COQ8A;COQ8B;CSK;CSNK1D;CSNK1E;DAPK3;DDR1;DMPK;DYRK2;EGFR;EIF2AK2;EIF2AK4;EPHA3;EPHA5;EPHA6;EPHA7;EPHA8;EPHB1;EPHB4;EPHB6;ERBB2;ERBB3;ERBB4;FGR;FLT1;FLT3;FLT4;FRK;GAK;GRK4;HCK;HIPK4;JAK2;JAK3;KDR;KIT;LCK;LRRK2;LTK;LYN;MAP2K5;MAP3K1;MAP3K19;MAP3K2;MAP3K3;MAPK10;MAPK4;MAPK9;MERTK;MET;MINK1;MKNK1;MKNK2;MYLK2;PDGFRA;PDGFRB;PIP…
17.3	202360	908445	NCI.SNU.5	1	ERLOTINIB	EGFR	2	0.007812	3.40659	0.98752	0.028882	0.805846	EGFR	176870	AAK1;ABL1;ABL2;ALK;AURKA;AURKB;AURKC;AXL;BLK;BMP2K;BUB1;CAMK2D;CDC42BPG;CIT;COQ8A;COQ8B;CSK;CSNK1D;CSNK1E;DAPK3;DDR1;DMPK;DYRK2;EGFR;EIF2AK2;EIF2AK4;EPHA3;EPHA5;EPHA6;EPHA7;EPHA8;EPHB1;EPHB4;EPHB6;ERBB2;ERBB3;ERBB4;FGR;FLT1;FLT3;FLT4;FRK;GAK;GRK4;HCK;HIPK4;JAK2;JAK3;KDR;KIT;LCK;LRRK2;LTK;LYN;MAP2K5;MAP3K1;MAP3K19;MAP3K2;MAP3K3;MAPK10;MAPK4;MAPK9;MERTK;MET;MINK1;MKNK1;MKNK2;MYLK2;PDGFRA;PDGFRB;PIP…
17.3	202912	908446	NCI.SNU.16	1	ERLOTINIB	EGFR	2	0.007812	2.3707	0.981681	0.042726	-0.086886	EGFR	176870	AAK1;ABL1;ABL2;ALK;AURKA;AURKB;AURKC;AXL;BLK;BMP2K;BUB1;CAMK2D;CDC42BPG;CIT;COQ8A;COQ8B;CSK;CSNK1D;CSNK1E;DAPK3;DDR1;DMPK;DYRK2;EGFR;EIF2AK2;EIF2AK4;EPHA3;EPHA5;EPHA6;EPHA7;EPHA8;EPHB1;EPHB4;EPHB6;ERBB2;ERBB3;ERBB4;FGR;FLT1;FLT3;FLT4;FRK;GAK;GRK4;HCK;HIPK4;JAK2;JAK3;KDR;KIT;LCK;LRRK2;LTK;LYN;MAP2K5;MAP3K1;MAP3K19;MAP3K2;MAP3K3;MAPK10;MAPK4;MAPK9;MERTK;MET;MINK1;MKNK1;MKNK2;MYLK2;PDGFRA;PDGFRB;PIP…
17.3	203403	908447	NH.12	1	ERLOTINIB	EGFR	2	0.007812	3.63342	0.984692	0.040197	1.00133	EGFR	176870	AAK1;ABL1;ABL2;ALK;AURKA;AURKB;AURKC;AXL;BLK;BMP2K;BUB1;CAMK2D;CDC42BPG;CIT;COQ8A;COQ8B;CSK;CSNK1D;CSNK1E;DAPK3;DDR1;DMPK;DYRK2;EGFR;EIF2AK2;EIF2AK4;EPHA3;EPHA5;EPHA6;EPHA7;EPHA8;EPHB1;EPHB4;EPHB6;ERBB2;ERBB3;ERBB4;FGR;FLT1;FLT3;FLT4;FRK;GAK;GRK4;HCK;HIPK4;JAK2;JAK3;KDR;KIT;LCK;LRRK2;LTK;LYN;MAP2K5;MAP3K1;MAP3K19;MAP3K2;MAP3K3;MAPK10;MAPK4;MAPK9;MERTK;MET;MINK1;MKNK1;MKNK2;MYLK2;PDGFRA;PDGFRB;PIP…
17.3	203928	908448	NKM.1	1	ERLOTINIB	EGFR	2	0.007812	3.15945	0.983649	0.046132	0.592868	EGFR	176870	AAK1;ABL1;ABL2;ALK;AURKA;AURKB;AURKC;AXL;BLK;BMP2K;BUB1;CAMK2D;CDC42BPG;CIT;COQ8A;COQ8B;CSK;CSNK1D;CSNK1E;DAPK3;DDR1;DMPK;DYRK2;EGFR;EIF2AK2;EIF2AK4;EPHA3;EPHA5;EPHA6;EPHA7;EPHA8;EPHB1;EPHB4;EPHB6;ERBB2;ERBB3;ERBB4;FGR;FLT1;FLT3;FLT4;FRK;GAK;GRK4;HCK;HIPK4;JAK2;JAK3;KDR;KIT;LCK;LRRK2;LTK;LYN;MAP2K5;MAP3K1;MAP3K19;MAP3K2;MAP3K3;MAPK10;MAPK4;MAPK9;MERTK;MET;MINK1;MKNK1;MKNK2;MYLK2;PDGFRA;PDGFRB;PIP…
17.3	204459	908449	NMC.G1	1	ERLOTINIB	EGFR	2	0.007812	1.01441	0.872072	0.28806	-1.25574	EGFR	176870	AAK1;ABL1;ABL2;ALK;AURKA;AURKB;AURKC;AXL;BLK;BMP2K;BUB1;CAMK2D;CDC42BPG;CIT;COQ8A;COQ8B;CSK;CSNK1D;CSNK1E;DAPK3;DDR1;DMPK;DYRK2;EGFR;EIF2AK2;EIF2AK4;EPHA3;EPHA5;EPHA6;EPHA7;EPHA8;EPHB1;EPHB4;EPHB6;ERBB2;ERBB3;ERBB4;FGR;FLT1;FLT3;FLT4;FRK;GAK;GRK4;HCK;HIPK4;JAK2;JAK3;KDR;KIT;LCK;LRRK2;LTK;LYN;MAP2K5;MAP3K1;MAP3K19;MAP3K2;MAP3K3;MAPK10;MAPK4;MAPK9;MERTK;MET;MINK1;MKNK1;MKNK2;MYLK2;PDGFRA;PDGFRB;PIP…
17.3	204802	908450	NO.11	1	ERLOTINIB	EGFR	2	0.007812	1.82582	0.921596	0.162172	-0.556462	EGFR	176870	AAK1;ABL1;ABL2;ALK;AURKA;AURKB;AURKC;AXL;BLK;BMP2K;BUB1;CAMK2D;CDC42BPG;CIT;COQ8A;COQ8B;CSK;CSNK1D;CSNK1E;DAPK3;DDR1;DMPK;DYRK2;EGFR;EIF2AK2;EIF2AK4;EPHA3;EPHA5;EPHA6;EPHA7;EPHA8;EPHB1;EPHB4;EPHB6;ERBB2;ERBB3;ERBB4;FGR;FLT1;FLT3;FLT4;FRK;GAK;GRK4;HCK;HIPK4;JAK2;JAK3;KDR;KIT;LCK;LRRK2;LTK;LYN;MAP2K5;MAP3K1;MAP3K19;MAP3K2;MAP3K3;MAPK10;MAPK4;MAPK9;MERTK;MET;MINK1;MKNK1;MKNK2;MYLK2;PDGFRA;PDGFRB;PIP…
17.3	205141	908451	NOMO.1	1	ERLOTINIB	EGFR	2	0.007812	3.34892	0.979889	0.027534	0.756147	EGFR	176870	AAK1;ABL1;ABL2;ALK;AURKA;AURKB;AURKC;AXL;BLK;BMP2K;BUB1;CAMK2D;CDC42BPG;CIT;COQ8A;COQ8B;CSK;CSNK1D;CSNK1E;DAPK3;DDR1;DMPK;DYRK2;EGFR;EIF2AK2;EIF2AK4;EPHA3;EPHA5;EPHA6;EPHA7;EPHA8;EPHB1;EPHB4;EPHB6;ERBB2;ERBB3;ERBB4;FGR;FLT1;FLT3;FLT4;FRK;GAK;GRK4;HCK;HIPK4;JAK2;JAK3;KDR;KIT;LCK;LRRK2;LTK;LYN;MAP2K5;MAP3K1;MAP3K19;MAP3K2;MAP3K3;MAPK10;MAPK4;MAPK9;MERTK;MET;MINK1;MKNK1;MKNK2;MYLK2;PDGFRA;PDGFRB;PIP…
17.3	205719	908452	NO.10	1	ERLOTINIB	EGFR	2	0.007812	3.46289	0.976299	0.142624	0.854369	EGFR	176870	AAK1;ABL1;ABL2;ALK;AURKA;AURKB;AURKC;AXL;BLK;BMP2K;BUB1;CAMK2D;CDC42BPG;CIT;COQ8A;COQ8B;CSK;CSNK1D;CSNK1E;DAPK3;DDR1;DMPK;DYRK2;EGFR;EIF2AK2;EIF2AK4;EPHA3;EPHA5;EPHA6;EPHA7;EPHA8;EPHB1;EPHB4;EPHB6;ERBB2;ERBB3;ERBB4;FGR;FLT1;FLT3;FLT4;FRK;GAK;GRK4;HCK;HIPK4;JAK2;JAK3;KDR;KIT;LCK;LRRK2;LTK;LYN;MAP2K5;MAP3K1;MAP3K19;MAP3K2;MAP3K3;MAPK10;MAPK4;MAPK9;MERTK;MET;MINK1;MKNK1;MKNK2;MYLK2;PDGFRA;PDGFRB;PIP…
17.3	206037	908454	NTERA.S.CL.D1	1	ERLOTINIB	EGFR	2	0.007812	2.86026	0.981353	0.096956	0.335022	EGFR	176870	AAK1;ABL1;ABL2;ALK;AURKA;AURKB;AURKC;AXL;BLK;BMP2K;BUB1;CAMK2D;CDC42BPG;CIT;COQ8A;COQ8B;CSK;CSNK1D;CSNK1E;DAPK3;DDR1;DMPK;DYRK2;EGFR;EIF2AK2;EIF2AK4;EPHA3;EPHA5;EPHA6;EPHA7;EPHA8;EPHB1;EPHB4;EPHB6;ERBB2;ERBB3;ERBB4;FGR;FLT1;FLT3;FLT4;FRK;GAK;GRK4;HCK;HIPK4;JAK2;JAK3;KDR;KIT;LCK;LRRK2;LTK;LYN;MAP2K5;MAP3K1;MAP3K19;MAP3K2;MAP3K3;MAPK10;MAPK4;MAPK9;MERTK;MET;MINK1;MKNK1;MKNK2;MYLK2;PDGFRA;PDGFRB;PIP…
17.3	207028	908457	NCI.H747	1	ERLOTINIB	EGFR	2	0.007812	1.21513	0.887998	0.111051	-1.08276	EGFR	176870	AAK1;ABL1;ABL2;ALK;AURKA;AURKB;AURKC;AXL;BLK;BMP2K;BUB1;CAMK2D;CDC42BPG;CIT;COQ8A;COQ8B;CSK;CSNK1D;CSNK1E;DAPK3;DDR1;DMPK;DYRK2;EGFR;EIF2AK2;EIF2AK4;EPHA3;EPHA5;EPHA6;EPHA7;EPHA8;EPHB1;EPHB4;EPHB6;ERBB2;ERBB3;ERBB4;FGR;FLT1;FLT3;FLT4;FRK;GAK;GRK4;HCK;HIPK4;JAK2;JAK3;KDR;KIT;LCK;LRRK2;LTK;LYN;MAP2K5;MAP3K1;MAP3K19;MAP3K2;MAP3K3;MAPK10;MAPK4;MAPK9;MERTK;MET;MINK1;MKNK1;MKNK2;MYLK2;PDGFRA;PDGFRB;PIP…
17.3	207579	908458	NCI.H716	1	ERLOTINIB	EGFR	2	0.007812	3.8527	0.981124	0.030081	1.19031	EGFR	176870	AAK1;ABL1;ABL2;ALK;AURKA;AURKB;AURKC;AXL;BLK;BMP2K;BUB1;CAMK2D;CDC42BPG;CIT;COQ8A;COQ8B;CSK;CSNK1D;CSNK1E;DAPK3;DDR1;DMPK;DYRK2;EGFR;EIF2AK2;EIF2AK4;EPHA3;EPHA5;EPHA6;EPHA7;EPHA8;EPHB1;EPHB4;EPHB6;ERBB2;ERBB3;ERBB4;FGR;FLT1;FLT3;FLT4;FRK;GAK;GRK4;HCK;HIPK4;JAK2;JAK3;KDR;KIT;LCK;LRRK2;LTK;LYN;MAP2K5;MAP3K1;MAP3K19;MAP3K2;MAP3K3;MAPK10;MAPK4;MAPK9;MERTK;MET;MINK1;MKNK1;MKNK2;MYLK2;PDGFRA;PDGFRB;PIP…
17.3	212681	908471	NCI.H1581	1	ERLOTINIB	EGFR	2	0.007812	2.49684	0.980807	0.02144	0.021822	EGFR	176870	AAK1;ABL1;ABL2;ALK;AURKA;AURKB;AURKC;AXL;BLK;BMP2K;BUB1;CAMK2D;CDC42BPG;CIT;COQ8A;COQ8B;CSK;CSNK1D;CSNK1E;DAPK3;DDR1;DMPK;DYRK2;EGFR;EIF2AK2;EIF2AK4;EPHA3;EPHA5;EPHA6;EPHA7;EPHA8;EPHB1;EPHB4;EPHB6;ERBB2;ERBB3;ERBB4;FGR;FLT1;FLT3;FLT4;FRK;GAK;GRK4;HCK;HIPK4;JAK2;JAK3;KDR;KIT;LCK;LRRK2;LTK;LYN;MAP2K5;MAP3K1;MAP3K19;MAP3K2;MAP3K3;MAPK10;MAPK4;MAPK9;MERTK;MET;MINK1;MKNK1;MKNK2;MYLK2;PDGFRA;PDGFRB;PIP…
17.3	215833	908480	NCI.H2081	1	ERLOTINIB	EGFR	2	0.007812	3.79795	0.989186	0.028106	1.14312	EGFR	176870	AAK1;ABL1;ABL2;ALK;AURKA;AURKB;AURKC;AXL;BLK;BMP2K;BUB1;CAMK2D;CDC42BPG;CIT;COQ8A;COQ8B;CSK;CSNK1D;CSNK1E;DAPK3;DDR1;DMPK;DYRK2;EGFR;EIF2AK2;EIF2AK4;EPHA3;EPHA5;EPHA6;EPHA7;EPHA8;EPHB1;EPHB4;EPHB6;ERBB2;ERBB3;ERBB4;FGR;FLT1;FLT3;FLT4;FRK;GAK;GRK4;HCK;HIPK4;JAK2;JAK3;KDR;KIT;LCK;LRRK2;LTK;LYN;MAP2K5;MAP3K1;MAP3K19;MAP3K2;MAP3K3;MAPK10;MAPK4;MAPK9;MERTK;MET;MINK1;MKNK1;MKNK2;MYLK2;PDGFRA;PDGFRB;PIP…
17.3	216168	908481	NCI.H2196	1	ERLOTINIB	EGFR	2	0.007812	3.40004	0.985566	0.028445	0.800204	EGFR	176870	AAK1;ABL1;ABL2;ALK;AURKA;AURKB;AURKC;AXL;BLK;BMP2K;BUB1;CAMK2D;CDC42BPG;CIT;COQ8A;COQ8B;CSK;CSNK1D;CSNK1E;DAPK3;DDR1;DMPK;DYRK2;EGFR;EIF2AK2;EIF2AK4;EPHA3;EPHA5;EPHA6;EPHA7;EPHA8;EPHB1;EPHB4;EPHB6;ERBB2;ERBB3;ERBB4;FGR;FLT1;FLT3;FLT4;FRK;GAK;GRK4;HCK;HIPK4;JAK2;JAK3;KDR;KIT;LCK;LRRK2;LTK;LYN;MAP2K5;MAP3K1;MAP3K19;MAP3K2;MAP3K3;MAPK10;MAPK4;MAPK9;MERTK;MET;MINK1;MKNK1;MKNK2;MYLK2;PDGFRA;PDGFRB;PIP…
17.3	216843	908483	NCI.H524	1	ERLOTINIB	EGFR	2	0.007812	2.89924	0.989393	0.037606	0.368611	EGFR	176870	AAK1;ABL1;ABL2;ALK;AURKA;AURKB;AURKC;AXL;BLK;BMP2K;BUB1;CAMK2D;CDC42BPG;CIT;COQ8A;COQ8B;CSK;CSNK1D;CSNK1E;DAPK3;DDR1;DMPK;DYRK2;EGFR;EIF2AK2;EIF2AK4;EPHA3;EPHA5;EPHA6;EPHA7;EPHA8;EPHB1;EPHB4;EPHB6;ERBB2;ERBB3;ERBB4;FGR;FLT1;FLT3;FLT4;FRK;GAK;GRK4;HCK;HIPK4;JAK2;JAK3;KDR;KIT;LCK;LRRK2;LTK;LYN;MAP2K5;MAP3K1;MAP3K19;MAP3K2;MAP3K3;MAPK10;MAPK4;MAPK9;MERTK;MET;MINK1;MKNK1;MKNK2;MYLK2;PDGFRA;PDGFRB;PIP…
17.3	217422	909194	NCI.H748	1	ERLOTINIB	EGFR	2	0.007812	3.83253	0.980244	0.040458	1.17293	EGFR	176870	AAK1;ABL1;ABL2;ALK;AURKA;AURKB;AURKC;AXL;BLK;BMP2K;BUB1;CAMK2D;CDC42BPG;CIT;COQ8A;COQ8B;CSK;CSNK1D;CSNK1E;DAPK3;DDR1;DMPK;DYRK2;EGFR;EIF2AK2;EIF2AK4;EPHA3;EPHA5;EPHA6;EPHA7;EPHA8;EPHB1;EPHB4;EPHB6;ERBB2;ERBB3;ERBB4;FGR;FLT1;FLT3;FLT4;FRK;GAK;GRK4;HCK;HIPK4;JAK2;JAK3;KDR;KIT;LCK;LRRK2;LTK;LYN;MAP2K5;MAP3K1;MAP3K19;MAP3K2;MAP3K3;MAPK10;MAPK4;MAPK9;MERTK;MET;MINK1;MKNK1;MKNK2;MYLK2;PDGFRA;PDGFRB;PIP…
17.3	217586	909248	ONS.76	1	ERLOTINIB	EGFR	2	0.007812	2.51326	0.965857	0.087643	0.035976	EGFR	176870	AAK1;ABL1;ABL2;ALK;AURKA;AURKB;AURKC;AXL;BLK;BMP2K;BUB1;CAMK2D;CDC42BPG;CIT;COQ8A;COQ8B;CSK;CSNK1D;CSNK1E;DAPK3;DDR1;DMPK;DYRK2;EGFR;EIF2AK2;EIF2AK4;EPHA3;EPHA5;EPHA6;EPHA7;EPHA8;EPHB1;EPHB4;EPHB6;ERBB2;ERBB3;ERBB4;FGR;FLT1;FLT3;FLT4;FRK;GAK;GRK4;HCK;HIPK4;JAK2;JAK3;KDR;KIT;LCK;LRRK2;LTK;LYN;MAP2K5;MAP3K1;MAP3K19;MAP3K2;MAP3K3;MAPK10;MAPK4;MAPK9;MERTK;MET;MINK1;MKNK1;MKNK2;MYLK2;PDGFRA;PDGFRB;PIP…
17.3	218162	909249	OPM.2	1	ERLOTINIB	EGFR	2	0.007812	2.71519	0.993574	0.029066	0.209997	EGFR	176870	AAK1;ABL1;ABL2;ALK;AURKA;AURKB;AURKC;AXL;BLK;BMP2K;BUB1;CAMK2D;CDC42BPG;CIT;COQ8A;COQ8B;CSK;CSNK1D;CSNK1E;DAPK3;DDR1;DMPK;DYRK2;EGFR;EIF2AK2;EIF2AK4;EPHA3;EPHA5;EPHA6;EPHA7;EPHA8;EPHB1;EPHB4;EPHB6;ERBB2;ERBB3;ERBB4;FGR;FLT1;FLT3;FLT4;FRK;GAK;GRK4;HCK;HIPK4;JAK2;JAK3;KDR;KIT;LCK;LRRK2;LTK;LYN;MAP2K5;MAP3K1;MAP3K19;MAP3K2;MAP3K3;MAPK10;MAPK4;MAPK9;MERTK;MET;MINK1;MKNK1;MKNK2;MYLK2;PDGFRA;PDGFRB;PIP…
17.3	218734	909250	OS.RC.2	1	ERLOTINIB	EGFR	2	0.007812	-0.391755	0.714175	0.263859	-2.46758	EGFR	176870	AAK1;ABL1;ABL2;ALK;AURKA;AURKB;AURKC;AXL;BLK;BMP2K;BUB1;CAMK2D;CDC42BPG;CIT;COQ8A;COQ8B;CSK;CSNK1D;CSNK1E;DAPK3;DDR1;DMPK;DYRK2;EGFR;EIF2AK2;EIF2AK4;EPHA3;EPHA5;EPHA6;EPHA7;EPHA8;EPHB1;EPHB4;EPHB6;ERBB2;ERBB3;ERBB4;FGR;FLT1;FLT3;FLT4;FRK;GAK;GRK4;HCK;HIPK4;JAK2;JAK3;KDR;KIT;LCK;LRRK2;LTK;LYN;MAP2K5;MAP3K1;MAP3K19;MAP3K2;MAP3K3;MAPK10;MAPK4;MAPK9;MERTK;MET;MINK1;MKNK1;MKNK2;MYLK2;PDGFRA;PDGFRB;PIP…
17.3	219788	909252	P30.OHK	1	ERLOTINIB	EGFR	2	0.007812	2.61189	0.990936	0.035802	0.120978	EGFR	176870	AAK1;ABL1;ABL2;ALK;AURKA;AURKB;AURKC;AXL;BLK;BMP2K;BUB1;CAMK2D;CDC42BPG;CIT;COQ8A;COQ8B;CSK;CSNK1D;CSNK1E;DAPK3;DDR1;DMPK;DYRK2;EGFR;EIF2AK2;EIF2AK4;EPHA3;EPHA5;EPHA6;EPHA7;EPHA8;EPHB1;EPHB4;EPHB6;ERBB2;ERBB3;ERBB4;FGR;FLT1;FLT3;FLT4;FRK;GAK;GRK4;HCK;HIPK4;JAK2;JAK3;KDR;KIT;LCK;LRRK2;LTK;LYN;MAP2K5;MAP3K1;MAP3K19;MAP3K2;MAP3K3;MAPK10;MAPK4;MAPK9;MERTK;MET;MINK1;MKNK1;MKNK2;MYLK2;PDGFRA;PDGFRB;PIP…
17.3	220330	909253	P31.FUJ	1	ERLOTINIB	EGFR	2	0.007812	2.47005	0.995924	0.014804	-0.001263	EGFR	176870	AAK1;ABL1;ABL2;ALK;AURKA;AURKB;AURKC;AXL;BLK;BMP2K;BUB1;CAMK2D;CDC42BPG;CIT;COQ8A;COQ8B;CSK;CSNK1D;CSNK1E;DAPK3;DDR1;DMPK;DYRK2;EGFR;EIF2AK2;EIF2AK4;EPHA3;EPHA5;EPHA6;EPHA7;EPHA8;EPHB1;EPHB4;EPHB6;ERBB2;ERBB3;ERBB4;FGR;FLT1;FLT3;FLT4;FRK;GAK;GRK4;HCK;HIPK4;JAK2;JAK3;KDR;KIT;LCK;LRRK2;LTK;LYN;MAP2K5;MAP3K1;MAP3K19;MAP3K2;MAP3K3;MAPK10;MAPK4;MAPK9;MERTK;MET;MINK1;MKNK1;MKNK2;MYLK2;PDGFRA;PDGFRB;PIP…
17.3	221255	909256	OCUB.M	1	ERLOTINIB	EGFR	2	0.007812	2.78216	0.989974	0.025023	0.267713	EGFR	176870	AAK1;ABL1;ABL2;ALK;AURKA;AURKB;AURKC;AXL;BLK;BMP2K;BUB1;CAMK2D;CDC42BPG;CIT;COQ8A;COQ8B;CSK;CSNK1D;CSNK1E;DAPK3;DDR1;DMPK;DYRK2;EGFR;EIF2AK2;EIF2AK4;EPHA3;EPHA5;EPHA6;EPHA7;EPHA8;EPHB1;EPHB4;EPHB6;ERBB2;ERBB3;ERBB4;FGR;FLT1;FLT3;FLT4;FRK;GAK;GRK4;HCK;HIPK4;JAK2;JAK3;KDR;KIT;LCK;LRRK2;LTK;LYN;MAP2K5;MAP3K1;MAP3K19;MAP3K2;MAP3K3;MAPK10;MAPK4;MAPK9;MERTK;MET;MINK1;MKNK1;MKNK2;MYLK2;PDGFRA;PDGFRB;PIP…
17.3	222257	909260	PF.382	1	ERLOTINIB	EGFR	2	0.007812	2.13373	0.977452	0.046855	-0.2911	EGFR	176870	AAK1;ABL1;ABL2;ALK;AURKA;AURKB;AURKC;AXL;BLK;BMP2K;BUB1;CAMK2D;CDC42BPG;CIT;COQ8A;COQ8B;CSK;CSNK1D;CSNK1E;DAPK3;DDR1;DMPK;DYRK2;EGFR;EIF2AK2;EIF2AK4;EPHA3;EPHA5;EPHA6;EPHA7;EPHA8;EPHB1;EPHB4;EPHB6;ERBB2;ERBB3;ERBB4;FGR;FLT1;FLT3;FLT4;FRK;GAK;GRK4;HCK;HIPK4;JAK2;JAK3;KDR;KIT;LCK;LRRK2;LTK;LYN;MAP2K5;MAP3K1;MAP3K19;MAP3K2;MAP3K3;MAPK10;MAPK4;MAPK9;MERTK;MET;MINK1;MKNK1;MKNK2;MYLK2;PDGFRA;PDGFRB;PIP…
17.3	222799	909262	RAJI	1	ERLOTINIB	EGFR	2	0.007812	3.18713	0.989946	0.023448	0.616718	EGFR	176870	AAK1;ABL1;ABL2;ALK;AURKA;AURKB;AURKC;AXL;BLK;BMP2K;BUB1;CAMK2D;CDC42BPG;CIT;COQ8A;COQ8B;CSK;CSNK1D;CSNK1E;DAPK3;DDR1;DMPK;DYRK2;EGFR;EIF2AK2;EIF2AK4;EPHA3;EPHA5;EPHA6;EPHA7;EPHA8;EPHB1;EPHB4;EPHB6;ERBB2;ERBB3;ERBB4;FGR;FLT1;FLT3;FLT4;FRK;GAK;GRK4;HCK;HIPK4;JAK2;JAK3;KDR;KIT;LCK;LRRK2;LTK;LYN;MAP2K5;MAP3K1;MAP3K19;MAP3K2;MAP3K3;MAPK10;MAPK4;MAPK9;MERTK;MET;MINK1;MKNK1;MKNK2;MYLK2;PDGFRA;PDGFRB;PIP…
17.3	224331	909696	REH	1	ERLOTINIB	EGFR	2	0.007812	2.94551	0.985147	0.065222	0.408489	EGFR	176870	AAK1;ABL1;ABL2;ALK;AURKA;AURKB;AURKC;AXL;BLK;BMP2K;BUB1;CAMK2D;CDC42BPG;CIT;COQ8A;COQ8B;CSK;CSNK1D;CSNK1E;DAPK3;DDR1;DMPK;DYRK2;EGFR;EIF2AK2;EIF2AK4;EPHA3;EPHA5;EPHA6;EPHA7;EPHA8;EPHB1;EPHB4;EPHB6;ERBB2;ERBB3;ERBB4;FGR;FLT1;FLT3;FLT4;FRK;GAK;GRK4;HCK;HIPK4;JAK2;JAK3;KDR;KIT;LCK;LRRK2;LTK;LYN;MAP2K5;MAP3K1;MAP3K19;MAP3K2;MAP3K3;MAPK10;MAPK4;MAPK9;MERTK;MET;MINK1;MKNK1;MKNK2;MYLK2;PDGFRA;PDGFRB;PIP…
17.3	224901	909697	RF.48	1	ERLOTINIB	EGFR	2	0.007812	3.22098	0.978691	0.025007	0.64589	EGFR	176870	AAK1;ABL1;ABL2;ALK;AURKA;AURKB;AURKC;AXL;BLK;BMP2K;BUB1;CAMK2D;CDC42BPG;CIT;COQ8A;COQ8B;CSK;CSNK1D;CSNK1E;DAPK3;DDR1;DMPK;DYRK2;EGFR;EIF2AK2;EIF2AK4;EPHA3;EPHA5;EPHA6;EPHA7;EPHA8;EPHB1;EPHB4;EPHB6;ERBB2;ERBB3;ERBB4;FGR;FLT1;FLT3;FLT4;FRK;GAK;GRK4;HCK;HIPK4;JAK2;JAK3;KDR;KIT;LCK;LRRK2;LTK;LYN;MAP2K5;MAP3K1;MAP3K19;MAP3K2;MAP3K3;MAPK10;MAPK4;MAPK9;MERTK;MET;MINK1;MKNK1;MKNK2;MYLK2;PDGFRA;PDGFRB;PIP…
17.3	225449	909698	RKO	1	ERLOTINIB	EGFR	2	0.007812	2.9737	0.987923	0.135389	0.432787	EGFR	176870	AAK1;ABL1;ABL2;ALK;AURKA;AURKB;AURKC;AXL;BLK;BMP2K;BUB1;CAMK2D;CDC42BPG;CIT;COQ8A;COQ8B;CSK;CSNK1D;CSNK1E;DAPK3;DDR1;DMPK;DYRK2;EGFR;EIF2AK2;EIF2AK4;EPHA3;EPHA5;EPHA6;EPHA7;EPHA8;EPHB1;EPHB4;EPHB6;ERBB2;ERBB3;ERBB4;FGR;FLT1;FLT3;FLT4;FRK;GAK;GRK4;HCK;HIPK4;JAK2;JAK3;KDR;KIT;LCK;LRRK2;LTK;LYN;MAP2K5;MAP3K1;MAP3K19;MAP3K2;MAP3K3;MAPK10;MAPK4;MAPK9;MERTK;MET;MINK1;MKNK1;MKNK2;MYLK2;PDGFRA;PDGFRB;PIP…
17.3	226769	909701	RPMI.6666	1	ERLOTINIB	EGFR	2	0.007812	2.26071	0.94619	0.026883	-0.181669	EGFR	176870	AAK1;ABL1;ABL2;ALK;AURKA;AURKB;AURKC;AXL;BLK;BMP2K;BUB1;CAMK2D;CDC42BPG;CIT;COQ8A;COQ8B;CSK;CSNK1D;CSNK1E;DAPK3;DDR1;DMPK;DYRK2;EGFR;EIF2AK2;EIF2AK4;EPHA3;EPHA5;EPHA6;EPHA7;EPHA8;EPHB1;EPHB4;EPHB6;ERBB2;ERBB3;ERBB4;FGR;FLT1;FLT3;FLT4;FRK;GAK;GRK4;HCK;HIPK4;JAK2;JAK3;KDR;KIT;LCK;LRRK2;LTK;LYN;MAP2K5;MAP3K1;MAP3K19;MAP3K2;MAP3K3;MAPK10;MAPK4;MAPK9;MERTK;MET;MINK1;MKNK1;MKNK2;MYLK2;PDGFRA;PDGFRB;PIP…
17.3	227876	909703	RS4.11	1	ERLOTINIB	EGFR	2	0.007812	2.33349	0.977541	0.032088	-0.118949	EGFR	176870	AAK1;ABL1;ABL2;ALK;AURKA;AURKB;AURKC;AXL;BLK;BMP2K;BUB1;CAMK2D;CDC42BPG;CIT;COQ8A;COQ8B;CSK;CSNK1D;CSNK1E;DAPK3;DDR1;DMPK;DYRK2;EGFR;EIF2AK2;EIF2AK4;EPHA3;EPHA5;EPHA6;EPHA7;EPHA8;EPHB1;EPHB4;EPHB6;ERBB2;ERBB3;ERBB4;FGR;FLT1;FLT3;FLT4;FRK;GAK;GRK4;HCK;HIPK4;JAK2;JAK3;KDR;KIT;LCK;LRRK2;LTK;LYN;MAP2K5;MAP3K1;MAP3K19;MAP3K2;MAP3K3;MAPK10;MAPK4;MAPK9;MERTK;MET;MINK1;MKNK1;MKNK2;MYLK2;PDGFRA;PDGFRB;PIP…
17.3	230776	909711	SCH	1	ERLOTINIB	EGFR	2	0.007812	3.77354	0.988356	0.022803	1.12209	EGFR	176870	AAK1;ABL1;ABL2;ALK;AURKA;AURKB;AURKC;AXL;BLK;BMP2K;BUB1;CAMK2D;CDC42BPG;CIT;COQ8A;COQ8B;CSK;CSNK1D;CSNK1E;DAPK3;DDR1;DMPK;DYRK2;EGFR;EIF2AK2;EIF2AK4;EPHA3;EPHA5;EPHA6;EPHA7;EPHA8;EPHB1;EPHB4;EPHB6;ERBB2;ERBB3;ERBB4;FGR;FLT1;FLT3;FLT4;FRK;GAK;GRK4;HCK;HIPK4;JAK2;JAK3;KDR;KIT;LCK;LRRK2;LTK;LYN;MAP2K5;MAP3K1;MAP3K19;MAP3K2;MAP3K3;MAPK10;MAPK4;MAPK9;MERTK;MET;MINK1;MKNK1;MKNK2;MYLK2;PDGFRA;PDGFRB;PIP…
17.3	231104	909712	SF126	1	ERLOTINIB	EGFR	2	0.007812	3.40223	0.985296	0.060602	0.80209	EGFR	176870	AAK1;ABL1;ABL2;ALK;AURKA;AURKB;AURKC;AXL;BLK;BMP2K;BUB1;CAMK2D;CDC42BPG;CIT;COQ8A;COQ8B;CSK;CSNK1D;CSNK1E;DAPK3;DDR1;DMPK;DYRK2;EGFR;EIF2AK2;EIF2AK4;EPHA3;EPHA5;EPHA6;EPHA7;EPHA8;EPHB1;EPHB4;EPHB6;ERBB2;ERBB3;ERBB4;FGR;FLT1;FLT3;FLT4;FRK;GAK;GRK4;HCK;HIPK4;JAK2;JAK3;KDR;KIT;LCK;LRRK2;LTK;LYN;MAP2K5;MAP3K1;MAP3K19;MAP3K2;MAP3K3;MAPK10;MAPK4;MAPK9;MERTK;MET;MINK1;MKNK1;MKNK2;MYLK2;PDGFRA;PDGFRB;PIP…
17.3	231443	909713	SH.4	1	ERLOTINIB	EGFR	2	0.007812	4.14981	0.972267	0.034905	1.44636	EGFR	176870	AAK1;ABL1;ABL2;ALK;AURKA;AURKB;AURKC;AXL;BLK;BMP2K;BUB1;CAMK2D;CDC42BPG;CIT;COQ8A;COQ8B;CSK;CSNK1D;CSNK1E;DAPK3;DDR1;DMPK;DYRK2;EGFR;EIF2AK2;EIF2AK4;EPHA3;EPHA5;EPHA6;EPHA7;EPHA8;EPHB1;EPHB4;EPHB6;ERBB2;ERBB3;ERBB4;FGR;FLT1;FLT3;FLT4;FRK;GAK;GRK4;HCK;HIPK4;JAK2;JAK3;KDR;KIT;LCK;LRRK2;LTK;LYN;MAP2K5;MAP3K1;MAP3K19;MAP3K2;MAP3K3;MAPK10;MAPK4;MAPK9;MERTK;MET;MINK1;MKNK1;MKNK2;MYLK2;PDGFRA;PDGFRB;PIP…
17.3	232023	909715	SIG.M5	1	ERLOTINIB	EGFR	2	0.007812	1.31504	0.97587	0.105768	-0.996652	EGFR	176870	AAK1;ABL1;ABL2;ALK;AURKA;AURKB;AURKC;AXL;BLK;BMP2K;BUB1;CAMK2D;CDC42BPG;CIT;COQ8A;COQ8B;CSK;CSNK1D;CSNK1E;DAPK3;DDR1;DMPK;DYRK2;EGFR;EIF2AK2;EIF2AK4;EPHA3;EPHA5;EPHA6;EPHA7;EPHA8;EPHB1;EPHB4;EPHB6;ERBB2;ERBB3;ERBB4;FGR;FLT1;FLT3;FLT4;FRK;GAK;GRK4;HCK;HIPK4;JAK2;JAK3;KDR;KIT;LCK;LRRK2;LTK;LYN;MAP2K5;MAP3K1;MAP3K19;MAP3K2;MAP3K3;MAPK10;MAPK4;MAPK9;MERTK;MET;MINK1;MKNK1;MKNK2;MYLK2;PDGFRA;PDGFRB;PIP…
17.3	232695	909717	SJSA.1	1	ERLOTINIB	EGFR	2	0.007812	3.17622	0.977276	0.078755	0.607315	EGFR	176870	AAK1;ABL1;ABL2;ALK;AURKA;AURKB;AURKC;AXL;BLK;BMP2K;BUB1;CAMK2D;CDC42BPG;CIT;COQ8A;COQ8B;CSK;CSNK1D;CSNK1E;DAPK3;DDR1;DMPK;DYRK2;EGFR;EIF2AK2;EIF2AK4;EPHA3;EPHA5;EPHA6;EPHA7;EPHA8;EPHB1;EPHB4;EPHB6;ERBB2;ERBB3;ERBB4;FGR;FLT1;FLT3;FLT4;FRK;GAK;GRK4;HCK;HIPK4;JAK2;JAK3;KDR;KIT;LCK;LRRK2;LTK;LYN;MAP2K5;MAP3K1;MAP3K19;MAP3K2;MAP3K3;MAPK10;MAPK4;MAPK9;MERTK;MET;MINK1;MKNK1;MKNK2;MYLK2;PDGFRA;PDGFRB;PIP…
17.3	234268	909720	SK.LMS.1	1	ERLOTINIB	EGFR	2	0.007812	3.06691	0.987469	0.036576	0.513114	EGFR	176870	AAK1;ABL1;ABL2;ALK;AURKA;AURKB;AURKC;AXL;BLK;BMP2K;BUB1;CAMK2D;CDC42BPG;CIT;COQ8A;COQ8B;CSK;CSNK1D;CSNK1E;DAPK3;DDR1;DMPK;DYRK2;EGFR;EIF2AK2;EIF2AK4;EPHA3;EPHA5;EPHA6;EPHA7;EPHA8;EPHB1;EPHB4;EPHB6;ERBB2;ERBB3;ERBB4;FGR;FLT1;FLT3;FLT4;FRK;GAK;GRK4;HCK;HIPK4;JAK2;JAK3;KDR;KIT;LCK;LRRK2;LTK;LYN;MAP2K5;MAP3K1;MAP3K19;MAP3K2;MAP3K3;MAPK10;MAPK4;MAPK9;MERTK;MET;MINK1;MKNK1;MKNK2;MYLK2;PDGFRA;PDGFRB;PIP…
17.3	235305	909722	SKM.1	1	ERLOTINIB	EGFR	2	0.007812	3.15441	0.978524	0.054624	0.588522	EGFR	176870	AAK1;ABL1;ABL2;ALK;AURKA;AURKB;AURKC;AXL;BLK;BMP2K;BUB1;CAMK2D;CDC42BPG;CIT;COQ8A;COQ8B;CSK;CSNK1D;CSNK1E;DAPK3;DDR1;DMPK;DYRK2;EGFR;EIF2AK2;EIF2AK4;EPHA3;EPHA5;EPHA6;EPHA7;EPHA8;EPHB1;EPHB4;EPHB6;ERBB2;ERBB3;ERBB4;FGR;FLT1;FLT3;FLT4;FRK;GAK;GRK4;HCK;HIPK4;JAK2;JAK3;KDR;KIT;LCK;LRRK2;LTK;LYN;MAP2K5;MAP3K1;MAP3K19;MAP3K2;MAP3K3;MAPK10;MAPK4;MAPK9;MERTK;MET;MINK1;MKNK1;MKNK2;MYLK2;PDGFRA;PDGFRB;PIP…
17.3	235540	909723	SK.MEL.1	1	ERLOTINIB	EGFR	2	0.007812	2.31177	0.982364	0.054942	-0.137668	EGFR	176870	AAK1;ABL1;ABL2;ALK;AURKA;AURKB;AURKC;AXL;BLK;BMP2K;BUB1;CAMK2D;CDC42BPG;CIT;COQ8A;COQ8B;CSK;CSNK1D;CSNK1E;DAPK3;DDR1;DMPK;DYRK2;EGFR;EIF2AK2;EIF2AK4;EPHA3;EPHA5;EPHA6;EPHA7;EPHA8;EPHB1;EPHB4;EPHB6;ERBB2;ERBB3;ERBB4;FGR;FLT1;FLT3;FLT4;FRK;GAK;GRK4;HCK;HIPK4;JAK2;JAK3;KDR;KIT;LCK;LRRK2;LTK;LYN;MAP2K5;MAP3K1;MAP3K19;MAP3K2;MAP3K3;MAPK10;MAPK4;MAPK9;MERTK;MET;MINK1;MKNK1;MKNK2;MYLK2;PDGFRA;PDGFRB;PIP…
17.3	238277	909730	SK.NEP.1	1	ERLOTINIB	EGFR	2	0.007812	2.25833	0.97229	0.023966	-0.183721	EGFR	176870	AAK1;ABL1;ABL2;ALK;AURKA;AURKB;AURKC;AXL;BLK;BMP2K;BUB1;CAMK2D;CDC42BPG;CIT;COQ8A;COQ8B;CSK;CSNK1D;CSNK1E;DAPK3;DDR1;DMPK;DYRK2;EGFR;EIF2AK2;EIF2AK4;EPHA3;EPHA5;EPHA6;EPHA7;EPHA8;EPHB1;EPHB4;EPHB6;ERBB2;ERBB3;ERBB4;FGR;FLT1;FLT3;FLT4;FRK;GAK;GRK4;HCK;HIPK4;JAK2;JAK3;KDR;KIT;LCK;LRRK2;LTK;LYN;MAP2K5;MAP3K1;MAP3K19;MAP3K2;MAP3K3;MAPK10;MAPK4;MAPK9;MERTK;MET;MINK1;MKNK1;MKNK2;MYLK2;PDGFRA;PDGFRB;PIP…
17.3	238611	909731	SK.PN.DW	1	ERLOTINIB	EGFR	2	0.007812	2.32846	0.96421	0.040162	-0.123285	EGFR	176870	AAK1;ABL1;ABL2;ALK;AURKA;AURKB;AURKC;AXL;BLK;BMP2K;BUB1;CAMK2D;CDC42BPG;CIT;COQ8A;COQ8B;CSK;CSNK1D;CSNK1E;DAPK3;DDR1;DMPK;DYRK2;EGFR;EIF2AK2;EIF2AK4;EPHA3;EPHA5;EPHA6;EPHA7;EPHA8;EPHB1;EPHB4;EPHB6;ERBB2;ERBB3;ERBB4;FGR;FLT1;FLT3;FLT4;FRK;GAK;GRK4;HCK;HIPK4;JAK2;JAK3;KDR;KIT;LCK;LRRK2;LTK;LYN;MAP2K5;MAP3K1;MAP3K19;MAP3K2;MAP3K3;MAPK10;MAPK4;MAPK9;MERTK;MET;MINK1;MKNK1;MKNK2;MYLK2;PDGFRA;PDGFRB;PIP…
17.3	242507	909742	SU.DHL.1	1	ERLOTINIB	EGFR	2	0.007812	1.89739	0.996801	0.059334	-0.49478	EGFR	176870	AAK1;ABL1;ABL2;ALK;AURKA;AURKB;AURKC;AXL;BLK;BMP2K;BUB1;CAMK2D;CDC42BPG;CIT;COQ8A;COQ8B;CSK;CSNK1D;CSNK1E;DAPK3;DDR1;DMPK;DYRK2;EGFR;EIF2AK2;EIF2AK4;EPHA3;EPHA5;EPHA6;EPHA7;EPHA8;EPHB1;EPHB4;EPHB6;ERBB2;ERBB3;ERBB4;FGR;FLT1;FLT3;FLT4;FRK;GAK;GRK4;HCK;HIPK4;JAK2;JAK3;KDR;KIT;LCK;LRRK2;LTK;LYN;MAP2K5;MAP3K1;MAP3K19;MAP3K2;MAP3K3;MAPK10;MAPK4;MAPK9;MERTK;MET;MINK1;MKNK1;MKNK2;MYLK2;PDGFRA;PDGFRB;PIP…
17.3	242674	909743	SUP.T1	1	ERLOTINIB	EGFR	2	0.007812	3.07562	0.989943	0.026962	0.520618	EGFR	176870	AAK1;ABL1;ABL2;ALK;AURKA;AURKB;AURKC;AXL;BLK;BMP2K;BUB1;CAMK2D;CDC42BPG;CIT;COQ8A;COQ8B;CSK;CSNK1D;CSNK1E;DAPK3;DDR1;DMPK;DYRK2;EGFR;EIF2AK2;EIF2AK4;EPHA3;EPHA5;EPHA6;EPHA7;EPHA8;EPHB1;EPHB4;EPHB6;ERBB2;ERBB3;ERBB4;FGR;FLT1;FLT3;FLT4;FRK;GAK;GRK4;HCK;HIPK4;JAK2;JAK3;KDR;KIT;LCK;LRRK2;LTK;LYN;MAP2K5;MAP3K1;MAP3K19;MAP3K2;MAP3K3;MAPK10;MAPK4;MAPK9;MERTK;MET;MINK1;MKNK1;MKNK2;MYLK2;PDGFRA;PDGFRB;PIP…
17.3	247724	909754	SW684	1	ERLOTINIB	EGFR	2	0.007812	4.32909	0.978314	0.085109	1.60087	EGFR	176870	AAK1;ABL1;ABL2;ALK;AURKA;AURKB;AURKC;AXL;BLK;BMP2K;BUB1;CAMK2D;CDC42BPG;CIT;COQ8A;COQ8B;CSK;CSNK1D;CSNK1E;DAPK3;DDR1;DMPK;DYRK2;EGFR;EIF2AK2;EIF2AK4;EPHA3;EPHA5;EPHA6;EPHA7;EPHA8;EPHB1;EPHB4;EPHB6;ERBB2;ERBB3;ERBB4;FGR;FLT1;FLT3;FLT4;FRK;GAK;GRK4;HCK;HIPK4;JAK2;JAK3;KDR;KIT;LCK;LRRK2;LTK;LYN;MAP2K5;MAP3K1;MAP3K19;MAP3K2;MAP3K3;MAPK10;MAPK4;MAPK9;MERTK;MET;MINK1;MKNK1;MKNK2;MYLK2;PDGFRA;PDGFRB;PIP…
17.3	248783	909756	SW872	1	ERLOTINIB	EGFR	2	0.007812	2.55199	0.983121	0.080467	0.069353	EGFR	176870	AAK1;ABL1;ABL2;ALK;AURKA;AURKB;AURKC;AXL;BLK;BMP2K;BUB1;CAMK2D;CDC42BPG;CIT;COQ8A;COQ8B;CSK;CSNK1D;CSNK1E;DAPK3;DDR1;DMPK;DYRK2;EGFR;EIF2AK2;EIF2AK4;EPHA3;EPHA5;EPHA6;EPHA7;EPHA8;EPHB1;EPHB4;EPHB6;ERBB2;ERBB3;ERBB4;FGR;FLT1;FLT3;FLT4;FRK;GAK;GRK4;HCK;HIPK4;JAK2;JAK3;KDR;KIT;LCK;LRRK2;LTK;LYN;MAP2K5;MAP3K1;MAP3K19;MAP3K2;MAP3K3;MAPK10;MAPK4;MAPK9;MERTK;MET;MINK1;MKNK1;MKNK2;MYLK2;PDGFRA;PDGFRB;PIP…
17.3	249847	909758	SW962	1	ERLOTINIB	EGFR	2	0.007812	0.959129	0.86651	0.148024	-1.30338	EGFR	176870	AAK1;ABL1;ABL2;ALK;AURKA;AURKB;AURKC;AXL;BLK;BMP2K;BUB1;CAMK2D;CDC42BPG;CIT;COQ8A;COQ8B;CSK;CSNK1D;CSNK1E;DAPK3;DDR1;DMPK;DYRK2;EGFR;EIF2AK2;EIF2AK4;EPHA3;EPHA5;EPHA6;EPHA7;EPHA8;EPHB1;EPHB4;EPHB6;ERBB2;ERBB3;ERBB4;FGR;FLT1;FLT3;FLT4;FRK;GAK;GRK4;HCK;HIPK4;JAK2;JAK3;KDR;KIT;LCK;LRRK2;LTK;LYN;MAP2K5;MAP3K1;MAP3K19;MAP3K2;MAP3K3;MAPK10;MAPK4;MAPK9;MERTK;MET;MINK1;MKNK1;MKNK2;MYLK2;PDGFRA;PDGFRB;PIP…
17.3	251441	909769	TGBC1TKB	1	ERLOTINIB	EGFR	2	0.007812	3.4296	0.988921	0.023312	0.825683	EGFR	176870	AAK1;ABL1;ABL2;ALK;AURKA;AURKB;AURKC;AXL;BLK;BMP2K;BUB1;CAMK2D;CDC42BPG;CIT;COQ8A;COQ8B;CSK;CSNK1D;CSNK1E;DAPK3;DDR1;DMPK;DYRK2;EGFR;EIF2AK2;EIF2AK4;EPHA3;EPHA5;EPHA6;EPHA7;EPHA8;EPHB1;EPHB4;EPHB6;ERBB2;ERBB3;ERBB4;FGR;FLT1;FLT3;FLT4;FRK;GAK;GRK4;HCK;HIPK4;JAK2;JAK3;KDR;KIT;LCK;LRRK2;LTK;LYN;MAP2K5;MAP3K1;MAP3K19;MAP3K2;MAP3K3;MAPK10;MAPK4;MAPK9;MERTK;MET;MINK1;MKNK1;MKNK2;MYLK2;PDGFRA;PDGFRB;PIP…
17.3	252507	909771	THP.1	1	ERLOTINIB	EGFR	2	0.007812	3.03219	0.990526	0.031111	0.483189	EGFR	176870	AAK1;ABL1;ABL2;ALK;AURKA;AURKB;AURKC;AXL;BLK;BMP2K;BUB1;CAMK2D;CDC42BPG;CIT;COQ8A;COQ8B;CSK;CSNK1D;CSNK1E;DAPK3;DDR1;DMPK;DYRK2;EGFR;EIF2AK2;EIF2AK4;EPHA3;EPHA5;EPHA6;EPHA7;EPHA8;EPHB1;EPHB4;EPHB6;ERBB2;ERBB3;ERBB4;FGR;FLT1;FLT3;FLT4;FRK;GAK;GRK4;HCK;HIPK4;JAK2;JAK3;KDR;KIT;LCK;LRRK2;LTK;LYN;MAP2K5;MAP3K1;MAP3K19;MAP3K2;MAP3K3;MAPK10;MAPK4;MAPK9;MERTK;MET;MINK1;MKNK1;MKNK2;MYLK2;PDGFRA;PDGFRB;PIP…
17.3	252843	909773	TUR	1	ERLOTINIB	EGFR	2	0.007812	2.93466	0.987717	0.035352	0.399141	EGFR	176870	AAK1;ABL1;ABL2;ALK;AURKA;AURKB;AURKC;AXL;BLK;BMP2K;BUB1;CAMK2D;CDC42BPG;CIT;COQ8A;COQ8B;CSK;CSNK1D;CSNK1E;DAPK3;DDR1;DMPK;DYRK2;EGFR;EIF2AK2;EIF2AK4;EPHA3;EPHA5;EPHA6;EPHA7;EPHA8;EPHB1;EPHB4;EPHB6;ERBB2;ERBB3;ERBB4;FGR;FLT1;FLT3;FLT4;FRK;GAK;GRK4;HCK;HIPK4;JAK2;JAK3;KDR;KIT;LCK;LRRK2;LTK;LYN;MAP2K5;MAP3K1;MAP3K19;MAP3K2;MAP3K3;MAPK10;MAPK4;MAPK9;MERTK;MET;MINK1;MKNK1;MKNK2;MYLK2;PDGFRA;PDGFRB;PIP…
17.3	254405	909777	U.698.M	1	ERLOTINIB	EGFR	2	0.007812	1.66181	0.942493	0.132057	-0.697807	EGFR	176870	AAK1;ABL1;ABL2;ALK;AURKA;AURKB;AURKC;AXL;BLK;BMP2K;BUB1;CAMK2D;CDC42BPG;CIT;COQ8A;COQ8B;CSK;CSNK1D;CSNK1E;DAPK3;DDR1;DMPK;DYRK2;EGFR;EIF2AK2;EIF2AK4;EPHA3;EPHA5;EPHA6;EPHA7;EPHA8;EPHB1;EPHB4;EPHB6;ERBB2;ERBB3;ERBB4;FGR;FLT1;FLT3;FLT4;FRK;GAK;GRK4;HCK;HIPK4;JAK2;JAK3;KDR;KIT;LCK;LRRK2;LTK;LYN;MAP2K5;MAP3K1;MAP3K19;MAP3K2;MAP3K3;MAPK10;MAPK4;MAPK9;MERTK;MET;MINK1;MKNK1;MKNK2;MYLK2;PDGFRA;PDGFRB;PIP…
17.3	257327	909785	WSU.NHL	1	ERLOTINIB	EGFR	2	0.007812	2.57611	0.986123	0.052007	0.090139	EGFR	176870	AAK1;ABL1;ABL2;ALK;AURKA;AURKB;AURKC;AXL;BLK;BMP2K;BUB1;CAMK2D;CDC42BPG;CIT;COQ8A;COQ8B;CSK;CSNK1D;CSNK1E;DAPK3;DDR1;DMPK;DYRK2;EGFR;EIF2AK2;EIF2AK4;EPHA3;EPHA5;EPHA6;EPHA7;EPHA8;EPHB1;EPHB4;EPHB6;ERBB2;ERBB3;ERBB4;FGR;FLT1;FLT3;FLT4;FRK;GAK;GRK4;HCK;HIPK4;JAK2;JAK3;KDR;KIT;LCK;LRRK2;LTK;LYN;MAP2K5;MAP3K1;MAP3K19;MAP3K2;MAP3K3;MAPK10;MAPK4;MAPK9;MERTK;MET;MINK1;MKNK1;MKNK2;MYLK2;PDGFRA;PDGFRB;PIP…
17.3	259264	909974	RCC10RGB	1	ERLOTINIB	EGFR	2	0.007812	1.97679	0.868491	0.234612	-0.426357	EGFR	176870	AAK1;ABL1;ABL2;ALK;AURKA;AURKB;AURKC;AXL;BLK;BMP2K;BUB1;CAMK2D;CDC42BPG;CIT;COQ8A;COQ8B;CSK;CSNK1D;CSNK1E;DAPK3;DDR1;DMPK;DYRK2;EGFR;EIF2AK2;EIF2AK4;EPHA3;EPHA5;EPHA6;EPHA7;EPHA8;EPHB1;EPHB4;EPHB6;ERBB2;ERBB3;ERBB4;FGR;FLT1;FLT3;FLT4;FRK;GAK;GRK4;HCK;HIPK4;JAK2;JAK3;KDR;KIT;LCK;LRRK2;LTK;LYN;MAP2K5;MAP3K1;MAP3K19;MAP3K2;MAP3K3;MAPK10;MAPK4;MAPK9;MERTK;MET;MINK1;MKNK1;MKNK2;MYLK2;PDGFRA;PDGFRB;PIP…
17.3	259791	909975	KURAMOCHI	1	ERLOTINIB	EGFR	2	0.007812	2.61816	0.961844	0.076242	0.126378	EGFR	176870	AAK1;ABL1;ABL2;ALK;AURKA;AURKB;AURKC;AXL;BLK;BMP2K;BUB1;CAMK2D;CDC42BPG;CIT;COQ8A;COQ8B;CSK;CSNK1D;CSNK1E;DAPK3;DDR1;DMPK;DYRK2;EGFR;EIF2AK2;EIF2AK4;EPHA3;EPHA5;EPHA6;EPHA7;EPHA8;EPHB1;EPHB4;EPHB6;ERBB2;ERBB3;ERBB4;FGR;FLT1;FLT3;FLT4;FRK;GAK;GRK4;HCK;HIPK4;JAK2;JAK3;KDR;KIT;LCK;LRRK2;LTK;LYN;MAP2K5;MAP3K1;MAP3K19;MAP3K2;MAP3K3;MAPK10;MAPK4;MAPK9;MERTK;MET;MINK1;MKNK1;MKNK2;MYLK2;PDGFRA;PDGFRB;PIP…
17.3	260369	909976	KM.H2	1	ERLOTINIB	EGFR	2	0.007812	2.50384	0.988196	0.034289	0.027854	EGFR	176870	AAK1;ABL1;ABL2;ALK;AURKA;AURKB;AURKC;AXL;BLK;BMP2K;BUB1;CAMK2D;CDC42BPG;CIT;COQ8A;COQ8B;CSK;CSNK1D;CSNK1E;DAPK3;DDR1;DMPK;DYRK2;EGFR;EIF2AK2;EIF2AK4;EPHA3;EPHA5;EPHA6;EPHA7;EPHA8;EPHB1;EPHB4;EPHB6;ERBB2;ERBB3;ERBB4;FGR;FLT1;FLT3;FLT4;FRK;GAK;GRK4;HCK;HIPK4;JAK2;JAK3;KDR;KIT;LCK;LRRK2;LTK;LYN;MAP2K5;MAP3K1;MAP3K19;MAP3K2;MAP3K3;MAPK10;MAPK4;MAPK9;MERTK;MET;MINK1;MKNK1;MKNK2;MYLK2;PDGFRA;PDGFRB;PIP…
17.3	262365	910401	RAMOS.2G6.4C10	1	ERLOTINIB	EGFR	2	0.007812	2.54563	0.988151	0.017761	0.06387	EGFR	176870	AAK1;ABL1;ABL2;ALK;AURKA;AURKB;AURKC;AXL;BLK;BMP2K;BUB1;CAMK2D;CDC42BPG;CIT;COQ8A;COQ8B;CSK;CSNK1D;CSNK1E;DAPK3;DDR1;DMPK;DYRK2;EGFR;EIF2AK2;EIF2AK4;EPHA3;EPHA5;EPHA6;EPHA7;EPHA8;EPHB1;EPHB4;EPHB6;ERBB2;ERBB3;ERBB4;FGR;FLT1;FLT3;FLT4;FRK;GAK;GRK4;HCK;HIPK4;JAK2;JAK3;KDR;KIT;LCK;LRRK2;LTK;LYN;MAP2K5;MAP3K1;MAP3K19;MAP3K2;MAP3K3;MAPK10;MAPK4;MAPK9;MERTK;MET;MINK1;MKNK1;MKNK2;MYLK2;PDGFRA;PDGFRB;PIP…
17.3	262935	910544	RPMI.8866	1	ERLOTINIB	EGFR	2	0.007812	3.00746	0.988328	0.026519	0.461881	EGFR	176870	AAK1;ABL1;ABL2;ALK;AURKA;AURKB;AURKC;AXL;BLK;BMP2K;BUB1;CAMK2D;CDC42BPG;CIT;COQ8A;COQ8B;CSK;CSNK1D;CSNK1E;DAPK3;DDR1;DMPK;DYRK2;EGFR;EIF2AK2;EIF2AK4;EPHA3;EPHA5;EPHA6;EPHA7;EPHA8;EPHB1;EPHB4;EPHB6;ERBB2;ERBB3;ERBB4;FGR;FLT1;FLT3;FLT4;FRK;GAK;GRK4;HCK;HIPK4;JAK2;JAK3;KDR;KIT;LCK;LRRK2;LTK;LYN;MAP2K5;MAP3K1;MAP3K19;MAP3K2;MAP3K3;MAPK10;MAPK4;MAPK9;MERTK;MET;MINK1;MKNK1;MKNK2;MYLK2;PDGFRA;PDGFRB;PIP…
17.3	263415	910545	QIMR.WIL	1	ERLOTINIB	EGFR	2	0.007812	2.17679	0.967034	0.053282	-0.253992	EGFR	176870	AAK1;ABL1;ABL2;ALK;AURKA;AURKB;AURKC;AXL;BLK;BMP2K;BUB1;CAMK2D;CDC42BPG;CIT;COQ8A;COQ8B;CSK;CSNK1D;CSNK1E;DAPK3;DDR1;DMPK;DYRK2;EGFR;EIF2AK2;EIF2AK4;EPHA3;EPHA5;EPHA6;EPHA7;EPHA8;EPHB1;EPHB4;EPHB6;ERBB2;ERBB3;ERBB4;FGR;FLT1;FLT3;FLT4;FRK;GAK;GRK4;HCK;HIPK4;JAK2;JAK3;KDR;KIT;LCK;LRRK2;LTK;LYN;MAP2K5;MAP3K1;MAP3K19;MAP3K2;MAP3K3;MAPK10;MAPK4;MAPK9;MERTK;MET;MINK1;MKNK1;MKNK2;MYLK2;PDGFRA;PDGFRB;PIP…
17.3	263750	910546	PSN1	1	ERLOTINIB	EGFR	2	0.007812	2.69204	0.991207	0.067641	0.190052	EGFR	176870	AAK1;ABL1;ABL2;ALK;AURKA;AURKB;AURKC;AXL;BLK;BMP2K;BUB1;CAMK2D;CDC42BPG;CIT;COQ8A;COQ8B;CSK;CSNK1D;CSNK1E;DAPK3;DDR1;DMPK;DYRK2;EGFR;EIF2AK2;EIF2AK4;EPHA3;EPHA5;EPHA6;EPHA7;EPHA8;EPHB1;EPHB4;EPHB6;ERBB2;ERBB3;ERBB4;FGR;FLT1;FLT3;FLT4;FRK;GAK;GRK4;HCK;HIPK4;JAK2;JAK3;KDR;KIT;LCK;LRRK2;LTK;LYN;MAP2K5;MAP3K1;MAP3K19;MAP3K2;MAP3K3;MAPK10;MAPK4;MAPK9;MERTK;MET;MINK1;MKNK1;MKNK2;MYLK2;PDGFRA;PDGFRB;PIP…
17.3	265346	910554	CW.2	1	ERLOTINIB	EGFR	2	0.007812	3.09494	0.978659	0.176569	0.537268	EGFR	176870	AAK1;ABL1;ABL2;ALK;AURKA;AURKB;AURKC;AXL;BLK;BMP2K;BUB1;CAMK2D;CDC42BPG;CIT;COQ8A;COQ8B;CSK;CSNK1D;CSNK1E;DAPK3;DDR1;DMPK;DYRK2;EGFR;EIF2AK2;EIF2AK4;EPHA3;EPHA5;EPHA6;EPHA7;EPHA8;EPHB1;EPHB4;EPHB6;ERBB2;ERBB3;ERBB4;FGR;FLT1;FLT3;FLT4;FRK;GAK;GRK4;HCK;HIPK4;JAK2;JAK3;KDR;KIT;LCK;LRRK2;LTK;LYN;MAP2K5;MAP3K1;MAP3K19;MAP3K2;MAP3K3;MAPK10;MAPK4;MAPK9;MERTK;MET;MINK1;MKNK1;MKNK2;MYLK2;PDGFRA;PDGFRB;PIP…
17.3	265921	910566	CMK	1	ERLOTINIB	EGFR	2	0.007812	2.71937	0.9911	0.022504	0.2136	EGFR	176870	AAK1;ABL1;ABL2;ALK;AURKA;AURKB;AURKC;AXL;BLK;BMP2K;BUB1;CAMK2D;CDC42BPG;CIT;COQ8A;COQ8B;CSK;CSNK1D;CSNK1E;DAPK3;DDR1;DMPK;DYRK2;EGFR;EIF2AK2;EIF2AK4;EPHA3;EPHA5;EPHA6;EPHA7;EPHA8;EPHB1;EPHB4;EPHB6;ERBB2;ERBB3;ERBB4;FGR;FLT1;FLT3;FLT4;FRK;GAK;GRK4;HCK;HIPK4;JAK2;JAK3;KDR;KIT;LCK;LRRK2;LTK;LYN;MAP2K5;MAP3K1;MAP3K19;MAP3K2;MAP3K3;MAPK10;MAPK4;MAPK9;MERTK;MET;MINK1;MKNK1;MKNK2;MYLK2;PDGFRA;PDGFRB;PIP…
17.3	266255	910567	CHP.126	1	ERLOTINIB	EGFR	2	0.007812	3.07097	0.982287	0.047732	0.516615	EGFR	176870	AAK1;ABL1;ABL2;ALK;AURKA;AURKB;AURKC;AXL;BLK;BMP2K;BUB1;CAMK2D;CDC42BPG;CIT;COQ8A;COQ8B;CSK;CSNK1D;CSNK1E;DAPK3;DDR1;DMPK;DYRK2;EGFR;EIF2AK2;EIF2AK4;EPHA3;EPHA5;EPHA6;EPHA7;EPHA8;EPHB1;EPHB4;EPHB6;ERBB2;ERBB3;ERBB4;FGR;FLT1;FLT3;FLT4;FRK;GAK;GRK4;HCK;HIPK4;JAK2;JAK3;KDR;KIT;LCK;LRRK2;LTK;LYN;MAP2K5;MAP3K1;MAP3K19;MAP3K2;MAP3K3;MAPK10;MAPK4;MAPK9;MERTK;MET;MINK1;MKNK1;MKNK2;MYLK2;PDGFRA;PDGFRB;PIP…
17.3	266572	910568	CGTH.W.1	1	ERLOTINIB	EGFR	2	0.007812	3.01527	0.983645	0.026716	0.468608	EGFR	176870	AAK1;ABL1;ABL2;ALK;AURKA;AURKB;AURKC;AXL;BLK;BMP2K;BUB1;CAMK2D;CDC42BPG;CIT;COQ8A;COQ8B;CSK;CSNK1D;CSNK1E;DAPK3;DDR1;DMPK;DYRK2;EGFR;EIF2AK2;EIF2AK4;EPHA3;EPHA5;EPHA6;EPHA7;EPHA8;EPHB1;EPHB4;EPHB6;ERBB2;ERBB3;ERBB4;FGR;FLT1;FLT3;FLT4;FRK;GAK;GRK4;HCK;HIPK4;JAK2;JAK3;KDR;KIT;LCK;LRRK2;LTK;LYN;MAP2K5;MAP3K1;MAP3K19;MAP3K2;MAP3K3;MAPK10;MAPK4;MAPK9;MERTK;MET;MINK1;MKNK1;MKNK2;MYLK2;PDGFRA;PDGFRB;PIP…
17.3	267053	910569	COLO.320.HSR	1	ERLOTINIB	EGFR	2	0.007812	2.68387	0.988882	0.01522	0.183007	EGFR	176870	AAK1;ABL1;ABL2;ALK;AURKA;AURKB;AURKC;AXL;BLK;BMP2K;BUB1;CAMK2D;CDC42BPG;CIT;COQ8A;COQ8B;CSK;CSNK1D;CSNK1E;DAPK3;DDR1;DMPK;DYRK2;EGFR;EIF2AK2;EIF2AK4;EPHA3;EPHA5;EPHA6;EPHA7;EPHA8;EPHB1;EPHB4;EPHB6;ERBB2;ERBB3;ERBB4;FGR;FLT1;FLT3;FLT4;FRK;GAK;GRK4;HCK;HIPK4;JAK2;JAK3;KDR;KIT;LCK;LRRK2;LTK;LYN;MAP2K5;MAP3K1;MAP3K19;MAP3K2;MAP3K3;MAPK10;MAPK4;MAPK9;MERTK;MET;MINK1;MKNK1;MKNK2;MYLK2;PDGFRA;PDGFRB;PIP…
17.3	267626	910687	ATN.1	1	ERLOTINIB	EGFR	2	0.007812	2.63435	0.981855	0.110413	0.140327	EGFR	176870	AAK1;ABL1;ABL2;ALK;AURKA;AURKB;AURKC;AXL;BLK;BMP2K;BUB1;CAMK2D;CDC42BPG;CIT;COQ8A;COQ8B;CSK;CSNK1D;CSNK1E;DAPK3;DDR1;DMPK;DYRK2;EGFR;EIF2AK2;EIF2AK4;EPHA3;EPHA5;EPHA6;EPHA7;EPHA8;EPHB1;EPHB4;EPHB6;ERBB2;ERBB3;ERBB4;FGR;FLT1;FLT3;FLT4;FRK;GAK;GRK4;HCK;HIPK4;JAK2;JAK3;KDR;KIT;LCK;LRRK2;LTK;LYN;MAP2K5;MAP3K1;MAP3K19;MAP3K2;MAP3K3;MAPK10;MAPK4;MAPK9;MERTK;MET;MINK1;MKNK1;MKNK2;MYLK2;PDGFRA;PDGFRB;PIP…
17.3	268168	910688	CESS	1	ERLOTINIB	EGFR	2	0.007812	2.77672	0.990963	0.02313	0.26303	EGFR	176870	AAK1;ABL1;ABL2;ALK;AURKA;AURKB;AURKC;AXL;BLK;BMP2K;BUB1;CAMK2D;CDC42BPG;CIT;COQ8A;COQ8B;CSK;CSNK1D;CSNK1E;DAPK3;DDR1;DMPK;DYRK2;EGFR;EIF2AK2;EIF2AK4;EPHA3;EPHA5;EPHA6;EPHA7;EPHA8;EPHB1;EPHB4;EPHB6;ERBB2;ERBB3;ERBB4;FGR;FLT1;FLT3;FLT4;FRK;GAK;GRK4;HCK;HIPK4;JAK2;JAK3;KDR;KIT;LCK;LRRK2;LTK;LYN;MAP2K5;MAP3K1;MAP3K19;MAP3K2;MAP3K3;MAPK10;MAPK4;MAPK9;MERTK;MET;MINK1;MKNK1;MKNK2;MYLK2;PDGFRA;PDGFRB;PIP…
17.3	269212	910691	COLO.684	1	ERLOTINIB	EGFR	2	0.007812	3.64169	0.984786	0.029567	1.00846	EGFR	176870	AAK1;ABL1;ABL2;ALK;AURKA;AURKB;AURKC;AXL;BLK;BMP2K;BUB1;CAMK2D;CDC42BPG;CIT;COQ8A;COQ8B;CSK;CSNK1D;CSNK1E;DAPK3;DDR1;DMPK;DYRK2;EGFR;EIF2AK2;EIF2AK4;EPHA3;EPHA5;EPHA6;EPHA7;EPHA8;EPHB1;EPHB4;EPHB6;ERBB2;ERBB3;ERBB4;FGR;FLT1;FLT3;FLT4;FRK;GAK;GRK4;HCK;HIPK4;JAK2;JAK3;KDR;KIT;LCK;LRRK2;LTK;LYN;MAP2K5;MAP3K1;MAP3K19;MAP3K2;MAP3K3;MAPK10;MAPK4;MAPK9;MERTK;MET;MINK1;MKNK1;MKNK2;MYLK2;PDGFRA;PDGFRB;PIP…
17.3	269789	910692	COLO.668	1	ERLOTINIB	EGFR	2	0.007812	1.80492	0.948424	0.083194	-0.574475	EGFR	176870	AAK1;ABL1;ABL2;ALK;AURKA;AURKB;AURKC;AXL;BLK;BMP2K;BUB1;CAMK2D;CDC42BPG;CIT;COQ8A;COQ8B;CSK;CSNK1D;CSNK1E;DAPK3;DDR1;DMPK;DYRK2;EGFR;EIF2AK2;EIF2AK4;EPHA3;EPHA5;EPHA6;EPHA7;EPHA8;EPHB1;EPHB4;EPHB6;ERBB2;ERBB3;ERBB4;FGR;FLT1;FLT3;FLT4;FRK;GAK;GRK4;HCK;HIPK4;JAK2;JAK3;KDR;KIT;LCK;LRRK2;LTK;LYN;MAP2K5;MAP3K1;MAP3K19;MAP3K2;MAP3K3;MAPK10;MAPK4;MAPK9;MERTK;MET;MINK1;MKNK1;MKNK2;MYLK2;PDGFRA;PDGFRB;PIP…
17.3	271389	910697	A388	1	ERLOTINIB	EGFR	2	0.007812	-0.094267	0.774132	0.132304	-2.2112	EGFR	176870	AAK1;ABL1;ABL2;ALK;AURKA;AURKB;AURKC;AXL;BLK;BMP2K;BUB1;CAMK2D;CDC42BPG;CIT;COQ8A;COQ8B;CSK;CSNK1D;CSNK1E;DAPK3;DDR1;DMPK;DYRK2;EGFR;EIF2AK2;EIF2AK4;EPHA3;EPHA5;EPHA6;EPHA7;EPHA8;EPHB1;EPHB4;EPHB6;ERBB2;ERBB3;ERBB4;FGR;FLT1;FLT3;FLT4;FRK;GAK;GRK4;HCK;HIPK4;JAK2;JAK3;KDR;KIT;LCK;LRRK2;LTK;LYN;MAP2K5;MAP3K1;MAP3K19;MAP3K2;MAP3K3;MAPK10;MAPK4;MAPK9;MERTK;MET;MINK1;MKNK1;MKNK2;MYLK2;PDGFRA;PDGFRB;PIP…
17.3	272183	910700	C2BBE1	1	ERLOTINIB	EGFR	2	0.007812	1.72929	0.927741	0.09014	-0.639655	EGFR	176870	AAK1;ABL1;ABL2;ALK;AURKA;AURKB;AURKC;AXL;BLK;BMP2K;BUB1;CAMK2D;CDC42BPG;CIT;COQ8A;COQ8B;CSK;CSNK1D;CSNK1E;DAPK3;DDR1;DMPK;DYRK2;EGFR;EIF2AK2;EIF2AK4;EPHA3;EPHA5;EPHA6;EPHA7;EPHA8;EPHB1;EPHB4;EPHB6;ERBB2;ERBB3;ERBB4;FGR;FLT1;FLT3;FLT4;FRK;GAK;GRK4;HCK;HIPK4;JAK2;JAK3;KDR;KIT;LCK;LRRK2;LTK;LYN;MAP2K5;MAP3K1;MAP3K19;MAP3K2;MAP3K3;MAPK10;MAPK4;MAPK9;MERTK;MET;MINK1;MKNK1;MKNK2;MYLK2;PDGFRA;PDGFRB;PIP…
17.3	273487	910703	CA46	1	ERLOTINIB	EGFR	2	0.007812	3.07677	0.979362	0.027946	0.521609	EGFR	176870	AAK1;ABL1;ABL2;ALK;AURKA;AURKB;AURKC;AXL;BLK;BMP2K;BUB1;CAMK2D;CDC42BPG;CIT;COQ8A;COQ8B;CSK;CSNK1D;CSNK1E;DAPK3;DDR1;DMPK;DYRK2;EGFR;EIF2AK2;EIF2AK4;EPHA3;EPHA5;EPHA6;EPHA7;EPHA8;EPHB1;EPHB4;EPHB6;ERBB2;ERBB3;ERBB4;FGR;FLT1;FLT3;FLT4;FRK;GAK;GRK4;HCK;HIPK4;JAK2;JAK3;KDR;KIT;LCK;LRRK2;LTK;LYN;MAP2K5;MAP3K1;MAP3K19;MAP3K2;MAP3K3;MAPK10;MAPK4;MAPK9;MERTK;MET;MINK1;MKNK1;MKNK2;MYLK2;PDGFRA;PDGFRB;PIP…
17.3	274889	910706	BL.41	1	ERLOTINIB	EGFR	2	0.007812	1.16358	0.96411	0.120449	-1.12719	EGFR	176870	AAK1;ABL1;ABL2;ALK;AURKA;AURKB;AURKC;AXL;BLK;BMP2K;BUB1;CAMK2D;CDC42BPG;CIT;COQ8A;COQ8B;CSK;CSNK1D;CSNK1E;DAPK3;DDR1;DMPK;DYRK2;EGFR;EIF2AK2;EIF2AK4;EPHA3;EPHA5;EPHA6;EPHA7;EPHA8;EPHB1;EPHB4;EPHB6;ERBB2;ERBB3;ERBB4;FGR;FLT1;FLT3;FLT4;FRK;GAK;GRK4;HCK;HIPK4;JAK2;JAK3;KDR;KIT;LCK;LRRK2;LTK;LYN;MAP2K5;MAP3K1;MAP3K19;MAP3K2;MAP3K3;MAPK10;MAPK4;MAPK9;MERTK;MET;MINK1;MKNK1;MKNK2;MYLK2;PDGFRA;PDGFRB;PIP…
17.3	275463	910707	BL.70	1	ERLOTINIB	EGFR	2	0.007812	1.22731	0.950501	0.084802	-1.07226	EGFR	176870	AAK1;ABL1;ABL2;ALK;AURKA;AURKB;AURKC;AXL;BLK;BMP2K;BUB1;CAMK2D;CDC42BPG;CIT;COQ8A;COQ8B;CSK;CSNK1D;CSNK1E;DAPK3;DDR1;DMPK;DYRK2;EGFR;EIF2AK2;EIF2AK4;EPHA3;EPHA5;EPHA6;EPHA7;EPHA8;EPHB1;EPHB4;EPHB6;ERBB2;ERBB3;ERBB4;FGR;FLT1;FLT3;FLT4;FRK;GAK;GRK4;HCK;HIPK4;JAK2;JAK3;KDR;KIT;LCK;LRRK2;LTK;LYN;MAP2K5;MAP3K1;MAP3K19;MAP3K2;MAP3K3;MAPK10;MAPK4;MAPK9;MERTK;MET;MINK1;MKNK1;MKNK2;MYLK2;PDGFRA;PDGFRB;PIP…
17.3	275734	910710	BV.173	1	ERLOTINIB	EGFR	2	0.007812	1.43551	0.950338	0.036478	-0.89283	EGFR	176870	AAK1;ABL1;ABL2;ALK;AURKA;AURKB;AURKC;AXL;BLK;BMP2K;BUB1;CAMK2D;CDC42BPG;CIT;COQ8A;COQ8B;CSK;CSNK1D;CSNK1E;DAPK3;DDR1;DMPK;DYRK2;EGFR;EIF2AK2;EIF2AK4;EPHA3;EPHA5;EPHA6;EPHA7;EPHA8;EPHB1;EPHB4;EPHB6;ERBB2;ERBB3;ERBB4;FGR;FLT1;FLT3;FLT4;FRK;GAK;GRK4;HCK;HIPK4;JAK2;JAK3;KDR;KIT;LCK;LRRK2;LTK;LYN;MAP2K5;MAP3K1;MAP3K19;MAP3K2;MAP3K3;MAPK10;MAPK4;MAPK9;MERTK;MET;MINK1;MKNK1;MKNK2;MYLK2;PDGFRA;PDGFRB;PIP…
17.3	280781	910861	RL	1	ERLOTINIB	EGFR	2	0.007812	3.14118	0.990322	0.022282	0.577119	EGFR	176870	AAK1;ABL1;ABL2;ALK;AURKA;AURKB;AURKC;AXL;BLK;BMP2K;BUB1;CAMK2D;CDC42BPG;CIT;COQ8A;COQ8B;CSK;CSNK1D;CSNK1E;DAPK3;DDR1;DMPK;DYRK2;EGFR;EIF2AK2;EIF2AK4;EPHA3;EPHA5;EPHA6;EPHA7;EPHA8;EPHB1;EPHB4;EPHB6;ERBB2;ERBB3;ERBB4;FGR;FLT1;FLT3;FLT4;FRK;GAK;GRK4;HCK;HIPK4;JAK2;JAK3;KDR;KIT;LCK;LRRK2;LTK;LYN;MAP2K5;MAP3K1;MAP3K19;MAP3K2;MAP3K3;MAPK10;MAPK4;MAPK9;MERTK;MET;MINK1;MKNK1;MKNK2;MYLK2;PDGFRA;PDGFRB;PIP…
17.3	282834	910905	SNU.C1	1	ERLOTINIB	EGFR	2	0.007812	2.51586	0.933295	0.063448	0.038216	EGFR	176870	AAK1;ABL1;ABL2;ALK;AURKA;AURKB;AURKC;AXL;BLK;BMP2K;BUB1;CAMK2D;CDC42BPG;CIT;COQ8A;COQ8B;CSK;CSNK1D;CSNK1E;DAPK3;DDR1;DMPK;DYRK2;EGFR;EIF2AK2;EIF2AK4;EPHA3;EPHA5;EPHA6;EPHA7;EPHA8;EPHB1;EPHB4;EPHB6;ERBB2;ERBB3;ERBB4;FGR;FLT1;FLT3;FLT4;FRK;GAK;GRK4;HCK;HIPK4;JAK2;JAK3;KDR;KIT;LCK;LRRK2;LTK;LYN;MAP2K5;MAP3K1;MAP3K19;MAP3K2;MAP3K3;MAPK10;MAPK4;MAPK9;MERTK;MET;MINK1;MKNK1;MKNK2;MYLK2;PDGFRA;PDGFRB;PIP…
17.3	283411	910906	ST486	1	ERLOTINIB	EGFR	2	0.007812	2.35771	0.981508	0.014007	-0.09808	EGFR	176870	AAK1;ABL1;ABL2;ALK;AURKA;AURKB;AURKC;AXL;BLK;BMP2K;BUB1;CAMK2D;CDC42BPG;CIT;COQ8A;COQ8B;CSK;CSNK1D;CSNK1E;DAPK3;DDR1;DMPK;DYRK2;EGFR;EIF2AK2;EIF2AK4;EPHA3;EPHA5;EPHA6;EPHA7;EPHA8;EPHB1;EPHB4;EPHB6;ERBB2;ERBB3;ERBB4;FGR;FLT1;FLT3;FLT4;FRK;GAK;GRK4;HCK;HIPK4;JAK2;JAK3;KDR;KIT;LCK;LRRK2;LTK;LYN;MAP2K5;MAP3K1;MAP3K19;MAP3K2;MAP3K3;MAPK10;MAPK4;MAPK9;MERTK;MET;MINK1;MKNK1;MKNK2;MYLK2;PDGFRA;PDGFRB;PIP…
17.3	284660	910910	UACC.812	1	ERLOTINIB	EGFR	2	0.007812	3.47015	0.990979	0.020442	0.860624	EGFR	176870	AAK1;ABL1;ABL2;ALK;AURKA;AURKB;AURKC;AXL;BLK;BMP2K;BUB1;CAMK2D;CDC42BPG;CIT;COQ8A;COQ8B;CSK;CSNK1D;CSNK1E;DAPK3;DDR1;DMPK;DYRK2;EGFR;EIF2AK2;EIF2AK4;EPHA3;EPHA5;EPHA6;EPHA7;EPHA8;EPHB1;EPHB4;EPHB6;ERBB2;ERBB3;ERBB4;FGR;FLT1;FLT3;FLT4;FRK;GAK;GRK4;HCK;HIPK4;JAK2;JAK3;KDR;KIT;LCK;LRRK2;LTK;LYN;MAP2K5;MAP3K1;MAP3K19;MAP3K2;MAP3K3;MAPK10;MAPK4;MAPK9;MERTK;MET;MINK1;MKNK1;MKNK2;MYLK2;PDGFRA;PDGFRB;PIP…
17.3	285004	910911	SCC.15	1	ERLOTINIB	EGFR	2	0.007812	3.89885	0.977914	0.041701	1.23008	EGFR	176870	AAK1;ABL1;ABL2;ALK;AURKA;AURKB;AURKC;AXL;BLK;BMP2K;BUB1;CAMK2D;CDC42BPG;CIT;COQ8A;COQ8B;CSK;CSNK1D;CSNK1E;DAPK3;DDR1;DMPK;DYRK2;EGFR;EIF2AK2;EIF2AK4;EPHA3;EPHA5;EPHA6;EPHA7;EPHA8;EPHB1;EPHB4;EPHB6;ERBB2;ERBB3;ERBB4;FGR;FLT1;FLT3;FLT4;FRK;GAK;GRK4;HCK;HIPK4;JAK2;JAK3;KDR;KIT;LCK;LRRK2;LTK;LYN;MAP2K5;MAP3K1;MAP3K19;MAP3K2;MAP3K3;MAPK10;MAPK4;MAPK9;MERTK;MET;MINK1;MKNK1;MKNK2;MYLK2;PDGFRA;PDGFRB;PIP…
17.3	286502	910918	BC.3	1	ERLOTINIB	EGFR	2	0.007812	2.78742	0.988219	0.021749	0.272252	EGFR	176870	AAK1;ABL1;ABL2;ALK;AURKA;AURKB;AURKC;AXL;BLK;BMP2K;BUB1;CAMK2D;CDC42BPG;CIT;COQ8A;COQ8B;CSK;CSNK1D;CSNK1E;DAPK3;DDR1;DMPK;DYRK2;EGFR;EIF2AK2;EIF2AK4;EPHA3;EPHA5;EPHA6;EPHA7;EPHA8;EPHB1;EPHB4;EPHB6;ERBB2;ERBB3;ERBB4;FGR;FLT1;FLT3;FLT4;FRK;GAK;GRK4;HCK;HIPK4;JAK2;JAK3;KDR;KIT;LCK;LRRK2;LTK;LYN;MAP2K5;MAP3K1;MAP3K19;MAP3K2;MAP3K3;MAPK10;MAPK4;MAPK9;MERTK;MET;MINK1;MKNK1;MKNK2;MYLK2;PDGFRA;PDGFRB;PIP…
17.3	286669	910919	BC.1	1	ERLOTINIB	EGFR	2	0.007812	2.74423	0.990912	0.023482	0.235026	EGFR	176870	AAK1;ABL1;ABL2;ALK;AURKA;AURKB;AURKC;AXL;BLK;BMP2K;BUB1;CAMK2D;CDC42BPG;CIT;COQ8A;COQ8B;CSK;CSNK1D;CSNK1E;DAPK3;DDR1;DMPK;DYRK2;EGFR;EIF2AK2;EIF2AK4;EPHA3;EPHA5;EPHA6;EPHA7;EPHA8;EPHB1;EPHB4;EPHB6;ERBB2;ERBB3;ERBB4;FGR;FLT1;FLT3;FLT4;FRK;GAK;GRK4;HCK;HIPK4;JAK2;JAK3;KDR;KIT;LCK;LRRK2;LTK;LYN;MAP2K5;MAP3K1;MAP3K19;MAP3K2;MAP3K3;MAPK10;MAPK4;MAPK9;MERTK;MET;MINK1;MKNK1;MKNK2;MYLK2;PDGFRA;PDGFRB;PIP…
17.3	287746	910921	A101D	1	ERLOTINIB	EGFR	2	0.007812	2.55784	0.954247	0.037429	0.074393	EGFR	176870	AAK1;ABL1;ABL2;ALK;AURKA;AURKB;AURKC;AXL;BLK;BMP2K;BUB1;CAMK2D;CDC42BPG;CIT;COQ8A;COQ8B;CSK;CSNK1D;CSNK1E;DAPK3;DDR1;DMPK;DYRK2;EGFR;EIF2AK2;EIF2AK4;EPHA3;EPHA5;EPHA6;EPHA7;EPHA8;EPHB1;EPHB4;EPHB6;ERBB2;ERBB3;ERBB4;FGR;FLT1;FLT3;FLT4;FRK;GAK;GRK4;HCK;HIPK4;JAK2;JAK3;KDR;KIT;LCK;LRRK2;LTK;LYN;MAP2K5;MAP3K1;MAP3K19;MAP3K2;MAP3K3;MAPK10;MAPK4;MAPK9;MERTK;MET;MINK1;MKNK1;MKNK2;MYLK2;PDGFRA;PDGFRB;PIP…
17.3	290566	910930	SCC.3	1	ERLOTINIB	EGFR	2	0.007812	1.77282	0.994967	0.01664	-0.602137	EGFR	176870	AAK1;ABL1;ABL2;ALK;AURKA;AURKB;AURKC;AXL;BLK;BMP2K;BUB1;CAMK2D;CDC42BPG;CIT;COQ8A;COQ8B;CSK;CSNK1D;CSNK1E;DAPK3;DDR1;DMPK;DYRK2;EGFR;EIF2AK2;EIF2AK4;EPHA3;EPHA5;EPHA6;EPHA7;EPHA8;EPHB1;EPHB4;EPHB6;ERBB2;ERBB3;ERBB4;FGR;FLT1;FLT3;FLT4;FRK;GAK;GRK4;HCK;HIPK4;JAK2;JAK3;KDR;KIT;LCK;LRRK2;LTK;LYN;MAP2K5;MAP3K1;MAP3K19;MAP3K2;MAP3K3;MAPK10;MAPK4;MAPK9;MERTK;MET;MINK1;MKNK1;MKNK2;MYLK2;PDGFRA;PDGFRB;PIP…
17.3	291809	910933	AM.38	1	ERLOTINIB	EGFR	2	0.007812	3.51062	0.988616	0.023454	0.895507	EGFR	176870	AAK1;ABL1;ABL2;ALK;AURKA;AURKB;AURKC;AXL;BLK;BMP2K;BUB1;CAMK2D;CDC42BPG;CIT;COQ8A;COQ8B;CSK;CSNK1D;CSNK1E;DAPK3;DDR1;DMPK;DYRK2;EGFR;EIF2AK2;EIF2AK4;EPHA3;EPHA5;EPHA6;EPHA7;EPHA8;EPHB1;EPHB4;EPHB6;ERBB2;ERBB3;ERBB4;FGR;FLT1;FLT3;FLT4;FRK;GAK;GRK4;HCK;HIPK4;JAK2;JAK3;KDR;KIT;LCK;LRRK2;LTK;LYN;MAP2K5;MAP3K1;MAP3K19;MAP3K2;MAP3K3;MAPK10;MAPK4;MAPK9;MERTK;MET;MINK1;MKNK1;MKNK2;MYLK2;PDGFRA;PDGFRB;PIP…
17.3	292352	910934	A4.FUK	1	ERLOTINIB	EGFR	2	0.007812	2.77221	0.975519	0.030553	0.259142	EGFR	176870	AAK1;ABL1;ABL2;ALK;AURKA;AURKB;AURKC;AXL;BLK;BMP2K;BUB1;CAMK2D;CDC42BPG;CIT;COQ8A;COQ8B;CSK;CSNK1D;CSNK1E;DAPK3;DDR1;DMPK;DYRK2;EGFR;EIF2AK2;EIF2AK4;EPHA3;EPHA5;EPHA6;EPHA7;EPHA8;EPHB1;EPHB4;EPHB6;ERBB2;ERBB3;ERBB4;FGR;FLT1;FLT3;FLT4;FRK;GAK;GRK4;HCK;HIPK4;JAK2;JAK3;KDR;KIT;LCK;LRRK2;LTK;LYN;MAP2K5;MAP3K1;MAP3K19;MAP3K2;MAP3K3;MAPK10;MAPK4;MAPK9;MERTK;MET;MINK1;MKNK1;MKNK2;MYLK2;PDGFRA;PDGFRB;PIP…
17.3	292924	910935	A3.KAW	1	ERLOTINIB	EGFR	2	0.007812	1.11025	0.950993	0.053463	-1.17314	EGFR	176870	AAK1;ABL1;ABL2;ALK;AURKA;AURKB;AURKC;AXL;BLK;BMP2K;BUB1;CAMK2D;CDC42BPG;CIT;COQ8A;COQ8B;CSK;CSNK1D;CSNK1E;DAPK3;DDR1;DMPK;DYRK2;EGFR;EIF2AK2;EIF2AK4;EPHA3;EPHA5;EPHA6;EPHA7;EPHA8;EPHB1;EPHB4;EPHB6;ERBB2;ERBB3;ERBB4;FGR;FLT1;FLT3;FLT4;FRK;GAK;GRK4;HCK;HIPK4;JAK2;JAK3;KDR;KIT;LCK;LRRK2;LTK;LYN;MAP2K5;MAP3K1;MAP3K19;MAP3K2;MAP3K3;MAPK10;MAPK4;MAPK9;MERTK;MET;MINK1;MKNK1;MKNK2;MYLK2;PDGFRA;PDGFRB;PIP…
17.3	294825	910942	NEC8	1	ERLOTINIB	EGFR	2	0.007812	2.50103	0.987852	0.016178	0.025438	EGFR	176870	AAK1;ABL1;ABL2;ALK;AURKA;AURKB;AURKC;AXL;BLK;BMP2K;BUB1;CAMK2D;CDC42BPG;CIT;COQ8A;COQ8B;CSK;CSNK1D;CSNK1E;DAPK3;DDR1;DMPK;DYRK2;EGFR;EIF2AK2;EIF2AK4;EPHA3;EPHA5;EPHA6;EPHA7;EPHA8;EPHB1;EPHB4;EPHB6;ERBB2;ERBB3;ERBB4;FGR;FLT1;FLT3;FLT4;FRK;GAK;GRK4;HCK;HIPK4;JAK2;JAK3;KDR;KIT;LCK;LRRK2;LTK;LYN;MAP2K5;MAP3K1;MAP3K19;MAP3K2;MAP3K3;MAPK10;MAPK4;MAPK9;MERTK;MET;MINK1;MKNK1;MKNK2;MYLK2;PDGFRA;PDGFRB;PIP…
17.3	295350	910943	CAS.1	1	ERLOTINIB	EGFR	2	0.007812	3.58698	0.971138	0.142864	0.961312	EGFR	176870	AAK1;ABL1;ABL2;ALK;AURKA;AURKB;AURKC;AXL;BLK;BMP2K;BUB1;CAMK2D;CDC42BPG;CIT;COQ8A;COQ8B;CSK;CSNK1D;CSNK1E;DAPK3;DDR1;DMPK;DYRK2;EGFR;EIF2AK2;EIF2AK4;EPHA3;EPHA5;EPHA6;EPHA7;EPHA8;EPHB1;EPHB4;EPHB6;ERBB2;ERBB3;ERBB4;FGR;FLT1;FLT3;FLT4;FRK;GAK;GRK4;HCK;HIPK4;JAK2;JAK3;KDR;KIT;LCK;LRRK2;LTK;LYN;MAP2K5;MAP3K1;MAP3K19;MAP3K2;MAP3K3;MAPK10;MAPK4;MAPK9;MERTK;MET;MINK1;MKNK1;MKNK2;MYLK2;PDGFRA;PDGFRB;PIP…
17.3	295895	910944	ALL.PO	1	ERLOTINIB	EGFR	2	0.007812	1.32212	0.91486	0.093918	-0.990554	EGFR	176870	AAK1;ABL1;ABL2;ALK;AURKA;AURKB;AURKC;AXL;BLK;BMP2K;BUB1;CAMK2D;CDC42BPG;CIT;COQ8A;COQ8B;CSK;CSNK1D;CSNK1E;DAPK3;DDR1;DMPK;DYRK2;EGFR;EIF2AK2;EIF2AK4;EPHA3;EPHA5;EPHA6;EPHA7;EPHA8;EPHB1;EPHB4;EPHB6;ERBB2;ERBB3;ERBB4;FGR;FLT1;FLT3;FLT4;FRK;GAK;GRK4;HCK;HIPK4;JAK2;JAK3;KDR;KIT;LCK;LRRK2;LTK;LYN;MAP2K5;MAP3K1;MAP3K19;MAP3K2;MAP3K3;MAPK10;MAPK4;MAPK9;MERTK;MET;MINK1;MKNK1;MKNK2;MYLK2;PDGFRA;PDGFRB;PIP…
17.3	296739	910947	OCI.AML2	1	ERLOTINIB	EGFR	2	0.007812	1.84231	0.991354	0.010774	-0.542247	EGFR	176870	AAK1;ABL1;ABL2;ALK;AURKA;AURKB;AURKC;AXL;BLK;BMP2K;BUB1;CAMK2D;CDC42BPG;CIT;COQ8A;COQ8B;CSK;CSNK1D;CSNK1E;DAPK3;DDR1;DMPK;DYRK2;EGFR;EIF2AK2;EIF2AK4;EPHA3;EPHA5;EPHA6;EPHA7;EPHA8;EPHB1;EPHB4;EPHB6;ERBB2;ERBB3;ERBB4;FGR;FLT1;FLT3;FLT4;FRK;GAK;GRK4;HCK;HIPK4;JAK2;JAK3;KDR;KIT;LCK;LRRK2;LTK;LYN;MAP2K5;MAP3K1;MAP3K19;MAP3K2;MAP3K3;MAPK10;MAPK4;MAPK9;MERTK;MET;MINK1;MKNK1;MKNK2;MYLK2;PDGFRA;PDGFRB;PIP…
17.3	297306	910948	MFM.223	1	ERLOTINIB	EGFR	2	0.007812	3.39317	0.988831	0.023627	0.794288	EGFR	176870	AAK1;ABL1;ABL2;ALK;AURKA;AURKB;AURKC;AXL;BLK;BMP2K;BUB1;CAMK2D;CDC42BPG;CIT;COQ8A;COQ8B;CSK;CSNK1D;CSNK1E;DAPK3;DDR1;DMPK;DYRK2;EGFR;EIF2AK2;EIF2AK4;EPHA3;EPHA5;EPHA6;EPHA7;EPHA8;EPHB1;EPHB4;EPHB6;ERBB2;ERBB3;ERBB4;FGR;FLT1;FLT3;FLT4;FRK;GAK;GRK4;HCK;HIPK4;JAK2;JAK3;KDR;KIT;LCK;LRRK2;LTK;LYN;MAP2K5;MAP3K1;MAP3K19;MAP3K2;MAP3K3;MAPK10;MAPK4;MAPK9;MERTK;MET;MINK1;MKNK1;MKNK2;MYLK2;PDGFRA;PDGFRB;PIP…
17.3	299325	917486	LS.1034	1	ERLOTINIB	EGFR	2	0.007812	3.66925	0.986014	0.042727	1.03222	EGFR	176870	AAK1;ABL1;ABL2;ALK;AURKA;AURKB;AURKC;AXL;BLK;BMP2K;BUB1;CAMK2D;CDC42BPG;CIT;COQ8A;COQ8B;CSK;CSNK1D;CSNK1E;DAPK3;DDR1;DMPK;DYRK2;EGFR;EIF2AK2;EIF2AK4;EPHA3;EPHA5;EPHA6;EPHA7;EPHA8;EPHB1;EPHB4;EPHB6;ERBB2;ERBB3;ERBB4;FGR;FLT1;FLT3;FLT4;FRK;GAK;GRK4;HCK;HIPK4;JAK2;JAK3;KDR;KIT;LCK;LRRK2;LTK;LYN;MAP2K5;MAP3K1;MAP3K19;MAP3K2;MAP3K3;MAPK10;MAPK4;MAPK9;MERTK;MET;MINK1;MKNK1;MKNK2;MYLK2;PDGFRA;PDGFRB;PIP…
17.3	303356	924110	HDLM.2	1	ERLOTINIB	EGFR	2	0.007812	2.80327	0.980821	0.038537	0.28591	EGFR	176870	AAK1;ABL1;ABL2;ALK;AURKA;AURKB;AURKC;AXL;BLK;BMP2K;BUB1;CAMK2D;CDC42BPG;CIT;COQ8A;COQ8B;CSK;CSNK1D;CSNK1E;DAPK3;DDR1;DMPK;DYRK2;EGFR;EIF2AK2;EIF2AK4;EPHA3;EPHA5;EPHA6;EPHA7;EPHA8;EPHB1;EPHB4;EPHB6;ERBB2;ERBB3;ERBB4;FGR;FLT1;FLT3;FLT4;FRK;GAK;GRK4;HCK;HIPK4;JAK2;JAK3;KDR;KIT;LCK;LRRK2;LTK;LYN;MAP2K5;MAP3K1;MAP3K19;MAP3K2;MAP3K3;MAPK10;MAPK4;MAPK9;MERTK;MET;MINK1;MKNK1;MKNK2;MYLK2;PDGFRA;PDGFRB;PIP…
17.3	304862	924186	KGN	1	ERLOTINIB	EGFR	2	0.007812	2.28708	0.946075	0.08962	-0.158946	EGFR	176870	AAK1;ABL1;ABL2;ALK;AURKA;AURKB;AURKC;AXL;BLK;BMP2K;BUB1;CAMK2D;CDC42BPG;CIT;COQ8A;COQ8B;CSK;CSNK1D;CSNK1E;DAPK3;DDR1;DMPK;DYRK2;EGFR;EIF2AK2;EIF2AK4;EPHA3;EPHA5;EPHA6;EPHA7;EPHA8;EPHB1;EPHB4;EPHB6;ERBB2;ERBB3;ERBB4;FGR;FLT1;FLT3;FLT4;FRK;GAK;GRK4;HCK;HIPK4;JAK2;JAK3;KDR;KIT;LCK;LRRK2;LTK;LYN;MAP2K5;MAP3K1;MAP3K19;MAP3K2;MAP3K3;MAPK10;MAPK4;MAPK9;MERTK;MET;MINK1;MKNK1;MKNK2;MYLK2;PDGFRA;PDGFRB;PIP…
17.3	305927	924188	KNS.81.FD	1	ERLOTINIB	EGFR	2	0.007812	2.72446	0.95001	0.097702	0.217988	EGFR	176870	AAK1;ABL1;ABL2;ALK;AURKA;AURKB;AURKC;AXL;BLK;BMP2K;BUB1;CAMK2D;CDC42BPG;CIT;COQ8A;COQ8B;CSK;CSNK1D;CSNK1E;DAPK3;DDR1;DMPK;DYRK2;EGFR;EIF2AK2;EIF2AK4;EPHA3;EPHA5;EPHA6;EPHA7;EPHA8;EPHB1;EPHB4;EPHB6;ERBB2;ERBB3;ERBB4;FGR;FLT1;FLT3;FLT4;FRK;GAK;GRK4;HCK;HIPK4;JAK2;JAK3;KDR;KIT;LCK;LRRK2;LTK;LYN;MAP2K5;MAP3K1;MAP3K19;MAP3K2;MAP3K3;MAPK10;MAPK4;MAPK9;MERTK;MET;MINK1;MKNK1;MKNK2;MYLK2;PDGFRA;PDGFRB;PIP…
17.3	306286	924238	K5	1	ERLOTINIB	EGFR	2	0.007812	3.13364	0.987759	0.039361	0.570622	EGFR	176870	AAK1;ABL1;ABL2;ALK;AURKA;AURKB;AURKC;AXL;BLK;BMP2K;BUB1;CAMK2D;CDC42BPG;CIT;COQ8A;COQ8B;CSK;CSNK1D;CSNK1E;DAPK3;DDR1;DMPK;DYRK2;EGFR;EIF2AK2;EIF2AK4;EPHA3;EPHA5;EPHA6;EPHA7;EPHA8;EPHB1;EPHB4;EPHB6;ERBB2;ERBB3;ERBB4;FGR;FLT1;FLT3;FLT4;FRK;GAK;GRK4;HCK;HIPK4;JAK2;JAK3;KDR;KIT;LCK;LRRK2;LTK;LYN;MAP2K5;MAP3K1;MAP3K19;MAP3K2;MAP3K3;MAPK10;MAPK4;MAPK9;MERTK;MET;MINK1;MKNK1;MKNK2;MYLK2;PDGFRA;PDGFRB;PIP…
17.3	306851	924239	L.363	1	ERLOTINIB	EGFR	2	0.007812	2.81219	0.990729	0.025834	0.293596	EGFR	176870	AAK1;ABL1;ABL2;ALK;AURKA;AURKB;AURKC;AXL;BLK;BMP2K;BUB1;CAMK2D;CDC42BPG;CIT;COQ8A;COQ8B;CSK;CSNK1D;CSNK1E;DAPK3;DDR1;DMPK;DYRK2;EGFR;EIF2AK2;EIF2AK4;EPHA3;EPHA5;EPHA6;EPHA7;EPHA8;EPHB1;EPHB4;EPHB6;ERBB2;ERBB3;ERBB4;FGR;FLT1;FLT3;FLT4;FRK;GAK;GRK4;HCK;HIPK4;JAK2;JAK3;KDR;KIT;LCK;LRRK2;LTK;LYN;MAP2K5;MAP3K1;MAP3K19;MAP3K2;MAP3K3;MAPK10;MAPK4;MAPK9;MERTK;MET;MINK1;MKNK1;MKNK2;MYLK2;PDGFRA;PDGFRB;PIP…
17.3	307992	924242	NCI.H719	1	ERLOTINIB	EGFR	2	0.007812	2.64482	0.972568	0.04352	0.149359	EGFR	176870	AAK1;ABL1;ABL2;ALK;AURKA;AURKB;AURKC;AXL;BLK;BMP2K;BUB1;CAMK2D;CDC42BPG;CIT;COQ8A;COQ8B;CSK;CSNK1D;CSNK1E;DAPK3;DDR1;DMPK;DYRK2;EGFR;EIF2AK2;EIF2AK4;EPHA3;EPHA5;EPHA6;EPHA7;EPHA8;EPHB1;EPHB4;EPHB6;ERBB2;ERBB3;ERBB4;FGR;FLT1;FLT3;FLT4;FRK;GAK;GRK4;HCK;HIPK4;JAK2;JAK3;KDR;KIT;LCK;LRRK2;LTK;LYN;MAP2K5;MAP3K1;MAP3K19;MAP3K2;MAP3K3;MAPK10;MAPK4;MAPK9;MERTK;MET;MINK1;MKNK1;MKNK2;MYLK2;PDGFRA;PDGFRB;PIP…
17.3	308625	924246	NCI.H2107	1	ERLOTINIB	EGFR	2	0.007812	2.12051	0.943306	0.11217	-0.302494	EGFR	176870	AAK1;ABL1;ABL2;ALK;AURKA;AURKB;AURKC;AXL;BLK;BMP2K;BUB1;CAMK2D;CDC42BPG;CIT;COQ8A;COQ8B;CSK;CSNK1D;CSNK1E;DAPK3;DDR1;DMPK;DYRK2;EGFR;EIF2AK2;EIF2AK4;EPHA3;EPHA5;EPHA6;EPHA7;EPHA8;EPHB1;EPHB4;EPHB6;ERBB2;ERBB3;ERBB4;FGR;FLT1;FLT3;FLT4;FRK;GAK;GRK4;HCK;HIPK4;JAK2;JAK3;KDR;KIT;LCK;LRRK2;LTK;LYN;MAP2K5;MAP3K1;MAP3K19;MAP3K2;MAP3K3;MAPK10;MAPK4;MAPK9;MERTK;MET;MINK1;MKNK1;MKNK2;MYLK2;PDGFRA;PDGFRB;PIP…
17.3	308656	924247	SW954	1	ERLOTINIB	EGFR	2	0.007812	1.39661	0.926256	0.088915	-0.926355	EGFR	176870	AAK1;ABL1;ABL2;ALK;AURKA;AURKB;AURKC;AXL;BLK;BMP2K;BUB1;CAMK2D;CDC42BPG;CIT;COQ8A;COQ8B;CSK;CSNK1D;CSNK1E;DAPK3;DDR1;DMPK;DYRK2;EGFR;EIF2AK2;EIF2AK4;EPHA3;EPHA5;EPHA6;EPHA7;EPHA8;EPHB1;EPHB4;EPHB6;ERBB2;ERBB3;ERBB4;FGR;FLT1;FLT3;FLT4;FRK;GAK;GRK4;HCK;HIPK4;JAK2;JAK3;KDR;KIT;LCK;LRRK2;LTK;LYN;MAP2K5;MAP3K1;MAP3K19;MAP3K2;MAP3K3;MAPK10;MAPK4;MAPK9;MERTK;MET;MINK1;MKNK1;MKNK2;MYLK2;PDGFRA;PDGFRB;PIP…
17.3	308976	924248	TE.441.T	1	ERLOTINIB	EGFR	2	0.007812	2.75883	0.982118	0.064042	0.247606	EGFR	176870	AAK1;ABL1;ABL2;ALK;AURKA;AURKB;AURKC;AXL;BLK;BMP2K;BUB1;CAMK2D;CDC42BPG;CIT;COQ8A;COQ8B;CSK;CSNK1D;CSNK1E;DAPK3;DDR1;DMPK;DYRK2;EGFR;EIF2AK2;EIF2AK4;EPHA3;EPHA5;EPHA6;EPHA7;EPHA8;EPHB1;EPHB4;EPHB6;ERBB2;ERBB3;ERBB4;FGR;FLT1;FLT3;FLT4;FRK;GAK;GRK4;HCK;HIPK4;JAK2;JAK3;KDR;KIT;LCK;LRRK2;LTK;LYN;MAP2K5;MAP3K1;MAP3K19;MAP3K2;MAP3K3;MAPK10;MAPK4;MAPK9;MERTK;MET;MINK1;MKNK1;MKNK2;MYLK2;PDGFRA;PDGFRB;PIP…
17.3	309856	925339	MMAC.SF	1	ERLOTINIB	EGFR	2	0.007812	2.64093	0.971876	0.083729	0.146002	EGFR	176870	AAK1;ABL1;ABL2;ALK;AURKA;AURKB;AURKC;AXL;BLK;BMP2K;BUB1;CAMK2D;CDC42BPG;CIT;COQ8A;COQ8B;CSK;CSNK1D;CSNK1E;DAPK3;DDR1;DMPK;DYRK2;EGFR;EIF2AK2;EIF2AK4;EPHA3;EPHA5;EPHA6;EPHA7;EPHA8;EPHB1;EPHB4;EPHB6;ERBB2;ERBB3;ERBB4;FGR;FLT1;FLT3;FLT4;FRK;GAK;GRK4;HCK;HIPK4;JAK2;JAK3;KDR;KIT;LCK;LRRK2;LTK;LYN;MAP2K5;MAP3K1;MAP3K19;MAP3K2;MAP3K3;MAPK10;MAPK4;MAPK9;MERTK;MET;MINK1;MKNK1;MKNK2;MYLK2;PDGFRA;PDGFRB;PIP…
17.3	311214	925342	NBSUSSR	1	ERLOTINIB	EGFR	2	0.007812	1.44328	0.94714	0.033607	-0.886139	EGFR	176870	AAK1;ABL1;ABL2;ALK;AURKA;AURKB;AURKC;AXL;BLK;BMP2K;BUB1;CAMK2D;CDC42BPG;CIT;COQ8A;COQ8B;CSK;CSNK1D;CSNK1E;DAPK3;DDR1;DMPK;DYRK2;EGFR;EIF2AK2;EIF2AK4;EPHA3;EPHA5;EPHA6;EPHA7;EPHA8;EPHB1;EPHB4;EPHB6;ERBB2;ERBB3;ERBB4;FGR;FLT1;FLT3;FLT4;FRK;GAK;GRK4;HCK;HIPK4;JAK2;JAK3;KDR;KIT;LCK;LRRK2;LTK;LYN;MAP2K5;MAP3K1;MAP3K19;MAP3K2;MAP3K3;MAPK10;MAPK4;MAPK9;MERTK;MET;MINK1;MKNK1;MKNK2;MYLK2;PDGFRA;PDGFRB;PIP…
17.3	311549	925343	MFH.INO	1	ERLOTINIB	EGFR	2	0.007812	3.37948	0.978195	0.069961	0.782484	EGFR	176870	AAK1;ABL1;ABL2;ALK;AURKA;AURKB;AURKC;AXL;BLK;BMP2K;BUB1;CAMK2D;CDC42BPG;CIT;COQ8A;COQ8B;CSK;CSNK1D;CSNK1E;DAPK3;DDR1;DMPK;DYRK2;EGFR;EIF2AK2;EIF2AK4;EPHA3;EPHA5;EPHA6;EPHA7;EPHA8;EPHB1;EPHB4;EPHB6;ERBB2;ERBB3;ERBB4;FGR;FLT1;FLT3;FLT4;FRK;GAK;GRK4;HCK;HIPK4;JAK2;JAK3;KDR;KIT;LCK;LRRK2;LTK;LYN;MAP2K5;MAP3K1;MAP3K19;MAP3K2;MAP3K3;MAPK10;MAPK4;MAPK9;MERTK;MET;MINK1;MKNK1;MKNK2;MYLK2;PDGFRA;PDGFRB;PIP…
17.3	312079	925345	NOS.1	1	ERLOTINIB	EGFR	2	0.007812	0.644691	0.841891	0.115911	-1.57436	EGFR	176870	AAK1;ABL1;ABL2;ALK;AURKA;AURKB;AURKC;AXL;BLK;BMP2K;BUB1;CAMK2D;CDC42BPG;CIT;COQ8A;COQ8B;CSK;CSNK1D;CSNK1E;DAPK3;DDR1;DMPK;DYRK2;EGFR;EIF2AK2;EIF2AK4;EPHA3;EPHA5;EPHA6;EPHA7;EPHA8;EPHB1;EPHB4;EPHB6;ERBB2;ERBB3;ERBB4;FGR;FLT1;FLT3;FLT4;FRK;GAK;GRK4;HCK;HIPK4;JAK2;JAK3;KDR;KIT;LCK;LRRK2;LTK;LYN;MAP2K5;MAP3K1;MAP3K19;MAP3K2;MAP3K3;MAPK10;MAPK4;MAPK9;MERTK;MET;MINK1;MKNK1;MKNK2;MYLK2;PDGFRA;PDGFRB;PIP…
17.3	314219	930082	RL95.2	1	ERLOTINIB	EGFR	2	0.007812	0.799783	0.886234	0.104707	-1.4407	EGFR	176870	AAK1;ABL1;ABL2;ALK;AURKA;AURKB;AURKC;AXL;BLK;BMP2K;BUB1;CAMK2D;CDC42BPG;CIT;COQ8A;COQ8B;CSK;CSNK1D;CSNK1E;DAPK3;DDR1;DMPK;DYRK2;EGFR;EIF2AK2;EIF2AK4;EPHA3;EPHA5;EPHA6;EPHA7;EPHA8;EPHB1;EPHB4;EPHB6;ERBB2;ERBB3;ERBB4;FGR;FLT1;FLT3;FLT4;FRK;GAK;GRK4;HCK;HIPK4;JAK2;JAK3;KDR;KIT;LCK;LRRK2;LTK;LYN;MAP2K5;MAP3K1;MAP3K19;MAP3K2;MAP3K3;MAPK10;MAPK4;MAPK9;MERTK;MET;MINK1;MKNK1;MKNK2;MYLK2;PDGFRA;PDGFRB;PIP…
17.3	317920	946355	TE.6	1	ERLOTINIB	EGFR	2	0.007812	0.176131	0.802138	0.143741	-1.97817	EGFR	176870	AAK1;ABL1;ABL2;ALK;AURKA;AURKB;AURKC;AXL;BLK;BMP2K;BUB1;CAMK2D;CDC42BPG;CIT;COQ8A;COQ8B;CSK;CSNK1D;CSNK1E;DAPK3;DDR1;DMPK;DYRK2;EGFR;EIF2AK2;EIF2AK4;EPHA3;EPHA5;EPHA6;EPHA7;EPHA8;EPHB1;EPHB4;EPHB6;ERBB2;ERBB3;ERBB4;FGR;FLT1;FLT3;FLT4;FRK;GAK;GRK4;HCK;HIPK4;JAK2;JAK3;KDR;KIT;LCK;LRRK2;LTK;LYN;MAP2K5;MAP3K1;MAP3K19;MAP3K2;MAP3K3;MAPK10;MAPK4;MAPK9;MERTK;MET;MINK1;MKNK1;MKNK2;MYLK2;PDGFRA;PDGFRB;PIP…
17.3	318464	946356	TE.12	1	ERLOTINIB	EGFR	2	0.007812	-2.61628	0.422449	0.106576	-4.38468	EGFR	176870	AAK1;ABL1;ABL2;ALK;AURKA;AURKB;AURKC;AXL;BLK;BMP2K;BUB1;CAMK2D;CDC42BPG;CIT;COQ8A;COQ8B;CSK;CSNK1D;CSNK1E;DAPK3;DDR1;DMPK;DYRK2;EGFR;EIF2AK2;EIF2AK4;EPHA3;EPHA5;EPHA6;EPHA7;EPHA8;EPHB1;EPHB4;EPHB6;ERBB2;ERBB3;ERBB4;FGR;FLT1;FLT3;FLT4;FRK;GAK;GRK4;HCK;HIPK4;JAK2;JAK3;KDR;KIT;LCK;LRRK2;LTK;LYN;MAP2K5;MAP3K1;MAP3K19;MAP3K2;MAP3K3;MAPK10;MAPK4;MAPK9;MERTK;MET;MINK1;MKNK1;MKNK2;MYLK2;PDGFRA;PDGFRB;PIP…
17.3	319263	946358	YT	1	ERLOTINIB	EGFR	2	0.007812	2.84285	0.992171	0.024312	0.320014	EGFR	176870	AAK1;ABL1;ABL2;ALK;AURKA;AURKB;AURKC;AXL;BLK;BMP2K;BUB1;CAMK2D;CDC42BPG;CIT;COQ8A;COQ8B;CSK;CSNK1D;CSNK1E;DAPK3;DDR1;DMPK;DYRK2;EGFR;EIF2AK2;EIF2AK4;EPHA3;EPHA5;EPHA6;EPHA7;EPHA8;EPHB1;EPHB4;EPHB6;ERBB2;ERBB3;ERBB4;FGR;FLT1;FLT3;FLT4;FRK;GAK;GRK4;HCK;HIPK4;JAK2;JAK3;KDR;KIT;LCK;LRRK2;LTK;LYN;MAP2K5;MAP3K1;MAP3K19;MAP3K2;MAP3K3;MAPK10;MAPK4;MAPK9;MERTK;MET;MINK1;MKNK1;MKNK2;MYLK2;PDGFRA;PDGFRB;PIP…
17.3	319794	946359	BT.474	1	ERLOTINIB	EGFR	2	0.007812	3.10622	0.976546	0.013086	0.546995	EGFR	176870	AAK1;ABL1;ABL2;ALK;AURKA;AURKB;AURKC;AXL;BLK;BMP2K;BUB1;CAMK2D;CDC42BPG;CIT;COQ8A;COQ8B;CSK;CSNK1D;CSNK1E;DAPK3;DDR1;DMPK;DYRK2;EGFR;EIF2AK2;EIF2AK4;EPHA3;EPHA5;EPHA6;EPHA7;EPHA8;EPHB1;EPHB4;EPHB6;ERBB2;ERBB3;ERBB4;FGR;FLT1;FLT3;FLT4;FRK;GAK;GRK4;HCK;HIPK4;JAK2;JAK3;KDR;KIT;LCK;LRRK2;LTK;LYN;MAP2K5;MAP3K1;MAP3K19;MAP3K2;MAP3K3;MAPK10;MAPK4;MAPK9;MERTK;MET;MINK1;MKNK1;MKNK2;MYLK2;PDGFRA;PDGFRB;PIP…
17.3	321324	946363	KP.N.YS	1	ERLOTINIB	EGFR	2	0.007812	3.484	0.981671	0.064232	0.872566	EGFR	176870	AAK1;ABL1;ABL2;ALK;AURKA;AURKB;AURKC;AXL;BLK;BMP2K;BUB1;CAMK2D;CDC42BPG;CIT;COQ8A;COQ8B;CSK;CSNK1D;CSNK1E;DAPK3;DDR1;DMPK;DYRK2;EGFR;EIF2AK2;EIF2AK4;EPHA3;EPHA5;EPHA6;EPHA7;EPHA8;EPHB1;EPHB4;EPHB6;ERBB2;ERBB3;ERBB4;FGR;FLT1;FLT3;FLT4;FRK;GAK;GRK4;HCK;HIPK4;JAK2;JAK3;KDR;KIT;LCK;LRRK2;LTK;LYN;MAP2K5;MAP3K1;MAP3K19;MAP3K2;MAP3K3;MAPK10;MAPK4;MAPK9;MERTK;MET;MINK1;MKNK1;MKNK2;MYLK2;PDGFRA;PDGFRB;PIP…
17.3	321489	946367	D.247MG	1	ERLOTINIB	EGFR	2	0.007812	2.24096	0.930079	0.272176	-0.198693	EGFR	176870	AAK1;ABL1;ABL2;ALK;AURKA;AURKB;AURKC;AXL;BLK;BMP2K;BUB1;CAMK2D;CDC42BPG;CIT;COQ8A;COQ8B;CSK;CSNK1D;CSNK1E;DAPK3;DDR1;DMPK;DYRK2;EGFR;EIF2AK2;EIF2AK4;EPHA3;EPHA5;EPHA6;EPHA7;EPHA8;EPHB1;EPHB4;EPHB6;ERBB2;ERBB3;ERBB4;FGR;FLT1;FLT3;FLT4;FRK;GAK;GRK4;HCK;HIPK4;JAK2;JAK3;KDR;KIT;LCK;LRRK2;LTK;LYN;MAP2K5;MAP3K1;MAP3K19;MAP3K2;MAP3K3;MAPK10;MAPK4;MAPK9;MERTK;MET;MINK1;MKNK1;MKNK2;MYLK2;PDGFRA;PDGFRB;PIP…
17.3	321801	946368	D.263MG	1	ERLOTINIB	EGFR	2	0.007812	2.93548	0.966107	0.130844	0.399843	EGFR	176870	AAK1;ABL1;ABL2;ALK;AURKA;AURKB;AURKC;AXL;BLK;BMP2K;BUB1;CAMK2D;CDC42BPG;CIT;COQ8A;COQ8B;CSK;CSNK1D;CSNK1E;DAPK3;DDR1;DMPK;DYRK2;EGFR;EIF2AK2;EIF2AK4;EPHA3;EPHA5;EPHA6;EPHA7;EPHA8;EPHB1;EPHB4;EPHB6;ERBB2;ERBB3;ERBB4;FGR;FLT1;FLT3;FLT4;FRK;GAK;GRK4;HCK;HIPK4;JAK2;JAK3;KDR;KIT;LCK;LRRK2;LTK;LYN;MAP2K5;MAP3K1;MAP3K19;MAP3K2;MAP3K3;MAPK10;MAPK4;MAPK9;MERTK;MET;MINK1;MKNK1;MKNK2;MYLK2;PDGFRA;PDGFRB;PIP…
17.3	322379	946369	D.336MG	1	ERLOTINIB	EGFR	2	0.007812	3.25366	0.96891	0.270587	0.674059	EGFR	176870	AAK1;ABL1;ABL2;ALK;AURKA;AURKB;AURKC;AXL;BLK;BMP2K;BUB1;CAMK2D;CDC42BPG;CIT;COQ8A;COQ8B;CSK;CSNK1D;CSNK1E;DAPK3;DDR1;DMPK;DYRK2;EGFR;EIF2AK2;EIF2AK4;EPHA3;EPHA5;EPHA6;EPHA7;EPHA8;EPHB1;EPHB4;EPHB6;ERBB2;ERBB3;ERBB4;FGR;FLT1;FLT3;FLT4;FRK;GAK;GRK4;HCK;HIPK4;JAK2;JAK3;KDR;KIT;LCK;LRRK2;LTK;LYN;MAP2K5;MAP3K1;MAP3K19;MAP3K2;MAP3K3;MAPK10;MAPK4;MAPK9;MERTK;MET;MINK1;MKNK1;MKNK2;MYLK2;PDGFRA;PDGFRB;PIP…
17.3	322682	946370	D.392MG	1	ERLOTINIB	EGFR	2	0.007812	2.29113	0.932977	0.109551	-0.155455	EGFR	176870	AAK1;ABL1;ABL2;ALK;AURKA;AURKB;AURKC;AXL;BLK;BMP2K;BUB1;CAMK2D;CDC42BPG;CIT;COQ8A;COQ8B;CSK;CSNK1D;CSNK1E;DAPK3;DDR1;DMPK;DYRK2;EGFR;EIF2AK2;EIF2AK4;EPHA3;EPHA5;EPHA6;EPHA7;EPHA8;EPHB1;EPHB4;EPHB6;ERBB2;ERBB3;ERBB4;FGR;FLT1;FLT3;FLT4;FRK;GAK;GRK4;HCK;HIPK4;JAK2;JAK3;KDR;KIT;LCK;LRRK2;LTK;LYN;MAP2K5;MAP3K1;MAP3K19;MAP3K2;MAP3K3;MAPK10;MAPK4;MAPK9;MERTK;MET;MINK1;MKNK1;MKNK2;MYLK2;PDGFRA;PDGFRB;PIP…
17.3	323493	946373	D.502MG	1	ERLOTINIB	EGFR	2	0.007812	0.655192	0.811049	0.159503	-1.56531	EGFR	176870	AAK1;ABL1;ABL2;ALK;AURKA;AURKB;AURKC;AXL;BLK;BMP2K;BUB1;CAMK2D;CDC42BPG;CIT;COQ8A;COQ8B;CSK;CSNK1D;CSNK1E;DAPK3;DDR1;DMPK;DYRK2;EGFR;EIF2AK2;EIF2AK4;EPHA3;EPHA5;EPHA6;EPHA7;EPHA8;EPHB1;EPHB4;EPHB6;ERBB2;ERBB3;ERBB4;FGR;FLT1;FLT3;FLT4;FRK;GAK;GRK4;HCK;HIPK4;JAK2;JAK3;KDR;KIT;LCK;LRRK2;LTK;LYN;MAP2K5;MAP3K1;MAP3K19;MAP3K2;MAP3K3;MAPK10;MAPK4;MAPK9;MERTK;MET;MINK1;MKNK1;MKNK2;MYLK2;PDGFRA;PDGFRB;PIP…
17.3	324557	949088	CTB.1	1	ERLOTINIB	EGFR	2	0.007812	2.48513	0.941014	0.02392	0.011736	EGFR	176870	AAK1;ABL1;ABL2;ALK;AURKA;AURKB;AURKC;AXL;BLK;BMP2K;BUB1;CAMK2D;CDC42BPG;CIT;COQ8A;COQ8B;CSK;CSNK1D;CSNK1E;DAPK3;DDR1;DMPK;DYRK2;EGFR;EIF2AK2;EIF2AK4;EPHA3;EPHA5;EPHA6;EPHA7;EPHA8;EPHB1;EPHB4;EPHB6;ERBB2;ERBB3;ERBB4;FGR;FLT1;FLT3;FLT4;FRK;GAK;GRK4;HCK;HIPK4;JAK2;JAK3;KDR;KIT;LCK;LRRK2;LTK;LYN;MAP2K5;MAP3K1;MAP3K19;MAP3K2;MAP3K3;MAPK10;MAPK4;MAPK9;MERTK;MET;MINK1;MKNK1;MKNK2;MYLK2;PDGFRA;PDGFRB;PIP…
17.3	326416	949153	HAL.01	1	ERLOTINIB	EGFR	2	0.007812	2.3237	0.981027	0.055828	-0.127384	EGFR	176870	AAK1;ABL1;ABL2;ALK;AURKA;AURKB;AURKC;AXL;BLK;BMP2K;BUB1;CAMK2D;CDC42BPG;CIT;COQ8A;COQ8B;CSK;CSNK1D;CSNK1E;DAPK3;DDR1;DMPK;DYRK2;EGFR;EIF2AK2;EIF2AK4;EPHA3;EPHA5;EPHA6;EPHA7;EPHA8;EPHB1;EPHB4;EPHB6;ERBB2;ERBB3;ERBB4;FGR;FLT1;FLT3;FLT4;FRK;GAK;GRK4;HCK;HIPK4;JAK2;JAK3;KDR;KIT;LCK;LRRK2;LTK;LYN;MAP2K5;MAP3K1;MAP3K19;MAP3K2;MAP3K3;MAPK10;MAPK4;MAPK9;MERTK;MET;MINK1;MKNK1;MKNK2;MYLK2;PDGFRA;PDGFRB;PIP…
17.3	326987	949154	OMC.1	1	ERLOTINIB	EGFR	2	0.007812	3.57347	0.988003	0.024161	0.949669	EGFR	176870	AAK1;ABL1;ABL2;ALK;AURKA;AURKB;AURKC;AXL;BLK;BMP2K;BUB1;CAMK2D;CDC42BPG;CIT;COQ8A;COQ8B;CSK;CSNK1D;CSNK1E;DAPK3;DDR1;DMPK;DYRK2;EGFR;EIF2AK2;EIF2AK4;EPHA3;EPHA5;EPHA6;EPHA7;EPHA8;EPHB1;EPHB4;EPHB6;ERBB2;ERBB3;ERBB4;FGR;FLT1;FLT3;FLT4;FRK;GAK;GRK4;HCK;HIPK4;JAK2;JAK3;KDR;KIT;LCK;LRRK2;LTK;LYN;MAP2K5;MAP3K1;MAP3K19;MAP3K2;MAP3K3;MAPK10;MAPK4;MAPK9;MERTK;MET;MINK1;MKNK1;MKNK2;MYLK2;PDGFRA;PDGFRB;PIP…
17.3	327316	949155	ES8	1	ERLOTINIB	EGFR	2	0.007812	2.51175	0.980259	0.090591	0.034678	EGFR	176870	AAK1;ABL1;ABL2;ALK;AURKA;AURKB;AURKC;AXL;BLK;BMP2K;BUB1;CAMK2D;CDC42BPG;CIT;COQ8A;COQ8B;CSK;CSNK1D;CSNK1E;DAPK3;DDR1;DMPK;DYRK2;EGFR;EIF2AK2;EIF2AK4;EPHA3;EPHA5;EPHA6;EPHA7;EPHA8;EPHB1;EPHB4;EPHB6;ERBB2;ERBB3;ERBB4;FGR;FLT1;FLT3;FLT4;FRK;GAK;GRK4;HCK;HIPK4;JAK2;JAK3;KDR;KIT;LCK;LRRK2;LTK;LYN;MAP2K5;MAP3K1;MAP3K19;MAP3K2;MAP3K3;MAPK10;MAPK4;MAPK9;MERTK;MET;MINK1;MKNK1;MKNK2;MYLK2;PDGFRA;PDGFRB;PIP…
17.3	327887	949156	ES4	1	ERLOTINIB	EGFR	2	0.007812	1.13579	0.890531	0.120873	-1.15113	EGFR	176870	AAK1;ABL1;ABL2;ALK;AURKA;AURKB;AURKC;AXL;BLK;BMP2K;BUB1;CAMK2D;CDC42BPG;CIT;COQ8A;COQ8B;CSK;CSNK1D;CSNK1E;DAPK3;DDR1;DMPK;DYRK2;EGFR;EIF2AK2;EIF2AK4;EPHA3;EPHA5;EPHA6;EPHA7;EPHA8;EPHB1;EPHB4;EPHB6;ERBB2;ERBB3;ERBB4;FGR;FLT1;FLT3;FLT4;FRK;GAK;GRK4;HCK;HIPK4;JAK2;JAK3;KDR;KIT;LCK;LRRK2;LTK;LYN;MAP2K5;MAP3K1;MAP3K19;MAP3K2;MAP3K3;MAPK10;MAPK4;MAPK9;MERTK;MET;MINK1;MKNK1;MKNK2;MYLK2;PDGFRA;PDGFRB;PIP…
17.3	328430	949157	ES6	1	ERLOTINIB	EGFR	2	0.007812	1.02852	0.872167	0.281786	-1.24358	EGFR	176870	AAK1;ABL1;ABL2;ALK;AURKA;AURKB;AURKC;AXL;BLK;BMP2K;BUB1;CAMK2D;CDC42BPG;CIT;COQ8A;COQ8B;CSK;CSNK1D;CSNK1E;DAPK3;DDR1;DMPK;DYRK2;EGFR;EIF2AK2;EIF2AK4;EPHA3;EPHA5;EPHA6;EPHA7;EPHA8;EPHB1;EPHB4;EPHB6;ERBB2;ERBB3;ERBB4;FGR;FLT1;FLT3;FLT4;FRK;GAK;GRK4;HCK;HIPK4;JAK2;JAK3;KDR;KIT;LCK;LRRK2;LTK;LYN;MAP2K5;MAP3K1;MAP3K19;MAP3K2;MAP3K3;MAPK10;MAPK4;MAPK9;MERTK;MET;MINK1;MKNK1;MKNK2;MYLK2;PDGFRA;PDGFRB;PIP…
17.3	330077	949161	EW.3	1	ERLOTINIB	EGFR	2	0.007812	3.65556	0.984152	0.029628	1.02041	EGFR	176870	AAK1;ABL1;ABL2;ALK;AURKA;AURKB;AURKC;AXL;BLK;BMP2K;BUB1;CAMK2D;CDC42BPG;CIT;COQ8A;COQ8B;CSK;CSNK1D;CSNK1E;DAPK3;DDR1;DMPK;DYRK2;EGFR;EIF2AK2;EIF2AK4;EPHA3;EPHA5;EPHA6;EPHA7;EPHA8;EPHB1;EPHB4;EPHB6;ERBB2;ERBB3;ERBB4;FGR;FLT1;FLT3;FLT4;FRK;GAK;GRK4;HCK;HIPK4;JAK2;JAK3;KDR;KIT;LCK;LRRK2;LTK;LYN;MAP2K5;MAP3K1;MAP3K19;MAP3K2;MAP3K3;MAPK10;MAPK4;MAPK9;MERTK;MET;MINK1;MKNK1;MKNK2;MYLK2;PDGFRA;PDGFRB;PIP…
17.3	330648	949162	EW.12	1	ERLOTINIB	EGFR	2	0.007812	5.24416	0.97867	0.031262	2.38948	EGFR	176870	AAK1;ABL1;ABL2;ALK;AURKA;AURKB;AURKC;AXL;BLK;BMP2K;BUB1;CAMK2D;CDC42BPG;CIT;COQ8A;COQ8B;CSK;CSNK1D;CSNK1E;DAPK3;DDR1;DMPK;DYRK2;EGFR;EIF2AK2;EIF2AK4;EPHA3;EPHA5;EPHA6;EPHA7;EPHA8;EPHB1;EPHB4;EPHB6;ERBB2;ERBB3;ERBB4;FGR;FLT1;FLT3;FLT4;FRK;GAK;GRK4;HCK;HIPK4;JAK2;JAK3;KDR;KIT;LCK;LRRK2;LTK;LYN;MAP2K5;MAP3K1;MAP3K19;MAP3K2;MAP3K3;MAPK10;MAPK4;MAPK9;MERTK;MET;MINK1;MKNK1;MKNK2;MYLK2;PDGFRA;PDGFRB;PIP…
17.3	330689	949163	EW.1	1	ERLOTINIB	EGFR	2	0.007812	2.58138	0.982419	0.015398	0.094679	EGFR	176870	AAK1;ABL1;ABL2;ALK;AURKA;AURKB;AURKC;AXL;BLK;BMP2K;BUB1;CAMK2D;CDC42BPG;CIT;COQ8A;COQ8B;CSK;CSNK1D;CSNK1E;DAPK3;DDR1;DMPK;DYRK2;EGFR;EIF2AK2;EIF2AK4;EPHA3;EPHA5;EPHA6;EPHA7;EPHA8;EPHB1;EPHB4;EPHB6;ERBB2;ERBB3;ERBB4;FGR;FLT1;FLT3;FLT4;FRK;GAK;GRK4;HCK;HIPK4;JAK2;JAK3;KDR;KIT;LCK;LRRK2;LTK;LYN;MAP2K5;MAP3K1;MAP3K19;MAP3K2;MAP3K3;MAPK10;MAPK4;MAPK9;MERTK;MET;MINK1;MKNK1;MKNK2;MYLK2;PDGFRA;PDGFRB;PIP…
17.3	331240	949164	EW.18	1	ERLOTINIB	EGFR	2	0.007812	3.44554	0.985354	0.036566	0.839415	EGFR	176870	AAK1;ABL1;ABL2;ALK;AURKA;AURKB;AURKC;AXL;BLK;BMP2K;BUB1;CAMK2D;CDC42BPG;CIT;COQ8A;COQ8B;CSK;CSNK1D;CSNK1E;DAPK3;DDR1;DMPK;DYRK2;EGFR;EIF2AK2;EIF2AK4;EPHA3;EPHA5;EPHA6;EPHA7;EPHA8;EPHB1;EPHB4;EPHB6;ERBB2;ERBB3;ERBB4;FGR;FLT1;FLT3;FLT4;FRK;GAK;GRK4;HCK;HIPK4;JAK2;JAK3;KDR;KIT;LCK;LRRK2;LTK;LYN;MAP2K5;MAP3K1;MAP3K19;MAP3K2;MAP3K3;MAPK10;MAPK4;MAPK9;MERTK;MET;MINK1;MKNK1;MKNK2;MYLK2;PDGFRA;PDGFRB;PIP…
17.3	331784	949165	EW.16	1	ERLOTINIB	EGFR	2	0.007812	1.48952	0.927044	0.075502	-0.846282	EGFR	176870	AAK1;ABL1;ABL2;ALK;AURKA;AURKB;AURKC;AXL;BLK;BMP2K;BUB1;CAMK2D;CDC42BPG;CIT;COQ8A;COQ8B;CSK;CSNK1D;CSNK1E;DAPK3;DDR1;DMPK;DYRK2;EGFR;EIF2AK2;EIF2AK4;EPHA3;EPHA5;EPHA6;EPHA7;EPHA8;EPHB1;EPHB4;EPHB6;ERBB2;ERBB3;ERBB4;FGR;FLT1;FLT3;FLT4;FRK;GAK;GRK4;HCK;HIPK4;JAK2;JAK3;KDR;KIT;LCK;LRRK2;LTK;LYN;MAP2K5;MAP3K1;MAP3K19;MAP3K2;MAP3K3;MAPK10;MAPK4;MAPK9;MERTK;MET;MINK1;MKNK1;MKNK2;MYLK2;PDGFRA;PDGFRB;PIP…
17.3	332291	949166	EW.13	1	ERLOTINIB	EGFR	2	0.007812	3.6678	0.985995	0.026844	1.03096	EGFR	176870	AAK1;ABL1;ABL2;ALK;AURKA;AURKB;AURKC;AXL;BLK;BMP2K;BUB1;CAMK2D;CDC42BPG;CIT;COQ8A;COQ8B;CSK;CSNK1D;CSNK1E;DAPK3;DDR1;DMPK;DYRK2;EGFR;EIF2AK2;EIF2AK4;EPHA3;EPHA5;EPHA6;EPHA7;EPHA8;EPHB1;EPHB4;EPHB6;ERBB2;ERBB3;ERBB4;FGR;FLT1;FLT3;FLT4;FRK;GAK;GRK4;HCK;HIPK4;JAK2;JAK3;KDR;KIT;LCK;LRRK2;LTK;LYN;MAP2K5;MAP3K1;MAP3K19;MAP3K2;MAP3K3;MAPK10;MAPK4;MAPK9;MERTK;MET;MINK1;MKNK1;MKNK2;MYLK2;PDGFRA;PDGFRB;PIP…
17.3	333201	949168	EW.24	1	ERLOTINIB	EGFR	2	0.007812	-0.809599	0.708012	0.200855	-2.82767	EGFR	176870	AAK1;ABL1;ABL2;ALK;AURKA;AURKB;AURKC;AXL;BLK;BMP2K;BUB1;CAMK2D;CDC42BPG;CIT;COQ8A;COQ8B;CSK;CSNK1D;CSNK1E;DAPK3;DDR1;DMPK;DYRK2;EGFR;EIF2AK2;EIF2AK4;EPHA3;EPHA5;EPHA6;EPHA7;EPHA8;EPHB1;EPHB4;EPHB6;ERBB2;ERBB3;ERBB4;FGR;FLT1;FLT3;FLT4;FRK;GAK;GRK4;HCK;HIPK4;JAK2;JAK3;KDR;KIT;LCK;LRRK2;LTK;LYN;MAP2K5;MAP3K1;MAP3K19;MAP3K2;MAP3K3;MAPK10;MAPK4;MAPK9;MERTK;MET;MINK1;MKNK1;MKNK2;MYLK2;PDGFRA;PDGFRB;PIP…
17.3	333774	949170	LAN.6	1	ERLOTINIB	EGFR	2	0.007812	3.73837	0.982682	0.031644	1.09178	EGFR	176870	AAK1;ABL1;ABL2;ALK;AURKA;AURKB;AURKC;AXL;BLK;BMP2K;BUB1;CAMK2D;CDC42BPG;CIT;COQ8A;COQ8B;CSK;CSNK1D;CSNK1E;DAPK3;DDR1;DMPK;DYRK2;EGFR;EIF2AK2;EIF2AK4;EPHA3;EPHA5;EPHA6;EPHA7;EPHA8;EPHB1;EPHB4;EPHB6;ERBB2;ERBB3;ERBB4;FGR;FLT1;FLT3;FLT4;FRK;GAK;GRK4;HCK;HIPK4;JAK2;JAK3;KDR;KIT;LCK;LRRK2;LTK;LYN;MAP2K5;MAP3K1;MAP3K19;MAP3K2;MAP3K3;MAPK10;MAPK4;MAPK9;MERTK;MET;MINK1;MKNK1;MKNK2;MYLK2;PDGFRA;PDGFRB;PIP…
17.3	334117	949171	NB10	1	ERLOTINIB	EGFR	2	0.007812	0.140044	0.822864	0.128403	-2.00927	EGFR	176870	AAK1;ABL1;ABL2;ALK;AURKA;AURKB;AURKC;AXL;BLK;BMP2K;BUB1;CAMK2D;CDC42BPG;CIT;COQ8A;COQ8B;CSK;CSNK1D;CSNK1E;DAPK3;DDR1;DMPK;DYRK2;EGFR;EIF2AK2;EIF2AK4;EPHA3;EPHA5;EPHA6;EPHA7;EPHA8;EPHB1;EPHB4;EPHB6;ERBB2;ERBB3;ERBB4;FGR;FLT1;FLT3;FLT4;FRK;GAK;GRK4;HCK;HIPK4;JAK2;JAK3;KDR;KIT;LCK;LRRK2;LTK;LYN;MAP2K5;MAP3K1;MAP3K19;MAP3K2;MAP3K3;MAPK10;MAPK4;MAPK9;MERTK;MET;MINK1;MKNK1;MKNK2;MYLK2;PDGFRA;PDGFRB;PIP…
17.3	334695	949172	NB12	1	ERLOTINIB	EGFR	2	0.007812	3.88304	0.977777	0.072743	1.21646	EGFR	176870	AAK1;ABL1;ABL2;ALK;AURKA;AURKB;AURKC;AXL;BLK;BMP2K;BUB1;CAMK2D;CDC42BPG;CIT;COQ8A;COQ8B;CSK;CSNK1D;CSNK1E;DAPK3;DDR1;DMPK;DYRK2;EGFR;EIF2AK2;EIF2AK4;EPHA3;EPHA5;EPHA6;EPHA7;EPHA8;EPHB1;EPHB4;EPHB6;ERBB2;ERBB3;ERBB4;FGR;FLT1;FLT3;FLT4;FRK;GAK;GRK4;HCK;HIPK4;JAK2;JAK3;KDR;KIT;LCK;LRRK2;LTK;LYN;MAP2K5;MAP3K1;MAP3K19;MAP3K2;MAP3K3;MAPK10;MAPK4;MAPK9;MERTK;MET;MINK1;MKNK1;MKNK2;MYLK2;PDGFRA;PDGFRB;PIP…
17.3	335201	949173	NB6	1	ERLOTINIB	EGFR	2	0.007812	2.62366	0.955996	0.030537	0.131121	EGFR	176870	AAK1;ABL1;ABL2;ALK;AURKA;AURKB;AURKC;AXL;BLK;BMP2K;BUB1;CAMK2D;CDC42BPG;CIT;COQ8A;COQ8B;CSK;CSNK1D;CSNK1E;DAPK3;DDR1;DMPK;DYRK2;EGFR;EIF2AK2;EIF2AK4;EPHA3;EPHA5;EPHA6;EPHA7;EPHA8;EPHB1;EPHB4;EPHB6;ERBB2;ERBB3;ERBB4;FGR;FLT1;FLT3;FLT4;FRK;GAK;GRK4;HCK;HIPK4;JAK2;JAK3;KDR;KIT;LCK;LRRK2;LTK;LYN;MAP2K5;MAP3K1;MAP3K19;MAP3K2;MAP3K3;MAPK10;MAPK4;MAPK9;MERTK;MET;MINK1;MKNK1;MKNK2;MYLK2;PDGFRA;PDGFRB;PIP…
17.3	335517	949174	NB7	1	ERLOTINIB	EGFR	2	0.007812	3.46309	0.986585	0.026893	0.854544	EGFR	176870	AAK1;ABL1;ABL2;ALK;AURKA;AURKB;AURKC;AXL;BLK;BMP2K;BUB1;CAMK2D;CDC42BPG;CIT;COQ8A;COQ8B;CSK;CSNK1D;CSNK1E;DAPK3;DDR1;DMPK;DYRK2;EGFR;EIF2AK2;EIF2AK4;EPHA3;EPHA5;EPHA6;EPHA7;EPHA8;EPHB1;EPHB4;EPHB6;ERBB2;ERBB3;ERBB4;FGR;FLT1;FLT3;FLT4;FRK;GAK;GRK4;HCK;HIPK4;JAK2;JAK3;KDR;KIT;LCK;LRRK2;LTK;LYN;MAP2K5;MAP3K1;MAP3K19;MAP3K2;MAP3K3;MAPK10;MAPK4;MAPK9;MERTK;MET;MINK1;MKNK1;MKNK2;MYLK2;PDGFRA;PDGFRB;PIP…
17.3	336068	949175	NB17	1	ERLOTINIB	EGFR	2	0.007812	0.652029	0.85122	0.110596	-1.56804	EGFR	176870	AAK1;ABL1;ABL2;ALK;AURKA;AURKB;AURKC;AXL;BLK;BMP2K;BUB1;CAMK2D;CDC42BPG;CIT;COQ8A;COQ8B;CSK;CSNK1D;CSNK1E;DAPK3;DDR1;DMPK;DYRK2;EGFR;EIF2AK2;EIF2AK4;EPHA3;EPHA5;EPHA6;EPHA7;EPHA8;EPHB1;EPHB4;EPHB6;ERBB2;ERBB3;ERBB4;FGR;FLT1;FLT3;FLT4;FRK;GAK;GRK4;HCK;HIPK4;JAK2;JAK3;KDR;KIT;LCK;LRRK2;LTK;LYN;MAP2K5;MAP3K1;MAP3K19;MAP3K2;MAP3K3;MAPK10;MAPK4;MAPK9;MERTK;MET;MINK1;MKNK1;MKNK2;MYLK2;PDGFRA;PDGFRB;PIP…
17.3	336350	949176	NB5	1	ERLOTINIB	EGFR	2	0.007812	1.04481	0.902342	0.10935	-1.22954	EGFR	176870	AAK1;ABL1;ABL2;ALK;AURKA;AURKB;AURKC;AXL;BLK;BMP2K;BUB1;CAMK2D;CDC42BPG;CIT;COQ8A;COQ8B;CSK;CSNK1D;CSNK1E;DAPK3;DDR1;DMPK;DYRK2;EGFR;EIF2AK2;EIF2AK4;EPHA3;EPHA5;EPHA6;EPHA7;EPHA8;EPHB1;EPHB4;EPHB6;ERBB2;ERBB3;ERBB4;FGR;FLT1;FLT3;FLT4;FRK;GAK;GRK4;HCK;HIPK4;JAK2;JAK3;KDR;KIT;LCK;LRRK2;LTK;LYN;MAP2K5;MAP3K1;MAP3K19;MAP3K2;MAP3K3;MAPK10;MAPK4;MAPK9;MERTK;MET;MINK1;MKNK1;MKNK2;MYLK2;PDGFRA;PDGFRB;PIP…
17.3	336693	949177	NB13	1	ERLOTINIB	EGFR	2	0.007812	1.32507	0.943088	0.059583	-0.988011	EGFR	176870	AAK1;ABL1;ABL2;ALK;AURKA;AURKB;AURKC;AXL;BLK;BMP2K;BUB1;CAMK2D;CDC42BPG;CIT;COQ8A;COQ8B;CSK;CSNK1D;CSNK1E;DAPK3;DDR1;DMPK;DYRK2;EGFR;EIF2AK2;EIF2AK4;EPHA3;EPHA5;EPHA6;EPHA7;EPHA8;EPHB1;EPHB4;EPHB6;ERBB2;ERBB3;ERBB4;FGR;FLT1;FLT3;FLT4;FRK;GAK;GRK4;HCK;HIPK4;JAK2;JAK3;KDR;KIT;LCK;LRRK2;LTK;LYN;MAP2K5;MAP3K1;MAP3K19;MAP3K2;MAP3K3;MAPK10;MAPK4;MAPK9;MERTK;MET;MINK1;MKNK1;MKNK2;MYLK2;PDGFRA;PDGFRB;PIP…
17.3	337231	949178	NB14	1	ERLOTINIB	EGFR	2	0.007812	3.14238	0.988878	0.024797	0.578154	EGFR	176870	AAK1;ABL1;ABL2;ALK;AURKA;AURKB;AURKC;AXL;BLK;BMP2K;BUB1;CAMK2D;CDC42BPG;CIT;COQ8A;COQ8B;CSK;CSNK1D;CSNK1E;DAPK3;DDR1;DMPK;DYRK2;EGFR;EIF2AK2;EIF2AK4;EPHA3;EPHA5;EPHA6;EPHA7;EPHA8;EPHB1;EPHB4;EPHB6;ERBB2;ERBB3;ERBB4;FGR;FLT1;FLT3;FLT4;FRK;GAK;GRK4;HCK;HIPK4;JAK2;JAK3;KDR;KIT;LCK;LRRK2;LTK;LYN;MAP2K5;MAP3K1;MAP3K19;MAP3K2;MAP3K3;MAPK10;MAPK4;MAPK9;MERTK;MET;MINK1;MKNK1;MKNK2;MYLK2;PDGFRA;PDGFRB;PIP…
17.3	338258	971773	RH.1	1	ERLOTINIB	EGFR	2	0.007812	2.65742	0.991255	0.041061	0.16021	EGFR	176870	AAK1;ABL1;ABL2;ALK;AURKA;AURKB;AURKC;AXL;BLK;BMP2K;BUB1;CAMK2D;CDC42BPG;CIT;COQ8A;COQ8B;CSK;CSNK1D;CSNK1E;DAPK3;DDR1;DMPK;DYRK2;EGFR;EIF2AK2;EIF2AK4;EPHA3;EPHA5;EPHA6;EPHA7;EPHA8;EPHB1;EPHB4;EPHB6;ERBB2;ERBB3;ERBB4;FGR;FLT1;FLT3;FLT4;FRK;GAK;GRK4;HCK;HIPK4;JAK2;JAK3;KDR;KIT;LCK;LRRK2;LTK;LYN;MAP2K5;MAP3K1;MAP3K19;MAP3K2;MAP3K3;MAPK10;MAPK4;MAPK9;MERTK;MET;MINK1;MKNK1;MKNK2;MYLK2;PDGFRA;PDGFRB;PIP…
17.3	338992	971777	MZ2.MEL	1	ERLOTINIB	EGFR	2	0.007812	3.6846	0.982823	0.042763	1.04544	EGFR	176870	AAK1;ABL1;ABL2;ALK;AURKA;AURKB;AURKC;AXL;BLK;BMP2K;BUB1;CAMK2D;CDC42BPG;CIT;COQ8A;COQ8B;CSK;CSNK1D;CSNK1E;DAPK3;DDR1;DMPK;DYRK2;EGFR;EIF2AK2;EIF2AK4;EPHA3;EPHA5;EPHA6;EPHA7;EPHA8;EPHB1;EPHB4;EPHB6;ERBB2;ERBB3;ERBB4;FGR;FLT1;FLT3;FLT4;FRK;GAK;GRK4;HCK;HIPK4;JAK2;JAK3;KDR;KIT;LCK;LRRK2;LTK;LYN;MAP2K5;MAP3K1;MAP3K19;MAP3K2;MAP3K3;MAPK10;MAPK4;MAPK9;MERTK;MET;MINK1;MKNK1;MKNK2;MYLK2;PDGFRA;PDGFRB;PIP…
17.3	343051	1240128	ES.2	1	ERLOTINIB	EGFR	2	0.007812	2.63237	0.987074	0.015465	0.138627	EGFR	176870	AAK1;ABL1;ABL2;ALK;AURKA;AURKB;AURKC;AXL;BLK;BMP2K;BUB1;CAMK2D;CDC42BPG;CIT;COQ8A;COQ8B;CSK;CSNK1D;CSNK1E;DAPK3;DDR1;DMPK;DYRK2;EGFR;EIF2AK2;EIF2AK4;EPHA3;EPHA5;EPHA6;EPHA7;EPHA8;EPHB1;EPHB4;EPHB6;ERBB2;ERBB3;ERBB4;FGR;FLT1;FLT3;FLT4;FRK;GAK;GRK4;HCK;HIPK4;JAK2;JAK3;KDR;KIT;LCK;LRRK2;LTK;LYN;MAP2K5;MAP3K1;MAP3K19;MAP3K2;MAP3K3;MAPK10;MAPK4;MAPK9;MERTK;MET;MINK1;MKNK1;MKNK2;MYLK2;PDGFRA;PDGFRB;PIP…
17.3	359961	1240173	MDST8	1	ERLOTINIB	EGFR	2	0.007812	3.32342	0.987818	0.025623	0.734171	EGFR	176870	AAK1;ABL1;ABL2;ALK;AURKA;AURKB;AURKC;AXL;BLK;BMP2K;BUB1;CAMK2D;CDC42BPG;CIT;COQ8A;COQ8B;CSK;CSNK1D;CSNK1E;DAPK3;DDR1;DMPK;DYRK2;EGFR;EIF2AK2;EIF2AK4;EPHA3;EPHA5;EPHA6;EPHA7;EPHA8;EPHB1;EPHB4;EPHB6;ERBB2;ERBB3;ERBB4;FGR;FLT1;FLT3;FLT4;FRK;GAK;GRK4;HCK;HIPK4;JAK2;JAK3;KDR;KIT;LCK;LRRK2;LTK;LYN;MAP2K5;MAP3K1;MAP3K19;MAP3K2;MAP3K3;MAPK10;MAPK4;MAPK9;MERTK;MET;MINK1;MKNK1;MKNK2;MYLK2;PDGFRA;PDGFRB;PIP…
17.3	361686	1240181	NB.TU.1.10	1	ERLOTINIB	EGFR	2	0.007812	2.83621	0.99067	0.018102	0.314298	EGFR	176870	AAK1;ABL1;ABL2;ALK;AURKA;AURKB;AURKC;AXL;BLK;BMP2K;BUB1;CAMK2D;CDC42BPG;CIT;COQ8A;COQ8B;CSK;CSNK1D;CSNK1E;DAPK3;DDR1;DMPK;DYRK2;EGFR;EIF2AK2;EIF2AK4;EPHA3;EPHA5;EPHA6;EPHA7;EPHA8;EPHB1;EPHB4;EPHB6;ERBB2;ERBB3;ERBB4;FGR;FLT1;FLT3;FLT4;FRK;GAK;GRK4;HCK;HIPK4;JAK2;JAK3;KDR;KIT;LCK;LRRK2;LTK;LYN;MAP2K5;MAP3K1;MAP3K19;MAP3K2;MAP3K3;MAPK10;MAPK4;MAPK9;MERTK;MET;MINK1;MKNK1;MKNK2;MYLK2;PDGFRA;PDGFRB;PIP…
17.3	362234	1240182	NCI.H1836	1	ERLOTINIB	EGFR	2	0.007812	2.71711	0.96929	0.04417	0.211655	EGFR	176870	AAK1;ABL1;ABL2;ALK;AURKA;AURKB;AURKC;AXL;BLK;BMP2K;BUB1;CAMK2D;CDC42BPG;CIT;COQ8A;COQ8B;CSK;CSNK1D;CSNK1E;DAPK3;DDR1;DMPK;DYRK2;EGFR;EIF2AK2;EIF2AK4;EPHA3;EPHA5;EPHA6;EPHA7;EPHA8;EPHB1;EPHB4;EPHB6;ERBB2;ERBB3;ERBB4;FGR;FLT1;FLT3;FLT4;FRK;GAK;GRK4;HCK;HIPK4;JAK2;JAK3;KDR;KIT;LCK;LRRK2;LTK;LYN;MAP2K5;MAP3K1;MAP3K19;MAP3K2;MAP3K3;MAPK10;MAPK4;MAPK9;MERTK;MET;MINK1;MKNK1;MKNK2;MYLK2;PDGFRA;PDGFRB;PIP…
17.3	362571	1240183	NCI.H1869	1	ERLOTINIB	EGFR	2	0.007812	0.508283	0.840737	0.111053	-1.69192	EGFR	176870	AAK1;ABL1;ABL2;ALK;AURKA;AURKB;AURKC;AXL;BLK;BMP2K;BUB1;CAMK2D;CDC42BPG;CIT;COQ8A;COQ8B;CSK;CSNK1D;CSNK1E;DAPK3;DDR1;DMPK;DYRK2;EGFR;EIF2AK2;EIF2AK4;EPHA3;EPHA5;EPHA6;EPHA7;EPHA8;EPHB1;EPHB4;EPHB6;ERBB2;ERBB3;ERBB4;FGR;FLT1;FLT3;FLT4;FRK;GAK;GRK4;HCK;HIPK4;JAK2;JAK3;KDR;KIT;LCK;LRRK2;LTK;LYN;MAP2K5;MAP3K1;MAP3K19;MAP3K2;MAP3K3;MAPK10;MAPK4;MAPK9;MERTK;MET;MINK1;MKNK1;MKNK2;MYLK2;PDGFRA;PDGFRB;PIP…
17.3	365098	1240189	NCI.H211	1	ERLOTINIB	EGFR	2	0.007812	3.21359	0.988035	0.035457	0.639525	EGFR	176870	AAK1;ABL1;ABL2;ALK;AURKA;AURKB;AURKC;AXL;BLK;BMP2K;BUB1;CAMK2D;CDC42BPG;CIT;COQ8A;COQ8B;CSK;CSNK1D;CSNK1E;DAPK3;DDR1;DMPK;DYRK2;EGFR;EIF2AK2;EIF2AK4;EPHA3;EPHA5;EPHA6;EPHA7;EPHA8;EPHB1;EPHB4;EPHB6;ERBB2;ERBB3;ERBB4;FGR;FLT1;FLT3;FLT4;FRK;GAK;GRK4;HCK;HIPK4;JAK2;JAK3;KDR;KIT;LCK;LRRK2;LTK;LYN;MAP2K5;MAP3K1;MAP3K19;MAP3K2;MAP3K3;MAPK10;MAPK4;MAPK9;MERTK;MET;MINK1;MKNK1;MKNK2;MYLK2;PDGFRA;PDGFRB;PIP…
17.3	366998	1240193	NCI.H847	1	ERLOTINIB	EGFR	2	0.007812	2.29455	0.988955	0.032775	-0.152509	EGFR	176870	AAK1;ABL1;ABL2;ALK;AURKA;AURKB;AURKC;AXL;BLK;BMP2K;BUB1;CAMK2D;CDC42BPG;CIT;COQ8A;COQ8B;CSK;CSNK1D;CSNK1E;DAPK3;DDR1;DMPK;DYRK2;EGFR;EIF2AK2;EIF2AK4;EPHA3;EPHA5;EPHA6;EPHA7;EPHA8;EPHB1;EPHB4;EPHB6;ERBB2;ERBB3;ERBB4;FGR;FLT1;FLT3;FLT4;FRK;GAK;GRK4;HCK;HIPK4;JAK2;JAK3;KDR;KIT;LCK;LRRK2;LTK;LYN;MAP2K5;MAP3K1;MAP3K19;MAP3K2;MAP3K3;MAPK10;MAPK4;MAPK9;MERTK;MET;MINK1;MKNK1;MKNK2;MYLK2;PDGFRA;PDGFRB;PIP…
17.3	376831	1240221	TC.71	1	ERLOTINIB	EGFR	2	0.007812	2.70458	0.992108	0.021001	0.200855	EGFR	176870	AAK1;ABL1;ABL2;ALK;AURKA;AURKB;AURKC;AXL;BLK;BMP2K;BUB1;CAMK2D;CDC42BPG;CIT;COQ8A;COQ8B;CSK;CSNK1D;CSNK1E;DAPK3;DDR1;DMPK;DYRK2;EGFR;EIF2AK2;EIF2AK4;EPHA3;EPHA5;EPHA6;EPHA7;EPHA8;EPHB1;EPHB4;EPHB6;ERBB2;ERBB3;ERBB4;FGR;FLT1;FLT3;FLT4;FRK;GAK;GRK4;HCK;HIPK4;JAK2;JAK3;KDR;KIT;LCK;LRRK2;LTK;LYN;MAP2K5;MAP3K1;MAP3K19;MAP3K2;MAP3K3;MAPK10;MAPK4;MAPK9;MERTK;MET;MINK1;MKNK1;MKNK2;MYLK2;PDGFRA;PDGFRB;PIP…
17.3	379290	1247871	SUP.B15	1	ERLOTINIB	EGFR	2	0.007812	2.97515	0.985862	0.030882	0.434038	EGFR	176870	AAK1;ABL1;ABL2;ALK;AURKA;AURKB;AURKC;AXL;BLK;BMP2K;BUB1;CAMK2D;CDC42BPG;CIT;COQ8A;COQ8B;CSK;CSNK1D;CSNK1E;DAPK3;DDR1;DMPK;DYRK2;EGFR;EIF2AK2;EIF2AK4;EPHA3;EPHA5;EPHA6;EPHA7;EPHA8;EPHB1;EPHB4;EPHB6;ERBB2;ERBB3;ERBB4;FGR;FLT1;FLT3;FLT4;FRK;GAK;GRK4;HCK;HIPK4;JAK2;JAK3;KDR;KIT;LCK;LRRK2;LTK;LYN;MAP2K5;MAP3K1;MAP3K19;MAP3K2;MAP3K3;MAPK10;MAPK4;MAPK9;MERTK;MET;MINK1;MKNK1;MKNK2;MYLK2;PDGFRA;PDGFRB;PIP…
17.3	380550	1290455	OCI.AML3	1	ERLOTINIB	EGFR	2	0.007812	2.82112	0.991288	0.022272	0.301288	EGFR	176870	AAK1;ABL1;ABL2;ALK;AURKA;AURKB;AURKC;AXL;BLK;BMP2K;BUB1;CAMK2D;CDC42BPG;CIT;COQ8A;COQ8B;CSK;CSNK1D;CSNK1E;DAPK3;DDR1;DMPK;DYRK2;EGFR;EIF2AK2;EIF2AK4;EPHA3;EPHA5;EPHA6;EPHA7;EPHA8;EPHB1;EPHB4;EPHB6;ERBB2;ERBB3;ERBB4;FGR;FLT1;FLT3;FLT4;FRK;GAK;GRK4;HCK;HIPK4;JAK2;JAK3;KDR;KIT;LCK;LRRK2;LTK;LYN;MAP2K5;MAP3K1;MAP3K19;MAP3K2;MAP3K3;MAPK10;MAPK4;MAPK9;MERTK;MET;MINK1;MKNK1;MKNK2;MYLK2;PDGFRA;PDGFRB;PIP…
17.3	383847	1290769	CL.11	1	ERLOTINIB	EGFR	2	0.007812	3.88626	0.987146	0.024901	1.21923	EGFR	176870	AAK1;ABL1;ABL2;ALK;AURKA;AURKB;AURKC;AXL;BLK;BMP2K;BUB1;CAMK2D;CDC42BPG;CIT;COQ8A;COQ8B;CSK;CSNK1D;CSNK1E;DAPK3;DDR1;DMPK;DYRK2;EGFR;EIF2AK2;EIF2AK4;EPHA3;EPHA5;EPHA6;EPHA7;EPHA8;EPHB1;EPHB4;EPHB6;ERBB2;ERBB3;ERBB4;FGR;FLT1;FLT3;FLT4;FRK;GAK;GRK4;HCK;HIPK4;JAK2;JAK3;KDR;KIT;LCK;LRRK2;LTK;LYN;MAP2K5;MAP3K1;MAP3K19;MAP3K2;MAP3K3;MAPK10;MAPK4;MAPK9;MERTK;MET;MINK1;MKNK1;MKNK2;MYLK2;PDGFRA;PDGFRB;PIP…
17.3	392437	1295740	ALL.SIL	1	ERLOTINIB	EGFR	2	0.007812	1.73833	0.967179	0.051546	-0.631864	EGFR	176870	AAK1;ABL1;ABL2;ALK;AURKA;AURKB;AURKC;AXL;BLK;BMP2K;BUB1;CAMK2D;CDC42BPG;CIT;COQ8A;COQ8B;CSK;CSNK1D;CSNK1E;DAPK3;DDR1;DMPK;DYRK2;EGFR;EIF2AK2;EIF2AK4;EPHA3;EPHA5;EPHA6;EPHA7;EPHA8;EPHB1;EPHB4;EPHB6;ERBB2;ERBB3;ERBB4;FGR;FLT1;FLT3;FLT4;FRK;GAK;GRK4;HCK;HIPK4;JAK2;JAK3;KDR;KIT;LCK;LRRK2;LTK;LYN;MAP2K5;MAP3K1;MAP3K19;MAP3K2;MAP3K3;MAPK10;MAPK4;MAPK9;MERTK;MET;MINK1;MKNK1;MKNK2;MYLK2;PDGFRA;PDGFRB;PIP…
17.3	392977	1295741	AMO.1	1	ERLOTINIB	EGFR	2	0.007812	2.78492	0.990796	0.024058	0.270091	EGFR	176870	AAK1;ABL1;ABL2;ALK;AURKA;AURKB;AURKC;AXL;BLK;BMP2K;BUB1;CAMK2D;CDC42BPG;CIT;COQ8A;COQ8B;CSK;CSNK1D;CSNK1E;DAPK3;DDR1;DMPK;DYRK2;EGFR;EIF2AK2;EIF2AK4;EPHA3;EPHA5;EPHA6;EPHA7;EPHA8;EPHB1;EPHB4;EPHB6;ERBB2;ERBB3;ERBB4;FGR;FLT1;FLT3;FLT4;FRK;GAK;GRK4;HCK;HIPK4;JAK2;JAK3;KDR;KIT;LCK;LRRK2;LTK;LYN;MAP2K5;MAP3K1;MAP3K19;MAP3K2;MAP3K3;MAPK10;MAPK4;MAPK9;MERTK;MET;MINK1;MKNK1;MKNK2;MYLK2;PDGFRA;PDGFRB;PIP…
17.3	393736	1297439	COR.L95	1	ERLOTINIB	EGFR	2	0.007812	3.92409	0.986174	0.036527	1.25183	EGFR	176870	AAK1;ABL1;ABL2;ALK;AURKA;AURKB;AURKC;AXL;BLK;BMP2K;BUB1;CAMK2D;CDC42BPG;CIT;COQ8A;COQ8B;CSK;CSNK1D;CSNK1E;DAPK3;DDR1;DMPK;DYRK2;EGFR;EIF2AK2;EIF2AK4;EPHA3;EPHA5;EPHA6;EPHA7;EPHA8;EPHB1;EPHB4;EPHB6;ERBB2;ERBB3;ERBB4;FGR;FLT1;FLT3;FLT4;FRK;GAK;GRK4;HCK;HIPK4;JAK2;JAK3;KDR;KIT;LCK;LRRK2;LTK;LYN;MAP2K5;MAP3K1;MAP3K19;MAP3K2;MAP3K3;MAPK10;MAPK4;MAPK9;MERTK;MET;MINK1;MKNK1;MKNK2;MYLK2;PDGFRA;PDGFRB;PIP…
17.3	394372	1297446	DND.41	1	ERLOTINIB	EGFR	2	0.007812	2.83854	0.98961	0.027498	0.316306	EGFR	176870	AAK1;ABL1;ABL2;ALK;AURKA;AURKB;AURKC;AXL;BLK;BMP2K;BUB1;CAMK2D;CDC42BPG;CIT;COQ8A;COQ8B;CSK;CSNK1D;CSNK1E;DAPK3;DDR1;DMPK;DYRK2;EGFR;EIF2AK2;EIF2AK4;EPHA3;EPHA5;EPHA6;EPHA7;EPHA8;EPHB1;EPHB4;EPHB6;ERBB2;ERBB3;ERBB4;FGR;FLT1;FLT3;FLT4;FRK;GAK;GRK4;HCK;HIPK4;JAK2;JAK3;KDR;KIT;LCK;LRRK2;LTK;LYN;MAP2K5;MAP3K1;MAP3K19;MAP3K2;MAP3K3;MAPK10;MAPK4;MAPK9;MERTK;MET;MINK1;MKNK1;MKNK2;MYLK2;PDGFRA;PDGFRB;PIP…
17.3	394950	1297447	EJM	1	ERLOTINIB	EGFR	2	0.007812	2.60316	0.990228	0.024461	0.113451	EGFR	176870	AAK1;ABL1;ABL2;ALK;AURKA;AURKB;AURKC;AXL;BLK;BMP2K;BUB1;CAMK2D;CDC42BPG;CIT;COQ8A;COQ8B;CSK;CSNK1D;CSNK1E;DAPK3;DDR1;DMPK;DYRK2;EGFR;EIF2AK2;EIF2AK4;EPHA3;EPHA5;EPHA6;EPHA7;EPHA8;EPHB1;EPHB4;EPHB6;ERBB2;ERBB3;ERBB4;FGR;FLT1;FLT3;FLT4;FRK;GAK;GRK4;HCK;HIPK4;JAK2;JAK3;KDR;KIT;LCK;LRRK2;LTK;LYN;MAP2K5;MAP3K1;MAP3K19;MAP3K2;MAP3K3;MAPK10;MAPK4;MAPK9;MERTK;MET;MINK1;MKNK1;MKNK2;MYLK2;PDGFRA;PDGFRB;PIP…
17.3	395494	1297449	FARAGE	1	ERLOTINIB	EGFR	2	0.007812	2.34184	0.98857	0.043504	-0.111757	EGFR	176870	AAK1;ABL1;ABL2;ALK;AURKA;AURKB;AURKC;AXL;BLK;BMP2K;BUB1;CAMK2D;CDC42BPG;CIT;COQ8A;COQ8B;CSK;CSNK1D;CSNK1E;DAPK3;DDR1;DMPK;DYRK2;EGFR;EIF2AK2;EIF2AK4;EPHA3;EPHA5;EPHA6;EPHA7;EPHA8;EPHB1;EPHB4;EPHB6;ERBB2;ERBB3;ERBB4;FGR;FLT1;FLT3;FLT4;FRK;GAK;GRK4;HCK;HIPK4;JAK2;JAK3;KDR;KIT;LCK;LRRK2;LTK;LYN;MAP2K5;MAP3K1;MAP3K19;MAP3K2;MAP3K3;MAPK10;MAPK4;MAPK9;MERTK;MET;MINK1;MKNK1;MKNK2;MYLK2;PDGFRA;PDGFRB;PIP…
17.3	407486	1298352	NCI.H2135	1	ERLOTINIB	EGFR	2	0.007812	3.42559	0.99036	0.018773	0.822221	EGFR	176870	AAK1;ABL1;ABL2;ALK;AURKA;AURKB;AURKC;AXL;BLK;BMP2K;BUB1;CAMK2D;CDC42BPG;CIT;COQ8A;COQ8B;CSK;CSNK1D;CSNK1E;DAPK3;DDR1;DMPK;DYRK2;EGFR;EIF2AK2;EIF2AK4;EPHA3;EPHA5;EPHA6;EPHA7;EPHA8;EPHB1;EPHB4;EPHB6;ERBB2;ERBB3;ERBB4;FGR;FLT1;FLT3;FLT4;FRK;GAK;GRK4;HCK;HIPK4;JAK2;JAK3;KDR;KIT;LCK;LRRK2;LTK;LYN;MAP2K5;MAP3K1;MAP3K19;MAP3K2;MAP3K3;MAPK10;MAPK4;MAPK9;MERTK;MET;MINK1;MKNK1;MKNK2;MYLK2;PDGFRA;PDGFRB;PIP…
17.3	420208	1299075	VCAP	1	ERLOTINIB	EGFR	2	0.007812	3.33858	0.985661	0.04098	0.747243	EGFR	176870	AAK1;ABL1;ABL2;ALK;AURKA;AURKB;AURKC;AXL;BLK;BMP2K;BUB1;CAMK2D;CDC42BPG;CIT;COQ8A;COQ8B;CSK;CSNK1D;CSNK1E;DAPK3;DDR1;DMPK;DYRK2;EGFR;EIF2AK2;EIF2AK4;EPHA3;EPHA5;EPHA6;EPHA7;EPHA8;EPHB1;EPHB4;EPHB6;ERBB2;ERBB3;ERBB4;FGR;FLT1;FLT3;FLT4;FRK;GAK;GRK4;HCK;HIPK4;JAK2;JAK3;KDR;KIT;LCK;LRRK2;LTK;LYN;MAP2K5;MAP3K1;MAP3K19;MAP3K2;MAP3K3;MAPK10;MAPK4;MAPK9;MERTK;MET;MINK1;MKNK1;MKNK2;MYLK2;PDGFRA;PDGFRB;PIP…
17.3	422290	1303896	GA.10	1	ERLOTINIB	EGFR	2	0.007812	-1.22379	0.645324	0.149518	-3.18462	EGFR	176870	AAK1;ABL1;ABL2;ALK;AURKA;AURKB;AURKC;AXL;BLK;BMP2K;BUB1;CAMK2D;CDC42BPG;CIT;COQ8A;COQ8B;CSK;CSNK1D;CSNK1E;DAPK3;DDR1;DMPK;DYRK2;EGFR;EIF2AK2;EIF2AK4;EPHA3;EPHA5;EPHA6;EPHA7;EPHA8;EPHB1;EPHB4;EPHB6;ERBB2;ERBB3;ERBB4;FGR;FLT1;FLT3;FLT4;FRK;GAK;GRK4;HCK;HIPK4;JAK2;JAK3;KDR;KIT;LCK;LRRK2;LTK;LYN;MAP2K5;MAP3K1;MAP3K19;MAP3K2;MAP3K3;MAPK10;MAPK4;MAPK9;MERTK;MET;MINK1;MKNK1;MKNK2;MYLK2;PDGFRA;PDGFRB;PIP…
17.3	422724	1303897	GRANTA.519	1	ERLOTINIB	EGFR	2	0.007812	3.0864	0.991098	0.026274	0.529907	EGFR	176870	AAK1;ABL1;ABL2;ALK;AURKA;AURKB;AURKC;AXL;BLK;BMP2K;BUB1;CAMK2D;CDC42BPG;CIT;COQ8A;COQ8B;CSK;CSNK1D;CSNK1E;DAPK3;DDR1;DMPK;DYRK2;EGFR;EIF2AK2;EIF2AK4;EPHA3;EPHA5;EPHA6;EPHA7;EPHA8;EPHB1;EPHB4;EPHB6;ERBB2;ERBB3;ERBB4;FGR;FLT1;FLT3;FLT4;FRK;GAK;GRK4;HCK;HIPK4;JAK2;JAK3;KDR;KIT;LCK;LRRK2;LTK;LYN;MAP2K5;MAP3K1;MAP3K19;MAP3K2;MAP3K3;MAPK10;MAPK4;MAPK9;MERTK;MET;MINK1;MKNK1;MKNK2;MYLK2;PDGFRA;PDGFRB;PIP…
17.3	423759	1303901	HCC.33	1	ERLOTINIB	EGFR	2	0.007812	3.39241	0.987774	0.025353	0.793628	EGFR	176870	AAK1;ABL1;ABL2;ALK;AURKA;AURKB;AURKC;AXL;BLK;BMP2K;BUB1;CAMK2D;CDC42BPG;CIT;COQ8A;COQ8B;CSK;CSNK1D;CSNK1E;DAPK3;DDR1;DMPK;DYRK2;EGFR;EIF2AK2;EIF2AK4;EPHA3;EPHA5;EPHA6;EPHA7;EPHA8;EPHB1;EPHB4;EPHB6;ERBB2;ERBB3;ERBB4;FGR;FLT1;FLT3;FLT4;FRK;GAK;GRK4;HCK;HIPK4;JAK2;JAK3;KDR;KIT;LCK;LRRK2;LTK;LYN;MAP2K5;MAP3K1;MAP3K19;MAP3K2;MAP3K3;MAPK10;MAPK4;MAPK9;MERTK;MET;MINK1;MKNK1;MKNK2;MYLK2;PDGFRA;PDGFRB;PIP…
17.3	425249	1322218	HS.445	1	ERLOTINIB	EGFR	2	0.007812	1.78198	0.958429	0.040085	-0.594239	EGFR	176870	AAK1;ABL1;ABL2;ALK;AURKA;AURKB;AURKC;AXL;BLK;BMP2K;BUB1;CAMK2D;CDC42BPG;CIT;COQ8A;COQ8B;CSK;CSNK1D;CSNK1E;DAPK3;DDR1;DMPK;DYRK2;EGFR;EIF2AK2;EIF2AK4;EPHA3;EPHA5;EPHA6;EPHA7;EPHA8;EPHB1;EPHB4;EPHB6;ERBB2;ERBB3;ERBB4;FGR;FLT1;FLT3;FLT4;FRK;GAK;GRK4;HCK;HIPK4;JAK2;JAK3;KDR;KIT;LCK;LRRK2;LTK;LYN;MAP2K5;MAP3K1;MAP3K19;MAP3K2;MAP3K3;MAPK10;MAPK4;MAPK9;MERTK;MET;MINK1;MKNK1;MKNK2;MYLK2;PDGFRA;PDGFRB;PIP…
17.3	425739	1322224	HSC.39	1	ERLOTINIB	EGFR	2	0.007812	2.85538	0.991309	0.021987	0.330818	EGFR	176870	AAK1;ABL1;ABL2;ALK;AURKA;AURKB;AURKC;AXL;BLK;BMP2K;BUB1;CAMK2D;CDC42BPG;CIT;COQ8A;COQ8B;CSK;CSNK1D;CSNK1E;DAPK3;DDR1;DMPK;DYRK2;EGFR;EIF2AK2;EIF2AK4;EPHA3;EPHA5;EPHA6;EPHA7;EPHA8;EPHB1;EPHB4;EPHB6;ERBB2;ERBB3;ERBB4;FGR;FLT1;FLT3;FLT4;FRK;GAK;GRK4;HCK;HIPK4;JAK2;JAK3;KDR;KIT;LCK;LRRK2;LTK;LYN;MAP2K5;MAP3K1;MAP3K19;MAP3K2;MAP3K3;MAPK10;MAPK4;MAPK9;MERTK;MET;MINK1;MKNK1;MKNK2;MYLK2;PDGFRA;PDGFRB;PIP…
17.3	426272	1323913	NB4	1	ERLOTINIB	EGFR	2	0.007812	2.36201	0.989074	0.022471	-0.09437	EGFR	176870	AAK1;ABL1;ABL2;ALK;AURKA;AURKB;AURKC;AXL;BLK;BMP2K;BUB1;CAMK2D;CDC42BPG;CIT;COQ8A;COQ8B;CSK;CSNK1D;CSNK1E;DAPK3;DDR1;DMPK;DYRK2;EGFR;EIF2AK2;EIF2AK4;EPHA3;EPHA5;EPHA6;EPHA7;EPHA8;EPHB1;EPHB4;EPHB6;ERBB2;ERBB3;ERBB4;FGR;FLT1;FLT3;FLT4;FRK;GAK;GRK4;HCK;HIPK4;JAK2;JAK3;KDR;KIT;LCK;LRRK2;LTK;LYN;MAP2K5;MAP3K1;MAP3K19;MAP3K2;MAP3K3;MAPK10;MAPK4;MAPK9;MERTK;MET;MINK1;MKNK1;MKNK2;MYLK2;PDGFRA;PDGFRB;PIP…
17.3	426785	1327766	JJN.3	1	ERLOTINIB	EGFR	2	0.007812	2.42301	0.989781	0.050435	-0.041802	EGFR	176870	AAK1;ABL1;ABL2;ALK;AURKA;AURKB;AURKC;AXL;BLK;BMP2K;BUB1;CAMK2D;CDC42BPG;CIT;COQ8A;COQ8B;CSK;CSNK1D;CSNK1E;DAPK3;DDR1;DMPK;DYRK2;EGFR;EIF2AK2;EIF2AK4;EPHA3;EPHA5;EPHA6;EPHA7;EPHA8;EPHB1;EPHB4;EPHB6;ERBB2;ERBB3;ERBB4;FGR;FLT1;FLT3;FLT4;FRK;GAK;GRK4;HCK;HIPK4;JAK2;JAK3;KDR;KIT;LCK;LRRK2;LTK;LYN;MAP2K5;MAP3K1;MAP3K19;MAP3K2;MAP3K3;MAPK10;MAPK4;MAPK9;MERTK;MET;MINK1;MKNK1;MKNK2;MYLK2;PDGFRA;PDGFRB;PIP…
17.3	427336	1327768	JM1	1	ERLOTINIB	EGFR	2	0.007812	2.15409	0.980226	0.027888	-0.273557	EGFR	176870	AAK1;ABL1;ABL2;ALK;AURKA;AURKB;AURKC;AXL;BLK;BMP2K;BUB1;CAMK2D;CDC42BPG;CIT;COQ8A;COQ8B;CSK;CSNK1D;CSNK1E;DAPK3;DDR1;DMPK;DYRK2;EGFR;EIF2AK2;EIF2AK4;EPHA3;EPHA5;EPHA6;EPHA7;EPHA8;EPHB1;EPHB4;EPHB6;ERBB2;ERBB3;ERBB4;FGR;FLT1;FLT3;FLT4;FRK;GAK;GRK4;HCK;HIPK4;JAK2;JAK3;KDR;KIT;LCK;LRRK2;LTK;LYN;MAP2K5;MAP3K1;MAP3K19;MAP3K2;MAP3K3;MAPK10;MAPK4;MAPK9;MERTK;MET;MINK1;MKNK1;MKNK2;MYLK2;PDGFRA;PDGFRB;PIP…
17.3	427672	1327769	JSC.1	1	ERLOTINIB	EGFR	2	0.007812	2.43294	0.972345	0.016161	-0.033249	EGFR	176870	AAK1;ABL1;ABL2;ALK;AURKA;AURKB;AURKC;AXL;BLK;BMP2K;BUB1;CAMK2D;CDC42BPG;CIT;COQ8A;COQ8B;CSK;CSNK1D;CSNK1E;DAPK3;DDR1;DMPK;DYRK2;EGFR;EIF2AK2;EIF2AK4;EPHA3;EPHA5;EPHA6;EPHA7;EPHA8;EPHB1;EPHB4;EPHB6;ERBB2;ERBB3;ERBB4;FGR;FLT1;FLT3;FLT4;FRK;GAK;GRK4;HCK;HIPK4;JAK2;JAK3;KDR;KIT;LCK;LRRK2;LTK;LYN;MAP2K5;MAP3K1;MAP3K19;MAP3K2;MAP3K3;MAPK10;MAPK4;MAPK9;MERTK;MET;MINK1;MKNK1;MKNK2;MYLK2;PDGFRA;PDGFRB;PIP…
17.3	428185	1327771	JURL.MK1	1	ERLOTINIB	EGFR	2	0.007812	2.42115	0.971198	0.017448	-0.043405	EGFR	176870	AAK1;ABL1;ABL2;ALK;AURKA;AURKB;AURKC;AXL;BLK;BMP2K;BUB1;CAMK2D;CDC42BPG;CIT;COQ8A;COQ8B;CSK;CSNK1D;CSNK1E;DAPK3;DDR1;DMPK;DYRK2;EGFR;EIF2AK2;EIF2AK4;EPHA3;EPHA5;EPHA6;EPHA7;EPHA8;EPHB1;EPHB4;EPHB6;ERBB2;ERBB3;ERBB4;FGR;FLT1;FLT3;FLT4;FRK;GAK;GRK4;HCK;HIPK4;JAK2;JAK3;KDR;KIT;LCK;LRRK2;LTK;LYN;MAP2K5;MAP3K1;MAP3K19;MAP3K2;MAP3K3;MAPK10;MAPK4;MAPK9;MERTK;MET;MINK1;MKNK1;MKNK2;MYLK2;PDGFRA;PDGFRB;PIP…
17.3	429075	1327774	KARPAS.231	1	ERLOTINIB	EGFR	2	0.007812	1.6147	0.980895	0.015335	-0.738405	EGFR	176870	AAK1;ABL1;ABL2;ALK;AURKA;AURKB;AURKC;AXL;BLK;BMP2K;BUB1;CAMK2D;CDC42BPG;CIT;COQ8A;COQ8B;CSK;CSNK1D;CSNK1E;DAPK3;DDR1;DMPK;DYRK2;EGFR;EIF2AK2;EIF2AK4;EPHA3;EPHA5;EPHA6;EPHA7;EPHA8;EPHB1;EPHB4;EPHB6;ERBB2;ERBB3;ERBB4;FGR;FLT1;FLT3;FLT4;FRK;GAK;GRK4;HCK;HIPK4;JAK2;JAK3;KDR;KIT;LCK;LRRK2;LTK;LYN;MAP2K5;MAP3K1;MAP3K19;MAP3K2;MAP3K3;MAPK10;MAPK4;MAPK9;MERTK;MET;MINK1;MKNK1;MKNK2;MYLK2;PDGFRA;PDGFRB;PIP…
17.3	430129	1330931	KCL.22	1	ERLOTINIB	EGFR	2	0.007812	2.27808	0.985387	0.017415	-0.166702	EGFR	176870	AAK1;ABL1;ABL2;ALK;AURKA;AURKB;AURKC;AXL;BLK;BMP2K;BUB1;CAMK2D;CDC42BPG;CIT;COQ8A;COQ8B;CSK;CSNK1D;CSNK1E;DAPK3;DDR1;DMPK;DYRK2;EGFR;EIF2AK2;EIF2AK4;EPHA3;EPHA5;EPHA6;EPHA7;EPHA8;EPHB1;EPHB4;EPHB6;ERBB2;ERBB3;ERBB4;FGR;FLT1;FLT3;FLT4;FRK;GAK;GRK4;HCK;HIPK4;JAK2;JAK3;KDR;KIT;LCK;LRRK2;LTK;LYN;MAP2K5;MAP3K1;MAP3K19;MAP3K2;MAP3K3;MAPK10;MAPK4;MAPK9;MERTK;MET;MINK1;MKNK1;MKNK2;MYLK2;PDGFRA;PDGFRB;PIP…
17.3	430672	1330933	KOPN.8	1	ERLOTINIB	EGFR	2	0.007812	2.11224	0.979379	0.025796	-0.309624	EGFR	176870	AAK1;ABL1;ABL2;ALK;AURKA;AURKB;AURKC;AXL;BLK;BMP2K;BUB1;CAMK2D;CDC42BPG;CIT;COQ8A;COQ8B;CSK;CSNK1D;CSNK1E;DAPK3;DDR1;DMPK;DYRK2;EGFR;EIF2AK2;EIF2AK4;EPHA3;EPHA5;EPHA6;EPHA7;EPHA8;EPHB1;EPHB4;EPHB6;ERBB2;ERBB3;ERBB4;FGR;FLT1;FLT3;FLT4;FRK;GAK;GRK4;HCK;HIPK4;JAK2;JAK3;KDR;KIT;LCK;LRRK2;LTK;LYN;MAP2K5;MAP3K1;MAP3K19;MAP3K2;MAP3K3;MAPK10;MAPK4;MAPK9;MERTK;MET;MINK1;MKNK1;MKNK2;MYLK2;PDGFRA;PDGFRB;PIP…
17.3	431197	1330935	L.1236	1	ERLOTINIB	EGFR	2	0.007812	2.64005	0.989876	0.034546	0.145239	EGFR	176870	AAK1;ABL1;ABL2;ALK;AURKA;AURKB;AURKC;AXL;BLK;BMP2K;BUB1;CAMK2D;CDC42BPG;CIT;COQ8A;COQ8B;CSK;CSNK1D;CSNK1E;DAPK3;DDR1;DMPK;DYRK2;EGFR;EIF2AK2;EIF2AK4;EPHA3;EPHA5;EPHA6;EPHA7;EPHA8;EPHB1;EPHB4;EPHB6;ERBB2;ERBB3;ERBB4;FGR;FLT1;FLT3;FLT4;FRK;GAK;GRK4;HCK;HIPK4;JAK2;JAK3;KDR;KIT;LCK;LRRK2;LTK;LYN;MAP2K5;MAP3K1;MAP3K19;MAP3K2;MAP3K3;MAPK10;MAPK4;MAPK9;MERTK;MET;MINK1;MKNK1;MKNK2;MYLK2;PDGFRA;PDGFRB;PIP…
17.3	432095	1330942	ME.1	1	ERLOTINIB	EGFR	2	0.007812	3.66348	0.987682	0.047195	1.02724	EGFR	176870	AAK1;ABL1;ABL2;ALK;AURKA;AURKB;AURKC;AXL;BLK;BMP2K;BUB1;CAMK2D;CDC42BPG;CIT;COQ8A;COQ8B;CSK;CSNK1D;CSNK1E;DAPK3;DDR1;DMPK;DYRK2;EGFR;EIF2AK2;EIF2AK4;EPHA3;EPHA5;EPHA6;EPHA7;EPHA8;EPHB1;EPHB4;EPHB6;ERBB2;ERBB3;ERBB4;FGR;FLT1;FLT3;FLT4;FRK;GAK;GRK4;HCK;HIPK4;JAK2;JAK3;KDR;KIT;LCK;LRRK2;LTK;LYN;MAP2K5;MAP3K1;MAP3K19;MAP3K2;MAP3K3;MAPK10;MAPK4;MAPK9;MERTK;MET;MINK1;MKNK1;MKNK2;MYLK2;PDGFRA;PDGFRB;PIP…
17.3	432667	1330943	MEC.1	1	ERLOTINIB	EGFR	2	0.007812	2.9784	0.979937	0.026391	0.436838	EGFR	176870	AAK1;ABL1;ABL2;ALK;AURKA;AURKB;AURKC;AXL;BLK;BMP2K;BUB1;CAMK2D;CDC42BPG;CIT;COQ8A;COQ8B;CSK;CSNK1D;CSNK1E;DAPK3;DDR1;DMPK;DYRK2;EGFR;EIF2AK2;EIF2AK4;EPHA3;EPHA5;EPHA6;EPHA7;EPHA8;EPHB1;EPHB4;EPHB6;ERBB2;ERBB3;ERBB4;FGR;FLT1;FLT3;FLT4;FRK;GAK;GRK4;HCK;HIPK4;JAK2;JAK3;KDR;KIT;LCK;LRRK2;LTK;LYN;MAP2K5;MAP3K1;MAP3K19;MAP3K2;MAP3K3;MAPK10;MAPK4;MAPK9;MERTK;MET;MINK1;MKNK1;MKNK2;MYLK2;PDGFRA;PDGFRB;PIP…
17.3	433011	1330947	MOLM.13	1	ERLOTINIB	EGFR	2	0.007812	1.1443	0.922598	0.033313	-1.1438	EGFR	176870	AAK1;ABL1;ABL2;ALK;AURKA;AURKB;AURKC;AXL;BLK;BMP2K;BUB1;CAMK2D;CDC42BPG;CIT;COQ8A;COQ8B;CSK;CSNK1D;CSNK1E;DAPK3;DDR1;DMPK;DYRK2;EGFR;EIF2AK2;EIF2AK4;EPHA3;EPHA5;EPHA6;EPHA7;EPHA8;EPHB1;EPHB4;EPHB6;ERBB2;ERBB3;ERBB4;FGR;FLT1;FLT3;FLT4;FRK;GAK;GRK4;HCK;HIPK4;JAK2;JAK3;KDR;KIT;LCK;LRRK2;LTK;LYN;MAP2K5;MAP3K1;MAP3K19;MAP3K2;MAP3K3;MAPK10;MAPK4;MAPK9;MERTK;MET;MINK1;MKNK1;MKNK2;MYLK2;PDGFRA;PDGFRB;PIP…
17.3	433719	1330950	MOLP.8	1	ERLOTINIB	EGFR	2	0.007812	3.08265	0.986916	0.028445	0.526676	EGFR	176870	AAK1;ABL1;ABL2;ALK;AURKA;AURKB;AURKC;AXL;BLK;BMP2K;BUB1;CAMK2D;CDC42BPG;CIT;COQ8A;COQ8B;CSK;CSNK1D;CSNK1E;DAPK3;DDR1;DMPK;DYRK2;EGFR;EIF2AK2;EIF2AK4;EPHA3;EPHA5;EPHA6;EPHA7;EPHA8;EPHB1;EPHB4;EPHB6;ERBB2;ERBB3;ERBB4;FGR;FLT1;FLT3;FLT4;FRK;GAK;GRK4;HCK;HIPK4;JAK2;JAK3;KDR;KIT;LCK;LRRK2;LTK;LYN;MAP2K5;MAP3K1;MAP3K19;MAP3K2;MAP3K3;MAPK10;MAPK4;MAPK9;MERTK;MET;MINK1;MKNK1;MKNK2;MYLK2;PDGFRA;PDGFRB;PIP…
17.3	434262	1330960	MY.M12	1	ERLOTINIB	EGFR	2	0.007812	2.43442	0.959105	0.032621	-0.031972	EGFR	176870	AAK1;ABL1;ABL2;ALK;AURKA;AURKB;AURKC;AXL;BLK;BMP2K;BUB1;CAMK2D;CDC42BPG;CIT;COQ8A;COQ8B;CSK;CSNK1D;CSNK1E;DAPK3;DDR1;DMPK;DYRK2;EGFR;EIF2AK2;EIF2AK4;EPHA3;EPHA5;EPHA6;EPHA7;EPHA8;EPHB1;EPHB4;EPHB6;ERBB2;ERBB3;ERBB4;FGR;FLT1;FLT3;FLT4;FRK;GAK;GRK4;HCK;HIPK4;JAK2;JAK3;KDR;KIT;LCK;LRRK2;LTK;LYN;MAP2K5;MAP3K1;MAP3K19;MAP3K2;MAP3K3;MAPK10;MAPK4;MAPK9;MERTK;MET;MINK1;MKNK1;MKNK2;MYLK2;PDGFRA;PDGFRB;PIP…
17.3	434821	1330965	NCI.H1385	1	ERLOTINIB	EGFR	2	0.007812	2.0442	0.953042	0.088481	-0.368258	EGFR	176870	AAK1;ABL1;ABL2;ALK;AURKA;AURKB;AURKC;AXL;BLK;BMP2K;BUB1;CAMK2D;CDC42BPG;CIT;COQ8A;COQ8B;CSK;CSNK1D;CSNK1E;DAPK3;DDR1;DMPK;DYRK2;EGFR;EIF2AK2;EIF2AK4;EPHA3;EPHA5;EPHA6;EPHA7;EPHA8;EPHB1;EPHB4;EPHB6;ERBB2;ERBB3;ERBB4;FGR;FLT1;FLT3;FLT4;FRK;GAK;GRK4;HCK;HIPK4;JAK2;JAK3;KDR;KIT;LCK;LRRK2;LTK;LYN;MAP2K5;MAP3K1;MAP3K19;MAP3K2;MAP3K3;MAPK10;MAPK4;MAPK9;MERTK;MET;MINK1;MKNK1;MKNK2;MYLK2;PDGFRA;PDGFRB;PIP…
17.3	435031	1330972	NCI.H1876	1	ERLOTINIB	EGFR	2	0.007812	2.66182	0.975422	0.020867	0.164007	EGFR	176870	AAK1;ABL1;ABL2;ALK;AURKA;AURKB;AURKC;AXL;BLK;BMP2K;BUB1;CAMK2D;CDC42BPG;CIT;COQ8A;COQ8B;CSK;CSNK1D;CSNK1E;DAPK3;DDR1;DMPK;DYRK2;EGFR;EIF2AK2;EIF2AK4;EPHA3;EPHA5;EPHA6;EPHA7;EPHA8;EPHB1;EPHB4;EPHB6;ERBB2;ERBB3;ERBB4;FGR;FLT1;FLT3;FLT4;FRK;GAK;GRK4;HCK;HIPK4;JAK2;JAK3;KDR;KIT;LCK;LRRK2;LTK;LYN;MAP2K5;MAP3K1;MAP3K19;MAP3K2;MAP3K3;MAPK10;MAPK4;MAPK9;MERTK;MET;MINK1;MKNK1;MKNK2;MYLK2;PDGFRA;PDGFRB;PIP…
17.3	435922	1330974	NCI.H220	1	ERLOTINIB	EGFR	2	0.007812	3.48417	0.98478	0.045459	0.872708	EGFR	176870	AAK1;ABL1;ABL2;ALK;AURKA;AURKB;AURKC;AXL;BLK;BMP2K;BUB1;CAMK2D;CDC42BPG;CIT;COQ8A;COQ8B;CSK;CSNK1D;CSNK1E;DAPK3;DDR1;DMPK;DYRK2;EGFR;EIF2AK2;EIF2AK4;EPHA3;EPHA5;EPHA6;EPHA7;EPHA8;EPHB1;EPHB4;EPHB6;ERBB2;ERBB3;ERBB4;FGR;FLT1;FLT3;FLT4;FRK;GAK;GRK4;HCK;HIPK4;JAK2;JAK3;KDR;KIT;LCK;LRRK2;LTK;LYN;MAP2K5;MAP3K1;MAP3K19;MAP3K2;MAP3K3;MAPK10;MAPK4;MAPK9;MERTK;MET;MINK1;MKNK1;MKNK2;MYLK2;PDGFRA;PDGFRB;PIP…
17.3	436169	1330981	NK.92MI	1	ERLOTINIB	EGFR	2	0.007812	2.17575	0.971762	0.097907	-0.25489	EGFR	176870	AAK1;ABL1;ABL2;ALK;AURKA;AURKB;AURKC;AXL;BLK;BMP2K;BUB1;CAMK2D;CDC42BPG;CIT;COQ8A;COQ8B;CSK;CSNK1D;CSNK1E;DAPK3;DDR1;DMPK;DYRK2;EGFR;EIF2AK2;EIF2AK4;EPHA3;EPHA5;EPHA6;EPHA7;EPHA8;EPHB1;EPHB4;EPHB6;ERBB2;ERBB3;ERBB4;FGR;FLT1;FLT3;FLT4;FRK;GAK;GRK4;HCK;HIPK4;JAK2;JAK3;KDR;KIT;LCK;LRRK2;LTK;LYN;MAP2K5;MAP3K1;MAP3K19;MAP3K2;MAP3K3;MAPK10;MAPK4;MAPK9;MERTK;MET;MINK1;MKNK1;MKNK2;MYLK2;PDGFRA;PDGFRB;PIP…
17.3	436270	1330982	NU.DUL.1	1	ERLOTINIB	EGFR	2	0.007812	2.53837	0.992861	0.02077	0.057616	EGFR	176870	AAK1;ABL1;ABL2;ALK;AURKA;AURKB;AURKC;AXL;BLK;BMP2K;BUB1;CAMK2D;CDC42BPG;CIT;COQ8A;COQ8B;CSK;CSNK1D;CSNK1E;DAPK3;DDR1;DMPK;DYRK2;EGFR;EIF2AK2;EIF2AK4;EPHA3;EPHA5;EPHA6;EPHA7;EPHA8;EPHB1;EPHB4;EPHB6;ERBB2;ERBB3;ERBB4;FGR;FLT1;FLT3;FLT4;FRK;GAK;GRK4;HCK;HIPK4;JAK2;JAK3;KDR;KIT;LCK;LRRK2;LTK;LYN;MAP2K5;MAP3K1;MAP3K19;MAP3K2;MAP3K3;MAPK10;MAPK4;MAPK9;MERTK;MET;MINK1;MKNK1;MKNK2;MYLK2;PDGFRA;PDGFRB;PIP…
17.3	436601	1330983	OCI.AML5	1	ERLOTINIB	EGFR	2	0.007812	2.37044	0.97868	0.020987	-0.087103	EGFR	176870	AAK1;ABL1;ABL2;ALK;AURKA;AURKB;AURKC;AXL;BLK;BMP2K;BUB1;CAMK2D;CDC42BPG;CIT;COQ8A;COQ8B;CSK;CSNK1D;CSNK1E;DAPK3;DDR1;DMPK;DYRK2;EGFR;EIF2AK2;EIF2AK4;EPHA3;EPHA5;EPHA6;EPHA7;EPHA8;EPHB1;EPHB4;EPHB6;ERBB2;ERBB3;ERBB4;FGR;FLT1;FLT3;FLT4;FRK;GAK;GRK4;HCK;HIPK4;JAK2;JAK3;KDR;KIT;LCK;LRRK2;LTK;LYN;MAP2K5;MAP3K1;MAP3K19;MAP3K2;MAP3K3;MAPK10;MAPK4;MAPK9;MERTK;MET;MINK1;MKNK1;MKNK2;MYLK2;PDGFRA;PDGFRB;PIP…
17.3	437103	1330984	OCI.LY.19	1	ERLOTINIB	EGFR	2	0.007812	1.34808	0.937731	0.034183	-0.968183	EGFR	176870	AAK1;ABL1;ABL2;ALK;AURKA;AURKB;AURKC;AXL;BLK;BMP2K;BUB1;CAMK2D;CDC42BPG;CIT;COQ8A;COQ8B;CSK;CSNK1D;CSNK1E;DAPK3;DDR1;DMPK;DYRK2;EGFR;EIF2AK2;EIF2AK4;EPHA3;EPHA5;EPHA6;EPHA7;EPHA8;EPHB1;EPHB4;EPHB6;ERBB2;ERBB3;ERBB4;FGR;FLT1;FLT3;FLT4;FRK;GAK;GRK4;HCK;HIPK4;JAK2;JAK3;KDR;KIT;LCK;LRRK2;LTK;LYN;MAP2K5;MAP3K1;MAP3K19;MAP3K2;MAP3K3;MAPK10;MAPK4;MAPK9;MERTK;MET;MINK1;MKNK1;MKNK2;MYLK2;PDGFRA;PDGFRB;PIP…
17.3	437446	1330985	OCI.M1	1	ERLOTINIB	EGFR	2	0.007812	2.34953	0.994995	0.016983	-0.105128	EGFR	176870	AAK1;ABL1;ABL2;ALK;AURKA;AURKB;AURKC;AXL;BLK;BMP2K;BUB1;CAMK2D;CDC42BPG;CIT;COQ8A;COQ8B;CSK;CSNK1D;CSNK1E;DAPK3;DDR1;DMPK;DYRK2;EGFR;EIF2AK2;EIF2AK4;EPHA3;EPHA5;EPHA6;EPHA7;EPHA8;EPHB1;EPHB4;EPHB6;ERBB2;ERBB3;ERBB4;FGR;FLT1;FLT3;FLT4;FRK;GAK;GRK4;HCK;HIPK4;JAK2;JAK3;KDR;KIT;LCK;LRRK2;LTK;LYN;MAP2K5;MAP3K1;MAP3K19;MAP3K2;MAP3K3;MAPK10;MAPK4;MAPK9;MERTK;MET;MINK1;MKNK1;MKNK2;MYLK2;PDGFRA;PDGFRB;PIP…
17.3	438005	1330987	P32.ISH	1	ERLOTINIB	EGFR	2	0.007812	1.29943	0.97486	0.046662	-1.0101	EGFR	176870	AAK1;ABL1;ABL2;ALK;AURKA;AURKB;AURKC;AXL;BLK;BMP2K;BUB1;CAMK2D;CDC42BPG;CIT;COQ8A;COQ8B;CSK;CSNK1D;CSNK1E;DAPK3;DDR1;DMPK;DYRK2;EGFR;EIF2AK2;EIF2AK4;EPHA3;EPHA5;EPHA6;EPHA7;EPHA8;EPHB1;EPHB4;EPHB6;ERBB2;ERBB3;ERBB4;FGR;FLT1;FLT3;FLT4;FRK;GAK;GRK4;HCK;HIPK4;JAK2;JAK3;KDR;KIT;LCK;LRRK2;LTK;LYN;MAP2K5;MAP3K1;MAP3K19;MAP3K2;MAP3K3;MAPK10;MAPK4;MAPK9;MERTK;MET;MINK1;MKNK1;MKNK2;MYLK2;PDGFRA;PDGFRB;PIP…
17.3	438546	1330988	P3HR.1	1	ERLOTINIB	EGFR	2	0.007812	2.83336	0.989332	0.025839	0.311841	EGFR	176870	AAK1;ABL1;ABL2;ALK;AURKA;AURKB;AURKC;AXL;BLK;BMP2K;BUB1;CAMK2D;CDC42BPG;CIT;COQ8A;COQ8B;CSK;CSNK1D;CSNK1E;DAPK3;DDR1;DMPK;DYRK2;EGFR;EIF2AK2;EIF2AK4;EPHA3;EPHA5;EPHA6;EPHA7;EPHA8;EPHB1;EPHB4;EPHB6;ERBB2;ERBB3;ERBB4;FGR;FLT1;FLT3;FLT4;FRK;GAK;GRK4;HCK;HIPK4;JAK2;JAK3;KDR;KIT;LCK;LRRK2;LTK;LYN;MAP2K5;MAP3K1;MAP3K19;MAP3K2;MAP3K3;MAPK10;MAPK4;MAPK9;MERTK;MET;MINK1;MKNK1;MKNK2;MYLK2;PDGFRA;PDGFRB;PIP…
17.3	438713	1330991	PL.21	1	ERLOTINIB	EGFR	2	0.007812	3.64674	0.982824	0.031986	1.01281	EGFR	176870	AAK1;ABL1;ABL2;ALK;AURKA;AURKB;AURKC;AXL;BLK;BMP2K;BUB1;CAMK2D;CDC42BPG;CIT;COQ8A;COQ8B;CSK;CSNK1D;CSNK1E;DAPK3;DDR1;DMPK;DYRK2;EGFR;EIF2AK2;EIF2AK4;EPHA3;EPHA5;EPHA6;EPHA7;EPHA8;EPHB1;EPHB4;EPHB6;ERBB2;ERBB3;ERBB4;FGR;FLT1;FLT3;FLT4;FRK;GAK;GRK4;HCK;HIPK4;JAK2;JAK3;KDR;KIT;LCK;LRRK2;LTK;LYN;MAP2K5;MAP3K1;MAP3K19;MAP3K2;MAP3K3;MAPK10;MAPK4;MAPK9;MERTK;MET;MINK1;MKNK1;MKNK2;MYLK2;PDGFRA;PDGFRB;PIP…
17.3	439580	1330995	RC.K8	1	ERLOTINIB	EGFR	2	0.007812	3.09249	0.9931	0.040537	0.535161	EGFR	176870	AAK1;ABL1;ABL2;ALK;AURKA;AURKB;AURKC;AXL;BLK;BMP2K;BUB1;CAMK2D;CDC42BPG;CIT;COQ8A;COQ8B;CSK;CSNK1D;CSNK1E;DAPK3;DDR1;DMPK;DYRK2;EGFR;EIF2AK2;EIF2AK4;EPHA3;EPHA5;EPHA6;EPHA7;EPHA8;EPHB1;EPHB4;EPHB6;ERBB2;ERBB3;ERBB4;FGR;FLT1;FLT3;FLT4;FRK;GAK;GRK4;HCK;HIPK4;JAK2;JAK3;KDR;KIT;LCK;LRRK2;LTK;LYN;MAP2K5;MAP3K1;MAP3K19;MAP3K2;MAP3K3;MAPK10;MAPK4;MAPK9;MERTK;MET;MINK1;MKNK1;MKNK2;MYLK2;PDGFRA;PDGFRB;PIP…
17.3	440232	1331025	ROS.50	1	ERLOTINIB	EGFR	2	0.007812	4.13201	0.983998	0.026838	1.43102	EGFR	176870	AAK1;ABL1;ABL2;ALK;AURKA;AURKB;AURKC;AXL;BLK;BMP2K;BUB1;CAMK2D;CDC42BPG;CIT;COQ8A;COQ8B;CSK;CSNK1D;CSNK1E;DAPK3;DDR1;DMPK;DYRK2;EGFR;EIF2AK2;EIF2AK4;EPHA3;EPHA5;EPHA6;EPHA7;EPHA8;EPHB1;EPHB4;EPHB6;ERBB2;ERBB3;ERBB4;FGR;FLT1;FLT3;FLT4;FRK;GAK;GRK4;HCK;HIPK4;JAK2;JAK3;KDR;KIT;LCK;LRRK2;LTK;LYN;MAP2K5;MAP3K1;MAP3K19;MAP3K2;MAP3K3;MAPK10;MAPK4;MAPK9;MERTK;MET;MINK1;MKNK1;MKNK2;MYLK2;PDGFRA;PDGFRB;PIP…
17.3	440569	1331031	SCI.1	1	ERLOTINIB	EGFR	2	0.007812	1.38109	0.956207	0.035504	-0.939731	EGFR	176870	AAK1;ABL1;ABL2;ALK;AURKA;AURKB;AURKC;AXL;BLK;BMP2K;BUB1;CAMK2D;CDC42BPG;CIT;COQ8A;COQ8B;CSK;CSNK1D;CSNK1E;DAPK3;DDR1;DMPK;DYRK2;EGFR;EIF2AK2;EIF2AK4;EPHA3;EPHA5;EPHA6;EPHA7;EPHA8;EPHB1;EPHB4;EPHB6;ERBB2;ERBB3;ERBB4;FGR;FLT1;FLT3;FLT4;FRK;GAK;GRK4;HCK;HIPK4;JAK2;JAK3;KDR;KIT;LCK;LRRK2;LTK;LYN;MAP2K5;MAP3K1;MAP3K19;MAP3K2;MAP3K3;MAPK10;MAPK4;MAPK9;MERTK;MET;MINK1;MKNK1;MKNK2;MYLK2;PDGFRA;PDGFRB;PIP…
17.3	440880	1331032	SLVL	1	ERLOTINIB	EGFR	2	0.007812	2.88582	0.976484	0.029932	0.357045	EGFR	176870	AAK1;ABL1;ABL2;ALK;AURKA;AURKB;AURKC;AXL;BLK;BMP2K;BUB1;CAMK2D;CDC42BPG;CIT;COQ8A;COQ8B;CSK;CSNK1D;CSNK1E;DAPK3;DDR1;DMPK;DYRK2;EGFR;EIF2AK2;EIF2AK4;EPHA3;EPHA5;EPHA6;EPHA7;EPHA8;EPHB1;EPHB4;EPHB6;ERBB2;ERBB3;ERBB4;FGR;FLT1;FLT3;FLT4;FRK;GAK;GRK4;HCK;HIPK4;JAK2;JAK3;KDR;KIT;LCK;LRRK2;LTK;LYN;MAP2K5;MAP3K1;MAP3K19;MAP3K2;MAP3K3;MAPK10;MAPK4;MAPK9;MERTK;MET;MINK1;MKNK1;MKNK2;MYLK2;PDGFRA;PDGFRB;PIP…
17.3	441915	1331034	SU.DHL.16	1	ERLOTINIB	EGFR	2	0.007812	1.94816	0.996162	0.017099	-0.451029	EGFR	176870	AAK1;ABL1;ABL2;ALK;AURKA;AURKB;AURKC;AXL;BLK;BMP2K;BUB1;CAMK2D;CDC42BPG;CIT;COQ8A;COQ8B;CSK;CSNK1D;CSNK1E;DAPK3;DDR1;DMPK;DYRK2;EGFR;EIF2AK2;EIF2AK4;EPHA3;EPHA5;EPHA6;EPHA7;EPHA8;EPHB1;EPHB4;EPHB6;ERBB2;ERBB3;ERBB4;FGR;FLT1;FLT3;FLT4;FRK;GAK;GRK4;HCK;HIPK4;JAK2;JAK3;KDR;KIT;LCK;LRRK2;LTK;LYN;MAP2K5;MAP3K1;MAP3K19;MAP3K2;MAP3K3;MAPK10;MAPK4;MAPK9;MERTK;MET;MINK1;MKNK1;MKNK2;MYLK2;PDGFRA;PDGFRB;PIP…
17.3	442250	1331035	SU.DHL.4	1	ERLOTINIB	EGFR	2	0.007812	-0.209545	0.830875	0.102822	-2.31055	EGFR	176870	AAK1;ABL1;ABL2;ALK;AURKA;AURKB;AURKC;AXL;BLK;BMP2K;BUB1;CAMK2D;CDC42BPG;CIT;COQ8A;COQ8B;CSK;CSNK1D;CSNK1E;DAPK3;DDR1;DMPK;DYRK2;EGFR;EIF2AK2;EIF2AK4;EPHA3;EPHA5;EPHA6;EPHA7;EPHA8;EPHB1;EPHB4;EPHB6;ERBB2;ERBB3;ERBB4;FGR;FLT1;FLT3;FLT4;FRK;GAK;GRK4;HCK;HIPK4;JAK2;JAK3;KDR;KIT;LCK;LRRK2;LTK;LYN;MAP2K5;MAP3K1;MAP3K19;MAP3K2;MAP3K3;MAPK10;MAPK4;MAPK9;MERTK;MET;MINK1;MKNK1;MKNK2;MYLK2;PDGFRA;PDGFRB;PIP…
17.3	443083	1331037	SU.DHL.6	1	ERLOTINIB	EGFR	2	0.007812	1.11845	0.969467	0.088242	-1.16608	EGFR	176870	AAK1;ABL1;ABL2;ALK;AURKA;AURKB;AURKC;AXL;BLK;BMP2K;BUB1;CAMK2D;CDC42BPG;CIT;COQ8A;COQ8B;CSK;CSNK1D;CSNK1E;DAPK3;DDR1;DMPK;DYRK2;EGFR;EIF2AK2;EIF2AK4;EPHA3;EPHA5;EPHA6;EPHA7;EPHA8;EPHB1;EPHB4;EPHB6;ERBB2;ERBB3;ERBB4;FGR;FLT1;FLT3;FLT4;FRK;GAK;GRK4;HCK;HIPK4;JAK2;JAK3;KDR;KIT;LCK;LRRK2;LTK;LYN;MAP2K5;MAP3K1;MAP3K19;MAP3K2;MAP3K3;MAPK10;MAPK4;MAPK9;MERTK;MET;MINK1;MKNK1;MKNK2;MYLK2;PDGFRA;PDGFRB;PIP…
17.3	443650	1331038	SU.DHL.8	1	ERLOTINIB	EGFR	2	0.007812	1.59678	0.94908	0.105361	-0.75385	EGFR	176870	AAK1;ABL1;ABL2;ALK;AURKA;AURKB;AURKC;AXL;BLK;BMP2K;BUB1;CAMK2D;CDC42BPG;CIT;COQ8A;COQ8B;CSK;CSNK1D;CSNK1E;DAPK3;DDR1;DMPK;DYRK2;EGFR;EIF2AK2;EIF2AK4;EPHA3;EPHA5;EPHA6;EPHA7;EPHA8;EPHB1;EPHB4;EPHB6;ERBB2;ERBB3;ERBB4;FGR;FLT1;FLT3;FLT4;FRK;GAK;GRK4;HCK;HIPK4;JAK2;JAK3;KDR;KIT;LCK;LRRK2;LTK;LYN;MAP2K5;MAP3K1;MAP3K19;MAP3K2;MAP3K3;MAPK10;MAPK4;MAPK9;MERTK;MET;MINK1;MKNK1;MKNK2;MYLK2;PDGFRA;PDGFRB;PIP…
17.3	444167	1331039	SUP.HD1	1	ERLOTINIB	EGFR	2	0.007812	2.9689	0.986118	0.038251	0.428648	EGFR	176870	AAK1;ABL1;ABL2;ALK;AURKA;AURKB;AURKC;AXL;BLK;BMP2K;BUB1;CAMK2D;CDC42BPG;CIT;COQ8A;COQ8B;CSK;CSNK1D;CSNK1E;DAPK3;DDR1;DMPK;DYRK2;EGFR;EIF2AK2;EIF2AK4;EPHA3;EPHA5;EPHA6;EPHA7;EPHA8;EPHB1;EPHB4;EPHB6;ERBB2;ERBB3;ERBB4;FGR;FLT1;FLT3;FLT4;FRK;GAK;GRK4;HCK;HIPK4;JAK2;JAK3;KDR;KIT;LCK;LRRK2;LTK;LYN;MAP2K5;MAP3K1;MAP3K19;MAP3K2;MAP3K3;MAPK10;MAPK4;MAPK9;MERTK;MET;MINK1;MKNK1;MKNK2;MYLK2;PDGFRA;PDGFRB;PIP…
17.3	444710	1331040	SUP.M2	1	ERLOTINIB	EGFR	2	0.007812	1.95036	0.990159	0.013938	-0.449135	EGFR	176870	AAK1;ABL1;ABL2;ALK;AURKA;AURKB;AURKC;AXL;BLK;BMP2K;BUB1;CAMK2D;CDC42BPG;CIT;COQ8A;COQ8B;CSK;CSNK1D;CSNK1E;DAPK3;DDR1;DMPK;DYRK2;EGFR;EIF2AK2;EIF2AK4;EPHA3;EPHA5;EPHA6;EPHA7;EPHA8;EPHB1;EPHB4;EPHB6;ERBB2;ERBB3;ERBB4;FGR;FLT1;FLT3;FLT4;FRK;GAK;GRK4;HCK;HIPK4;JAK2;JAK3;KDR;KIT;LCK;LRRK2;LTK;LYN;MAP2K5;MAP3K1;MAP3K19;MAP3K2;MAP3K3;MAPK10;MAPK4;MAPK9;MERTK;MET;MINK1;MKNK1;MKNK2;MYLK2;PDGFRA;PDGFRB;PIP…
17.3	445253	1331043	TERA.1	1	ERLOTINIB	EGFR	2	0.007812	3.38665	0.982356	0.027221	0.788665	EGFR	176870	AAK1;ABL1;ABL2;ALK;AURKA;AURKB;AURKC;AXL;BLK;BMP2K;BUB1;CAMK2D;CDC42BPG;CIT;COQ8A;COQ8B;CSK;CSNK1D;CSNK1E;DAPK3;DDR1;DMPK;DYRK2;EGFR;EIF2AK2;EIF2AK4;EPHA3;EPHA5;EPHA6;EPHA7;EPHA8;EPHB1;EPHB4;EPHB6;ERBB2;ERBB3;ERBB4;FGR;FLT1;FLT3;FLT4;FRK;GAK;GRK4;HCK;HIPK4;JAK2;JAK3;KDR;KIT;LCK;LRRK2;LTK;LYN;MAP2K5;MAP3K1;MAP3K19;MAP3K2;MAP3K3;MAPK10;MAPK4;MAPK9;MERTK;MET;MINK1;MKNK1;MKNK2;MYLK2;PDGFRA;PDGFRB;PIP…
17.3	445337	1331044	TF.1	1	ERLOTINIB	EGFR	2	0.007812	2.81661	0.98032	0.038015	0.297405	EGFR	176870	AAK1;ABL1;ABL2;ALK;AURKA;AURKB;AURKC;AXL;BLK;BMP2K;BUB1;CAMK2D;CDC42BPG;CIT;COQ8A;COQ8B;CSK;CSNK1D;CSNK1E;DAPK3;DDR1;DMPK;DYRK2;EGFR;EIF2AK2;EIF2AK4;EPHA3;EPHA5;EPHA6;EPHA7;EPHA8;EPHB1;EPHB4;EPHB6;ERBB2;ERBB3;ERBB4;FGR;FLT1;FLT3;FLT4;FRK;GAK;GRK4;HCK;HIPK4;JAK2;JAK3;KDR;KIT;LCK;LRRK2;LTK;LYN;MAP2K5;MAP3K1;MAP3K19;MAP3K2;MAP3K3;MAPK10;MAPK4;MAPK9;MERTK;MET;MINK1;MKNK1;MKNK2;MYLK2;PDGFRA;PDGFRB;PIP…
17.3	445504	1331045	TK	1	ERLOTINIB	EGFR	2	0.007812	2.3093	0.977188	0.077457	-0.139797	EGFR	176870	AAK1;ABL1;ABL2;ALK;AURKA;AURKB;AURKC;AXL;BLK;BMP2K;BUB1;CAMK2D;CDC42BPG;CIT;COQ8A;COQ8B;CSK;CSNK1D;CSNK1E;DAPK3;DDR1;DMPK;DYRK2;EGFR;EIF2AK2;EIF2AK4;EPHA3;EPHA5;EPHA6;EPHA7;EPHA8;EPHB1;EPHB4;EPHB6;ERBB2;ERBB3;ERBB4;FGR;FLT1;FLT3;FLT4;FRK;GAK;GRK4;HCK;HIPK4;JAK2;JAK3;KDR;KIT;LCK;LRRK2;LTK;LYN;MAP2K5;MAP3K1;MAP3K19;MAP3K2;MAP3K3;MAPK10;MAPK4;MAPK9;MERTK;MET;MINK1;MKNK1;MKNK2;MYLK2;PDGFRA;PDGFRB;PIP…
17.3	446030	1331046	TOLEDO	1	ERLOTINIB	EGFR	2	0.007812	3.35349	0.978955	0.03578	0.760088	EGFR	176870	AAK1;ABL1;ABL2;ALK;AURKA;AURKB;AURKC;AXL;BLK;BMP2K;BUB1;CAMK2D;CDC42BPG;CIT;COQ8A;COQ8B;CSK;CSNK1D;CSNK1E;DAPK3;DDR1;DMPK;DYRK2;EGFR;EIF2AK2;EIF2AK4;EPHA3;EPHA5;EPHA6;EPHA7;EPHA8;EPHB1;EPHB4;EPHB6;ERBB2;ERBB3;ERBB4;FGR;FLT1;FLT3;FLT4;FRK;GAK;GRK4;HCK;HIPK4;JAK2;JAK3;KDR;KIT;LCK;LRRK2;LTK;LYN;MAP2K5;MAP3K1;MAP3K19;MAP3K2;MAP3K3;MAPK10;MAPK4;MAPK9;MERTK;MET;MINK1;MKNK1;MKNK2;MYLK2;PDGFRA;PDGFRB;PIP…
17.3	446196	1331048	VAL	1	ERLOTINIB	EGFR	2	0.007812	2.51991	0.972899	0.040176	0.041706	EGFR	176870	AAK1;ABL1;ABL2;ALK;AURKA;AURKB;AURKC;AXL;BLK;BMP2K;BUB1;CAMK2D;CDC42BPG;CIT;COQ8A;COQ8B;CSK;CSNK1D;CSNK1E;DAPK3;DDR1;DMPK;DYRK2;EGFR;EIF2AK2;EIF2AK4;EPHA3;EPHA5;EPHA6;EPHA7;EPHA8;EPHB1;EPHB4;EPHB6;ERBB2;ERBB3;ERBB4;FGR;FLT1;FLT3;FLT4;FRK;GAK;GRK4;HCK;HIPK4;JAK2;JAK3;KDR;KIT;LCK;LRRK2;LTK;LYN;MAP2K5;MAP3K1;MAP3K19;MAP3K2;MAP3K3;MAPK10;MAPK4;MAPK9;MERTK;MET;MINK1;MKNK1;MKNK2;MYLK2;PDGFRA;PDGFRB;PIP…
17.3	446743	1331049	WIL2.NS	1	ERLOTINIB	EGFR	2	0.007812	2.0715	0.9842	0.09786	-0.344731	EGFR	176870	AAK1;ABL1;ABL2;ALK;AURKA;AURKB;AURKC;AXL;BLK;BMP2K;BUB1;CAMK2D;CDC42BPG;CIT;COQ8A;COQ8B;CSK;CSNK1D;CSNK1E;DAPK3;DDR1;DMPK;DYRK2;EGFR;EIF2AK2;EIF2AK4;EPHA3;EPHA5;EPHA6;EPHA7;EPHA8;EPHB1;EPHB4;EPHB6;ERBB2;ERBB3;ERBB4;FGR;FLT1;FLT3;FLT4;FRK;GAK;GRK4;HCK;HIPK4;JAK2;JAK3;KDR;KIT;LCK;LRRK2;LTK;LYN;MAP2K5;MAP3K1;MAP3K19;MAP3K2;MAP3K3;MAPK10;MAPK4;MAPK9;MERTK;MET;MINK1;MKNK1;MKNK2;MYLK2;PDGFRA;PDGFRB;PIP…
17.3	447306	1331050	WSU.DLCL2	1	ERLOTINIB	EGFR	2	0.007812	2.72464	0.992474	0.032133	0.21814	EGFR	176870	AAK1;ABL1;ABL2;ALK;AURKA;AURKB;AURKC;AXL;BLK;BMP2K;BUB1;CAMK2D;CDC42BPG;CIT;COQ8A;COQ8B;CSK;CSNK1D;CSNK1E;DAPK3;DDR1;DMPK;DYRK2;EGFR;EIF2AK2;EIF2AK4;EPHA3;EPHA5;EPHA6;EPHA7;EPHA8;EPHB1;EPHB4;EPHB6;ERBB2;ERBB3;ERBB4;FGR;FLT1;FLT3;FLT4;FRK;GAK;GRK4;HCK;HIPK4;JAK2;JAK3;KDR;KIT;LCK;LRRK2;LTK;LYN;MAP2K5;MAP3K1;MAP3K19;MAP3K2;MAP3K3;MAPK10;MAPK4;MAPK9;MERTK;MET;MINK1;MKNK1;MKNK2;MYLK2;PDGFRA;PDGFRB;PIP…
17.3	448121	1333014	MKL.1.SUBCLONE.2	1	ERLOTINIB	EGFR	2	0.007812	3.59984	0.985663	0.025919	0.972392	EGFR	176870	AAK1;ABL1;ABL2;ALK;AURKA;AURKB;AURKC;AXL;BLK;BMP2K;BUB1;CAMK2D;CDC42BPG;CIT;COQ8A;COQ8B;CSK;CSNK1D;CSNK1E;DAPK3;DDR1;DMPK;DYRK2;EGFR;EIF2AK2;EIF2AK4;EPHA3;EPHA5;EPHA6;EPHA7;EPHA8;EPHB1;EPHB4;EPHB6;ERBB2;ERBB3;ERBB4;FGR;FLT1;FLT3;FLT4;FRK;GAK;GRK4;HCK;HIPK4;JAK2;JAK3;KDR;KIT;LCK;LRRK2;LTK;LYN;MAP2K5;MAP3K1;MAP3K19;MAP3K2;MAP3K3;MAPK10;MAPK4;MAPK9;MERTK;MET;MINK1;MKNK1;MKNK2;MYLK2;PDGFRA;PDGFRB;PIP…
17.3	448288	1333015	MKL.2	1	ERLOTINIB	EGFR	2	0.007812	3.50029	0.97026	0.04843	0.886601	EGFR	176870	AAK1;ABL1;ABL2;ALK;AURKA;AURKB;AURKC;AXL;BLK;BMP2K;BUB1;CAMK2D;CDC42BPG;CIT;COQ8A;COQ8B;CSK;CSNK1D;CSNK1E;DAPK3;DDR1;DMPK;DYRK2;EGFR;EIF2AK2;EIF2AK4;EPHA3;EPHA5;EPHA6;EPHA7;EPHA8;EPHB1;EPHB4;EPHB6;ERBB2;ERBB3;ERBB4;FGR;FLT1;FLT3;FLT4;FRK;GAK;GRK4;HCK;HIPK4;JAK2;JAK3;KDR;KIT;LCK;LRRK2;LTK;LYN;MAP2K5;MAP3K1;MAP3K19;MAP3K2;MAP3K3;MAPK10;MAPK4;MAPK9;MERTK;MET;MINK1;MKNK1;MKNK2;MYLK2;PDGFRA;PDGFRB;PIP…
17.3	3	683665	MC.CAR	5	SUNITINIB	PDGFR, KIT, VEGFR, FLT3, RET, CSF1R	8	0.03125	2.16968	0.903412	0.023886	-0.154151	KIT;FLT3;RET;CSF1R;PDGFRA;PDGFRB;KDR	5329102	AAK1;ABL1;ABL2;AKT2;ALK;ANKK1;AURKA;AURKB;AURKC;AXL;BLK;BMP2K;BMPR1B;BMPR2;BRSK1;BRSK2;BTK;CAMK1;CAMK1D;CAMK1G;CAMK2A;CAMK2B;CAMK2D;CAMK2G;CAMK4;CAMKK1;CAMKK2;CDK14;CDK16;CDK17;CDK18;CDK3;CDK4;CDK5;CDK7;CDKL2;CDPK1;CHEK1;CHEK2;CHUK;CIT;CLK1;CLK2;CLK4;CSF1R;CSNK1A1;CSNK1A1L;CSNK1D;CSNK1E;CSNK1G1;CSNK1G2;CSNK1G3;CSNK2A1;CSNK2A1;CSNK2A3;CSNK2A2;DAPK1;DAPK2;DAPK3;DCLK1;DCLK2;DCLK3;DDR1;DDR2;DSTYK;DYR…
17.3	1484	684055	ES3	5	SUNITINIB	PDGFR, KIT, VEGFR, FLT3, RET, CSF1R	8	0.03125	3.13632	0.939725	0.022194	0.42445	KIT;FLT3;RET;CSF1R;PDGFRA;PDGFRB;KDR	5329102	AAK1;ABL1;ABL2;AKT2;ALK;ANKK1;AURKA;AURKB;AURKC;AXL;BLK;BMP2K;BMPR1B;BMPR2;BRSK1;BRSK2;BTK;CAMK1;CAMK1D;CAMK1G;CAMK2A;CAMK2B;CAMK2D;CAMK2G;CAMK4;CAMKK1;CAMKK2;CDK14;CDK16;CDK17;CDK18;CDK3;CDK4;CDK5;CDK7;CDKL2;CDPK1;CHEK1;CHEK2;CHUK;CIT;CLK1;CLK2;CLK4;CSF1R;CSNK1A1;CSNK1A1L;CSNK1D;CSNK1E;CSNK1G1;CSNK1G2;CSNK1G3;CSNK2A1;CSNK2A1;CSNK2A3;CSNK2A2;DAPK1;DAPK2;DAPK3;DCLK1;DCLK2;DCLK3;DDR1;DDR2;DSTYK;DYR…
17.3	1793	684057	ES5	5	SUNITINIB	PDGFR, KIT, VEGFR, FLT3, RET, CSF1R	8	0.03125	3.24851	0.934002	0.023002	0.491602	KIT;FLT3;RET;CSF1R;PDGFRA;PDGFRB;KDR	5329102	AAK1;ABL1;ABL2;AKT2;ALK;ANKK1;AURKA;AURKB;AURKC;AXL;BLK;BMP2K;BMPR1B;BMPR2;BRSK1;BRSK2;BTK;CAMK1;CAMK1D;CAMK1G;CAMK2A;CAMK2B;CAMK2D;CAMK2G;CAMK4;CAMKK1;CAMKK2;CDK14;CDK16;CDK17;CDK18;CDK3;CDK4;CDK5;CDK7;CDKL2;CDPK1;CHEK1;CHEK2;CHUK;CIT;CLK1;CLK2;CLK4;CSF1R;CSNK1A1;CSNK1A1L;CSNK1D;CSNK1E;CSNK1G1;CSNK1G2;CSNK1G3;CSNK2A1;CSNK2A1;CSNK2A3;CSNK2A2;DAPK1;DAPK2;DAPK3;DCLK1;DCLK2;DCLK3;DDR1;DDR2;DSTYK;DYR…
17.3	2179	684059	ES7	5	SUNITINIB	PDGFR, KIT, VEGFR, FLT3, RET, CSF1R	8	0.03125	2.9764	0.934928	0.077716	0.328725	KIT;FLT3;RET;CSF1R;PDGFRA;PDGFRB;KDR	5329102	AAK1;ABL1;ABL2;AKT2;ALK;ANKK1;AURKA;AURKB;AURKC;AXL;BLK;BMP2K;BMPR1B;BMPR2;BRSK1;BRSK2;BTK;CAMK1;CAMK1D;CAMK1G;CAMK2A;CAMK2B;CAMK2D;CAMK2G;CAMK4;CAMKK1;CAMKK2;CDK14;CDK16;CDK17;CDK18;CDK3;CDK4;CDK5;CDK7;CDKL2;CDPK1;CHEK1;CHEK2;CHUK;CIT;CLK1;CLK2;CLK4;CSF1R;CSNK1A1;CSNK1A1L;CSNK1D;CSNK1E;CSNK1G1;CSNK1G2;CSNK1G3;CSNK2A1;CSNK2A1;CSNK2A3;CSNK2A2;DAPK1;DAPK2;DAPK3;DCLK1;DCLK2;DCLK3;DDR1;DDR2;DSTYK;DYR…
17.3	2756	684062	EW.11	5	SUNITINIB	PDGFR, KIT, VEGFR, FLT3, RET, CSF1R	8	0.03125	3.59003	0.934867	0.05962	0.696028	KIT;FLT3;RET;CSF1R;PDGFRA;PDGFRB;KDR	5329102	AAK1;ABL1;ABL2;AKT2;ALK;ANKK1;AURKA;AURKB;AURKC;AXL;BLK;BMP2K;BMPR1B;BMPR2;BRSK1;BRSK2;BTK;CAMK1;CAMK1D;CAMK1G;CAMK2A;CAMK2B;CAMK2D;CAMK2G;CAMK4;CAMKK1;CAMKK2;CDK14;CDK16;CDK17;CDK18;CDK3;CDK4;CDK5;CDK7;CDKL2;CDPK1;CHEK1;CHEK2;CHUK;CIT;CLK1;CLK2;CLK4;CSF1R;CSNK1A1;CSNK1A1L;CSNK1D;CSNK1E;CSNK1G1;CSNK1G2;CSNK1G3;CSNK2A1;CSNK2A1;CSNK2A3;CSNK2A2;DAPK1;DAPK2;DAPK3;DCLK1;DCLK2;DCLK3;DDR1;DDR2;DSTYK;DYR…
17.3	3335	684072	SK.ES.1	5	SUNITINIB	PDGFR, KIT, VEGFR, FLT3, RET, CSF1R	8	0.03125	0.82703	0.724743	0.06185	-0.957824	KIT;FLT3;RET;CSF1R;PDGFRA;PDGFRB;KDR	5329102	AAK1;ABL1;ABL2;AKT2;ALK;ANKK1;AURKA;AURKB;AURKC;AXL;BLK;BMP2K;BMPR1B;BMPR2;BRSK1;BRSK2;BTK;CAMK1;CAMK1D;CAMK1G;CAMK2A;CAMK2B;CAMK2D;CAMK2G;CAMK4;CAMKK1;CAMKK2;CDK14;CDK16;CDK17;CDK18;CDK3;CDK4;CDK5;CDK7;CDKL2;CDPK1;CHEK1;CHEK2;CHUK;CIT;CLK1;CLK2;CLK4;CSF1R;CSNK1A1;CSNK1A1L;CSNK1D;CSNK1E;CSNK1G1;CSNK1G2;CSNK1G3;CSNK2A1;CSNK2A1;CSNK2A3;CSNK2A2;DAPK1;DAPK2;DAPK3;DCLK1;DCLK2;DCLK3;DDR1;DDR2;DSTYK;DYR…
17.3	3880	684681	NCI.H1395	5	SUNITINIB	PDGFR, KIT, VEGFR, FLT3, RET, CSF1R	8	0.03125	5.11893	0.975737	0.03646	1.61118	KIT;FLT3;RET;CSF1R;PDGFRA;PDGFRB;KDR	5329102	AAK1;ABL1;ABL2;AKT2;ALK;ANKK1;AURKA;AURKB;AURKC;AXL;BLK;BMP2K;BMPR1B;BMPR2;BRSK1;BRSK2;BTK;CAMK1;CAMK1D;CAMK1G;CAMK2A;CAMK2B;CAMK2D;CAMK2G;CAMK4;CAMKK1;CAMKK2;CDK14;CDK16;CDK17;CDK18;CDK3;CDK4;CDK5;CDK7;CDKL2;CDPK1;CHEK1;CHEK2;CHUK;CIT;CLK1;CLK2;CLK4;CSF1R;CSNK1A1;CSNK1A1L;CSNK1D;CSNK1E;CSNK1G1;CSNK1G2;CSNK1G3;CSNK2A1;CSNK2A1;CSNK2A3;CSNK2A2;DAPK1;DAPK2;DAPK3;DCLK1;DCLK2;DCLK3;DDR1;DDR2;DSTYK;DYR…
17.3	4339	687448	COLO.829	5	SUNITINIB	PDGFR, KIT, VEGFR, FLT3, RET, CSF1R	8	0.03125	5.70415	0.978139	0.076764	1.96147	KIT;FLT3;RET;CSF1R;PDGFRA;PDGFRB;KDR	5329102	AAK1;ABL1;ABL2;AKT2;ALK;ANKK1;AURKA;AURKB;AURKC;AXL;BLK;BMP2K;BMPR1B;BMPR2;BRSK1;BRSK2;BTK;CAMK1;CAMK1D;CAMK1G;CAMK2A;CAMK2B;CAMK2D;CAMK2G;CAMK4;CAMKK1;CAMKK2;CDK14;CDK16;CDK17;CDK18;CDK3;CDK4;CDK5;CDK7;CDKL2;CDPK1;CHEK1;CHEK2;CHUK;CIT;CLK1;CLK2;CLK4;CSF1R;CSNK1A1;CSNK1A1L;CSNK1D;CSNK1E;CSNK1G1;CSNK1G2;CSNK1G3;CSNK2A1;CSNK2A1;CSNK2A3;CSNK2A2;DAPK1;DAPK2;DAPK3;DCLK1;DCLK2;DCLK3;DDR1;DDR2;DSTYK;DYR…
17.3	8858	687562	X8.MG.BA	5	SUNITINIB	PDGFR, KIT, VEGFR, FLT3, RET, CSF1R	8	0.03125	1.93643	0.873377	0.034639	-0.293773	KIT;FLT3;RET;CSF1R;PDGFRA;PDGFRB;KDR	5329102	AAK1;ABL1;ABL2;AKT2;ALK;ANKK1;AURKA;AURKB;AURKC;AXL;BLK;BMP2K;BMPR1B;BMPR2;BRSK1;BRSK2;BTK;CAMK1;CAMK1D;CAMK1G;CAMK2A;CAMK2B;CAMK2D;CAMK2G;CAMK4;CAMKK1;CAMKK2;CDK14;CDK16;CDK17;CDK18;CDK3;CDK4;CDK5;CDK7;CDKL2;CDPK1;CHEK1;CHEK2;CHUK;CIT;CLK1;CLK2;CLK4;CSF1R;CSNK1A1;CSNK1A1L;CSNK1D;CSNK1E;CSNK1G1;CSNK1G2;CSNK1G3;CSNK2A1;CSNK2A1;CSNK2A3;CSNK2A2;DAPK1;DAPK2;DAPK3;DCLK1;DCLK2;DCLK3;DDR1;DDR2;DSTYK;DYR…
17.3	9876	687568	GB.1	5	SUNITINIB	PDGFR, KIT, VEGFR, FLT3, RET, CSF1R	8	0.03125	0.193387	0.628642	0.138426	-1.3371	KIT;FLT3;RET;CSF1R;PDGFRA;PDGFRB;KDR	5329102	AAK1;ABL1;ABL2;AKT2;ALK;ANKK1;AURKA;AURKB;AURKC;AXL;BLK;BMP2K;BMPR1B;BMPR2;BRSK1;BRSK2;BTK;CAMK1;CAMK1D;CAMK1G;CAMK2A;CAMK2B;CAMK2D;CAMK2G;CAMK4;CAMKK1;CAMKK2;CDK14;CDK16;CDK17;CDK18;CDK3;CDK4;CDK5;CDK7;CDKL2;CDPK1;CHEK1;CHEK2;CHUK;CIT;CLK1;CLK2;CLK4;CSF1R;CSNK1A1;CSNK1A1L;CSNK1D;CSNK1E;CSNK1G1;CSNK1G2;CSNK1G3;CSNK2A1;CSNK2A1;CSNK2A3;CSNK2A2;DAPK1;DAPK2;DAPK3;DCLK1;DCLK2;DCLK3;DDR1;DDR2;DSTYK;DYR…
17.3	11457	687590	U.87.MG	5	SUNITINIB	PDGFR, KIT, VEGFR, FLT3, RET, CSF1R	8	0.03125	5.06026	0.982569	0.022811	1.57606	KIT;FLT3;RET;CSF1R;PDGFRA;PDGFRB;KDR	5329102	AAK1;ABL1;ABL2;AKT2;ALK;ANKK1;AURKA;AURKB;AURKC;AXL;BLK;BMP2K;BMPR1B;BMPR2;BRSK1;BRSK2;BTK;CAMK1;CAMK1D;CAMK1G;CAMK2A;CAMK2B;CAMK2D;CAMK2G;CAMK4;CAMKK1;CAMKK2;CDK14;CDK16;CDK17;CDK18;CDK3;CDK4;CDK5;CDK7;CDKL2;CDPK1;CHEK1;CHEK2;CHUK;CIT;CLK1;CLK2;CLK4;CSF1R;CSNK1A1;CSNK1A1L;CSNK1D;CSNK1E;CSNK1G1;CSNK1G2;CSNK1G3;CSNK2A1;CSNK2A1;CSNK2A3;CSNK2A2;DAPK1;DAPK2;DAPK3;DCLK1;DCLK2;DCLK3;DDR1;DDR2;DSTYK;DYR…
17.3	12559	687600	NCI.H720	5	SUNITINIB	PDGFR, KIT, VEGFR, FLT3, RET, CSF1R	8	0.03125	4.12348	0.985206	0.03491	1.01533	KIT;FLT3;RET;CSF1R;PDGFRA;PDGFRB;KDR	5329102	AAK1;ABL1;ABL2;AKT2;ALK;ANKK1;AURKA;AURKB;AURKC;AXL;BLK;BMP2K;BMPR1B;BMPR2;BRSK1;BRSK2;BTK;CAMK1;CAMK1D;CAMK1G;CAMK2A;CAMK2B;CAMK2D;CAMK2G;CAMK4;CAMKK1;CAMKK2;CDK14;CDK16;CDK17;CDK18;CDK3;CDK4;CDK5;CDK7;CDKL2;CDPK1;CHEK1;CHEK2;CHUK;CIT;CLK1;CLK2;CLK4;CSF1R;CSNK1A1;CSNK1A1L;CSNK1D;CSNK1E;CSNK1G1;CSNK1G2;CSNK1G3;CSNK2A1;CSNK2A1;CSNK2A3;CSNK2A2;DAPK1;DAPK2;DAPK3;DCLK1;DCLK2;DCLK3;DDR1;DDR2;DSTYK;DYR…
17.3	15493	687799	NCI.H1648	5	SUNITINIB	PDGFR, KIT, VEGFR, FLT3, RET, CSF1R	8	0.03125	2.30053	0.885161	0.089251	-0.075828	KIT;FLT3;RET;CSF1R;PDGFRA;PDGFRB;KDR	5329102	AAK1;ABL1;ABL2;AKT2;ALK;ANKK1;AURKA;AURKB;AURKC;AXL;BLK;BMP2K;BMPR1B;BMPR2;BRSK1;BRSK2;BTK;CAMK1;CAMK1D;CAMK1G;CAMK2A;CAMK2B;CAMK2D;CAMK2G;CAMK4;CAMKK1;CAMKK2;CDK14;CDK16;CDK17;CDK18;CDK3;CDK4;CDK5;CDK7;CDKL2;CDPK1;CHEK1;CHEK2;CHUK;CIT;CLK1;CLK2;CLK4;CSF1R;CSNK1A1;CSNK1A1L;CSNK1D;CSNK1E;CSNK1G1;CSNK1G2;CSNK1G3;CSNK2A1;CSNK2A1;CSNK2A3;CSNK2A2;DAPK1;DAPK2;DAPK3;DCLK1;DCLK2;DCLK3;DDR1;DDR2;DSTYK;DYR…
17.3	16792	687804	NCI.H1770	5	SUNITINIB	PDGFR, KIT, VEGFR, FLT3, RET, CSF1R	8	0.03125	2.2	0.90872	0.049477	-0.136007	KIT;FLT3;RET;CSF1R;PDGFRA;PDGFRB;KDR	5329102	AAK1;ABL1;ABL2;AKT2;ALK;ANKK1;AURKA;AURKB;AURKC;AXL;BLK;BMP2K;BMPR1B;BMPR2;BRSK1;BRSK2;BTK;CAMK1;CAMK1D;CAMK1G;CAMK2A;CAMK2B;CAMK2D;CAMK2G;CAMK4;CAMKK1;CAMKK2;CDK14;CDK16;CDK17;CDK18;CDK3;CDK4;CDK5;CDK7;CDKL2;CDPK1;CHEK1;CHEK2;CHUK;CIT;CLK1;CLK2;CLK4;CSF1R;CSNK1A1;CSNK1A1L;CSNK1D;CSNK1E;CSNK1G1;CSNK1G2;CSNK1G3;CSNK2A1;CSNK2A1;CSNK2A3;CSNK2A2;DAPK1;DAPK2;DAPK3;DCLK1;DCLK2;DCLK3;DDR1;DDR2;DSTYK;DYR…
17.3	17135	687807	NCI.H1838	5	SUNITINIB	PDGFR, KIT, VEGFR, FLT3, RET, CSF1R	8	0.03125	4.79564	0.976247	0.020863	1.41767	KIT;FLT3;RET;CSF1R;PDGFRA;PDGFRB;KDR	5329102	AAK1;ABL1;ABL2;AKT2;ALK;ANKK1;AURKA;AURKB;AURKC;AXL;BLK;BMP2K;BMPR1B;BMPR2;BRSK1;BRSK2;BTK;CAMK1;CAMK1D;CAMK1G;CAMK2A;CAMK2B;CAMK2D;CAMK2G;CAMK4;CAMKK1;CAMKK2;CDK14;CDK16;CDK17;CDK18;CDK3;CDK4;CDK5;CDK7;CDKL2;CDPK1;CHEK1;CHEK2;CHUK;CIT;CLK1;CLK2;CLK4;CSF1R;CSNK1A1;CSNK1A1L;CSNK1D;CSNK1E;CSNK1G1;CSNK1G2;CSNK1G3;CSNK2A1;CSNK2A1;CSNK2A3;CSNK2A2;DAPK1;DAPK2;DAPK3;DCLK1;DCLK2;DCLK3;DDR1;DDR2;DSTYK;DYR…
17.3	18137	687814	NCI.H2126	5	SUNITINIB	PDGFR, KIT, VEGFR, FLT3, RET, CSF1R	8	0.03125	3.95865	0.949708	0.038797	0.916671	KIT;FLT3;RET;CSF1R;PDGFRA;PDGFRB;KDR	5329102	AAK1;ABL1;ABL2;AKT2;ALK;ANKK1;AURKA;AURKB;AURKC;AXL;BLK;BMP2K;BMPR1B;BMPR2;BRSK1;BRSK2;BTK;CAMK1;CAMK1D;CAMK1G;CAMK2A;CAMK2B;CAMK2D;CAMK2G;CAMK4;CAMKK1;CAMKK2;CDK14;CDK16;CDK17;CDK18;CDK3;CDK4;CDK5;CDK7;CDKL2;CDPK1;CHEK1;CHEK2;CHUK;CIT;CLK1;CLK2;CLK4;CSF1R;CSNK1A1;CSNK1A1L;CSNK1D;CSNK1E;CSNK1G1;CSNK1G2;CSNK1G3;CSNK2A1;CSNK2A1;CSNK2A3;CSNK2A2;DAPK1;DAPK2;DAPK3;DCLK1;DCLK2;DCLK3;DDR1;DDR2;DSTYK;DYR…
17.3	21560	687983	DMS.114	5	SUNITINIB	PDGFR, KIT, VEGFR, FLT3, RET, CSF1R	8	0.03125	4.22256	0.968229	0.019011	1.07464	KIT;FLT3;RET;CSF1R;PDGFRA;PDGFRB;KDR	5329102	AAK1;ABL1;ABL2;AKT2;ALK;ANKK1;AURKA;AURKB;AURKC;AXL;BLK;BMP2K;BMPR1B;BMPR2;BRSK1;BRSK2;BTK;CAMK1;CAMK1D;CAMK1G;CAMK2A;CAMK2B;CAMK2D;CAMK2G;CAMK4;CAMKK1;CAMKK2;CDK14;CDK16;CDK17;CDK18;CDK3;CDK4;CDK5;CDK7;CDKL2;CDPK1;CHEK1;CHEK2;CHUK;CIT;CLK1;CLK2;CLK4;CSF1R;CSNK1A1;CSNK1A1L;CSNK1D;CSNK1E;CSNK1G1;CSNK1G2;CSNK1G3;CSNK2A1;CSNK2A1;CSNK2A3;CSNK2A2;DAPK1;DAPK2;DAPK3;DCLK1;DCLK2;DCLK3;DDR1;DDR2;DSTYK;DYR…
17.3	22138	687984	DMS.153	5	SUNITINIB	PDGFR, KIT, VEGFR, FLT3, RET, CSF1R	8	0.03125	5.63982	0.976938	0.026984	1.92297	KIT;FLT3;RET;CSF1R;PDGFRA;PDGFRB;KDR	5329102	AAK1;ABL1;ABL2;AKT2;ALK;ANKK1;AURKA;AURKB;AURKC;AXL;BLK;BMP2K;BMPR1B;BMPR2;BRSK1;BRSK2;BTK;CAMK1;CAMK1D;CAMK1G;CAMK2A;CAMK2B;CAMK2D;CAMK2G;CAMK4;CAMKK1;CAMKK2;CDK14;CDK16;CDK17;CDK18;CDK3;CDK4;CDK5;CDK7;CDKL2;CDPK1;CHEK1;CHEK2;CHUK;CIT;CLK1;CLK2;CLK4;CSF1R;CSNK1A1;CSNK1A1L;CSNK1D;CSNK1E;CSNK1G1;CSNK1G2;CSNK1G3;CSNK2A1;CSNK2A1;CSNK2A3;CSNK2A2;DAPK1;DAPK2;DAPK3;DCLK1;DCLK2;DCLK3;DDR1;DDR2;DSTYK;DYR…
17.3	23288	687997	NCI.H1092	5	SUNITINIB	PDGFR, KIT, VEGFR, FLT3, RET, CSF1R	8	0.03125	3.93277	0.97317	0.061045	0.901179	KIT;FLT3;RET;CSF1R;PDGFRA;PDGFRB;KDR	5329102	AAK1;ABL1;ABL2;AKT2;ALK;ANKK1;AURKA;AURKB;AURKC;AXL;BLK;BMP2K;BMPR1B;BMPR2;BRSK1;BRSK2;BTK;CAMK1;CAMK1D;CAMK1G;CAMK2A;CAMK2B;CAMK2D;CAMK2G;CAMK4;CAMKK1;CAMKK2;CDK14;CDK16;CDK17;CDK18;CDK3;CDK4;CDK5;CDK7;CDKL2;CDPK1;CHEK1;CHEK2;CHUK;CIT;CLK1;CLK2;CLK4;CSF1R;CSNK1A1;CSNK1A1L;CSNK1D;CSNK1E;CSNK1G1;CSNK1G2;CSNK1G3;CSNK2A1;CSNK2A1;CSNK2A3;CSNK2A2;DAPK1;DAPK2;DAPK3;DCLK1;DCLK2;DCLK3;DDR1;DDR2;DSTYK;DYR…
17.3	23913	688001	NCI.H1417	5	SUNITINIB	PDGFR, KIT, VEGFR, FLT3, RET, CSF1R	8	0.03125	5.05826	0.982053	0.034765	1.57486	KIT;FLT3;RET;CSF1R;PDGFRA;PDGFRB;KDR	5329102	AAK1;ABL1;ABL2;AKT2;ALK;ANKK1;AURKA;AURKB;AURKC;AXL;BLK;BMP2K;BMPR1B;BMPR2;BRSK1;BRSK2;BTK;CAMK1;CAMK1D;CAMK1G;CAMK2A;CAMK2B;CAMK2D;CAMK2G;CAMK4;CAMKK1;CAMKK2;CDK14;CDK16;CDK17;CDK18;CDK3;CDK4;CDK5;CDK7;CDKL2;CDPK1;CHEK1;CHEK2;CHUK;CIT;CLK1;CLK2;CLK4;CSF1R;CSNK1A1;CSNK1A1L;CSNK1D;CSNK1E;CSNK1G1;CSNK1G2;CSNK1G3;CSNK2A1;CSNK2A1;CSNK2A3;CSNK2A2;DAPK1;DAPK2;DAPK3;DCLK1;DCLK2;DCLK3;DDR1;DDR2;DSTYK;DYR…
17.3	24453	688006	NCI.H1694	5	SUNITINIB	PDGFR, KIT, VEGFR, FLT3, RET, CSF1R	8	0.03125	2.97607	0.938879	0.047874	0.32853	KIT;FLT3;RET;CSF1R;PDGFRA;PDGFRB;KDR	5329102	AAK1;ABL1;ABL2;AKT2;ALK;ANKK1;AURKA;AURKB;AURKC;AXL;BLK;BMP2K;BMPR1B;BMPR2;BRSK1;BRSK2;BTK;CAMK1;CAMK1D;CAMK1G;CAMK2A;CAMK2B;CAMK2D;CAMK2G;CAMK4;CAMKK1;CAMKK2;CDK14;CDK16;CDK17;CDK18;CDK3;CDK4;CDK5;CDK7;CDKL2;CDPK1;CHEK1;CHEK2;CHUK;CIT;CLK1;CLK2;CLK4;CSF1R;CSNK1A1;CSNK1A1L;CSNK1D;CSNK1E;CSNK1G1;CSNK1G2;CSNK1G3;CSNK2A1;CSNK2A1;CSNK2A3;CSNK2A2;DAPK1;DAPK2;DAPK3;DCLK1;DCLK2;DCLK3;DDR1;DDR2;DSTYK;DYR…
17.3	24942	688007	NCI.H187	5	SUNITINIB	PDGFR, KIT, VEGFR, FLT3, RET, CSF1R	8	0.03125	4.23168	0.97329	0.065876	1.0801	KIT;FLT3;RET;CSF1R;PDGFRA;PDGFRB;KDR	5329102	AAK1;ABL1;ABL2;AKT2;ALK;ANKK1;AURKA;AURKB;AURKC;AXL;BLK;BMP2K;BMPR1B;BMPR2;BRSK1;BRSK2;BTK;CAMK1;CAMK1D;CAMK1G;CAMK2A;CAMK2B;CAMK2D;CAMK2G;CAMK4;CAMKK1;CAMKK2;CDK14;CDK16;CDK17;CDK18;CDK3;CDK4;CDK5;CDK7;CDKL2;CDPK1;CHEK1;CHEK2;CHUK;CIT;CLK1;CLK2;CLK4;CSF1R;CSNK1A1;CSNK1A1L;CSNK1D;CSNK1E;CSNK1G1;CSNK1G2;CSNK1G3;CSNK2A1;CSNK2A1;CSNK2A3;CSNK2A2;DAPK1;DAPK2;DAPK3;DCLK1;DCLK2;DCLK3;DDR1;DDR2;DSTYK;DYR…
17.3	25277	688010	NCI.H1963	5	SUNITINIB	PDGFR, KIT, VEGFR, FLT3, RET, CSF1R	8	0.03125	3.95639	0.986836	0.026496	0.915316	KIT;FLT3;RET;CSF1R;PDGFRA;PDGFRB;KDR	5329102	AAK1;ABL1;ABL2;AKT2;ALK;ANKK1;AURKA;AURKB;AURKC;AXL;BLK;BMP2K;BMPR1B;BMPR2;BRSK1;BRSK2;BTK;CAMK1;CAMK1D;CAMK1G;CAMK2A;CAMK2B;CAMK2D;CAMK2G;CAMK4;CAMKK1;CAMKK2;CDK14;CDK16;CDK17;CDK18;CDK3;CDK4;CDK5;CDK7;CDKL2;CDPK1;CHEK1;CHEK2;CHUK;CIT;CLK1;CLK2;CLK4;CSF1R;CSNK1A1;CSNK1A1L;CSNK1D;CSNK1E;CSNK1G1;CSNK1G2;CSNK1G3;CSNK2A1;CSNK2A1;CSNK2A3;CSNK2A2;DAPK1;DAPK2;DAPK3;DCLK1;DCLK2;DCLK3;DDR1;DDR2;DSTYK;DYR…
17.3	25925	688013	NCI.H209	5	SUNITINIB	PDGFR, KIT, VEGFR, FLT3, RET, CSF1R	8	0.03125	2.15996	0.872468	0.025551	-0.15997	KIT;FLT3;RET;CSF1R;PDGFRA;PDGFRB;KDR	5329102	AAK1;ABL1;ABL2;AKT2;ALK;ANKK1;AURKA;AURKB;AURKC;AXL;BLK;BMP2K;BMPR1B;BMPR2;BRSK1;BRSK2;BTK;CAMK1;CAMK1D;CAMK1G;CAMK2A;CAMK2B;CAMK2D;CAMK2G;CAMK4;CAMKK1;CAMKK2;CDK14;CDK16;CDK17;CDK18;CDK3;CDK4;CDK5;CDK7;CDKL2;CDPK1;CHEK1;CHEK2;CHUK;CIT;CLK1;CLK2;CLK4;CSF1R;CSNK1A1;CSNK1A1L;CSNK1D;CSNK1E;CSNK1G1;CSNK1G2;CSNK1G3;CSNK2A1;CSNK2A1;CSNK2A3;CSNK2A2;DAPK1;DAPK2;DAPK3;DCLK1;DCLK2;DCLK3;DDR1;DDR2;DSTYK;DYR…
17.3	26466	688014	NCI.H2141	5	SUNITINIB	PDGFR, KIT, VEGFR, FLT3, RET, CSF1R	8	0.03125	3.28876	0.956345	0.050068	0.515693	KIT;FLT3;RET;CSF1R;PDGFRA;PDGFRB;KDR	5329102	AAK1;ABL1;ABL2;AKT2;ALK;ANKK1;AURKA;AURKB;AURKC;AXL;BLK;BMP2K;BMPR1B;BMPR2;BRSK1;BRSK2;BTK;CAMK1;CAMK1D;CAMK1G;CAMK2A;CAMK2B;CAMK2D;CAMK2G;CAMK4;CAMKK1;CAMKK2;CDK14;CDK16;CDK17;CDK18;CDK3;CDK4;CDK5;CDK7;CDKL2;CDPK1;CHEK1;CHEK2;CHUK;CIT;CLK1;CLK2;CLK4;CSF1R;CSNK1A1;CSNK1A1L;CSNK1D;CSNK1E;CSNK1G1;CSNK1G2;CSNK1G3;CSNK2A1;CSNK2A1;CSNK2A3;CSNK2A2;DAPK1;DAPK2;DAPK3;DCLK1;DCLK2;DCLK3;DDR1;DDR2;DSTYK;DYR…
17.3	27018	688015	NCI.H2171	5	SUNITINIB	PDGFR, KIT, VEGFR, FLT3, RET, CSF1R	8	0.03125	3.41114	0.975725	0.036676	0.588946	KIT;FLT3;RET;CSF1R;PDGFRA;PDGFRB;KDR	5329102	AAK1;ABL1;ABL2;AKT2;ALK;ANKK1;AURKA;AURKB;AURKC;AXL;BLK;BMP2K;BMPR1B;BMPR2;BRSK1;BRSK2;BTK;CAMK1;CAMK1D;CAMK1G;CAMK2A;CAMK2B;CAMK2D;CAMK2G;CAMK4;CAMKK1;CAMKK2;CDK14;CDK16;CDK17;CDK18;CDK3;CDK4;CDK5;CDK7;CDKL2;CDPK1;CHEK1;CHEK2;CHUK;CIT;CLK1;CLK2;CLK4;CSF1R;CSNK1A1;CSNK1A1L;CSNK1D;CSNK1E;CSNK1G1;CSNK1G2;CSNK1G3;CSNK2A1;CSNK2A1;CSNK2A3;CSNK2A2;DAPK1;DAPK2;DAPK3;DCLK1;DCLK2;DCLK3;DDR1;DDR2;DSTYK;DYR…
17.3	27537	688021	NCI.H345	5	SUNITINIB	PDGFR, KIT, VEGFR, FLT3, RET, CSF1R	8	0.03125	4.98656	0.987029	0.014693	1.53195	KIT;FLT3;RET;CSF1R;PDGFRA;PDGFRB;KDR	5329102	AAK1;ABL1;ABL2;AKT2;ALK;ANKK1;AURKA;AURKB;AURKC;AXL;BLK;BMP2K;BMPR1B;BMPR2;BRSK1;BRSK2;BTK;CAMK1;CAMK1D;CAMK1G;CAMK2A;CAMK2B;CAMK2D;CAMK2G;CAMK4;CAMKK1;CAMKK2;CDK14;CDK16;CDK17;CDK18;CDK3;CDK4;CDK5;CDK7;CDKL2;CDPK1;CHEK1;CHEK2;CHUK;CIT;CLK1;CLK2;CLK4;CSF1R;CSNK1A1;CSNK1A1L;CSNK1D;CSNK1E;CSNK1G1;CSNK1G2;CSNK1G3;CSNK2A1;CSNK2A1;CSNK2A3;CSNK2A2;DAPK1;DAPK2;DAPK3;DCLK1;DCLK2;DCLK3;DDR1;DDR2;DSTYK;DYR…
17.3	27949	688023	NCI.H446	5	SUNITINIB	PDGFR, KIT, VEGFR, FLT3, RET, CSF1R	8	0.03125	3.22001	0.940977	0.030322	0.474542	KIT;FLT3;RET;CSF1R;PDGFRA;PDGFRB;KDR	5329102	AAK1;ABL1;ABL2;AKT2;ALK;ANKK1;AURKA;AURKB;AURKC;AXL;BLK;BMP2K;BMPR1B;BMPR2;BRSK1;BRSK2;BTK;CAMK1;CAMK1D;CAMK1G;CAMK2A;CAMK2B;CAMK2D;CAMK2G;CAMK4;CAMKK1;CAMKK2;CDK14;CDK16;CDK17;CDK18;CDK3;CDK4;CDK5;CDK7;CDKL2;CDPK1;CHEK1;CHEK2;CHUK;CIT;CLK1;CLK2;CLK4;CSF1R;CSNK1A1;CSNK1A1L;CSNK1D;CSNK1E;CSNK1G1;CSNK1G2;CSNK1G3;CSNK2A1;CSNK2A1;CSNK2A3;CSNK2A2;DAPK1;DAPK2;DAPK3;DCLK1;DCLK2;DCLK3;DDR1;DDR2;DSTYK;DYR…
17.3	28500	688025	NCI.H526	5	SUNITINIB	PDGFR, KIT, VEGFR, FLT3, RET, CSF1R	8	0.03125	3.31415	0.960048	0.02702	0.530894	KIT;FLT3;RET;CSF1R;PDGFRA;PDGFRB;KDR	5329102	AAK1;ABL1;ABL2;AKT2;ALK;ANKK1;AURKA;AURKB;AURKC;AXL;BLK;BMP2K;BMPR1B;BMPR2;BRSK1;BRSK2;BTK;CAMK1;CAMK1D;CAMK1G;CAMK2A;CAMK2B;CAMK2D;CAMK2G;CAMK4;CAMKK1;CAMKK2;CDK14;CDK16;CDK17;CDK18;CDK3;CDK4;CDK5;CDK7;CDKL2;CDPK1;CHEK1;CHEK2;CHUK;CIT;CLK1;CLK2;CLK4;CSF1R;CSNK1A1;CSNK1A1L;CSNK1D;CSNK1E;CSNK1G1;CSNK1G2;CSNK1G3;CSNK2A1;CSNK2A1;CSNK2A3;CSNK2A2;DAPK1;DAPK2;DAPK3;DCLK1;DCLK2;DCLK3;DDR1;DDR2;DSTYK;DYR…
17.3	29071	688026	NCI.H64	5	SUNITINIB	PDGFR, KIT, VEGFR, FLT3, RET, CSF1R	8	0.03125	3.58471	0.99605	0.026056	0.692843	KIT;FLT3;RET;CSF1R;PDGFRA;PDGFRB;KDR	5329102	AAK1;ABL1;ABL2;AKT2;ALK;ANKK1;AURKA;AURKB;AURKC;AXL;BLK;BMP2K;BMPR1B;BMPR2;BRSK1;BRSK2;BTK;CAMK1;CAMK1D;CAMK1G;CAMK2A;CAMK2B;CAMK2D;CAMK2G;CAMK4;CAMKK1;CAMKK2;CDK14;CDK16;CDK17;CDK18;CDK3;CDK4;CDK5;CDK7;CDKL2;CDPK1;CHEK1;CHEK2;CHUK;CIT;CLK1;CLK2;CLK4;CSF1R;CSNK1A1;CSNK1A1L;CSNK1D;CSNK1E;CSNK1G1;CSNK1G2;CSNK1G3;CSNK2A1;CSNK2A1;CSNK2A3;CSNK2A2;DAPK1;DAPK2;DAPK3;DCLK1;DCLK2;DCLK3;DDR1;DDR2;DSTYK;DYR…
17.3	29495	688027	NCI.H69	5	SUNITINIB	PDGFR, KIT, VEGFR, FLT3, RET, CSF1R	8	0.03125	3.76504	0.958579	0.058031	0.800782	KIT;FLT3;RET;CSF1R;PDGFRA;PDGFRB;KDR	5329102	AAK1;ABL1;ABL2;AKT2;ALK;ANKK1;AURKA;AURKB;AURKC;AXL;BLK;BMP2K;BMPR1B;BMPR2;BRSK1;BRSK2;BTK;CAMK1;CAMK1D;CAMK1G;CAMK2A;CAMK2B;CAMK2D;CAMK2G;CAMK4;CAMKK1;CAMKK2;CDK14;CDK16;CDK17;CDK18;CDK3;CDK4;CDK5;CDK7;CDKL2;CDPK1;CHEK1;CHEK2;CHUK;CIT;CLK1;CLK2;CLK4;CSF1R;CSNK1A1;CSNK1A1L;CSNK1D;CSNK1E;CSNK1G1;CSNK1G2;CSNK1G3;CSNK2A1;CSNK2A1;CSNK2A3;CSNK2A2;DAPK1;DAPK2;DAPK3;DCLK1;DCLK2;DCLK3;DDR1;DDR2;DSTYK;DYR…
17.3	30073	688031	NCI.H82	5	SUNITINIB	PDGFR, KIT, VEGFR, FLT3, RET, CSF1R	8	0.03125	1.99724	0.876757	0.033826	-0.257368	KIT;FLT3;RET;CSF1R;PDGFRA;PDGFRB;KDR	5329102	AAK1;ABL1;ABL2;AKT2;ALK;ANKK1;AURKA;AURKB;AURKC;AXL;BLK;BMP2K;BMPR1B;BMPR2;BRSK1;BRSK2;BTK;CAMK1;CAMK1D;CAMK1G;CAMK2A;CAMK2B;CAMK2D;CAMK2G;CAMK4;CAMKK1;CAMKK2;CDK14;CDK16;CDK17;CDK18;CDK3;CDK4;CDK5;CDK7;CDKL2;CDPK1;CHEK1;CHEK2;CHUK;CIT;CLK1;CLK2;CLK4;CSF1R;CSNK1A1;CSNK1A1L;CSNK1D;CSNK1E;CSNK1G1;CSNK1G2;CSNK1G3;CSNK2A1;CSNK2A1;CSNK2A3;CSNK2A2;DAPK1;DAPK2;DAPK3;DCLK1;DCLK2;DCLK3;DDR1;DDR2;DSTYK;DYR…
17.3	31044	688086	SK.N.DZ	5	SUNITINIB	PDGFR, KIT, VEGFR, FLT3, RET, CSF1R	8	0.03125	1.77162	0.848259	0.080584	-0.39242	KIT;FLT3;RET;CSF1R;PDGFRA;PDGFRB;KDR	5329102	AAK1;ABL1;ABL2;AKT2;ALK;ANKK1;AURKA;AURKB;AURKC;AXL;BLK;BMP2K;BMPR1B;BMPR2;BRSK1;BRSK2;BTK;CAMK1;CAMK1D;CAMK1G;CAMK2A;CAMK2B;CAMK2D;CAMK2G;CAMK4;CAMKK1;CAMKK2;CDK14;CDK16;CDK17;CDK18;CDK3;CDK4;CDK5;CDK7;CDKL2;CDPK1;CHEK1;CHEK2;CHUK;CIT;CLK1;CLK2;CLK4;CSF1R;CSNK1A1;CSNK1A1L;CSNK1D;CSNK1E;CSNK1G1;CSNK1G2;CSNK1G3;CSNK2A1;CSNK2A1;CSNK2A3;CSNK2A2;DAPK1;DAPK2;DAPK3;DCLK1;DCLK2;DCLK3;DDR1;DDR2;DSTYK;DYR…
17.3	31564	688087	SK.N.FI	5	SUNITINIB	PDGFR, KIT, VEGFR, FLT3, RET, CSF1R	8	0.03125	2.81831	0.931119	0.015672	0.234097	KIT;FLT3;RET;CSF1R;PDGFRA;PDGFRB;KDR	5329102	AAK1;ABL1;ABL2;AKT2;ALK;ANKK1;AURKA;AURKB;AURKC;AXL;BLK;BMP2K;BMPR1B;BMPR2;BRSK1;BRSK2;BTK;CAMK1;CAMK1D;CAMK1G;CAMK2A;CAMK2B;CAMK2D;CAMK2G;CAMK4;CAMKK1;CAMKK2;CDK14;CDK16;CDK17;CDK18;CDK3;CDK4;CDK5;CDK7;CDKL2;CDPK1;CHEK1;CHEK2;CHUK;CIT;CLK1;CLK2;CLK4;CSF1R;CSNK1A1;CSNK1A1L;CSNK1D;CSNK1E;CSNK1G1;CSNK1G2;CSNK1G3;CSNK2A1;CSNK2A1;CSNK2A3;CSNK2A2;DAPK1;DAPK2;DAPK3;DCLK1;DCLK2;DCLK3;DDR1;DDR2;DSTYK;DYR…
17.3	32087	688121	VA.ES.BJ	5	SUNITINIB	PDGFR, KIT, VEGFR, FLT3, RET, CSF1R	8	0.03125	2.36339	0.890736	0.084955	-0.038202	KIT;FLT3;RET;CSF1R;PDGFRA;PDGFRB;KDR	5329102	AAK1;ABL1;ABL2;AKT2;ALK;ANKK1;AURKA;AURKB;AURKC;AXL;BLK;BMP2K;BMPR1B;BMPR2;BRSK1;BRSK2;BTK;CAMK1;CAMK1D;CAMK1G;CAMK2A;CAMK2B;CAMK2D;CAMK2G;CAMK4;CAMKK1;CAMKK2;CDK14;CDK16;CDK17;CDK18;CDK3;CDK4;CDK5;CDK7;CDKL2;CDPK1;CHEK1;CHEK2;CHUK;CIT;CLK1;CLK2;CLK4;CSF1R;CSNK1A1;CSNK1A1L;CSNK1D;CSNK1E;CSNK1G1;CSNK1G2;CSNK1G3;CSNK2A1;CSNK2A1;CSNK2A3;CSNK2A2;DAPK1;DAPK2;DAPK3;DCLK1;DCLK2;DCLK3;DDR1;DDR2;DSTYK;DYR…
17.3	33048	713878	LU.139	5	SUNITINIB	PDGFR, KIT, VEGFR, FLT3, RET, CSF1R	8	0.03125	4.86828	0.974139	0.028989	1.46114	KIT;FLT3;RET;CSF1R;PDGFRA;PDGFRB;KDR	5329102	AAK1;ABL1;ABL2;AKT2;ALK;ANKK1;AURKA;AURKB;AURKC;AXL;BLK;BMP2K;BMPR1B;BMPR2;BRSK1;BRSK2;BTK;CAMK1;CAMK1D;CAMK1G;CAMK2A;CAMK2B;CAMK2D;CAMK2G;CAMK4;CAMKK1;CAMKK2;CDK14;CDK16;CDK17;CDK18;CDK3;CDK4;CDK5;CDK7;CDKL2;CDPK1;CHEK1;CHEK2;CHUK;CIT;CLK1;CLK2;CLK4;CSF1R;CSNK1A1;CSNK1A1L;CSNK1D;CSNK1E;CSNK1G1;CSNK1G2;CSNK1G3;CSNK2A1;CSNK2A1;CSNK2A3;CSNK2A2;DAPK1;DAPK2;DAPK3;DCLK1;DCLK2;DCLK3;DDR1;DDR2;DSTYK;DYR…
17.3	34068	713885	SBC.1	5	SUNITINIB	PDGFR, KIT, VEGFR, FLT3, RET, CSF1R	8	0.03125	4.66126	0.988985	0.046127	1.33723	KIT;FLT3;RET;CSF1R;PDGFRA;PDGFRB;KDR	5329102	AAK1;ABL1;ABL2;AKT2;ALK;ANKK1;AURKA;AURKB;AURKC;AXL;BLK;BMP2K;BMPR1B;BMPR2;BRSK1;BRSK2;BTK;CAMK1;CAMK1D;CAMK1G;CAMK2A;CAMK2B;CAMK2D;CAMK2G;CAMK4;CAMKK1;CAMKK2;CDK14;CDK16;CDK17;CDK18;CDK3;CDK4;CDK5;CDK7;CDKL2;CDPK1;CHEK1;CHEK2;CHUK;CIT;CLK1;CLK2;CLK4;CSF1R;CSNK1A1;CSNK1A1L;CSNK1D;CSNK1E;CSNK1G1;CSNK1G2;CSNK1G3;CSNK2A1;CSNK2A1;CSNK2A3;CSNK2A2;DAPK1;DAPK2;DAPK3;DCLK1;DCLK2;DCLK3;DDR1;DDR2;DSTYK;DYR…
17.3	40671	724859	CALU.6	5	SUNITINIB	PDGFR, KIT, VEGFR, FLT3, RET, CSF1R	8	0.03125	4.63304	0.977463	0.026221	1.32034	KIT;FLT3;RET;CSF1R;PDGFRA;PDGFRB;KDR	5329102	AAK1;ABL1;ABL2;AKT2;ALK;ANKK1;AURKA;AURKB;AURKC;AXL;BLK;BMP2K;BMPR1B;BMPR2;BRSK1;BRSK2;BTK;CAMK1;CAMK1D;CAMK1G;CAMK2A;CAMK2B;CAMK2D;CAMK2G;CAMK4;CAMKK1;CAMKK2;CDK14;CDK16;CDK17;CDK18;CDK3;CDK4;CDK5;CDK7;CDKL2;CDPK1;CHEK1;CHEK2;CHUK;CIT;CLK1;CLK2;CLK4;CSF1R;CSNK1A1;CSNK1A1L;CSNK1D;CSNK1E;CSNK1G1;CSNK1G2;CSNK1G3;CSNK2A1;CSNK2A1;CSNK2A3;CSNK2A2;DAPK1;DAPK2;DAPK3;DCLK1;DCLK2;DCLK3;DDR1;DDR2;DSTYK;DYR…
17.3	41211	724863	LU.65	5	SUNITINIB	PDGFR, KIT, VEGFR, FLT3, RET, CSF1R	8	0.03125	3.37089	0.935751	0.073401	0.564857	KIT;FLT3;RET;CSF1R;PDGFRA;PDGFRB;KDR	5329102	AAK1;ABL1;ABL2;AKT2;ALK;ANKK1;AURKA;AURKB;AURKC;AXL;BLK;BMP2K;BMPR1B;BMPR2;BRSK1;BRSK2;BTK;CAMK1;CAMK1D;CAMK1G;CAMK2A;CAMK2B;CAMK2D;CAMK2G;CAMK4;CAMKK1;CAMKK2;CDK14;CDK16;CDK17;CDK18;CDK3;CDK4;CDK5;CDK7;CDKL2;CDPK1;CHEK1;CHEK2;CHUK;CIT;CLK1;CLK2;CLK4;CSF1R;CSNK1A1;CSNK1A1L;CSNK1D;CSNK1E;CSNK1G1;CSNK1G2;CSNK1G3;CSNK2A1;CSNK2A1;CSNK2A3;CSNK2A2;DAPK1;DAPK2;DAPK3;DCLK1;DCLK2;DCLK3;DDR1;DDR2;DSTYK;DYR…
17.3	41789	724866	NCI.H1355	5	SUNITINIB	PDGFR, KIT, VEGFR, FLT3, RET, CSF1R	8	0.03125	2.19663	0.833417	0.106779	-0.138024	KIT;FLT3;RET;CSF1R;PDGFRA;PDGFRB;KDR	5329102	AAK1;ABL1;ABL2;AKT2;ALK;ANKK1;AURKA;AURKB;AURKC;AXL;BLK;BMP2K;BMPR1B;BMPR2;BRSK1;BRSK2;BTK;CAMK1;CAMK1D;CAMK1G;CAMK2A;CAMK2B;CAMK2D;CAMK2G;CAMK4;CAMKK1;CAMKK2;CDK14;CDK16;CDK17;CDK18;CDK3;CDK4;CDK5;CDK7;CDKL2;CDPK1;CHEK1;CHEK2;CHUK;CIT;CLK1;CLK2;CLK4;CSF1R;CSNK1A1;CSNK1A1L;CSNK1D;CSNK1E;CSNK1G1;CSNK1G2;CSNK1G3;CSNK2A1;CSNK2A1;CSNK2A3;CSNK2A2;DAPK1;DAPK2;DAPK3;DCLK1;DCLK2;DCLK3;DDR1;DDR2;DSTYK;DYR…
17.3	43873	724872	SHP.77	5	SUNITINIB	PDGFR, KIT, VEGFR, FLT3, RET, CSF1R	8	0.03125	2.75493	0.943663	0.048094	0.196161	KIT;FLT3;RET;CSF1R;PDGFRA;PDGFRB;KDR	5329102	AAK1;ABL1;ABL2;AKT2;ALK;ANKK1;AURKA;AURKB;AURKC;AXL;BLK;BMP2K;BMPR1B;BMPR2;BRSK1;BRSK2;BTK;CAMK1;CAMK1D;CAMK1G;CAMK2A;CAMK2B;CAMK2D;CAMK2G;CAMK4;CAMKK1;CAMKK2;CDK14;CDK16;CDK17;CDK18;CDK3;CDK4;CDK5;CDK7;CDKL2;CDPK1;CHEK1;CHEK2;CHUK;CIT;CLK1;CLK2;CLK4;CSF1R;CSNK1A1;CSNK1A1L;CSNK1D;CSNK1E;CSNK1G1;CSNK1G2;CSNK1G3;CSNK2A1;CSNK2A1;CSNK2A3;CSNK2A2;DAPK1;DAPK2;DAPK3;DCLK1;DCLK2;DCLK3;DDR1;DDR2;DSTYK;DYR…
17.3	46255	735784	TE.5	5	SUNITINIB	PDGFR, KIT, VEGFR, FLT3, RET, CSF1R	8	0.03125	4.15133	0.966373	0.041387	1.032	KIT;FLT3;RET;CSF1R;PDGFRA;PDGFRB;KDR	5329102	AAK1;ABL1;ABL2;AKT2;ALK;ANKK1;AURKA;AURKB;AURKC;AXL;BLK;BMP2K;BMPR1B;BMPR2;BRSK1;BRSK2;BTK;CAMK1;CAMK1D;CAMK1G;CAMK2A;CAMK2B;CAMK2D;CAMK2G;CAMK4;CAMKK1;CAMKK2;CDK14;CDK16;CDK17;CDK18;CDK3;CDK4;CDK5;CDK7;CDKL2;CDPK1;CHEK1;CHEK2;CHUK;CIT;CLK1;CLK2;CLK4;CSF1R;CSNK1A1;CSNK1A1L;CSNK1D;CSNK1E;CSNK1G1;CSNK1G2;CSNK1G3;CSNK2A1;CSNK2A1;CSNK2A3;CSNK2A2;DAPK1;DAPK2;DAPK3;DCLK1;DCLK2;DCLK3;DDR1;DDR2;DSTYK;DYR…
17.3	47843	749711	HCC1187	5	SUNITINIB	PDGFR, KIT, VEGFR, FLT3, RET, CSF1R	8	0.03125	2.69739	0.930849	0.025625	0.161717	KIT;FLT3;RET;CSF1R;PDGFRA;PDGFRB;KDR	5329102	AAK1;ABL1;ABL2;AKT2;ALK;ANKK1;AURKA;AURKB;AURKC;AXL;BLK;BMP2K;BMPR1B;BMPR2;BRSK1;BRSK2;BTK;CAMK1;CAMK1D;CAMK1G;CAMK2A;CAMK2B;CAMK2D;CAMK2G;CAMK4;CAMKK1;CAMKK2;CDK14;CDK16;CDK17;CDK18;CDK3;CDK4;CDK5;CDK7;CDKL2;CDPK1;CHEK1;CHEK2;CHUK;CIT;CLK1;CLK2;CLK4;CSF1R;CSNK1A1;CSNK1A1L;CSNK1D;CSNK1E;CSNK1G1;CSNK1G2;CSNK1G3;CSNK2A1;CSNK2A1;CSNK2A3;CSNK2A2;DAPK1;DAPK2;DAPK3;DCLK1;DCLK2;DCLK3;DDR1;DDR2;DSTYK;DYR…
17.3	48880	749713	HCC1599	5	SUNITINIB	PDGFR, KIT, VEGFR, FLT3, RET, CSF1R	8	0.03125	2.28694	0.8733	0.038559	-0.083965	KIT;FLT3;RET;CSF1R;PDGFRA;PDGFRB;KDR	5329102	AAK1;ABL1;ABL2;AKT2;ALK;ANKK1;AURKA;AURKB;AURKC;AXL;BLK;BMP2K;BMPR1B;BMPR2;BRSK1;BRSK2;BTK;CAMK1;CAMK1D;CAMK1G;CAMK2A;CAMK2B;CAMK2D;CAMK2G;CAMK4;CAMKK1;CAMKK2;CDK14;CDK16;CDK17;CDK18;CDK3;CDK4;CDK5;CDK7;CDKL2;CDPK1;CHEK1;CHEK2;CHUK;CIT;CLK1;CLK2;CLK4;CSF1R;CSNK1A1;CSNK1A1L;CSNK1D;CSNK1E;CSNK1G1;CSNK1G2;CSNK1G3;CSNK2A1;CSNK2A1;CSNK2A3;CSNK2A2;DAPK1;DAPK2;DAPK3;DCLK1;DCLK2;DCLK3;DDR1;DDR2;DSTYK;DYR…
17.3	49647	749715	HCC2157	5	SUNITINIB	PDGFR, KIT, VEGFR, FLT3, RET, CSF1R	8	0.03125	3.82635	0.965909	0.027897	0.837481	KIT;FLT3;RET;CSF1R;PDGFRA;PDGFRB;KDR	5329102	AAK1;ABL1;ABL2;AKT2;ALK;ANKK1;AURKA;AURKB;AURKC;AXL;BLK;BMP2K;BMPR1B;BMPR2;BRSK1;BRSK2;BTK;CAMK1;CAMK1D;CAMK1G;CAMK2A;CAMK2B;CAMK2D;CAMK2G;CAMK4;CAMKK1;CAMKK2;CDK14;CDK16;CDK17;CDK18;CDK3;CDK4;CDK5;CDK7;CDKL2;CDPK1;CHEK1;CHEK2;CHUK;CIT;CLK1;CLK2;CLK4;CSF1R;CSNK1A1;CSNK1A1L;CSNK1D;CSNK1E;CSNK1G1;CSNK1G2;CSNK1G3;CSNK2A1;CSNK2A1;CSNK2A3;CSNK2A2;DAPK1;DAPK2;DAPK3;DCLK1;DCLK2;DCLK3;DDR1;DDR2;DSTYK;DYR…
17.3	50197	749716	HCC2218	5	SUNITINIB	PDGFR, KIT, VEGFR, FLT3, RET, CSF1R	8	0.03125	5.16445	0.979949	0.022937	1.63843	KIT;FLT3;RET;CSF1R;PDGFRA;PDGFRB;KDR	5329102	AAK1;ABL1;ABL2;AKT2;ALK;ANKK1;AURKA;AURKB;AURKC;AXL;BLK;BMP2K;BMPR1B;BMPR2;BRSK1;BRSK2;BTK;CAMK1;CAMK1D;CAMK1G;CAMK2A;CAMK2B;CAMK2D;CAMK2G;CAMK4;CAMKK1;CAMKK2;CDK14;CDK16;CDK17;CDK18;CDK3;CDK4;CDK5;CDK7;CDKL2;CDPK1;CHEK1;CHEK2;CHUK;CIT;CLK1;CLK2;CLK4;CSF1R;CSNK1A1;CSNK1A1L;CSNK1D;CSNK1E;CSNK1G1;CSNK1G2;CSNK1G3;CSNK2A1;CSNK2A1;CSNK2A3;CSNK2A2;DAPK1;DAPK2;DAPK3;DCLK1;DCLK2;DCLK3;DDR1;DDR2;DSTYK;DYR…
17.3	51076	753531	BB30.HNC	5	SUNITINIB	PDGFR, KIT, VEGFR, FLT3, RET, CSF1R	8	0.03125	0.912361	0.745723	0.090071	-0.906748	KIT;FLT3;RET;CSF1R;PDGFRA;PDGFRB;KDR	5329102	AAK1;ABL1;ABL2;AKT2;ALK;ANKK1;AURKA;AURKB;AURKC;AXL;BLK;BMP2K;BMPR1B;BMPR2;BRSK1;BRSK2;BTK;CAMK1;CAMK1D;CAMK1G;CAMK2A;CAMK2B;CAMK2D;CAMK2G;CAMK4;CAMKK1;CAMKK2;CDK14;CDK16;CDK17;CDK18;CDK3;CDK4;CDK5;CDK7;CDKL2;CDPK1;CHEK1;CHEK2;CHUK;CIT;CLK1;CLK2;CLK4;CSF1R;CSNK1A1;CSNK1A1L;CSNK1D;CSNK1E;CSNK1G1;CSNK1G2;CSNK1G3;CSNK2A1;CSNK2A1;CSNK2A3;CSNK2A2;DAPK1;DAPK2;DAPK3;DCLK1;DCLK2;DCLK3;DDR1;DDR2;DSTYK;DYR…
17.3	51394	753532	BB49.HNC	5	SUNITINIB	PDGFR, KIT, VEGFR, FLT3, RET, CSF1R	8	0.03125	1.28344	0.749345	0.080411	-0.684631	KIT;FLT3;RET;CSF1R;PDGFRA;PDGFRB;KDR	5329102	AAK1;ABL1;ABL2;AKT2;ALK;ANKK1;AURKA;AURKB;AURKC;AXL;BLK;BMP2K;BMPR1B;BMPR2;BRSK1;BRSK2;BTK;CAMK1;CAMK1D;CAMK1G;CAMK2A;CAMK2B;CAMK2D;CAMK2G;CAMK4;CAMKK1;CAMKK2;CDK14;CDK16;CDK17;CDK18;CDK3;CDK4;CDK5;CDK7;CDKL2;CDPK1;CHEK1;CHEK2;CHUK;CIT;CLK1;CLK2;CLK4;CSF1R;CSNK1A1;CSNK1A1L;CSNK1D;CSNK1E;CSNK1G1;CSNK1G2;CSNK1G3;CSNK2A1;CSNK2A1;CSNK2A3;CSNK2A2;DAPK1;DAPK2;DAPK3;DCLK1;DCLK2;DCLK3;DDR1;DDR2;DSTYK;DYR…
17.3	51933	753533	BB65.RCC	5	SUNITINIB	PDGFR, KIT, VEGFR, FLT3, RET, CSF1R	8	0.03125	1.89581	0.83758	0.118245	-0.318084	KIT;FLT3;RET;CSF1R;PDGFRA;PDGFRB;KDR	5329102	AAK1;ABL1;ABL2;AKT2;ALK;ANKK1;AURKA;AURKB;AURKC;AXL;BLK;BMP2K;BMPR1B;BMPR2;BRSK1;BRSK2;BTK;CAMK1;CAMK1D;CAMK1G;CAMK2A;CAMK2B;CAMK2D;CAMK2G;CAMK4;CAMKK1;CAMKK2;CDK14;CDK16;CDK17;CDK18;CDK3;CDK4;CDK5;CDK7;CDKL2;CDPK1;CHEK1;CHEK2;CHUK;CIT;CLK1;CLK2;CLK4;CSF1R;CSNK1A1;CSNK1A1L;CSNK1D;CSNK1E;CSNK1G1;CSNK1G2;CSNK1G3;CSNK2A1;CSNK2A1;CSNK2A3;CSNK2A2;DAPK1;DAPK2;DAPK3;DCLK1;DCLK2;DCLK3;DDR1;DDR2;DSTYK;DYR…
17.3	52769	753536	BOKU	5	SUNITINIB	PDGFR, KIT, VEGFR, FLT3, RET, CSF1R	8	0.03125	4.2428	0.96499	0.099348	1.08675	KIT;FLT3;RET;CSF1R;PDGFRA;PDGFRB;KDR	5329102	AAK1;ABL1;ABL2;AKT2;ALK;ANKK1;AURKA;AURKB;AURKC;AXL;BLK;BMP2K;BMPR1B;BMPR2;BRSK1;BRSK2;BTK;CAMK1;CAMK1D;CAMK1G;CAMK2A;CAMK2B;CAMK2D;CAMK2G;CAMK4;CAMKK1;CAMKK2;CDK14;CDK16;CDK17;CDK18;CDK3;CDK4;CDK5;CDK7;CDKL2;CDPK1;CHEK1;CHEK2;CHUK;CIT;CLK1;CLK2;CLK4;CSF1R;CSNK1A1;CSNK1A1L;CSNK1D;CSNK1E;CSNK1G1;CSNK1G2;CSNK1G3;CSNK2A1;CSNK2A1;CSNK2A3;CSNK2A2;DAPK1;DAPK2;DAPK3;DCLK1;DCLK2;DCLK3;DDR1;DDR2;DSTYK;DYR…
17.3	55183	753546	CP66.MEL	5	SUNITINIB	PDGFR, KIT, VEGFR, FLT3, RET, CSF1R	8	0.03125	5.18217	0.985971	0.028688	1.64903	KIT;FLT3;RET;CSF1R;PDGFRA;PDGFRB;KDR	5329102	AAK1;ABL1;ABL2;AKT2;ALK;ANKK1;AURKA;AURKB;AURKC;AXL;BLK;BMP2K;BMPR1B;BMPR2;BRSK1;BRSK2;BTK;CAMK1;CAMK1D;CAMK1G;CAMK2A;CAMK2B;CAMK2D;CAMK2G;CAMK4;CAMKK1;CAMKK2;CDK14;CDK16;CDK17;CDK18;CDK3;CDK4;CDK5;CDK7;CDKL2;CDPK1;CHEK1;CHEK2;CHUK;CIT;CLK1;CLK2;CLK4;CSF1R;CSNK1A1;CSNK1A1L;CSNK1D;CSNK1E;CSNK1G1;CSNK1G2;CSNK1G3;CSNK2A1;CSNK2A1;CSNK2A3;CSNK2A2;DAPK1;DAPK2;DAPK3;DCLK1;DCLK2;DCLK3;DDR1;DDR2;DSTYK;DYR…
17.3	55561	753547	CPC.N	5	SUNITINIB	PDGFR, KIT, VEGFR, FLT3, RET, CSF1R	8	0.03125	2.35977	0.886184	0.091861	-0.040369	KIT;FLT3;RET;CSF1R;PDGFRA;PDGFRB;KDR	5329102	AAK1;ABL1;ABL2;AKT2;ALK;ANKK1;AURKA;AURKB;AURKC;AXL;BLK;BMP2K;BMPR1B;BMPR2;BRSK1;BRSK2;BTK;CAMK1;CAMK1D;CAMK1G;CAMK2A;CAMK2B;CAMK2D;CAMK2G;CAMK4;CAMKK1;CAMKK2;CDK14;CDK16;CDK17;CDK18;CDK3;CDK4;CDK5;CDK7;CDKL2;CDPK1;CHEK1;CHEK2;CHUK;CIT;CLK1;CLK2;CLK4;CSF1R;CSNK1A1;CSNK1A1L;CSNK1D;CSNK1E;CSNK1G1;CSNK1G2;CSNK1G3;CSNK2A1;CSNK2A1;CSNK2A3;CSNK2A2;DAPK1;DAPK2;DAPK3;DCLK1;DCLK2;DCLK3;DDR1;DDR2;DSTYK;DYR…
17.3	56131	753548	CTV.1	5	SUNITINIB	PDGFR, KIT, VEGFR, FLT3, RET, CSF1R	8	0.03125	0.570816	0.716729	0.049143	-1.11119	KIT;FLT3;RET;CSF1R;PDGFRA;PDGFRB;KDR	5329102	AAK1;ABL1;ABL2;AKT2;ALK;ANKK1;AURKA;AURKB;AURKC;AXL;BLK;BMP2K;BMPR1B;BMPR2;BRSK1;BRSK2;BTK;CAMK1;CAMK1D;CAMK1G;CAMK2A;CAMK2B;CAMK2D;CAMK2G;CAMK4;CAMKK1;CAMKK2;CDK14;CDK16;CDK17;CDK18;CDK3;CDK4;CDK5;CDK7;CDKL2;CDPK1;CHEK1;CHEK2;CHUK;CIT;CLK1;CLK2;CLK4;CSF1R;CSNK1A1;CSNK1A1L;CSNK1D;CSNK1E;CSNK1G1;CSNK1G2;CSNK1G3;CSNK2A1;CSNK2A1;CSNK2A3;CSNK2A2;DAPK1;DAPK2;DAPK3;DCLK1;DCLK2;DCLK3;DDR1;DDR2;DSTYK;DYR…
17.3	56990	753551	DMS.79	5	SUNITINIB	PDGFR, KIT, VEGFR, FLT3, RET, CSF1R	8	0.03125	4.61079	0.975627	0.042874	1.30702	KIT;FLT3;RET;CSF1R;PDGFRA;PDGFRB;KDR	5329102	AAK1;ABL1;ABL2;AKT2;ALK;ANKK1;AURKA;AURKB;AURKC;AXL;BLK;BMP2K;BMPR1B;BMPR2;BRSK1;BRSK2;BTK;CAMK1;CAMK1D;CAMK1G;CAMK2A;CAMK2B;CAMK2D;CAMK2G;CAMK4;CAMKK1;CAMKK2;CDK14;CDK16;CDK17;CDK18;CDK3;CDK4;CDK5;CDK7;CDKL2;CDPK1;CHEK1;CHEK2;CHUK;CIT;CLK1;CLK2;CLK4;CSF1R;CSNK1A1;CSNK1A1L;CSNK1D;CSNK1E;CSNK1G1;CSNK1G2;CSNK1G3;CSNK2A1;CSNK2A1;CSNK2A3;CSNK2A2;DAPK1;DAPK2;DAPK3;DCLK1;DCLK2;DCLK3;DDR1;DDR2;DSTYK;DYR…
17.3	57369	753552	DSH1	5	SUNITINIB	PDGFR, KIT, VEGFR, FLT3, RET, CSF1R	8	0.03125	4.6424	0.989416	0.023293	1.32594	KIT;FLT3;RET;CSF1R;PDGFRA;PDGFRB;KDR	5329102	AAK1;ABL1;ABL2;AKT2;ALK;ANKK1;AURKA;AURKB;AURKC;AXL;BLK;BMP2K;BMPR1B;BMPR2;BRSK1;BRSK2;BTK;CAMK1;CAMK1D;CAMK1G;CAMK2A;CAMK2B;CAMK2D;CAMK2G;CAMK4;CAMKK1;CAMKK2;CDK14;CDK16;CDK17;CDK18;CDK3;CDK4;CDK5;CDK7;CDKL2;CDPK1;CHEK1;CHEK2;CHUK;CIT;CLK1;CLK2;CLK4;CSF1R;CSNK1A1;CSNK1A1L;CSNK1D;CSNK1E;CSNK1G1;CSNK1G2;CSNK1G3;CSNK2A1;CSNK2A1;CSNK2A3;CSNK2A2;DAPK1;DAPK2;DAPK3;DCLK1;DCLK2;DCLK3;DDR1;DDR2;DSTYK;DYR…
17.3	58564	753555	EC.GI.10	5	SUNITINIB	PDGFR, KIT, VEGFR, FLT3, RET, CSF1R	8	0.03125	4.79717	0.988973	0.023315	1.41858	KIT;FLT3;RET;CSF1R;PDGFRA;PDGFRB;KDR	5329102	AAK1;ABL1;ABL2;AKT2;ALK;ANKK1;AURKA;AURKB;AURKC;AXL;BLK;BMP2K;BMPR1B;BMPR2;BRSK1;BRSK2;BTK;CAMK1;CAMK1D;CAMK1G;CAMK2A;CAMK2B;CAMK2D;CAMK2G;CAMK4;CAMKK1;CAMKK2;CDK14;CDK16;CDK17;CDK18;CDK3;CDK4;CDK5;CDK7;CDKL2;CDPK1;CHEK1;CHEK2;CHUK;CIT;CLK1;CLK2;CLK4;CSF1R;CSNK1A1;CSNK1A1L;CSNK1D;CSNK1E;CSNK1G1;CSNK1G2;CSNK1G3;CSNK2A1;CSNK2A1;CSNK2A3;CSNK2A2;DAPK1;DAPK2;DAPK3;DCLK1;DCLK2;DCLK3;DDR1;DDR2;DSTYK;DYR…
17.3	59600	753558	HA7.RCC	5	SUNITINIB	PDGFR, KIT, VEGFR, FLT3, RET, CSF1R	8	0.03125	1.62727	0.816961	0.084448	-0.478822	KIT;FLT3;RET;CSF1R;PDGFRA;PDGFRB;KDR	5329102	AAK1;ABL1;ABL2;AKT2;ALK;ANKK1;AURKA;AURKB;AURKC;AXL;BLK;BMP2K;BMPR1B;BMPR2;BRSK1;BRSK2;BTK;CAMK1;CAMK1D;CAMK1G;CAMK2A;CAMK2B;CAMK2D;CAMK2G;CAMK4;CAMKK1;CAMKK2;CDK14;CDK16;CDK17;CDK18;CDK3;CDK4;CDK5;CDK7;CDKL2;CDPK1;CHEK1;CHEK2;CHUK;CIT;CLK1;CLK2;CLK4;CSF1R;CSNK1A1;CSNK1A1L;CSNK1D;CSNK1E;CSNK1G1;CSNK1G2;CSNK1G3;CSNK2A1;CSNK2A1;CSNK2A3;CSNK2A2;DAPK1;DAPK2;DAPK3;DCLK1;DCLK2;DCLK3;DDR1;DDR2;DSTYK;DYR…
17.3	59974	753559	HCE.4	5	SUNITINIB	PDGFR, KIT, VEGFR, FLT3, RET, CSF1R	8	0.03125	1.46708	0.837549	0.118125	-0.574707	KIT;FLT3;RET;CSF1R;PDGFRA;PDGFRB;KDR	5329102	AAK1;ABL1;ABL2;AKT2;ALK;ANKK1;AURKA;AURKB;AURKC;AXL;BLK;BMP2K;BMPR1B;BMPR2;BRSK1;BRSK2;BTK;CAMK1;CAMK1D;CAMK1G;CAMK2A;CAMK2B;CAMK2D;CAMK2G;CAMK4;CAMKK1;CAMKK2;CDK14;CDK16;CDK17;CDK18;CDK3;CDK4;CDK5;CDK7;CDKL2;CDPK1;CHEK1;CHEK2;CHUK;CIT;CLK1;CLK2;CLK4;CSF1R;CSNK1A1;CSNK1A1L;CSNK1D;CSNK1E;CSNK1G1;CSNK1G2;CSNK1G3;CSNK2A1;CSNK2A1;CSNK2A3;CSNK2A2;DAPK1;DAPK2;DAPK3;DCLK1;DCLK2;DCLK3;DDR1;DDR2;DSTYK;DYR…
17.3	61237	753563	IM.9	5	SUNITINIB	PDGFR, KIT, VEGFR, FLT3, RET, CSF1R	8	0.03125	4.33672	0.992182	0.025818	1.14297	KIT;FLT3;RET;CSF1R;PDGFRA;PDGFRB;KDR	5329102	AAK1;ABL1;ABL2;AKT2;ALK;ANKK1;AURKA;AURKB;AURKC;AXL;BLK;BMP2K;BMPR1B;BMPR2;BRSK1;BRSK2;BTK;CAMK1;CAMK1D;CAMK1G;CAMK2A;CAMK2B;CAMK2D;CAMK2G;CAMK4;CAMKK1;CAMKK2;CDK14;CDK16;CDK17;CDK18;CDK3;CDK4;CDK5;CDK7;CDKL2;CDPK1;CHEK1;CHEK2;CHUK;CIT;CLK1;CLK2;CLK4;CSF1R;CSNK1A1;CSNK1A1L;CSNK1D;CSNK1E;CSNK1G1;CSNK1G2;CSNK1G3;CSNK2A1;CSNK2A1;CSNK2A3;CSNK2A2;DAPK1;DAPK2;DAPK3;DCLK1;DCLK2;DCLK3;DDR1;DDR2;DSTYK;DYR…
17.3	61724	753564	IST.SL1	5	SUNITINIB	PDGFR, KIT, VEGFR, FLT3, RET, CSF1R	8	0.03125	1.84018	0.849111	0.063112	-0.351384	KIT;FLT3;RET;CSF1R;PDGFRA;PDGFRB;KDR	5329102	AAK1;ABL1;ABL2;AKT2;ALK;ANKK1;AURKA;AURKB;AURKC;AXL;BLK;BMP2K;BMPR1B;BMPR2;BRSK1;BRSK2;BTK;CAMK1;CAMK1D;CAMK1G;CAMK2A;CAMK2B;CAMK2D;CAMK2G;CAMK4;CAMKK1;CAMKK2;CDK14;CDK16;CDK17;CDK18;CDK3;CDK4;CDK5;CDK7;CDKL2;CDPK1;CHEK1;CHEK2;CHUK;CIT;CLK1;CLK2;CLK4;CSF1R;CSNK1A1;CSNK1A1L;CSNK1D;CSNK1E;CSNK1G1;CSNK1G2;CSNK1G3;CSNK2A1;CSNK2A1;CSNK2A3;CSNK2A2;DAPK1;DAPK2;DAPK3;DCLK1;DCLK2;DCLK3;DDR1;DDR2;DSTYK;DYR…
17.3	62060	753565	IST.SL2	5	SUNITINIB	PDGFR, KIT, VEGFR, FLT3, RET, CSF1R	8	0.03125	1.51277	0.819213	0.04926	-0.547358	KIT;FLT3;RET;CSF1R;PDGFRA;PDGFRB;KDR	5329102	AAK1;ABL1;ABL2;AKT2;ALK;ANKK1;AURKA;AURKB;AURKC;AXL;BLK;BMP2K;BMPR1B;BMPR2;BRSK1;BRSK2;BTK;CAMK1;CAMK1D;CAMK1G;CAMK2A;CAMK2B;CAMK2D;CAMK2G;CAMK4;CAMKK1;CAMKK2;CDK14;CDK16;CDK17;CDK18;CDK3;CDK4;CDK5;CDK7;CDKL2;CDPK1;CHEK1;CHEK2;CHUK;CIT;CLK1;CLK2;CLK4;CSF1R;CSNK1A1;CSNK1A1L;CSNK1D;CSNK1E;CSNK1G1;CSNK1G2;CSNK1G3;CSNK2A1;CSNK2A1;CSNK2A3;CSNK2A2;DAPK1;DAPK2;DAPK3;DCLK1;DCLK2;DCLK3;DDR1;DDR2;DSTYK;DYR…
17.3	66023	753577	LB1047.RCC	5	SUNITINIB	PDGFR, KIT, VEGFR, FLT3, RET, CSF1R	8	0.03125	0.1453	0.624592	0.095149	-1.36589	KIT;FLT3;RET;CSF1R;PDGFRA;PDGFRB;KDR	5329102	AAK1;ABL1;ABL2;AKT2;ALK;ANKK1;AURKA;AURKB;AURKC;AXL;BLK;BMP2K;BMPR1B;BMPR2;BRSK1;BRSK2;BTK;CAMK1;CAMK1D;CAMK1G;CAMK2A;CAMK2B;CAMK2D;CAMK2G;CAMK4;CAMKK1;CAMKK2;CDK14;CDK16;CDK17;CDK18;CDK3;CDK4;CDK5;CDK7;CDKL2;CDPK1;CHEK1;CHEK2;CHUK;CIT;CLK1;CLK2;CLK4;CSF1R;CSNK1A1;CSNK1A1L;CSNK1D;CSNK1E;CSNK1G1;CSNK1G2;CSNK1G3;CSNK2A1;CSNK2A1;CSNK2A3;CSNK2A2;DAPK1;DAPK2;DAPK3;DCLK1;DCLK2;DCLK3;DDR1;DDR2;DSTYK;DYR…
17.3	66360	753578	LB2241.RCC	5	SUNITINIB	PDGFR, KIT, VEGFR, FLT3, RET, CSF1R	8	0.03125	3.02679	0.9258	0.141919	0.358887	KIT;FLT3;RET;CSF1R;PDGFRA;PDGFRB;KDR	5329102	AAK1;ABL1;ABL2;AKT2;ALK;ANKK1;AURKA;AURKB;AURKC;AXL;BLK;BMP2K;BMPR1B;BMPR2;BRSK1;BRSK2;BTK;CAMK1;CAMK1D;CAMK1G;CAMK2A;CAMK2B;CAMK2D;CAMK2G;CAMK4;CAMKK1;CAMKK2;CDK14;CDK16;CDK17;CDK18;CDK3;CDK4;CDK5;CDK7;CDKL2;CDPK1;CHEK1;CHEK2;CHUK;CIT;CLK1;CLK2;CLK4;CSF1R;CSNK1A1;CSNK1A1L;CSNK1D;CSNK1E;CSNK1G1;CSNK1G2;CSNK1G3;CSNK2A1;CSNK2A1;CSNK2A3;CSNK2A2;DAPK1;DAPK2;DAPK3;DCLK1;DCLK2;DCLK3;DDR1;DDR2;DSTYK;DYR…
17.3	66680	753579	LB2518.MEL	5	SUNITINIB	PDGFR, KIT, VEGFR, FLT3, RET, CSF1R	8	0.03125	4.76581	0.985016	0.064307	1.39981	KIT;FLT3;RET;CSF1R;PDGFRA;PDGFRB;KDR	5329102	AAK1;ABL1;ABL2;AKT2;ALK;ANKK1;AURKA;AURKB;AURKC;AXL;BLK;BMP2K;BMPR1B;BMPR2;BRSK1;BRSK2;BTK;CAMK1;CAMK1D;CAMK1G;CAMK2A;CAMK2B;CAMK2D;CAMK2G;CAMK4;CAMKK1;CAMKK2;CDK14;CDK16;CDK17;CDK18;CDK3;CDK4;CDK5;CDK7;CDKL2;CDPK1;CHEK1;CHEK2;CHUK;CIT;CLK1;CLK2;CLK4;CSF1R;CSNK1A1;CSNK1A1L;CSNK1D;CSNK1E;CSNK1G1;CSNK1G2;CSNK1G3;CSNK2A1;CSNK2A1;CSNK2A3;CSNK2A2;DAPK1;DAPK2;DAPK3;DCLK1;DCLK2;DCLK3;DDR1;DDR2;DSTYK;DYR…
17.3	67021	753581	LB373.MEL.D	5	SUNITINIB	PDGFR, KIT, VEGFR, FLT3, RET, CSF1R	8	0.03125	4.58669	0.986876	0.053596	1.29259	KIT;FLT3;RET;CSF1R;PDGFRA;PDGFRB;KDR	5329102	AAK1;ABL1;ABL2;AKT2;ALK;ANKK1;AURKA;AURKB;AURKC;AXL;BLK;BMP2K;BMPR1B;BMPR2;BRSK1;BRSK2;BTK;CAMK1;CAMK1D;CAMK1G;CAMK2A;CAMK2B;CAMK2D;CAMK2G;CAMK4;CAMKK1;CAMKK2;CDK14;CDK16;CDK17;CDK18;CDK3;CDK4;CDK5;CDK7;CDKL2;CDPK1;CHEK1;CHEK2;CHUK;CIT;CLK1;CLK2;CLK4;CSF1R;CSNK1A1;CSNK1A1L;CSNK1D;CSNK1E;CSNK1G1;CSNK1G2;CSNK1G3;CSNK2A1;CSNK2A1;CSNK2A3;CSNK2A2;DAPK1;DAPK2;DAPK3;DCLK1;DCLK2;DCLK3;DDR1;DDR2;DSTYK;DYR…
17.3	67362	753582	LB647.SCLC	5	SUNITINIB	PDGFR, KIT, VEGFR, FLT3, RET, CSF1R	8	0.03125	3.17691	0.933395	0.095203	0.448743	KIT;FLT3;RET;CSF1R;PDGFRA;PDGFRB;KDR	5329102	AAK1;ABL1;ABL2;AKT2;ALK;ANKK1;AURKA;AURKB;AURKC;AXL;BLK;BMP2K;BMPR1B;BMPR2;BRSK1;BRSK2;BTK;CAMK1;CAMK1D;CAMK1G;CAMK2A;CAMK2B;CAMK2D;CAMK2G;CAMK4;CAMKK1;CAMKK2;CDK14;CDK16;CDK17;CDK18;CDK3;CDK4;CDK5;CDK7;CDKL2;CDPK1;CHEK1;CHEK2;CHUK;CIT;CLK1;CLK2;CLK4;CSF1R;CSNK1A1;CSNK1A1L;CSNK1D;CSNK1E;CSNK1G1;CSNK1G2;CSNK1G3;CSNK2A1;CSNK2A1;CSNK2A3;CSNK2A2;DAPK1;DAPK2;DAPK3;DCLK1;DCLK2;DCLK3;DDR1;DDR2;DSTYK;DYR…
17.3	67644	753583	LB771.HNC	5	SUNITINIB	PDGFR, KIT, VEGFR, FLT3, RET, CSF1R	8	0.03125	4.64934	0.971519	0.093736	1.3301	KIT;FLT3;RET;CSF1R;PDGFRA;PDGFRB;KDR	5329102	AAK1;ABL1;ABL2;AKT2;ALK;ANKK1;AURKA;AURKB;AURKC;AXL;BLK;BMP2K;BMPR1B;BMPR2;BRSK1;BRSK2;BTK;CAMK1;CAMK1D;CAMK1G;CAMK2A;CAMK2B;CAMK2D;CAMK2G;CAMK4;CAMKK1;CAMKK2;CDK14;CDK16;CDK17;CDK18;CDK3;CDK4;CDK5;CDK7;CDKL2;CDPK1;CHEK1;CHEK2;CHUK;CIT;CLK1;CLK2;CLK4;CSF1R;CSNK1A1;CSNK1A1L;CSNK1D;CSNK1E;CSNK1G1;CSNK1G2;CSNK1G3;CSNK2A1;CSNK2A1;CSNK2A3;CSNK2A2;DAPK1;DAPK2;DAPK3;DCLK1;DCLK2;DCLK3;DDR1;DDR2;DSTYK;DYR…
17.3	68192	753584	LB831.BLC	5	SUNITINIB	PDGFR, KIT, VEGFR, FLT3, RET, CSF1R	8	0.03125	1.85709	0.851999	0.158309	-0.341262	KIT;FLT3;RET;CSF1R;PDGFRA;PDGFRB;KDR	5329102	AAK1;ABL1;ABL2;AKT2;ALK;ANKK1;AURKA;AURKB;AURKC;AXL;BLK;BMP2K;BMPR1B;BMPR2;BRSK1;BRSK2;BTK;CAMK1;CAMK1D;CAMK1G;CAMK2A;CAMK2B;CAMK2D;CAMK2G;CAMK4;CAMKK1;CAMKK2;CDK14;CDK16;CDK17;CDK18;CDK3;CDK4;CDK5;CDK7;CDKL2;CDPK1;CHEK1;CHEK2;CHUK;CIT;CLK1;CLK2;CLK4;CSF1R;CSNK1A1;CSNK1A1L;CSNK1D;CSNK1E;CSNK1G1;CSNK1G2;CSNK1G3;CSNK2A1;CSNK2A1;CSNK2A3;CSNK2A2;DAPK1;DAPK2;DAPK3;DCLK1;DCLK2;DCLK3;DDR1;DDR2;DSTYK;DYR…
17.3	68767	753585	LB996.RCC	5	SUNITINIB	PDGFR, KIT, VEGFR, FLT3, RET, CSF1R	8	0.03125	1.19388	0.760674	0.099415	-0.738239	KIT;FLT3;RET;CSF1R;PDGFRA;PDGFRB;KDR	5329102	AAK1;ABL1;ABL2;AKT2;ALK;ANKK1;AURKA;AURKB;AURKC;AXL;BLK;BMP2K;BMPR1B;BMPR2;BRSK1;BRSK2;BTK;CAMK1;CAMK1D;CAMK1G;CAMK2A;CAMK2B;CAMK2D;CAMK2G;CAMK4;CAMKK1;CAMKK2;CDK14;CDK16;CDK17;CDK18;CDK3;CDK4;CDK5;CDK7;CDKL2;CDPK1;CHEK1;CHEK2;CHUK;CIT;CLK1;CLK2;CLK4;CSF1R;CSNK1A1;CSNK1A1L;CSNK1D;CSNK1E;CSNK1G1;CSNK1G2;CSNK1G3;CSNK2A1;CSNK2A1;CSNK2A3;CSNK2A2;DAPK1;DAPK2;DAPK3;DCLK1;DCLK2;DCLK3;DDR1;DDR2;DSTYK;DYR…
17.3	69817	753588	LU.134.A	5	SUNITINIB	PDGFR, KIT, VEGFR, FLT3, RET, CSF1R	8	0.03125	3.41566	0.950823	0.022679	0.591654	KIT;FLT3;RET;CSF1R;PDGFRA;PDGFRB;KDR	5329102	AAK1;ABL1;ABL2;AKT2;ALK;ANKK1;AURKA;AURKB;AURKC;AXL;BLK;BMP2K;BMPR1B;BMPR2;BRSK1;BRSK2;BTK;CAMK1;CAMK1D;CAMK1G;CAMK2A;CAMK2B;CAMK2D;CAMK2G;CAMK4;CAMKK1;CAMKK2;CDK14;CDK16;CDK17;CDK18;CDK3;CDK4;CDK5;CDK7;CDKL2;CDPK1;CHEK1;CHEK2;CHUK;CIT;CLK1;CLK2;CLK4;CSF1R;CSNK1A1;CSNK1A1L;CSNK1D;CSNK1E;CSNK1G1;CSNK1G2;CSNK1G3;CSNK2A1;CSNK2A1;CSNK2A3;CSNK2A2;DAPK1;DAPK2;DAPK3;DCLK1;DCLK2;DCLK3;DDR1;DDR2;DSTYK;DYR…
17.3	70153	753589	LU.165	5	SUNITINIB	PDGFR, KIT, VEGFR, FLT3, RET, CSF1R	8	0.03125	4.68553	0.979922	0.054538	1.35176	KIT;FLT3;RET;CSF1R;PDGFRA;PDGFRB;KDR	5329102	AAK1;ABL1;ABL2;AKT2;ALK;ANKK1;AURKA;AURKB;AURKC;AXL;BLK;BMP2K;BMPR1B;BMPR2;BRSK1;BRSK2;BTK;CAMK1;CAMK1D;CAMK1G;CAMK2A;CAMK2B;CAMK2D;CAMK2G;CAMK4;CAMKK1;CAMKK2;CDK14;CDK16;CDK17;CDK18;CDK3;CDK4;CDK5;CDK7;CDKL2;CDPK1;CHEK1;CHEK2;CHUK;CIT;CLK1;CLK2;CLK4;CSF1R;CSNK1A1;CSNK1A1L;CSNK1D;CSNK1E;CSNK1G1;CSNK1G2;CSNK1G3;CSNK2A1;CSNK2A1;CSNK2A3;CSNK2A2;DAPK1;DAPK2;DAPK3;DCLK1;DCLK2;DCLK3;DDR1;DDR2;DSTYK;DYR…
17.3	70725	753592	LXF.289	5	SUNITINIB	PDGFR, KIT, VEGFR, FLT3, RET, CSF1R	8	0.03125	1.13262	0.774423	0.095429	-0.774907	KIT;FLT3;RET;CSF1R;PDGFRA;PDGFRB;KDR	5329102	AAK1;ABL1;ABL2;AKT2;ALK;ANKK1;AURKA;AURKB;AURKC;AXL;BLK;BMP2K;BMPR1B;BMPR2;BRSK1;BRSK2;BTK;CAMK1;CAMK1D;CAMK1G;CAMK2A;CAMK2B;CAMK2D;CAMK2G;CAMK4;CAMKK1;CAMKK2;CDK14;CDK16;CDK17;CDK18;CDK3;CDK4;CDK5;CDK7;CDKL2;CDPK1;CHEK1;CHEK2;CHUK;CIT;CLK1;CLK2;CLK4;CSF1R;CSNK1A1;CSNK1A1L;CSNK1D;CSNK1E;CSNK1G1;CSNK1G2;CSNK1G3;CSNK2A1;CSNK2A1;CSNK2A3;CSNK2A2;DAPK1;DAPK2;DAPK3;DCLK1;DCLK2;DCLK3;DDR1;DDR2;DSTYK;DYR…
17.3	71275	753594	MS.1	5	SUNITINIB	PDGFR, KIT, VEGFR, FLT3, RET, CSF1R	8	0.03125	1.24083	0.801927	0.086502	-0.710134	KIT;FLT3;RET;CSF1R;PDGFRA;PDGFRB;KDR	5329102	AAK1;ABL1;ABL2;AKT2;ALK;ANKK1;AURKA;AURKB;AURKC;AXL;BLK;BMP2K;BMPR1B;BMPR2;BRSK1;BRSK2;BTK;CAMK1;CAMK1D;CAMK1G;CAMK2A;CAMK2B;CAMK2D;CAMK2G;CAMK4;CAMKK1;CAMKK2;CDK14;CDK16;CDK17;CDK18;CDK3;CDK4;CDK5;CDK7;CDKL2;CDPK1;CHEK1;CHEK2;CHUK;CIT;CLK1;CLK2;CLK4;CSF1R;CSNK1A1;CSNK1A1L;CSNK1D;CSNK1E;CSNK1G1;CSNK1G2;CSNK1G3;CSNK2A1;CSNK2A1;CSNK2A3;CSNK2A2;DAPK1;DAPK2;DAPK3;DCLK1;DCLK2;DCLK3;DDR1;DDR2;DSTYK;DYR…
17.3	71847	753595	MZ1.PC	5	SUNITINIB	PDGFR, KIT, VEGFR, FLT3, RET, CSF1R	8	0.03125	1.40943	0.778003	0.150447	-0.609217	KIT;FLT3;RET;CSF1R;PDGFRA;PDGFRB;KDR	5329102	AAK1;ABL1;ABL2;AKT2;ALK;ANKK1;AURKA;AURKB;AURKC;AXL;BLK;BMP2K;BMPR1B;BMPR2;BRSK1;BRSK2;BTK;CAMK1;CAMK1D;CAMK1G;CAMK2A;CAMK2B;CAMK2D;CAMK2G;CAMK4;CAMKK1;CAMKK2;CDK14;CDK16;CDK17;CDK18;CDK3;CDK4;CDK5;CDK7;CDKL2;CDPK1;CHEK1;CHEK2;CHUK;CIT;CLK1;CLK2;CLK4;CSF1R;CSNK1A1;CSNK1A1L;CSNK1D;CSNK1E;CSNK1G1;CSNK1G2;CSNK1G3;CSNK2A1;CSNK2A1;CSNK2A3;CSNK2A2;DAPK1;DAPK2;DAPK3;DCLK1;DCLK2;DCLK3;DDR1;DDR2;DSTYK;DYR…
17.3	72191	753596	MZ7.MEL	5	SUNITINIB	PDGFR, KIT, VEGFR, FLT3, RET, CSF1R	8	0.03125	2.07955	0.870524	0.13845	-0.208101	KIT;FLT3;RET;CSF1R;PDGFRA;PDGFRB;KDR	5329102	AAK1;ABL1;ABL2;AKT2;ALK;ANKK1;AURKA;AURKB;AURKC;AXL;BLK;BMP2K;BMPR1B;BMPR2;BRSK1;BRSK2;BTK;CAMK1;CAMK1D;CAMK1G;CAMK2A;CAMK2B;CAMK2D;CAMK2G;CAMK4;CAMKK1;CAMKK2;CDK14;CDK16;CDK17;CDK18;CDK3;CDK4;CDK5;CDK7;CDKL2;CDPK1;CHEK1;CHEK2;CHUK;CIT;CLK1;CLK2;CLK4;CSF1R;CSNK1A1;CSNK1A1L;CSNK1D;CSNK1E;CSNK1G1;CSNK1G2;CSNK1G3;CSNK2A1;CSNK2A1;CSNK2A3;CSNK2A2;DAPK1;DAPK2;DAPK3;DCLK1;DCLK2;DCLK3;DDR1;DDR2;DSTYK;DYR…
17.3	72502	753597	NCI.H128	5	SUNITINIB	PDGFR, KIT, VEGFR, FLT3, RET, CSF1R	8	0.03125	4.01868	0.925479	0.101035	0.952604	KIT;FLT3;RET;CSF1R;PDGFRA;PDGFRB;KDR	5329102	AAK1;ABL1;ABL2;AKT2;ALK;ANKK1;AURKA;AURKB;AURKC;AXL;BLK;BMP2K;BMPR1B;BMPR2;BRSK1;BRSK2;BTK;CAMK1;CAMK1D;CAMK1G;CAMK2A;CAMK2B;CAMK2D;CAMK2G;CAMK4;CAMKK1;CAMKK2;CDK14;CDK16;CDK17;CDK18;CDK3;CDK4;CDK5;CDK7;CDKL2;CDPK1;CHEK1;CHEK2;CHUK;CIT;CLK1;CLK2;CLK4;CSF1R;CSNK1A1;CSNK1A1L;CSNK1D;CSNK1E;CSNK1G1;CSNK1G2;CSNK1G3;CSNK2A1;CSNK2A1;CSNK2A3;CSNK2A2;DAPK1;DAPK2;DAPK3;DCLK1;DCLK2;DCLK3;DDR1;DDR2;DSTYK;DYR…
17.3	72542	753599	NCI.H1304	5	SUNITINIB	PDGFR, KIT, VEGFR, FLT3, RET, CSF1R	8	0.03125	2.67784	0.90987	0.062227	0.150016	KIT;FLT3;RET;CSF1R;PDGFRA;PDGFRB;KDR	5329102	AAK1;ABL1;ABL2;AKT2;ALK;ANKK1;AURKA;AURKB;AURKC;AXL;BLK;BMP2K;BMPR1B;BMPR2;BRSK1;BRSK2;BTK;CAMK1;CAMK1D;CAMK1G;CAMK2A;CAMK2B;CAMK2D;CAMK2G;CAMK4;CAMKK1;CAMKK2;CDK14;CDK16;CDK17;CDK18;CDK3;CDK4;CDK5;CDK7;CDKL2;CDPK1;CHEK1;CHEK2;CHUK;CIT;CLK1;CLK2;CLK4;CSF1R;CSNK1A1;CSNK1A1L;CSNK1D;CSNK1E;CSNK1G1;CSNK1G2;CSNK1G3;CSNK2A1;CSNK2A1;CSNK2A3;CSNK2A2;DAPK1;DAPK2;DAPK3;DCLK1;DCLK2;DCLK3;DDR1;DDR2;DSTYK;DYR…
17.3	73712	753605	NCI.H510A	5	SUNITINIB	PDGFR, KIT, VEGFR, FLT3, RET, CSF1R	8	0.03125	2.49836	0.923779	0.030117	0.042584	KIT;FLT3;RET;CSF1R;PDGFRA;PDGFRB;KDR	5329102	AAK1;ABL1;ABL2;AKT2;ALK;ANKK1;AURKA;AURKB;AURKC;AXL;BLK;BMP2K;BMPR1B;BMPR2;BRSK1;BRSK2;BTK;CAMK1;CAMK1D;CAMK1G;CAMK2A;CAMK2B;CAMK2D;CAMK2G;CAMK4;CAMKK1;CAMKK2;CDK14;CDK16;CDK17;CDK18;CDK3;CDK4;CDK5;CDK7;CDKL2;CDPK1;CHEK1;CHEK2;CHUK;CIT;CLK1;CLK2;CLK4;CSF1R;CSNK1A1;CSNK1A1L;CSNK1D;CSNK1E;CSNK1G1;CSNK1G2;CSNK1G3;CSNK2A1;CSNK2A1;CSNK2A3;CSNK2A2;DAPK1;DAPK2;DAPK3;DCLK1;DCLK2;DCLK3;DDR1;DDR2;DSTYK;DYR…
17.3	75376	753611	SCLC.21H	5	SUNITINIB	PDGFR, KIT, VEGFR, FLT3, RET, CSF1R	8	0.03125	4.76043	0.983956	0.044487	1.39659	KIT;FLT3;RET;CSF1R;PDGFRA;PDGFRB;KDR	5329102	AAK1;ABL1;ABL2;AKT2;ALK;ANKK1;AURKA;AURKB;AURKC;AXL;BLK;BMP2K;BMPR1B;BMPR2;BRSK1;BRSK2;BTK;CAMK1;CAMK1D;CAMK1G;CAMK2A;CAMK2B;CAMK2D;CAMK2G;CAMK4;CAMKK1;CAMKK2;CDK14;CDK16;CDK17;CDK18;CDK3;CDK4;CDK5;CDK7;CDKL2;CDPK1;CHEK1;CHEK2;CHUK;CIT;CLK1;CLK2;CLK4;CSF1R;CSNK1A1;CSNK1A1L;CSNK1D;CSNK1E;CSNK1G1;CSNK1G2;CSNK1G3;CSNK2A1;CSNK2A1;CSNK2A3;CSNK2A2;DAPK1;DAPK2;DAPK3;DCLK1;DCLK2;DCLK3;DDR1;DDR2;DSTYK;DYR…
17.3	75688	753612	SK.MM.2	5	SUNITINIB	PDGFR, KIT, VEGFR, FLT3, RET, CSF1R	8	0.03125	1.9102	0.852891	0.052677	-0.309471	KIT;FLT3;RET;CSF1R;PDGFRA;PDGFRB;KDR	5329102	AAK1;ABL1;ABL2;AKT2;ALK;ANKK1;AURKA;AURKB;AURKC;AXL;BLK;BMP2K;BMPR1B;BMPR2;BRSK1;BRSK2;BTK;CAMK1;CAMK1D;CAMK1G;CAMK2A;CAMK2B;CAMK2D;CAMK2G;CAMK4;CAMKK1;CAMKK2;CDK14;CDK16;CDK17;CDK18;CDK3;CDK4;CDK5;CDK7;CDKL2;CDPK1;CHEK1;CHEK2;CHUK;CIT;CLK1;CLK2;CLK4;CSF1R;CSNK1A1;CSNK1A1L;CSNK1D;CSNK1E;CSNK1G1;CSNK1G2;CSNK1G3;CSNK2A1;CSNK2A1;CSNK2A3;CSNK2A2;DAPK1;DAPK2;DAPK3;DCLK1;DCLK2;DCLK3;DDR1;DDR2;DSTYK;DYR…
17.3	76254	753614	TE.15	5	SUNITINIB	PDGFR, KIT, VEGFR, FLT3, RET, CSF1R	8	0.03125	-0.550506	0.521446	0.089351	-1.78238	KIT;FLT3;RET;CSF1R;PDGFRA;PDGFRB;KDR	5329102	AAK1;ABL1;ABL2;AKT2;ALK;ANKK1;AURKA;AURKB;AURKC;AXL;BLK;BMP2K;BMPR1B;BMPR2;BRSK1;BRSK2;BTK;CAMK1;CAMK1D;CAMK1G;CAMK2A;CAMK2B;CAMK2D;CAMK2G;CAMK4;CAMKK1;CAMKK2;CDK14;CDK16;CDK17;CDK18;CDK3;CDK4;CDK5;CDK7;CDKL2;CDPK1;CHEK1;CHEK2;CHUK;CIT;CLK1;CLK2;CLK4;CSF1R;CSNK1A1;CSNK1A1L;CSNK1D;CSNK1E;CSNK1G1;CSNK1G2;CSNK1G3;CSNK2A1;CSNK2A1;CSNK2A3;CSNK2A2;DAPK1;DAPK2;DAPK3;DCLK1;DCLK2;DCLK3;DDR1;DDR2;DSTYK;DYR…
17.3	77171	753616	BE2.M17	5	SUNITINIB	PDGFR, KIT, VEGFR, FLT3, RET, CSF1R	8	0.03125	3.47034	0.956961	0.040659	0.624383	KIT;FLT3;RET;CSF1R;PDGFRA;PDGFRB;KDR	5329102	AAK1;ABL1;ABL2;AKT2;ALK;ANKK1;AURKA;AURKB;AURKC;AXL;BLK;BMP2K;BMPR1B;BMPR2;BRSK1;BRSK2;BTK;CAMK1;CAMK1D;CAMK1G;CAMK2A;CAMK2B;CAMK2D;CAMK2G;CAMK4;CAMKK1;CAMKK2;CDK14;CDK16;CDK17;CDK18;CDK3;CDK4;CDK5;CDK7;CDKL2;CDPK1;CHEK1;CHEK2;CHUK;CIT;CLK1;CLK2;CLK4;CSF1R;CSNK1A1;CSNK1A1L;CSNK1D;CSNK1E;CSNK1G1;CSNK1G2;CSNK1G3;CSNK2A1;CSNK2A1;CSNK2A3;CSNK2A2;DAPK1;DAPK2;DAPK3;DCLK1;DCLK2;DCLK3;DDR1;DDR2;DSTYK;DYR…
17.3	77715	753618	KELLY	5	SUNITINIB	PDGFR, KIT, VEGFR, FLT3, RET, CSF1R	8	0.03125	2.85122	0.946294	0.031064	0.253798	KIT;FLT3;RET;CSF1R;PDGFRA;PDGFRB;KDR	5329102	AAK1;ABL1;ABL2;AKT2;ALK;ANKK1;AURKA;AURKB;AURKC;AXL;BLK;BMP2K;BMPR1B;BMPR2;BRSK1;BRSK2;BTK;CAMK1;CAMK1D;CAMK1G;CAMK2A;CAMK2B;CAMK2D;CAMK2G;CAMK4;CAMKK1;CAMKK2;CDK14;CDK16;CDK17;CDK18;CDK3;CDK4;CDK5;CDK7;CDKL2;CDPK1;CHEK1;CHEK2;CHUK;CIT;CLK1;CLK2;CLK4;CSF1R;CSNK1A1;CSNK1A1L;CSNK1D;CSNK1E;CSNK1G1;CSNK1G2;CSNK1G3;CSNK2A1;CSNK2A1;CSNK2A3;CSNK2A2;DAPK1;DAPK2;DAPK3;DCLK1;DCLK2;DCLK3;DDR1;DDR2;DSTYK;DYR…
17.3	78292	753620	SIMA	5	SUNITINIB	PDGFR, KIT, VEGFR, FLT3, RET, CSF1R	8	0.03125	4.73064	0.979873	0.022063	1.37876	KIT;FLT3;RET;CSF1R;PDGFRA;PDGFRB;KDR	5329102	AAK1;ABL1;ABL2;AKT2;ALK;ANKK1;AURKA;AURKB;AURKC;AXL;BLK;BMP2K;BMPR1B;BMPR2;BRSK1;BRSK2;BTK;CAMK1;CAMK1D;CAMK1G;CAMK2A;CAMK2B;CAMK2D;CAMK2G;CAMK4;CAMKK1;CAMKK2;CDK14;CDK16;CDK17;CDK18;CDK3;CDK4;CDK5;CDK7;CDKL2;CDPK1;CHEK1;CHEK2;CHUK;CIT;CLK1;CLK2;CLK4;CSF1R;CSNK1A1;CSNK1A1L;CSNK1D;CSNK1E;CSNK1G1;CSNK1G2;CSNK1G3;CSNK2A1;CSNK2A1;CSNK2A3;CSNK2A2;DAPK1;DAPK2;DAPK3;DCLK1;DCLK2;DCLK3;DDR1;DDR2;DSTYK;DYR…
17.3	78841	753621	TE.1	5	SUNITINIB	PDGFR, KIT, VEGFR, FLT3, RET, CSF1R	8	0.03125	2.52922	0.877334	0.065918	0.061054	KIT;FLT3;RET;CSF1R;PDGFRA;PDGFRB;KDR	5329102	AAK1;ABL1;ABL2;AKT2;ALK;ANKK1;AURKA;AURKB;AURKC;AXL;BLK;BMP2K;BMPR1B;BMPR2;BRSK1;BRSK2;BTK;CAMK1;CAMK1D;CAMK1G;CAMK2A;CAMK2B;CAMK2D;CAMK2G;CAMK4;CAMKK1;CAMKK2;CDK14;CDK16;CDK17;CDK18;CDK3;CDK4;CDK5;CDK7;CDKL2;CDPK1;CHEK1;CHEK2;CHUK;CIT;CLK1;CLK2;CLK4;CSF1R;CSNK1A1;CSNK1A1L;CSNK1D;CSNK1E;CSNK1G1;CSNK1G2;CSNK1G3;CSNK2A1;CSNK2A1;CSNK2A3;CSNK2A2;DAPK1;DAPK2;DAPK3;DCLK1;DCLK2;DCLK3;DDR1;DDR2;DSTYK;DYR…
17.3	79392	753622	TE.10	5	SUNITINIB	PDGFR, KIT, VEGFR, FLT3, RET, CSF1R	8	0.03125	0.82603	0.733395	0.09258	-0.958422	KIT;FLT3;RET;CSF1R;PDGFRA;PDGFRB;KDR	5329102	AAK1;ABL1;ABL2;AKT2;ALK;ANKK1;AURKA;AURKB;AURKC;AXL;BLK;BMP2K;BMPR1B;BMPR2;BRSK1;BRSK2;BTK;CAMK1;CAMK1D;CAMK1G;CAMK2A;CAMK2B;CAMK2D;CAMK2G;CAMK4;CAMKK1;CAMKK2;CDK14;CDK16;CDK17;CDK18;CDK3;CDK4;CDK5;CDK7;CDKL2;CDPK1;CHEK1;CHEK2;CHUK;CIT;CLK1;CLK2;CLK4;CSF1R;CSNK1A1;CSNK1A1L;CSNK1D;CSNK1E;CSNK1G1;CSNK1G2;CSNK1G3;CSNK2A1;CSNK2A1;CSNK2A3;CSNK2A2;DAPK1;DAPK2;DAPK3;DCLK1;DCLK2;DCLK3;DDR1;DDR2;DSTYK;DYR…
17.3	79710	753623	TE.8	5	SUNITINIB	PDGFR, KIT, VEGFR, FLT3, RET, CSF1R	8	0.03125	0.934774	0.737898	0.134189	-0.893332	KIT;FLT3;RET;CSF1R;PDGFRA;PDGFRB;KDR	5329102	AAK1;ABL1;ABL2;AKT2;ALK;ANKK1;AURKA;AURKB;AURKC;AXL;BLK;BMP2K;BMPR1B;BMPR2;BRSK1;BRSK2;BTK;CAMK1;CAMK1D;CAMK1G;CAMK2A;CAMK2B;CAMK2D;CAMK2G;CAMK4;CAMKK1;CAMKK2;CDK14;CDK16;CDK17;CDK18;CDK3;CDK4;CDK5;CDK7;CDKL2;CDPK1;CHEK1;CHEK2;CHUK;CIT;CLK1;CLK2;CLK4;CSF1R;CSNK1A1;CSNK1A1L;CSNK1D;CSNK1E;CSNK1G1;CSNK1G2;CSNK1G3;CSNK2A1;CSNK2A1;CSNK2A3;CSNK2A2;DAPK1;DAPK2;DAPK3;DCLK1;DCLK2;DCLK3;DDR1;DDR2;DSTYK;DYR…
17.3	83323	905938	HL.60	5	SUNITINIB	PDGFR, KIT, VEGFR, FLT3, RET, CSF1R	8	0.03125	1.45642	0.828492	0.018566	-0.581091	KIT;FLT3;RET;CSF1R;PDGFRA;PDGFRB;KDR	5329102	AAK1;ABL1;ABL2;AKT2;ALK;ANKK1;AURKA;AURKB;AURKC;AXL;BLK;BMP2K;BMPR1B;BMPR2;BRSK1;BRSK2;BTK;CAMK1;CAMK1D;CAMK1G;CAMK2A;CAMK2B;CAMK2D;CAMK2G;CAMK4;CAMKK1;CAMKK2;CDK14;CDK16;CDK17;CDK18;CDK3;CDK4;CDK5;CDK7;CDKL2;CDPK1;CHEK1;CHEK2;CHUK;CIT;CLK1;CLK2;CLK4;CSF1R;CSNK1A1;CSNK1A1L;CSNK1D;CSNK1E;CSNK1G1;CSNK1G2;CSNK1G3;CSNK2A1;CSNK2A1;CSNK2A3;CSNK2A2;DAPK1;DAPK2;DAPK3;DCLK1;DCLK2;DCLK3;DDR1;DDR2;DSTYK;DYR…
17.3	84407	905940	K.562	5	SUNITINIB	PDGFR, KIT, VEGFR, FLT3, RET, CSF1R	8	0.03125	2.1502	0.887188	0.10191	-0.165814	KIT;FLT3;RET;CSF1R;PDGFRA;PDGFRB;KDR	5329102	AAK1;ABL1;ABL2;AKT2;ALK;ANKK1;AURKA;AURKB;AURKC;AXL;BLK;BMP2K;BMPR1B;BMPR2;BRSK1;BRSK2;BTK;CAMK1;CAMK1D;CAMK1G;CAMK2A;CAMK2B;CAMK2D;CAMK2G;CAMK4;CAMKK1;CAMKK2;CDK14;CDK16;CDK17;CDK18;CDK3;CDK4;CDK5;CDK7;CDKL2;CDPK1;CHEK1;CHEK2;CHUK;CIT;CLK1;CLK2;CLK4;CSF1R;CSNK1A1;CSNK1A1L;CSNK1D;CSNK1E;CSNK1G1;CSNK1G2;CSNK1G3;CSNK2A1;CSNK2A1;CSNK2A3;CSNK2A2;DAPK1;DAPK2;DAPK3;DCLK1;DCLK2;DCLK3;DDR1;DDR2;DSTYK;DYR…
17.3	84984	905941	NCI.H226	5	SUNITINIB	PDGFR, KIT, VEGFR, FLT3, RET, CSF1R	8	0.03125	4.23375	0.976081	0.012806	1.08133	KIT;FLT3;RET;CSF1R;PDGFRA;PDGFRB;KDR	5329102	AAK1;ABL1;ABL2;AKT2;ALK;ANKK1;AURKA;AURKB;AURKC;AXL;BLK;BMP2K;BMPR1B;BMPR2;BRSK1;BRSK2;BTK;CAMK1;CAMK1D;CAMK1G;CAMK2A;CAMK2B;CAMK2D;CAMK2G;CAMK4;CAMKK1;CAMKK2;CDK14;CDK16;CDK17;CDK18;CDK3;CDK4;CDK5;CDK7;CDKL2;CDPK1;CHEK1;CHEK2;CHUK;CIT;CLK1;CLK2;CLK4;CSF1R;CSNK1A1;CSNK1A1L;CSNK1D;CSNK1E;CSNK1G1;CSNK1G2;CSNK1G3;CSNK2A1;CSNK2A1;CSNK2A3;CSNK2A2;DAPK1;DAPK2;DAPK3;DCLK1;DCLK2;DCLK3;DDR1;DDR2;DSTYK;DYR…
17.3	85562	905942	NCI.H23	5	SUNITINIB	PDGFR, KIT, VEGFR, FLT3, RET, CSF1R	8	0.03125	3.10409	0.946566	0.020565	0.405155	KIT;FLT3;RET;CSF1R;PDGFRA;PDGFRB;KDR	5329102	AAK1;ABL1;ABL2;AKT2;ALK;ANKK1;AURKA;AURKB;AURKC;AXL;BLK;BMP2K;BMPR1B;BMPR2;BRSK1;BRSK2;BTK;CAMK1;CAMK1D;CAMK1G;CAMK2A;CAMK2B;CAMK2D;CAMK2G;CAMK4;CAMKK1;CAMKK2;CDK14;CDK16;CDK17;CDK18;CDK3;CDK4;CDK5;CDK7;CDKL2;CDPK1;CHEK1;CHEK2;CHUK;CIT;CLK1;CLK2;CLK4;CSF1R;CSNK1A1;CSNK1A1L;CSNK1D;CSNK1E;CSNK1G1;CSNK1G2;CSNK1G3;CSNK2A1;CSNK2A1;CSNK2A3;CSNK2A2;DAPK1;DAPK2;DAPK3;DCLK1;DCLK2;DCLK3;DDR1;DDR2;DSTYK;DYR…
17.3	88394	905948	A498	5	SUNITINIB	PDGFR, KIT, VEGFR, FLT3, RET, CSF1R	8	0.03125	5.85359	0.978909	0.033363	2.05092	KIT;FLT3;RET;CSF1R;PDGFRA;PDGFRB;KDR	5329102	AAK1;ABL1;ABL2;AKT2;ALK;ANKK1;AURKA;AURKB;AURKC;AXL;BLK;BMP2K;BMPR1B;BMPR2;BRSK1;BRSK2;BTK;CAMK1;CAMK1D;CAMK1G;CAMK2A;CAMK2B;CAMK2D;CAMK2G;CAMK4;CAMKK1;CAMKK2;CDK14;CDK16;CDK17;CDK18;CDK3;CDK4;CDK5;CDK7;CDKL2;CDPK1;CHEK1;CHEK2;CHUK;CIT;CLK1;CLK2;CLK4;CSF1R;CSNK1A1;CSNK1A1L;CSNK1D;CSNK1E;CSNK1G1;CSNK1G2;CSNK1G3;CSNK2A1;CSNK2A1;CSNK2A3;CSNK2A2;DAPK1;DAPK2;DAPK3;DCLK1;DCLK2;DCLK3;DDR1;DDR2;DSTYK;DYR…
17.3	90263	905952	CCRF.CEM	5	SUNITINIB	PDGFR, KIT, VEGFR, FLT3, RET, CSF1R	8	0.03125	1.52488	0.848587	0.118714	-0.540111	KIT;FLT3;RET;CSF1R;PDGFRA;PDGFRB;KDR	5329102	AAK1;ABL1;ABL2;AKT2;ALK;ANKK1;AURKA;AURKB;AURKC;AXL;BLK;BMP2K;BMPR1B;BMPR2;BRSK1;BRSK2;BTK;CAMK1;CAMK1D;CAMK1G;CAMK2A;CAMK2B;CAMK2D;CAMK2G;CAMK4;CAMKK1;CAMKK2;CDK14;CDK16;CDK17;CDK18;CDK3;CDK4;CDK5;CDK7;CDKL2;CDPK1;CHEK1;CHEK2;CHUK;CIT;CLK1;CLK2;CLK4;CSF1R;CSNK1A1;CSNK1A1L;CSNK1D;CSNK1E;CSNK1G1;CSNK1G2;CSNK1G3;CSNK2A1;CSNK2A1;CSNK2A3;CSNK2A2;DAPK1;DAPK2;DAPK3;DCLK1;DCLK2;DCLK3;DDR1;DDR2;DSTYK;DYR…
17.3	91102	905955	SK.MEL.2	5	SUNITINIB	PDGFR, KIT, VEGFR, FLT3, RET, CSF1R	8	0.03125	4.03632	0.972751	0.068572	0.963161	KIT;FLT3;RET;CSF1R;PDGFRA;PDGFRB;KDR	5329102	AAK1;ABL1;ABL2;AKT2;ALK;ANKK1;AURKA;AURKB;AURKC;AXL;BLK;BMP2K;BMPR1B;BMPR2;BRSK1;BRSK2;BTK;CAMK1;CAMK1D;CAMK1G;CAMK2A;CAMK2B;CAMK2D;CAMK2G;CAMK4;CAMKK1;CAMKK2;CDK14;CDK16;CDK17;CDK18;CDK3;CDK4;CDK5;CDK7;CDKL2;CDPK1;CHEK1;CHEK2;CHUK;CIT;CLK1;CLK2;CLK4;CSF1R;CSNK1A1;CSNK1A1L;CSNK1D;CSNK1E;CSNK1G1;CSNK1G2;CSNK1G3;CSNK2A1;CSNK2A1;CSNK2A3;CSNK2A2;DAPK1;DAPK2;DAPK3;DCLK1;DCLK2;DCLK3;DDR1;DDR2;DSTYK;DYR…
17.3	92510	905958	MOLT.4	5	SUNITINIB	PDGFR, KIT, VEGFR, FLT3, RET, CSF1R	8	0.03125	1.2449	0.817736	0.018396	-0.707699	KIT;FLT3;RET;CSF1R;PDGFRA;PDGFRB;KDR	5329102	AAK1;ABL1;ABL2;AKT2;ALK;ANKK1;AURKA;AURKB;AURKC;AXL;BLK;BMP2K;BMPR1B;BMPR2;BRSK1;BRSK2;BTK;CAMK1;CAMK1D;CAMK1G;CAMK2A;CAMK2B;CAMK2D;CAMK2G;CAMK4;CAMKK1;CAMKK2;CDK14;CDK16;CDK17;CDK18;CDK3;CDK4;CDK5;CDK7;CDKL2;CDPK1;CHEK1;CHEK2;CHUK;CIT;CLK1;CLK2;CLK4;CSF1R;CSNK1A1;CSNK1A1L;CSNK1D;CSNK1E;CSNK1G1;CSNK1G2;CSNK1G3;CSNK2A1;CSNK2A1;CSNK2A3;CSNK2A2;DAPK1;DAPK2;DAPK3;DCLK1;DCLK2;DCLK3;DDR1;DDR2;DSTYK;DYR…
17.3	95447	905964	RPMI.8226	5	SUNITINIB	PDGFR, KIT, VEGFR, FLT3, RET, CSF1R	8	0.03125	1.81232	0.874829	0.044565	-0.368057	KIT;FLT3;RET;CSF1R;PDGFRA;PDGFRB;KDR	5329102	AAK1;ABL1;ABL2;AKT2;ALK;ANKK1;AURKA;AURKB;AURKC;AXL;BLK;BMP2K;BMPR1B;BMPR2;BRSK1;BRSK2;BTK;CAMK1;CAMK1D;CAMK1G;CAMK2A;CAMK2B;CAMK2D;CAMK2G;CAMK4;CAMKK1;CAMKK2;CDK14;CDK16;CDK17;CDK18;CDK3;CDK4;CDK5;CDK7;CDKL2;CDPK1;CHEK1;CHEK2;CHUK;CIT;CLK1;CLK2;CLK4;CSF1R;CSNK1A1;CSNK1A1L;CSNK1D;CSNK1E;CSNK1G1;CSNK1G2;CSNK1G3;CSNK2A1;CSNK2A1;CSNK2A3;CSNK2A2;DAPK1;DAPK2;DAPK3;DCLK1;DCLK2;DCLK3;DDR1;DDR2;DSTYK;DYR…
17.3	95990	905965	SR	5	SUNITINIB	PDGFR, KIT, VEGFR, FLT3, RET, CSF1R	8	0.03125	0.474769	0.690525	0.098579	-1.16868	KIT;FLT3;RET;CSF1R;PDGFRA;PDGFRB;KDR	5329102	AAK1;ABL1;ABL2;AKT2;ALK;ANKK1;AURKA;AURKB;AURKC;AXL;BLK;BMP2K;BMPR1B;BMPR2;BRSK1;BRSK2;BTK;CAMK1;CAMK1D;CAMK1G;CAMK2A;CAMK2B;CAMK2D;CAMK2G;CAMK4;CAMKK1;CAMKK2;CDK14;CDK16;CDK17;CDK18;CDK3;CDK4;CDK5;CDK7;CDKL2;CDPK1;CHEK1;CHEK2;CHUK;CIT;CLK1;CLK2;CLK4;CSF1R;CSNK1A1;CSNK1A1L;CSNK1D;CSNK1E;CSNK1G1;CSNK1G2;CSNK1G3;CSNK2A1;CSNK2A1;CSNK2A3;CSNK2A2;DAPK1;DAPK2;DAPK3;DCLK1;DCLK2;DCLK3;DDR1;DDR2;DSTYK;DYR…
17.3	96561	905967	NCI.H322M	5	SUNITINIB	PDGFR, KIT, VEGFR, FLT3, RET, CSF1R	8	0.03125	3.78566	0.94838	0.025286	0.813123	KIT;FLT3;RET;CSF1R;PDGFRA;PDGFRB;KDR	5329102	AAK1;ABL1;ABL2;AKT2;ALK;ANKK1;AURKA;AURKB;AURKC;AXL;BLK;BMP2K;BMPR1B;BMPR2;BRSK1;BRSK2;BTK;CAMK1;CAMK1D;CAMK1G;CAMK2A;CAMK2B;CAMK2D;CAMK2G;CAMK4;CAMKK1;CAMKK2;CDK14;CDK16;CDK17;CDK18;CDK3;CDK4;CDK5;CDK7;CDKL2;CDPK1;CHEK1;CHEK2;CHUK;CIT;CLK1;CLK2;CLK4;CSF1R;CSNK1A1;CSNK1A1L;CSNK1D;CSNK1E;CSNK1G1;CSNK1G2;CSNK1G3;CSNK2A1;CSNK2A1;CSNK2A3;CSNK2A2;DAPK1;DAPK2;DAPK3;DCLK1;DCLK2;DCLK3;DDR1;DDR2;DSTYK;DYR…
17.3	97986	905970	EKVX	5	SUNITINIB	PDGFR, KIT, VEGFR, FLT3, RET, CSF1R	8	0.03125	6.96024	0.969443	0.048415	2.71333	KIT;FLT3;RET;CSF1R;PDGFRA;PDGFRB;KDR	5329102	AAK1;ABL1;ABL2;AKT2;ALK;ANKK1;AURKA;AURKB;AURKC;AXL;BLK;BMP2K;BMPR1B;BMPR2;BRSK1;BRSK2;BTK;CAMK1;CAMK1D;CAMK1G;CAMK2A;CAMK2B;CAMK2D;CAMK2G;CAMK4;CAMKK1;CAMKK2;CDK14;CDK16;CDK17;CDK18;CDK3;CDK4;CDK5;CDK7;CDKL2;CDPK1;CHEK1;CHEK2;CHUK;CIT;CLK1;CLK2;CLK4;CSF1R;CSNK1A1;CSNK1A1L;CSNK1D;CSNK1E;CSNK1G1;CSNK1G2;CSNK1G3;CSNK2A1;CSNK2A1;CSNK2A3;CSNK2A2;DAPK1;DAPK2;DAPK3;DCLK1;DCLK2;DCLK3;DDR1;DDR2;DSTYK;DYR…
17.3	98846	905972	HOP.62	5	SUNITINIB	PDGFR, KIT, VEGFR, FLT3, RET, CSF1R	8	0.03125	1.48626	0.815748	0.06294	-0.563227	KIT;FLT3;RET;CSF1R;PDGFRA;PDGFRB;KDR	5329102	AAK1;ABL1;ABL2;AKT2;ALK;ANKK1;AURKA;AURKB;AURKC;AXL;BLK;BMP2K;BMPR1B;BMPR2;BRSK1;BRSK2;BTK;CAMK1;CAMK1D;CAMK1G;CAMK2A;CAMK2B;CAMK2D;CAMK2G;CAMK4;CAMKK1;CAMKK2;CDK14;CDK16;CDK17;CDK18;CDK3;CDK4;CDK5;CDK7;CDKL2;CDPK1;CHEK1;CHEK2;CHUK;CIT;CLK1;CLK2;CLK4;CSF1R;CSNK1A1;CSNK1A1L;CSNK1D;CSNK1E;CSNK1G1;CSNK1G2;CSNK1G3;CSNK2A1;CSNK2A1;CSNK2A3;CSNK2A2;DAPK1;DAPK2;DAPK3;DCLK1;DCLK2;DCLK3;DDR1;DDR2;DSTYK;DYR…
17.3	99869	905974	LOXIMVI	5	SUNITINIB	PDGFR, KIT, VEGFR, FLT3, RET, CSF1R	8	0.03125	2.57032	0.933366	0.035974	0.085659	KIT;FLT3;RET;CSF1R;PDGFRA;PDGFRB;KDR	5329102	AAK1;ABL1;ABL2;AKT2;ALK;ANKK1;AURKA;AURKB;AURKC;AXL;BLK;BMP2K;BMPR1B;BMPR2;BRSK1;BRSK2;BTK;CAMK1;CAMK1D;CAMK1G;CAMK2A;CAMK2B;CAMK2D;CAMK2G;CAMK4;CAMKK1;CAMKK2;CDK14;CDK16;CDK17;CDK18;CDK3;CDK4;CDK5;CDK7;CDKL2;CDPK1;CHEK1;CHEK2;CHUK;CIT;CLK1;CLK2;CLK4;CSF1R;CSNK1A1;CSNK1A1L;CSNK1D;CSNK1E;CSNK1G1;CSNK1G2;CSNK1G3;CSNK2A1;CSNK2A1;CSNK2A3;CSNK2A2;DAPK1;DAPK2;DAPK3;DCLK1;DCLK2;DCLK3;DDR1;DDR2;DSTYK;DYR…
17.3	101434	905977	UACC.257	5	SUNITINIB	PDGFR, KIT, VEGFR, FLT3, RET, CSF1R	8	0.03125	2.11931	0.847702	0.197253	-0.184303	KIT;FLT3;RET;CSF1R;PDGFRA;PDGFRB;KDR	5329102	AAK1;ABL1;ABL2;AKT2;ALK;ANKK1;AURKA;AURKB;AURKC;AXL;BLK;BMP2K;BMPR1B;BMPR2;BRSK1;BRSK2;BTK;CAMK1;CAMK1D;CAMK1G;CAMK2A;CAMK2B;CAMK2D;CAMK2G;CAMK4;CAMKK1;CAMKK2;CDK14;CDK16;CDK17;CDK18;CDK3;CDK4;CDK5;CDK7;CDKL2;CDPK1;CHEK1;CHEK2;CHUK;CIT;CLK1;CLK2;CLK4;CSF1R;CSNK1A1;CSNK1A1L;CSNK1D;CSNK1E;CSNK1G1;CSNK1G2;CSNK1G3;CSNK2A1;CSNK2A1;CSNK2A3;CSNK2A2;DAPK1;DAPK2;DAPK3;DCLK1;DCLK2;DCLK3;DDR1;DDR2;DSTYK;DYR…
17.3	101976	905978	RXF393	5	SUNITINIB	PDGFR, KIT, VEGFR, FLT3, RET, CSF1R	8	0.03125	1.76119	0.800046	0.096696	-0.398662	KIT;FLT3;RET;CSF1R;PDGFRA;PDGFRB;KDR	5329102	AAK1;ABL1;ABL2;AKT2;ALK;ANKK1;AURKA;AURKB;AURKC;AXL;BLK;BMP2K;BMPR1B;BMPR2;BRSK1;BRSK2;BTK;CAMK1;CAMK1D;CAMK1G;CAMK2A;CAMK2B;CAMK2D;CAMK2G;CAMK4;CAMKK1;CAMKK2;CDK14;CDK16;CDK17;CDK18;CDK3;CDK4;CDK5;CDK7;CDKL2;CDPK1;CHEK1;CHEK2;CHUK;CIT;CLK1;CLK2;CLK4;CSF1R;CSNK1A1;CSNK1A1L;CSNK1D;CSNK1E;CSNK1G1;CSNK1G2;CSNK1G3;CSNK2A1;CSNK2A1;CSNK2A3;CSNK2A2;DAPK1;DAPK2;DAPK3;DCLK1;DCLK2;DCLK3;DDR1;DDR2;DSTYK;DYR…
17.3	102841	905980	TK10	5	SUNITINIB	PDGFR, KIT, VEGFR, FLT3, RET, CSF1R	8	0.03125	2.05513	0.845518	0.128387	-0.22272	KIT;FLT3;RET;CSF1R;PDGFRA;PDGFRB;KDR	5329102	AAK1;ABL1;ABL2;AKT2;ALK;ANKK1;AURKA;AURKB;AURKC;AXL;BLK;BMP2K;BMPR1B;BMPR2;BRSK1;BRSK2;BTK;CAMK1;CAMK1D;CAMK1G;CAMK2A;CAMK2B;CAMK2D;CAMK2G;CAMK4;CAMKK1;CAMKK2;CDK14;CDK16;CDK17;CDK18;CDK3;CDK4;CDK5;CDK7;CDKL2;CDPK1;CHEK1;CHEK2;CHUK;CIT;CLK1;CLK2;CLK4;CSF1R;CSNK1A1;CSNK1A1L;CSNK1D;CSNK1E;CSNK1G1;CSNK1G2;CSNK1G3;CSNK2A1;CSNK2A1;CSNK2A3;CSNK2A2;DAPK1;DAPK2;DAPK3;DCLK1;DCLK2;DCLK3;DDR1;DDR2;DSTYK;DYR…
17.3	103681	905982	SNB75	5	SUNITINIB	PDGFR, KIT, VEGFR, FLT3, RET, CSF1R	8	0.03125	3.49135	0.915859	0.239246	0.636956	KIT;FLT3;RET;CSF1R;PDGFRA;PDGFRB;KDR	5329102	AAK1;ABL1;ABL2;AKT2;ALK;ANKK1;AURKA;AURKB;AURKC;AXL;BLK;BMP2K;BMPR1B;BMPR2;BRSK1;BRSK2;BTK;CAMK1;CAMK1D;CAMK1G;CAMK2A;CAMK2B;CAMK2D;CAMK2G;CAMK4;CAMKK1;CAMKK2;CDK14;CDK16;CDK17;CDK18;CDK3;CDK4;CDK5;CDK7;CDKL2;CDPK1;CHEK1;CHEK2;CHUK;CIT;CLK1;CLK2;CLK4;CSF1R;CSNK1A1;CSNK1A1L;CSNK1D;CSNK1E;CSNK1G1;CSNK1G2;CSNK1G3;CSNK2A1;CSNK2A1;CSNK2A3;CSNK2A2;DAPK1;DAPK2;DAPK3;DCLK1;DCLK2;DCLK3;DDR1;DDR2;DSTYK;DYR…
17.3	104502	905984	SF539	5	SUNITINIB	PDGFR, KIT, VEGFR, FLT3, RET, CSF1R	8	0.03125	1.33287	0.812969	0.19516	-0.655043	KIT;FLT3;RET;CSF1R;PDGFRA;PDGFRB;KDR	5329102	AAK1;ABL1;ABL2;AKT2;ALK;ANKK1;AURKA;AURKB;AURKC;AXL;BLK;BMP2K;BMPR1B;BMPR2;BRSK1;BRSK2;BTK;CAMK1;CAMK1D;CAMK1G;CAMK2A;CAMK2B;CAMK2D;CAMK2G;CAMK4;CAMKK1;CAMKK2;CDK14;CDK16;CDK17;CDK18;CDK3;CDK4;CDK5;CDK7;CDKL2;CDPK1;CHEK1;CHEK2;CHUK;CIT;CLK1;CLK2;CLK4;CSF1R;CSNK1A1;CSNK1A1L;CSNK1D;CSNK1E;CSNK1G1;CSNK1G2;CSNK1G3;CSNK2A1;CSNK2A1;CSNK2A3;CSNK2A2;DAPK1;DAPK2;DAPK3;DCLK1;DCLK2;DCLK3;DDR1;DDR2;DSTYK;DYR…
17.3	105370	905986	SF268	5	SUNITINIB	PDGFR, KIT, VEGFR, FLT3, RET, CSF1R	8	0.03125	1.3194	0.78524	0.066527	-0.663107	KIT;FLT3;RET;CSF1R;PDGFRA;PDGFRB;KDR	5329102	AAK1;ABL1;ABL2;AKT2;ALK;ANKK1;AURKA;AURKB;AURKC;AXL;BLK;BMP2K;BMPR1B;BMPR2;BRSK1;BRSK2;BTK;CAMK1;CAMK1D;CAMK1G;CAMK2A;CAMK2B;CAMK2D;CAMK2G;CAMK4;CAMKK1;CAMKK2;CDK14;CDK16;CDK17;CDK18;CDK3;CDK4;CDK5;CDK7;CDKL2;CDPK1;CHEK1;CHEK2;CHUK;CIT;CLK1;CLK2;CLK4;CSF1R;CSNK1A1;CSNK1A1L;CSNK1D;CSNK1E;CSNK1G1;CSNK1G2;CSNK1G3;CSNK2A1;CSNK2A1;CSNK2A3;CSNK2A2;DAPK1;DAPK2;DAPK3;DCLK1;DCLK2;DCLK3;DDR1;DDR2;DSTYK;DYR…
17.3	105919	905989	KM12	5	SUNITINIB	PDGFR, KIT, VEGFR, FLT3, RET, CSF1R	8	0.03125	-0.847355	0.476405	0.105943	-1.96006	KIT;FLT3;RET;CSF1R;PDGFRA;PDGFRB;KDR	5329102	AAK1;ABL1;ABL2;AKT2;ALK;ANKK1;AURKA;AURKB;AURKC;AXL;BLK;BMP2K;BMPR1B;BMPR2;BRSK1;BRSK2;BTK;CAMK1;CAMK1D;CAMK1G;CAMK2A;CAMK2B;CAMK2D;CAMK2G;CAMK4;CAMKK1;CAMKK2;CDK14;CDK16;CDK17;CDK18;CDK3;CDK4;CDK5;CDK7;CDKL2;CDPK1;CHEK1;CHEK2;CHUK;CIT;CLK1;CLK2;CLK4;CSF1R;CSNK1A1;CSNK1A1L;CSNK1D;CSNK1E;CSNK1G1;CSNK1G2;CSNK1G3;CSNK2A1;CSNK2A1;CSNK2A3;CSNK2A2;DAPK1;DAPK2;DAPK3;DCLK1;DCLK2;DCLK3;DDR1;DDR2;DSTYK;DYR…
17.3	106469	905990	OVCAR.4	5	SUNITINIB	PDGFR, KIT, VEGFR, FLT3, RET, CSF1R	8	0.03125	2.39792	0.8454	0.044212	-0.017535	KIT;FLT3;RET;CSF1R;PDGFRA;PDGFRB;KDR	5329102	AAK1;ABL1;ABL2;AKT2;ALK;ANKK1;AURKA;AURKB;AURKC;AXL;BLK;BMP2K;BMPR1B;BMPR2;BRSK1;BRSK2;BTK;CAMK1;CAMK1D;CAMK1G;CAMK2A;CAMK2B;CAMK2D;CAMK2G;CAMK4;CAMKK1;CAMKK2;CDK14;CDK16;CDK17;CDK18;CDK3;CDK4;CDK5;CDK7;CDKL2;CDPK1;CHEK1;CHEK2;CHUK;CIT;CLK1;CLK2;CLK4;CSF1R;CSNK1A1;CSNK1A1L;CSNK1D;CSNK1E;CSNK1G1;CSNK1G2;CSNK1G3;CSNK2A1;CSNK2A1;CSNK2A3;CSNK2A2;DAPK1;DAPK2;DAPK3;DCLK1;DCLK2;DCLK3;DDR1;DDR2;DSTYK;DYR…
17.3	108569	906746	BECKER	5	SUNITINIB	PDGFR, KIT, VEGFR, FLT3, RET, CSF1R	8	0.03125	4.9952	0.984197	0.039644	1.53712	KIT;FLT3;RET;CSF1R;PDGFRA;PDGFRB;KDR	5329102	AAK1;ABL1;ABL2;AKT2;ALK;ANKK1;AURKA;AURKB;AURKC;AXL;BLK;BMP2K;BMPR1B;BMPR2;BRSK1;BRSK2;BTK;CAMK1;CAMK1D;CAMK1G;CAMK2A;CAMK2B;CAMK2D;CAMK2G;CAMK4;CAMKK1;CAMKK2;CDK14;CDK16;CDK17;CDK18;CDK3;CDK4;CDK5;CDK7;CDKL2;CDPK1;CHEK1;CHEK2;CHUK;CIT;CLK1;CLK2;CLK4;CSF1R;CSNK1A1;CSNK1A1L;CSNK1D;CSNK1E;CSNK1G1;CSNK1G2;CSNK1G3;CSNK2A1;CSNK2A1;CSNK2A3;CSNK2A2;DAPK1;DAPK2;DAPK3;DCLK1;DCLK2;DCLK3;DDR1;DDR2;DSTYK;DYR…
17.3	109146	906763	BE.13	5	SUNITINIB	PDGFR, KIT, VEGFR, FLT3, RET, CSF1R	8	0.03125	1.26385	0.797938	0.07503	-0.696356	KIT;FLT3;RET;CSF1R;PDGFRA;PDGFRB;KDR	5329102	AAK1;ABL1;ABL2;AKT2;ALK;ANKK1;AURKA;AURKB;AURKC;AXL;BLK;BMP2K;BMPR1B;BMPR2;BRSK1;BRSK2;BTK;CAMK1;CAMK1D;CAMK1G;CAMK2A;CAMK2B;CAMK2D;CAMK2G;CAMK4;CAMKK1;CAMKK2;CDK14;CDK16;CDK17;CDK18;CDK3;CDK4;CDK5;CDK7;CDKL2;CDPK1;CHEK1;CHEK2;CHUK;CIT;CLK1;CLK2;CLK4;CSF1R;CSNK1A1;CSNK1A1L;CSNK1D;CSNK1E;CSNK1G1;CSNK1G2;CSNK1G3;CSNK2A1;CSNK2A1;CSNK2A3;CSNK2A2;DAPK1;DAPK2;DAPK3;DCLK1;DCLK2;DCLK3;DDR1;DDR2;DSTYK;DYR…
17.3	109721	906765	ARH.77	5	SUNITINIB	PDGFR, KIT, VEGFR, FLT3, RET, CSF1R	8	0.03125	2.00971	0.875559	0.01759	-0.249908	KIT;FLT3;RET;CSF1R;PDGFRA;PDGFRB;KDR	5329102	AAK1;ABL1;ABL2;AKT2;ALK;ANKK1;AURKA;AURKB;AURKC;AXL;BLK;BMP2K;BMPR1B;BMPR2;BRSK1;BRSK2;BTK;CAMK1;CAMK1D;CAMK1G;CAMK2A;CAMK2B;CAMK2D;CAMK2G;CAMK4;CAMKK1;CAMKK2;CDK14;CDK16;CDK17;CDK18;CDK3;CDK4;CDK5;CDK7;CDKL2;CDPK1;CHEK1;CHEK2;CHUK;CIT;CLK1;CLK2;CLK4;CSF1R;CSNK1A1;CSNK1A1L;CSNK1D;CSNK1E;CSNK1G1;CSNK1G2;CSNK1G3;CSNK2A1;CSNK2A1;CSNK2A3;CSNK2A2;DAPK1;DAPK2;DAPK3;DCLK1;DCLK2;DCLK3;DDR1;DDR2;DSTYK;DYR…
17.3	112004	906794	A253	5	SUNITINIB	PDGFR, KIT, VEGFR, FLT3, RET, CSF1R	8	0.03125	4.15524	0.980785	0.057638	1.03434	KIT;FLT3;RET;CSF1R;PDGFRA;PDGFRB;KDR	5329102	AAK1;ABL1;ABL2;AKT2;ALK;ANKK1;AURKA;AURKB;AURKC;AXL;BLK;BMP2K;BMPR1B;BMPR2;BRSK1;BRSK2;BTK;CAMK1;CAMK1D;CAMK1G;CAMK2A;CAMK2B;CAMK2D;CAMK2G;CAMK4;CAMKK1;CAMKK2;CDK14;CDK16;CDK17;CDK18;CDK3;CDK4;CDK5;CDK7;CDKL2;CDPK1;CHEK1;CHEK2;CHUK;CIT;CLK1;CLK2;CLK4;CSF1R;CSNK1A1;CSNK1A1L;CSNK1D;CSNK1E;CSNK1G1;CSNK1G2;CSNK1G3;CSNK2A1;CSNK2A1;CSNK2A3;CSNK2A2;DAPK1;DAPK2;DAPK3;DCLK1;DCLK2;DCLK3;DDR1;DDR2;DSTYK;DYR…
17.3	114102	906800	X697	5	SUNITINIB	PDGFR, KIT, VEGFR, FLT3, RET, CSF1R	8	0.03125	-0.438078	0.544674	0.047724	-1.71508	KIT;FLT3;RET;CSF1R;PDGFRA;PDGFRB;KDR	5329102	AAK1;ABL1;ABL2;AKT2;ALK;ANKK1;AURKA;AURKB;AURKC;AXL;BLK;BMP2K;BMPR1B;BMPR2;BRSK1;BRSK2;BTK;CAMK1;CAMK1D;CAMK1G;CAMK2A;CAMK2B;CAMK2D;CAMK2G;CAMK4;CAMKK1;CAMKK2;CDK14;CDK16;CDK17;CDK18;CDK3;CDK4;CDK5;CDK7;CDKL2;CDPK1;CHEK1;CHEK2;CHUK;CIT;CLK1;CLK2;CLK4;CSF1R;CSNK1A1;CSNK1A1L;CSNK1D;CSNK1E;CSNK1G1;CSNK1G2;CSNK1G3;CSNK2A1;CSNK2A1;CSNK2A3;CSNK2A2;DAPK1;DAPK2;DAPK3;DCLK1;DCLK2;DCLK3;DDR1;DDR2;DSTYK;DYR…
17.3	115149	906803	ACN	5	SUNITINIB	PDGFR, KIT, VEGFR, FLT3, RET, CSF1R	8	0.03125	1.4176	0.807781	0.156727	-0.604326	KIT;FLT3;RET;CSF1R;PDGFRA;PDGFRB;KDR	5329102	AAK1;ABL1;ABL2;AKT2;ALK;ANKK1;AURKA;AURKB;AURKC;AXL;BLK;BMP2K;BMPR1B;BMPR2;BRSK1;BRSK2;BTK;CAMK1;CAMK1D;CAMK1G;CAMK2A;CAMK2B;CAMK2D;CAMK2G;CAMK4;CAMKK1;CAMKK2;CDK14;CDK16;CDK17;CDK18;CDK3;CDK4;CDK5;CDK7;CDKL2;CDPK1;CHEK1;CHEK2;CHUK;CIT;CLK1;CLK2;CLK4;CSF1R;CSNK1A1;CSNK1A1L;CSNK1D;CSNK1E;CSNK1G1;CSNK1G2;CSNK1G3;CSNK2A1;CSNK2A1;CSNK2A3;CSNK2A2;DAPK1;DAPK2;DAPK3;DCLK1;DCLK2;DCLK3;DDR1;DDR2;DSTYK;DYR…
17.3	116672	906808	COR.L88	5	SUNITINIB	PDGFR, KIT, VEGFR, FLT3, RET, CSF1R	8	0.03125	2.83583	0.906913	0.045215	0.244585	KIT;FLT3;RET;CSF1R;PDGFRA;PDGFRB;KDR	5329102	AAK1;ABL1;ABL2;AKT2;ALK;ANKK1;AURKA;AURKB;AURKC;AXL;BLK;BMP2K;BMPR1B;BMPR2;BRSK1;BRSK2;BTK;CAMK1;CAMK1D;CAMK1G;CAMK2A;CAMK2B;CAMK2D;CAMK2G;CAMK4;CAMKK1;CAMKK2;CDK14;CDK16;CDK17;CDK18;CDK3;CDK4;CDK5;CDK7;CDKL2;CDPK1;CHEK1;CHEK2;CHUK;CIT;CLK1;CLK2;CLK4;CSF1R;CSNK1A1;CSNK1A1L;CSNK1D;CSNK1E;CSNK1G1;CSNK1G2;CSNK1G3;CSNK2A1;CSNK2A1;CSNK2A3;CSNK2A2;DAPK1;DAPK2;DAPK3;DCLK1;DCLK2;DCLK3;DDR1;DDR2;DSTYK;DYR…
17.3	117201	906812	COLO.824	5	SUNITINIB	PDGFR, KIT, VEGFR, FLT3, RET, CSF1R	8	0.03125	4.14982	0.977049	0.034202	1.0311	KIT;FLT3;RET;CSF1R;PDGFRA;PDGFRB;KDR	5329102	AAK1;ABL1;ABL2;AKT2;ALK;ANKK1;AURKA;AURKB;AURKC;AXL;BLK;BMP2K;BMPR1B;BMPR2;BRSK1;BRSK2;BTK;CAMK1;CAMK1D;CAMK1G;CAMK2A;CAMK2B;CAMK2D;CAMK2G;CAMK4;CAMKK1;CAMKK2;CDK14;CDK16;CDK17;CDK18;CDK3;CDK4;CDK5;CDK7;CDKL2;CDPK1;CHEK1;CHEK2;CHUK;CIT;CLK1;CLK2;CLK4;CSF1R;CSNK1A1;CSNK1A1L;CSNK1D;CSNK1E;CSNK1G1;CSNK1G2;CSNK1G3;CSNK2A1;CSNK2A1;CSNK2A3;CSNK2A2;DAPK1;DAPK2;DAPK3;DCLK1;DCLK2;DCLK3;DDR1;DDR2;DSTYK;DYR…
17.3	117735	906813	COLO.800	5	SUNITINIB	PDGFR, KIT, VEGFR, FLT3, RET, CSF1R	8	0.03125	4.54503	0.987113	0.025348	1.26766	KIT;FLT3;RET;CSF1R;PDGFRA;PDGFRB;KDR	5329102	AAK1;ABL1;ABL2;AKT2;ALK;ANKK1;AURKA;AURKB;AURKC;AXL;BLK;BMP2K;BMPR1B;BMPR2;BRSK1;BRSK2;BTK;CAMK1;CAMK1D;CAMK1G;CAMK2A;CAMK2B;CAMK2D;CAMK2G;CAMK4;CAMKK1;CAMKK2;CDK14;CDK16;CDK17;CDK18;CDK3;CDK4;CDK5;CDK7;CDKL2;CDPK1;CHEK1;CHEK2;CHUK;CIT;CLK1;CLK2;CLK4;CSF1R;CSNK1A1;CSNK1A1L;CSNK1D;CSNK1E;CSNK1G1;CSNK1G2;CSNK1G3;CSNK2A1;CSNK2A1;CSNK2A3;CSNK2A2;DAPK1;DAPK2;DAPK3;DCLK1;DCLK2;DCLK3;DDR1;DDR2;DSTYK;DYR…
17.3	123948	906831	DAUDI	5	SUNITINIB	PDGFR, KIT, VEGFR, FLT3, RET, CSF1R	8	0.03125	1.51004	0.839794	0.059128	-0.548993	KIT;FLT3;RET;CSF1R;PDGFRA;PDGFRB;KDR	5329102	AAK1;ABL1;ABL2;AKT2;ALK;ANKK1;AURKA;AURKB;AURKC;AXL;BLK;BMP2K;BMPR1B;BMPR2;BRSK1;BRSK2;BTK;CAMK1;CAMK1D;CAMK1G;CAMK2A;CAMK2B;CAMK2D;CAMK2G;CAMK4;CAMKK1;CAMKK2;CDK14;CDK16;CDK17;CDK18;CDK3;CDK4;CDK5;CDK7;CDKL2;CDPK1;CHEK1;CHEK2;CHUK;CIT;CLK1;CLK2;CLK4;CSF1R;CSNK1A1;CSNK1A1L;CSNK1D;CSNK1E;CSNK1G1;CSNK1G2;CSNK1G3;CSNK2A1;CSNK2A1;CSNK2A3;CSNK2A2;DAPK1;DAPK2;DAPK3;DCLK1;DCLK2;DCLK3;DDR1;DDR2;DSTYK;DYR…
17.3	124496	906832	DB	5	SUNITINIB	PDGFR, KIT, VEGFR, FLT3, RET, CSF1R	8	0.03125	4.53983	0.977214	0.022838	1.26454	KIT;FLT3;RET;CSF1R;PDGFRA;PDGFRB;KDR	5329102	AAK1;ABL1;ABL2;AKT2;ALK;ANKK1;AURKA;AURKB;AURKC;AXL;BLK;BMP2K;BMPR1B;BMPR2;BRSK1;BRSK2;BTK;CAMK1;CAMK1D;CAMK1G;CAMK2A;CAMK2B;CAMK2D;CAMK2G;CAMK4;CAMKK1;CAMKK2;CDK14;CDK16;CDK17;CDK18;CDK3;CDK4;CDK5;CDK7;CDKL2;CDPK1;CHEK1;CHEK2;CHUK;CIT;CLK1;CLK2;CLK4;CSF1R;CSNK1A1;CSNK1A1L;CSNK1D;CSNK1E;CSNK1G1;CSNK1G2;CSNK1G3;CSNK2A1;CSNK2A1;CSNK2A3;CSNK2A2;DAPK1;DAPK2;DAPK3;DCLK1;DCLK2;DCLK3;DDR1;DDR2;DSTYK;DYR…
17.3	125526	906834	D.283MED	5	SUNITINIB	PDGFR, KIT, VEGFR, FLT3, RET, CSF1R	8	0.03125	2.17751	0.899851	0.049177	-0.149469	KIT;FLT3;RET;CSF1R;PDGFRA;PDGFRB;KDR	5329102	AAK1;ABL1;ABL2;AKT2;ALK;ANKK1;AURKA;AURKB;AURKC;AXL;BLK;BMP2K;BMPR1B;BMPR2;BRSK1;BRSK2;BTK;CAMK1;CAMK1D;CAMK1G;CAMK2A;CAMK2B;CAMK2D;CAMK2G;CAMK4;CAMKK1;CAMKK2;CDK14;CDK16;CDK17;CDK18;CDK3;CDK4;CDK5;CDK7;CDKL2;CDPK1;CHEK1;CHEK2;CHUK;CIT;CLK1;CLK2;CLK4;CSF1R;CSNK1A1;CSNK1A1L;CSNK1D;CSNK1E;CSNK1G1;CSNK1G2;CSNK1G3;CSNK2A1;CSNK2A1;CSNK2A3;CSNK2A2;DAPK1;DAPK2;DAPK3;DCLK1;DCLK2;DCLK3;DDR1;DDR2;DSTYK;DYR…
17.3	126605	906836	DEL	5	SUNITINIB	PDGFR, KIT, VEGFR, FLT3, RET, CSF1R	8	0.03125	0.643271	0.730317	0.06574	-1.06782	KIT;FLT3;RET;CSF1R;PDGFRA;PDGFRB;KDR	5329102	AAK1;ABL1;ABL2;AKT2;ALK;ANKK1;AURKA;AURKB;AURKC;AXL;BLK;BMP2K;BMPR1B;BMPR2;BRSK1;BRSK2;BTK;CAMK1;CAMK1D;CAMK1G;CAMK2A;CAMK2B;CAMK2D;CAMK2G;CAMK4;CAMKK1;CAMKK2;CDK14;CDK16;CDK17;CDK18;CDK3;CDK4;CDK5;CDK7;CDKL2;CDPK1;CHEK1;CHEK2;CHUK;CIT;CLK1;CLK2;CLK4;CSF1R;CSNK1A1;CSNK1A1L;CSNK1D;CSNK1E;CSNK1G1;CSNK1G2;CSNK1G3;CSNK2A1;CSNK2A1;CSNK2A3;CSNK2A2;DAPK1;DAPK2;DAPK3;DCLK1;DCLK2;DCLK3;DDR1;DDR2;DSTYK;DYR…
17.3	127648	906838	DG.75	5	SUNITINIB	PDGFR, KIT, VEGFR, FLT3, RET, CSF1R	8	0.03125	1.97518	0.864365	0.036435	-0.270576	KIT;FLT3;RET;CSF1R;PDGFRA;PDGFRB;KDR	5329102	AAK1;ABL1;ABL2;AKT2;ALK;ANKK1;AURKA;AURKB;AURKC;AXL;BLK;BMP2K;BMPR1B;BMPR2;BRSK1;BRSK2;BTK;CAMK1;CAMK1D;CAMK1G;CAMK2A;CAMK2B;CAMK2D;CAMK2G;CAMK4;CAMKK1;CAMKK2;CDK14;CDK16;CDK17;CDK18;CDK3;CDK4;CDK5;CDK7;CDKL2;CDPK1;CHEK1;CHEK2;CHUK;CIT;CLK1;CLK2;CLK4;CSF1R;CSNK1A1;CSNK1A1L;CSNK1D;CSNK1E;CSNK1G1;CSNK1G2;CSNK1G3;CSNK2A1;CSNK2A1;CSNK2A3;CSNK2A2;DAPK1;DAPK2;DAPK3;DCLK1;DCLK2;DCLK3;DDR1;DDR2;DSTYK;DYR…
17.3	128702	906841	DJM.1	5	SUNITINIB	PDGFR, KIT, VEGFR, FLT3, RET, CSF1R	8	0.03125	3.73835	0.969891	0.046498	0.784807	KIT;FLT3;RET;CSF1R;PDGFRA;PDGFRB;KDR	5329102	AAK1;ABL1;ABL2;AKT2;ALK;ANKK1;AURKA;AURKB;AURKC;AXL;BLK;BMP2K;BMPR1B;BMPR2;BRSK1;BRSK2;BTK;CAMK1;CAMK1D;CAMK1G;CAMK2A;CAMK2B;CAMK2D;CAMK2G;CAMK4;CAMKK1;CAMKK2;CDK14;CDK16;CDK17;CDK18;CDK3;CDK4;CDK5;CDK7;CDKL2;CDPK1;CHEK1;CHEK2;CHUK;CIT;CLK1;CLK2;CLK4;CSF1R;CSNK1A1;CSNK1A1L;CSNK1D;CSNK1E;CSNK1G1;CSNK1G2;CSNK1G3;CSNK2A1;CSNK2A1;CSNK2A3;CSNK2A2;DAPK1;DAPK2;DAPK3;DCLK1;DCLK2;DCLK3;DDR1;DDR2;DSTYK;DYR…
17.3	129021	906842	DOHH.2	5	SUNITINIB	PDGFR, KIT, VEGFR, FLT3, RET, CSF1R	8	0.03125	0.584938	0.699469	0.101685	-1.10273	KIT;FLT3;RET;CSF1R;PDGFRA;PDGFRB;KDR	5329102	AAK1;ABL1;ABL2;AKT2;ALK;ANKK1;AURKA;AURKB;AURKC;AXL;BLK;BMP2K;BMPR1B;BMPR2;BRSK1;BRSK2;BTK;CAMK1;CAMK1D;CAMK1G;CAMK2A;CAMK2B;CAMK2D;CAMK2G;CAMK4;CAMKK1;CAMKK2;CDK14;CDK16;CDK17;CDK18;CDK3;CDK4;CDK5;CDK7;CDKL2;CDPK1;CHEK1;CHEK2;CHUK;CIT;CLK1;CLK2;CLK4;CSF1R;CSNK1A1;CSNK1A1L;CSNK1D;CSNK1E;CSNK1G1;CSNK1G2;CSNK1G3;CSNK2A1;CSNK2A1;CSNK2A3;CSNK2A2;DAPK1;DAPK2;DAPK3;DCLK1;DCLK2;DCLK3;DDR1;DDR2;DSTYK;DYR…
17.3	129719	906844	DU.4475	5	SUNITINIB	PDGFR, KIT, VEGFR, FLT3, RET, CSF1R	8	0.03125	1.11856	0.799495	0.081789	-0.78332	KIT;FLT3;RET;CSF1R;PDGFRA;PDGFRB;KDR	5329102	AAK1;ABL1;ABL2;AKT2;ALK;ANKK1;AURKA;AURKB;AURKC;AXL;BLK;BMP2K;BMPR1B;BMPR2;BRSK1;BRSK2;BTK;CAMK1;CAMK1D;CAMK1G;CAMK2A;CAMK2B;CAMK2D;CAMK2G;CAMK4;CAMKK1;CAMKK2;CDK14;CDK16;CDK17;CDK18;CDK3;CDK4;CDK5;CDK7;CDKL2;CDPK1;CHEK1;CHEK2;CHUK;CIT;CLK1;CLK2;CLK4;CSF1R;CSNK1A1;CSNK1A1L;CSNK1D;CSNK1E;CSNK1G1;CSNK1G2;CSNK1G3;CSNK2A1;CSNK2A1;CSNK2A3;CSNK2A2;DAPK1;DAPK2;DAPK3;DCLK1;DCLK2;DCLK3;DDR1;DDR2;DSTYK;DYR…
17.3	130258	906846	EB2	5	SUNITINIB	PDGFR, KIT, VEGFR, FLT3, RET, CSF1R	8	0.03125	3.74794	0.979246	0.059898	0.790547	KIT;FLT3;RET;CSF1R;PDGFRA;PDGFRB;KDR	5329102	AAK1;ABL1;ABL2;AKT2;ALK;ANKK1;AURKA;AURKB;AURKC;AXL;BLK;BMP2K;BMPR1B;BMPR2;BRSK1;BRSK2;BTK;CAMK1;CAMK1D;CAMK1G;CAMK2A;CAMK2B;CAMK2D;CAMK2G;CAMK4;CAMKK1;CAMKK2;CDK14;CDK16;CDK17;CDK18;CDK3;CDK4;CDK5;CDK7;CDKL2;CDPK1;CHEK1;CHEK2;CHUK;CIT;CLK1;CLK2;CLK4;CSF1R;CSNK1A1;CSNK1A1L;CSNK1D;CSNK1E;CSNK1G1;CSNK1G2;CSNK1G3;CSNK2A1;CSNK2A1;CSNK2A3;CSNK2A2;DAPK1;DAPK2;DAPK3;DCLK1;DCLK2;DCLK3;DDR1;DDR2;DSTYK;DYR…
17.3	130829	906847	EB.3	5	SUNITINIB	PDGFR, KIT, VEGFR, FLT3, RET, CSF1R	8	0.03125	2.20241	0.863964	0.079809	-0.134561	KIT;FLT3;RET;CSF1R;PDGFRA;PDGFRB;KDR	5329102	AAK1;ABL1;ABL2;AKT2;ALK;ANKK1;AURKA;AURKB;AURKC;AXL;BLK;BMP2K;BMPR1B;BMPR2;BRSK1;BRSK2;BTK;CAMK1;CAMK1D;CAMK1G;CAMK2A;CAMK2B;CAMK2D;CAMK2G;CAMK4;CAMKK1;CAMKK2;CDK14;CDK16;CDK17;CDK18;CDK3;CDK4;CDK5;CDK7;CDKL2;CDPK1;CHEK1;CHEK2;CHUK;CIT;CLK1;CLK2;CLK4;CSF1R;CSNK1A1;CSNK1A1L;CSNK1D;CSNK1E;CSNK1G1;CSNK1G2;CSNK1G3;CSNK2A1;CSNK2A1;CSNK2A3;CSNK2A2;DAPK1;DAPK2;DAPK3;DCLK1;DCLK2;DCLK3;DDR1;DDR2;DSTYK;DYR…
17.3	131999	906850	ECC4	5	SUNITINIB	PDGFR, KIT, VEGFR, FLT3, RET, CSF1R	8	0.03125	4.47054	0.949172	0.013078	1.22307	KIT;FLT3;RET;CSF1R;PDGFRA;PDGFRB;KDR	5329102	AAK1;ABL1;ABL2;AKT2;ALK;ANKK1;AURKA;AURKB;AURKC;AXL;BLK;BMP2K;BMPR1B;BMPR2;BRSK1;BRSK2;BTK;CAMK1;CAMK1D;CAMK1G;CAMK2A;CAMK2B;CAMK2D;CAMK2G;CAMK4;CAMKK1;CAMKK2;CDK14;CDK16;CDK17;CDK18;CDK3;CDK4;CDK5;CDK7;CDKL2;CDPK1;CHEK1;CHEK2;CHUK;CIT;CLK1;CLK2;CLK4;CSF1R;CSNK1A1;CSNK1A1L;CSNK1D;CSNK1E;CSNK1G1;CSNK1G2;CSNK1G3;CSNK2A1;CSNK2A1;CSNK2A3;CSNK2A2;DAPK1;DAPK2;DAPK3;DCLK1;DCLK2;DCLK3;DDR1;DDR2;DSTYK;DYR…
17.3	133509	906854	EHEB	5	SUNITINIB	PDGFR, KIT, VEGFR, FLT3, RET, CSF1R	8	0.03125	3.62142	0.923073	0.033053	0.714817	KIT;FLT3;RET;CSF1R;PDGFRA;PDGFRB;KDR	5329102	AAK1;ABL1;ABL2;AKT2;ALK;ANKK1;AURKA;AURKB;AURKC;AXL;BLK;BMP2K;BMPR1B;BMPR2;BRSK1;BRSK2;BTK;CAMK1;CAMK1D;CAMK1G;CAMK2A;CAMK2B;CAMK2D;CAMK2G;CAMK4;CAMKK1;CAMKK2;CDK14;CDK16;CDK17;CDK18;CDK3;CDK4;CDK5;CDK7;CDKL2;CDPK1;CHEK1;CHEK2;CHUK;CIT;CLK1;CLK2;CLK4;CSF1R;CSNK1A1;CSNK1A1L;CSNK1D;CSNK1E;CSNK1G1;CSNK1G2;CSNK1G3;CSNK2A1;CSNK2A1;CSNK2A3;CSNK2A2;DAPK1;DAPK2;DAPK3;DCLK1;DCLK2;DCLK3;DDR1;DDR2;DSTYK;DYR…
17.3	133751	906855	EM.2	5	SUNITINIB	PDGFR, KIT, VEGFR, FLT3, RET, CSF1R	8	0.03125	2.23653	0.871066	0.059237	-0.114138	KIT;FLT3;RET;CSF1R;PDGFRA;PDGFRB;KDR	5329102	AAK1;ABL1;ABL2;AKT2;ALK;ANKK1;AURKA;AURKB;AURKC;AXL;BLK;BMP2K;BMPR1B;BMPR2;BRSK1;BRSK2;BTK;CAMK1;CAMK1D;CAMK1G;CAMK2A;CAMK2B;CAMK2D;CAMK2G;CAMK4;CAMKK1;CAMKK2;CDK14;CDK16;CDK17;CDK18;CDK3;CDK4;CDK5;CDK7;CDKL2;CDPK1;CHEK1;CHEK2;CHUK;CIT;CLK1;CLK2;CLK4;CSF1R;CSNK1A1;CSNK1A1L;CSNK1D;CSNK1E;CSNK1G1;CSNK1G2;CSNK1G3;CSNK2A1;CSNK2A1;CSNK2A3;CSNK2A2;DAPK1;DAPK2;DAPK3;DCLK1;DCLK2;DCLK3;DDR1;DDR2;DSTYK;DYR…
17.3	134294	906856	EOL.1.CELL	5	SUNITINIB	PDGFR, KIT, VEGFR, FLT3, RET, CSF1R	8	0.03125	-4.96335	0.022157	0.04085	-4.42377	KIT;FLT3;RET;CSF1R;PDGFRA;PDGFRB;KDR	5329102	AAK1;ABL1;ABL2;AKT2;ALK;ANKK1;AURKA;AURKB;AURKC;AXL;BLK;BMP2K;BMPR1B;BMPR2;BRSK1;BRSK2;BTK;CAMK1;CAMK1D;CAMK1G;CAMK2A;CAMK2B;CAMK2D;CAMK2G;CAMK4;CAMKK1;CAMKK2;CDK14;CDK16;CDK17;CDK18;CDK3;CDK4;CDK5;CDK7;CDKL2;CDPK1;CHEK1;CHEK2;CHUK;CIT;CLK1;CLK2;CLK4;CSF1R;CSNK1A1;CSNK1A1L;CSNK1D;CSNK1E;CSNK1G1;CSNK1G2;CSNK1G3;CSNK2A1;CSNK2A1;CSNK2A3;CSNK2A2;DAPK1;DAPK2;DAPK3;DCLK1;DCLK2;DCLK3;DDR1;DDR2;DSTYK;DYR…
17.3	134864	906861	ETK.1	5	SUNITINIB	PDGFR, KIT, VEGFR, FLT3, RET, CSF1R	8	0.03125	0.179634	0.629101	0.062004	-1.34534	KIT;FLT3;RET;CSF1R;PDGFRA;PDGFRB;KDR	5329102	AAK1;ABL1;ABL2;AKT2;ALK;ANKK1;AURKA;AURKB;AURKC;AXL;BLK;BMP2K;BMPR1B;BMPR2;BRSK1;BRSK2;BTK;CAMK1;CAMK1D;CAMK1G;CAMK2A;CAMK2B;CAMK2D;CAMK2G;CAMK4;CAMKK1;CAMKK2;CDK14;CDK16;CDK17;CDK18;CDK3;CDK4;CDK5;CDK7;CDKL2;CDPK1;CHEK1;CHEK2;CHUK;CIT;CLK1;CLK2;CLK4;CSF1R;CSNK1A1;CSNK1A1L;CSNK1D;CSNK1E;CSNK1G1;CSNK1G2;CSNK1G3;CSNK2A1;CSNK2A1;CSNK2A3;CSNK2A2;DAPK1;DAPK2;DAPK3;DCLK1;DCLK2;DCLK3;DDR1;DDR2;DSTYK;DYR…
17.3	135415	906862	EVSA.T	5	SUNITINIB	PDGFR, KIT, VEGFR, FLT3, RET, CSF1R	8	0.03125	1.87062	0.88308	0.077217	-0.33316	KIT;FLT3;RET;CSF1R;PDGFRA;PDGFRB;KDR	5329102	AAK1;ABL1;ABL2;AKT2;ALK;ANKK1;AURKA;AURKB;AURKC;AXL;BLK;BMP2K;BMPR1B;BMPR2;BRSK1;BRSK2;BTK;CAMK1;CAMK1D;CAMK1G;CAMK2A;CAMK2B;CAMK2D;CAMK2G;CAMK4;CAMKK1;CAMKK2;CDK14;CDK16;CDK17;CDK18;CDK3;CDK4;CDK5;CDK7;CDKL2;CDPK1;CHEK1;CHEK2;CHUK;CIT;CLK1;CLK2;CLK4;CSF1R;CSNK1A1;CSNK1A1L;CSNK1D;CSNK1E;CSNK1G1;CSNK1G2;CSNK1G3;CSNK2A1;CSNK2A1;CSNK2A3;CSNK2A2;DAPK1;DAPK2;DAPK3;DCLK1;DCLK2;DCLK3;DDR1;DDR2;DSTYK;DYR…
17.3	137930	906869	GCIY	5	SUNITINIB	PDGFR, KIT, VEGFR, FLT3, RET, CSF1R	8	0.03125	4.76907	0.980975	0.03305	1.40176	KIT;FLT3;RET;CSF1R;PDGFRA;PDGFRB;KDR	5329102	AAK1;ABL1;ABL2;AKT2;ALK;ANKK1;AURKA;AURKB;AURKC;AXL;BLK;BMP2K;BMPR1B;BMPR2;BRSK1;BRSK2;BTK;CAMK1;CAMK1D;CAMK1G;CAMK2A;CAMK2B;CAMK2D;CAMK2G;CAMK4;CAMKK1;CAMKK2;CDK14;CDK16;CDK17;CDK18;CDK3;CDK4;CDK5;CDK7;CDKL2;CDPK1;CHEK1;CHEK2;CHUK;CIT;CLK1;CLK2;CLK4;CSF1R;CSNK1A1;CSNK1A1L;CSNK1D;CSNK1E;CSNK1G1;CSNK1G2;CSNK1G3;CSNK2A1;CSNK2A1;CSNK2A3;CSNK2A2;DAPK1;DAPK2;DAPK3;DCLK1;DCLK2;DCLK3;DDR1;DDR2;DSTYK;DYR…
17.3	138396	906870	GDM.1	5	SUNITINIB	PDGFR, KIT, VEGFR, FLT3, RET, CSF1R	8	0.03125	-2.91143	0.17363	0.08581	-3.19555	KIT;FLT3;RET;CSF1R;PDGFRA;PDGFRB;KDR	5329102	AAK1;ABL1;ABL2;AKT2;ALK;ANKK1;AURKA;AURKB;AURKC;AXL;BLK;BMP2K;BMPR1B;BMPR2;BRSK1;BRSK2;BTK;CAMK1;CAMK1D;CAMK1G;CAMK2A;CAMK2B;CAMK2D;CAMK2G;CAMK4;CAMKK1;CAMKK2;CDK14;CDK16;CDK17;CDK18;CDK3;CDK4;CDK5;CDK7;CDKL2;CDPK1;CHEK1;CHEK2;CHUK;CIT;CLK1;CLK2;CLK4;CSF1R;CSNK1A1;CSNK1A1L;CSNK1D;CSNK1E;CSNK1G1;CSNK1G2;CSNK1G3;CSNK2A1;CSNK2A1;CSNK2A3;CSNK2A2;DAPK1;DAPK2;DAPK3;DCLK1;DCLK2;DCLK3;DDR1;DDR2;DSTYK;DYR…
17.3	138937	906871	GI.1	5	SUNITINIB	PDGFR, KIT, VEGFR, FLT3, RET, CSF1R	8	0.03125	1.70979	0.846196	0.18814	-0.429427	KIT;FLT3;RET;CSF1R;PDGFRA;PDGFRB;KDR	5329102	AAK1;ABL1;ABL2;AKT2;ALK;ANKK1;AURKA;AURKB;AURKC;AXL;BLK;BMP2K;BMPR1B;BMPR2;BRSK1;BRSK2;BTK;CAMK1;CAMK1D;CAMK1G;CAMK2A;CAMK2B;CAMK2D;CAMK2G;CAMK4;CAMKK1;CAMKK2;CDK14;CDK16;CDK17;CDK18;CDK3;CDK4;CDK5;CDK7;CDKL2;CDPK1;CHEK1;CHEK2;CHUK;CIT;CLK1;CLK2;CLK4;CSF1R;CSNK1A1;CSNK1A1L;CSNK1D;CSNK1E;CSNK1G1;CSNK1G2;CSNK1G3;CSNK2A1;CSNK2A1;CSNK2A3;CSNK2A2;DAPK1;DAPK2;DAPK3;DCLK1;DCLK2;DCLK3;DDR1;DDR2;DSTYK;DYR…
17.3	139490	906872	GI.ME.N	5	SUNITINIB	PDGFR, KIT, VEGFR, FLT3, RET, CSF1R	8	0.03125	5.25028	0.976475	0.069784	1.6898	KIT;FLT3;RET;CSF1R;PDGFRA;PDGFRB;KDR	5329102	AAK1;ABL1;ABL2;AKT2;ALK;ANKK1;AURKA;AURKB;AURKC;AXL;BLK;BMP2K;BMPR1B;BMPR2;BRSK1;BRSK2;BTK;CAMK1;CAMK1D;CAMK1G;CAMK2A;CAMK2B;CAMK2D;CAMK2G;CAMK4;CAMKK1;CAMKK2;CDK14;CDK16;CDK17;CDK18;CDK3;CDK4;CDK5;CDK7;CDKL2;CDPK1;CHEK1;CHEK2;CHUK;CIT;CLK1;CLK2;CLK4;CSF1R;CSNK1A1;CSNK1A1L;CSNK1D;CSNK1E;CSNK1G1;CSNK1G2;CSNK1G3;CSNK2A1;CSNK2A1;CSNK2A3;CSNK2A2;DAPK1;DAPK2;DAPK3;DCLK1;DCLK2;DCLK3;DDR1;DDR2;DSTYK;DYR…
17.3	140352	906875	GOTO	5	SUNITINIB	PDGFR, KIT, VEGFR, FLT3, RET, CSF1R	8	0.03125	2.83906	0.913288	0.080019	0.246518	KIT;FLT3;RET;CSF1R;PDGFRA;PDGFRB;KDR	5329102	AAK1;ABL1;ABL2;AKT2;ALK;ANKK1;AURKA;AURKB;AURKC;AXL;BLK;BMP2K;BMPR1B;BMPR2;BRSK1;BRSK2;BTK;CAMK1;CAMK1D;CAMK1G;CAMK2A;CAMK2B;CAMK2D;CAMK2G;CAMK4;CAMKK1;CAMKK2;CDK14;CDK16;CDK17;CDK18;CDK3;CDK4;CDK5;CDK7;CDKL2;CDPK1;CHEK1;CHEK2;CHUK;CIT;CLK1;CLK2;CLK4;CSF1R;CSNK1A1;CSNK1A1L;CSNK1D;CSNK1E;CSNK1G1;CSNK1G2;CSNK1G3;CSNK2A1;CSNK2A1;CSNK2A3;CSNK2A2;DAPK1;DAPK2;DAPK3;DCLK1;DCLK2;DCLK3;DDR1;DDR2;DSTYK;DYR…
17.3	140894	906877	GR.ST	5	SUNITINIB	PDGFR, KIT, VEGFR, FLT3, RET, CSF1R	8	0.03125	2.60568	0.889622	0.030363	0.106825	KIT;FLT3;RET;CSF1R;PDGFRA;PDGFRB;KDR	5329102	AAK1;ABL1;ABL2;AKT2;ALK;ANKK1;AURKA;AURKB;AURKC;AXL;BLK;BMP2K;BMPR1B;BMPR2;BRSK1;BRSK2;BTK;CAMK1;CAMK1D;CAMK1G;CAMK2A;CAMK2B;CAMK2D;CAMK2G;CAMK4;CAMKK1;CAMKK2;CDK14;CDK16;CDK17;CDK18;CDK3;CDK4;CDK5;CDK7;CDKL2;CDPK1;CHEK1;CHEK2;CHUK;CIT;CLK1;CLK2;CLK4;CSF1R;CSNK1A1;CSNK1A1L;CSNK1D;CSNK1E;CSNK1G1;CSNK1G2;CSNK1G3;CSNK2A1;CSNK2A1;CSNK2A3;CSNK2A2;DAPK1;DAPK2;DAPK3;DCLK1;DCLK2;DCLK3;DDR1;DDR2;DSTYK;DYR…
17.3	142986	907043	H9	5	SUNITINIB	PDGFR, KIT, VEGFR, FLT3, RET, CSF1R	8	0.03125	0.804311	0.750901	0.079983	-0.971423	KIT;FLT3;RET;CSF1R;PDGFRA;PDGFRB;KDR	5329102	AAK1;ABL1;ABL2;AKT2;ALK;ANKK1;AURKA;AURKB;AURKC;AXL;BLK;BMP2K;BMPR1B;BMPR2;BRSK1;BRSK2;BTK;CAMK1;CAMK1D;CAMK1G;CAMK2A;CAMK2B;CAMK2D;CAMK2G;CAMK4;CAMKK1;CAMKK2;CDK14;CDK16;CDK17;CDK18;CDK3;CDK4;CDK5;CDK7;CDKL2;CDPK1;CHEK1;CHEK2;CHUK;CIT;CLK1;CLK2;CLK4;CSF1R;CSNK1A1;CSNK1A1L;CSNK1D;CSNK1E;CSNK1G1;CSNK1G2;CSNK1G3;CSNK2A1;CSNK2A1;CSNK2A3;CSNK2A2;DAPK1;DAPK2;DAPK3;DCLK1;DCLK2;DCLK3;DDR1;DDR2;DSTYK;DYR…
17.3	143534	907044	HC.1	5	SUNITINIB	PDGFR, KIT, VEGFR, FLT3, RET, CSF1R	8	0.03125	1.56207	0.829695	0.049555	-0.517853	KIT;FLT3;RET;CSF1R;PDGFRA;PDGFRB;KDR	5329102	AAK1;ABL1;ABL2;AKT2;ALK;ANKK1;AURKA;AURKB;AURKC;AXL;BLK;BMP2K;BMPR1B;BMPR2;BRSK1;BRSK2;BTK;CAMK1;CAMK1D;CAMK1G;CAMK2A;CAMK2B;CAMK2D;CAMK2G;CAMK4;CAMKK1;CAMKK2;CDK14;CDK16;CDK17;CDK18;CDK3;CDK4;CDK5;CDK7;CDKL2;CDPK1;CHEK1;CHEK2;CHUK;CIT;CLK1;CLK2;CLK4;CSF1R;CSNK1A1;CSNK1A1L;CSNK1D;CSNK1E;CSNK1G1;CSNK1G2;CSNK1G3;CSNK2A1;CSNK2A1;CSNK2A3;CSNK2A2;DAPK1;DAPK2;DAPK3;DCLK1;DCLK2;DCLK3;DDR1;DDR2;DSTYK;DYR…
17.3	145910	907050	HD.MY.Z	5	SUNITINIB	PDGFR, KIT, VEGFR, FLT3, RET, CSF1R	8	0.03125	1.8149	0.850161	0.046129	-0.366516	KIT;FLT3;RET;CSF1R;PDGFRA;PDGFRB;KDR	5329102	AAK1;ABL1;ABL2;AKT2;ALK;ANKK1;AURKA;AURKB;AURKC;AXL;BLK;BMP2K;BMPR1B;BMPR2;BRSK1;BRSK2;BTK;CAMK1;CAMK1D;CAMK1G;CAMK2A;CAMK2B;CAMK2D;CAMK2G;CAMK4;CAMKK1;CAMKK2;CDK14;CDK16;CDK17;CDK18;CDK3;CDK4;CDK5;CDK7;CDKL2;CDPK1;CHEK1;CHEK2;CHUK;CIT;CLK1;CLK2;CLK4;CSF1R;CSNK1A1;CSNK1A1L;CSNK1D;CSNK1E;CSNK1G1;CSNK1G2;CSNK1G3;CSNK2A1;CSNK2A1;CSNK2A3;CSNK2A2;DAPK1;DAPK2;DAPK3;DCLK1;DCLK2;DCLK3;DDR1;DDR2;DSTYK;DYR…
17.3	146989	907053	HEL	5	SUNITINIB	PDGFR, KIT, VEGFR, FLT3, RET, CSF1R	8	0.03125	1.22524	0.811385	0.062459	-0.719464	KIT;FLT3;RET;CSF1R;PDGFRA;PDGFRB;KDR	5329102	AAK1;ABL1;ABL2;AKT2;ALK;ANKK1;AURKA;AURKB;AURKC;AXL;BLK;BMP2K;BMPR1B;BMPR2;BRSK1;BRSK2;BTK;CAMK1;CAMK1D;CAMK1G;CAMK2A;CAMK2B;CAMK2D;CAMK2G;CAMK4;CAMKK1;CAMKK2;CDK14;CDK16;CDK17;CDK18;CDK3;CDK4;CDK5;CDK7;CDKL2;CDPK1;CHEK1;CHEK2;CHUK;CIT;CLK1;CLK2;CLK4;CSF1R;CSNK1A1;CSNK1A1L;CSNK1D;CSNK1E;CSNK1G1;CSNK1G2;CSNK1G3;CSNK2A1;CSNK2A1;CSNK2A3;CSNK2A2;DAPK1;DAPK2;DAPK3;DCLK1;DCLK2;DCLK3;DDR1;DDR2;DSTYK;DYR…
17.3	147783	907056	HH	5	SUNITINIB	PDGFR, KIT, VEGFR, FLT3, RET, CSF1R	8	0.03125	1.90993	0.820056	0.083511	-0.309634	KIT;FLT3;RET;CSF1R;PDGFRA;PDGFRB;KDR	5329102	AAK1;ABL1;ABL2;AKT2;ALK;ANKK1;AURKA;AURKB;AURKC;AXL;BLK;BMP2K;BMPR1B;BMPR2;BRSK1;BRSK2;BTK;CAMK1;CAMK1D;CAMK1G;CAMK2A;CAMK2B;CAMK2D;CAMK2G;CAMK4;CAMKK1;CAMKK2;CDK14;CDK16;CDK17;CDK18;CDK3;CDK4;CDK5;CDK7;CDKL2;CDPK1;CHEK1;CHEK2;CHUK;CIT;CLK1;CLK2;CLK4;CSF1R;CSNK1A1;CSNK1A1L;CSNK1D;CSNK1E;CSNK1G1;CSNK1G2;CSNK1G3;CSNK2A1;CSNK2A1;CSNK2A3;CSNK2A2;DAPK1;DAPK2;DAPK3;DCLK1;DCLK2;DCLK3;DDR1;DDR2;DSTYK;DYR…
17.3	151100	907063	HT	5	SUNITINIB	PDGFR, KIT, VEGFR, FLT3, RET, CSF1R	8	0.03125	3.49999	0.971308	0.031471	0.642132	KIT;FLT3;RET;CSF1R;PDGFRA;PDGFRB;KDR	5329102	AAK1;ABL1;ABL2;AKT2;ALK;ANKK1;AURKA;AURKB;AURKC;AXL;BLK;BMP2K;BMPR1B;BMPR2;BRSK1;BRSK2;BTK;CAMK1;CAMK1D;CAMK1G;CAMK2A;CAMK2B;CAMK2D;CAMK2G;CAMK4;CAMKK1;CAMKK2;CDK14;CDK16;CDK17;CDK18;CDK3;CDK4;CDK5;CDK7;CDKL2;CDPK1;CHEK1;CHEK2;CHUK;CIT;CLK1;CLK2;CLK4;CSF1R;CSNK1A1;CSNK1A1L;CSNK1D;CSNK1E;CSNK1G1;CSNK1G2;CSNK1G3;CSNK2A1;CSNK2A1;CSNK2A3;CSNK2A2;DAPK1;DAPK2;DAPK3;DCLK1;DCLK2;DCLK3;DDR1;DDR2;DSTYK;DYR…
17.3	152917	907067	HT.144	5	SUNITINIB	PDGFR, KIT, VEGFR, FLT3, RET, CSF1R	8	0.03125	1.7535	0.828224	0.176987	-0.403266	KIT;FLT3;RET;CSF1R;PDGFRA;PDGFRB;KDR	5329102	AAK1;ABL1;ABL2;AKT2;ALK;ANKK1;AURKA;AURKB;AURKC;AXL;BLK;BMP2K;BMPR1B;BMPR2;BRSK1;BRSK2;BTK;CAMK1;CAMK1D;CAMK1G;CAMK2A;CAMK2B;CAMK2D;CAMK2G;CAMK4;CAMKK1;CAMKK2;CDK14;CDK16;CDK17;CDK18;CDK3;CDK4;CDK5;CDK7;CDKL2;CDPK1;CHEK1;CHEK2;CHUK;CIT;CLK1;CLK2;CLK4;CSF1R;CSNK1A1;CSNK1A1L;CSNK1D;CSNK1E;CSNK1G1;CSNK1G2;CSNK1G3;CSNK2A1;CSNK2A1;CSNK2A3;CSNK2A2;DAPK1;DAPK2;DAPK3;DCLK1;DCLK2;DCLK3;DDR1;DDR2;DSTYK;DYR…
17.3	155647	907073	HUTU.80	5	SUNITINIB	PDGFR, KIT, VEGFR, FLT3, RET, CSF1R	8	0.03125	1.6404	0.864842	0.083601	-0.470963	KIT;FLT3;RET;CSF1R;PDGFRA;PDGFRB;KDR	5329102	AAK1;ABL1;ABL2;AKT2;ALK;ANKK1;AURKA;AURKB;AURKC;AXL;BLK;BMP2K;BMPR1B;BMPR2;BRSK1;BRSK2;BTK;CAMK1;CAMK1D;CAMK1G;CAMK2A;CAMK2B;CAMK2D;CAMK2G;CAMK4;CAMKK1;CAMKK2;CDK14;CDK16;CDK17;CDK18;CDK3;CDK4;CDK5;CDK7;CDKL2;CDPK1;CHEK1;CHEK2;CHUK;CIT;CLK1;CLK2;CLK4;CSF1R;CSNK1A1;CSNK1A1L;CSNK1D;CSNK1E;CSNK1G1;CSNK1G2;CSNK1G3;CSNK2A1;CSNK2A1;CSNK2A3;CSNK2A2;DAPK1;DAPK2;DAPK3;DCLK1;DCLK2;DCLK3;DDR1;DDR2;DSTYK;DYR…
17.3	156513	907170	IMR.5	5	SUNITINIB	PDGFR, KIT, VEGFR, FLT3, RET, CSF1R	8	0.03125	2.16672	0.914718	0.0282	-0.155923	KIT;FLT3;RET;CSF1R;PDGFRA;PDGFRB;KDR	5329102	AAK1;ABL1;ABL2;AKT2;ALK;ANKK1;AURKA;AURKB;AURKC;AXL;BLK;BMP2K;BMPR1B;BMPR2;BRSK1;BRSK2;BTK;CAMK1;CAMK1D;CAMK1G;CAMK2A;CAMK2B;CAMK2D;CAMK2G;CAMK4;CAMKK1;CAMKK2;CDK14;CDK16;CDK17;CDK18;CDK3;CDK4;CDK5;CDK7;CDKL2;CDPK1;CHEK1;CHEK2;CHUK;CIT;CLK1;CLK2;CLK4;CSF1R;CSNK1A1;CSNK1A1L;CSNK1D;CSNK1E;CSNK1G1;CSNK1G2;CSNK1G3;CSNK2A1;CSNK2A1;CSNK2A3;CSNK2A2;DAPK1;DAPK2;DAPK3;DCLK1;DCLK2;DCLK3;DDR1;DDR2;DSTYK;DYR…
17.3	157348	907172	IST.MEL1	5	SUNITINIB	PDGFR, KIT, VEGFR, FLT3, RET, CSF1R	8	0.03125	1.50713	0.7933	0.104441	-0.550736	KIT;FLT3;RET;CSF1R;PDGFRA;PDGFRB;KDR	5329102	AAK1;ABL1;ABL2;AKT2;ALK;ANKK1;AURKA;AURKB;AURKC;AXL;BLK;BMP2K;BMPR1B;BMPR2;BRSK1;BRSK2;BTK;CAMK1;CAMK1D;CAMK1G;CAMK2A;CAMK2B;CAMK2D;CAMK2G;CAMK4;CAMKK1;CAMKK2;CDK14;CDK16;CDK17;CDK18;CDK3;CDK4;CDK5;CDK7;CDKL2;CDPK1;CHEK1;CHEK2;CHUK;CIT;CLK1;CLK2;CLK4;CSF1R;CSNK1A1;CSNK1A1L;CSNK1D;CSNK1E;CSNK1G1;CSNK1G2;CSNK1G3;CSNK2A1;CSNK2A1;CSNK2A3;CSNK2A2;DAPK1;DAPK2;DAPK3;DCLK1;DCLK2;DCLK3;DDR1;DDR2;DSTYK;DYR…
17.3	157888	907173	IST.MES1	5	SUNITINIB	PDGFR, KIT, VEGFR, FLT3, RET, CSF1R	8	0.03125	2.62985	0.916487	0.052736	0.121293	KIT;FLT3;RET;CSF1R;PDGFRA;PDGFRB;KDR	5329102	AAK1;ABL1;ABL2;AKT2;ALK;ANKK1;AURKA;AURKB;AURKC;AXL;BLK;BMP2K;BMPR1B;BMPR2;BRSK1;BRSK2;BTK;CAMK1;CAMK1D;CAMK1G;CAMK2A;CAMK2B;CAMK2D;CAMK2G;CAMK4;CAMKK1;CAMKK2;CDK14;CDK16;CDK17;CDK18;CDK3;CDK4;CDK5;CDK7;CDKL2;CDPK1;CHEK1;CHEK2;CHUK;CIT;CLK1;CLK2;CLK4;CSF1R;CSNK1A1;CSNK1A1L;CSNK1D;CSNK1E;CSNK1G1;CSNK1G2;CSNK1G3;CSNK2A1;CSNK2A1;CSNK2A3;CSNK2A2;DAPK1;DAPK2;DAPK3;DCLK1;DCLK2;DCLK3;DDR1;DDR2;DSTYK;DYR…
17.3	158406	907175	JAR	5	SUNITINIB	PDGFR, KIT, VEGFR, FLT3, RET, CSF1R	8	0.03125	1.04141	0.762935	0.070529	-0.829503	KIT;FLT3;RET;CSF1R;PDGFRA;PDGFRB;KDR	5329102	AAK1;ABL1;ABL2;AKT2;ALK;ANKK1;AURKA;AURKB;AURKC;AXL;BLK;BMP2K;BMPR1B;BMPR2;BRSK1;BRSK2;BTK;CAMK1;CAMK1D;CAMK1G;CAMK2A;CAMK2B;CAMK2D;CAMK2G;CAMK4;CAMKK1;CAMKK2;CDK14;CDK16;CDK17;CDK18;CDK3;CDK4;CDK5;CDK7;CDKL2;CDPK1;CHEK1;CHEK2;CHUK;CIT;CLK1;CLK2;CLK4;CSF1R;CSNK1A1;CSNK1A1L;CSNK1D;CSNK1E;CSNK1G1;CSNK1G2;CSNK1G3;CSNK2A1;CSNK2A1;CSNK2A3;CSNK2A2;DAPK1;DAPK2;DAPK3;DCLK1;DCLK2;DCLK3;DDR1;DDR2;DSTYK;DYR…
17.3	159017	907268	JIYOYEP.2003	5	SUNITINIB	PDGFR, KIT, VEGFR, FLT3, RET, CSF1R	8	0.03125	2.64769	0.941112	0.058099	0.13197	KIT;FLT3;RET;CSF1R;PDGFRA;PDGFRB;KDR	5329102	AAK1;ABL1;ABL2;AKT2;ALK;ANKK1;AURKA;AURKB;AURKC;AXL;BLK;BMP2K;BMPR1B;BMPR2;BRSK1;BRSK2;BTK;CAMK1;CAMK1D;CAMK1G;CAMK2A;CAMK2B;CAMK2D;CAMK2G;CAMK4;CAMKK1;CAMKK2;CDK14;CDK16;CDK17;CDK18;CDK3;CDK4;CDK5;CDK7;CDKL2;CDPK1;CHEK1;CHEK2;CHUK;CIT;CLK1;CLK2;CLK4;CSF1R;CSNK1A1;CSNK1A1L;CSNK1D;CSNK1E;CSNK1G1;CSNK1G2;CSNK1G3;CSNK2A1;CSNK2A1;CSNK2A3;CSNK2A2;DAPK1;DAPK2;DAPK3;DCLK1;DCLK2;DCLK3;DDR1;DDR2;DSTYK;DYR…
17.3	159561	907269	JVM.2	5	SUNITINIB	PDGFR, KIT, VEGFR, FLT3, RET, CSF1R	8	0.03125	3.29671	0.92832	0.048425	0.520453	KIT;FLT3;RET;CSF1R;PDGFRA;PDGFRB;KDR	5329102	AAK1;ABL1;ABL2;AKT2;ALK;ANKK1;AURKA;AURKB;AURKC;AXL;BLK;BMP2K;BMPR1B;BMPR2;BRSK1;BRSK2;BTK;CAMK1;CAMK1D;CAMK1G;CAMK2A;CAMK2B;CAMK2D;CAMK2G;CAMK4;CAMKK1;CAMKK2;CDK14;CDK16;CDK17;CDK18;CDK3;CDK4;CDK5;CDK7;CDKL2;CDPK1;CHEK1;CHEK2;CHUK;CIT;CLK1;CLK2;CLK4;CSF1R;CSNK1A1;CSNK1A1L;CSNK1D;CSNK1E;CSNK1G1;CSNK1G2;CSNK1G3;CSNK2A1;CSNK2A1;CSNK2A3;CSNK2A2;DAPK1;DAPK2;DAPK3;DCLK1;DCLK2;DCLK3;DDR1;DDR2;DSTYK;DYR…
17.3	160104	907270	JVM.3	5	SUNITINIB	PDGFR, KIT, VEGFR, FLT3, RET, CSF1R	8	0.03125	4.75446	0.987246	0.02632	1.39302	KIT;FLT3;RET;CSF1R;PDGFRA;PDGFRB;KDR	5329102	AAK1;ABL1;ABL2;AKT2;ALK;ANKK1;AURKA;AURKB;AURKC;AXL;BLK;BMP2K;BMPR1B;BMPR2;BRSK1;BRSK2;BTK;CAMK1;CAMK1D;CAMK1G;CAMK2A;CAMK2B;CAMK2D;CAMK2G;CAMK4;CAMKK1;CAMKK2;CDK14;CDK16;CDK17;CDK18;CDK3;CDK4;CDK5;CDK7;CDKL2;CDPK1;CHEK1;CHEK2;CHUK;CIT;CLK1;CLK2;CLK4;CSF1R;CSNK1A1;CSNK1A1L;CSNK1D;CSNK1E;CSNK1G1;CSNK1G2;CSNK1G3;CSNK2A1;CSNK2A1;CSNK2A3;CSNK2A2;DAPK1;DAPK2;DAPK3;DCLK1;DCLK2;DCLK3;DDR1;DDR2;DSTYK;DYR…
17.3	160675	907271	KALS.1	5	SUNITINIB	PDGFR, KIT, VEGFR, FLT3, RET, CSF1R	8	0.03125	2.75693	0.883392	0.095002	0.197357	KIT;FLT3;RET;CSF1R;PDGFRA;PDGFRB;KDR	5329102	AAK1;ABL1;ABL2;AKT2;ALK;ANKK1;AURKA;AURKB;AURKC;AXL;BLK;BMP2K;BMPR1B;BMPR2;BRSK1;BRSK2;BTK;CAMK1;CAMK1D;CAMK1G;CAMK2A;CAMK2B;CAMK2D;CAMK2G;CAMK4;CAMKK1;CAMKK2;CDK14;CDK16;CDK17;CDK18;CDK3;CDK4;CDK5;CDK7;CDKL2;CDPK1;CHEK1;CHEK2;CHUK;CIT;CLK1;CLK2;CLK4;CSF1R;CSNK1A1;CSNK1A1L;CSNK1D;CSNK1E;CSNK1G1;CSNK1G2;CSNK1G3;CSNK2A1;CSNK2A1;CSNK2A3;CSNK2A2;DAPK1;DAPK2;DAPK3;DCLK1;DCLK2;DCLK3;DDR1;DDR2;DSTYK;DYR…
17.3	161197	907272	KARPAS.45	5	SUNITINIB	PDGFR, KIT, VEGFR, FLT3, RET, CSF1R	8	0.03125	0.982089	0.776308	0.073404	-0.865011	KIT;FLT3;RET;CSF1R;PDGFRA;PDGFRB;KDR	5329102	AAK1;ABL1;ABL2;AKT2;ALK;ANKK1;AURKA;AURKB;AURKC;AXL;BLK;BMP2K;BMPR1B;BMPR2;BRSK1;BRSK2;BTK;CAMK1;CAMK1D;CAMK1G;CAMK2A;CAMK2B;CAMK2D;CAMK2G;CAMK4;CAMKK1;CAMKK2;CDK14;CDK16;CDK17;CDK18;CDK3;CDK4;CDK5;CDK7;CDKL2;CDPK1;CHEK1;CHEK2;CHUK;CIT;CLK1;CLK2;CLK4;CSF1R;CSNK1A1;CSNK1A1L;CSNK1D;CSNK1E;CSNK1G1;CSNK1G2;CSNK1G3;CSNK2A1;CSNK2A1;CSNK2A3;CSNK2A2;DAPK1;DAPK2;DAPK3;DCLK1;DCLK2;DCLK3;DDR1;DDR2;DSTYK;DYR…
17.3	161739	907273	KARPAS.299	5	SUNITINIB	PDGFR, KIT, VEGFR, FLT3, RET, CSF1R	8	0.03125	0.784994	0.746774	0.065913	-0.982985	KIT;FLT3;RET;CSF1R;PDGFRA;PDGFRB;KDR	5329102	AAK1;ABL1;ABL2;AKT2;ALK;ANKK1;AURKA;AURKB;AURKC;AXL;BLK;BMP2K;BMPR1B;BMPR2;BRSK1;BRSK2;BTK;CAMK1;CAMK1D;CAMK1G;CAMK2A;CAMK2B;CAMK2D;CAMK2G;CAMK4;CAMKK1;CAMKK2;CDK14;CDK16;CDK17;CDK18;CDK3;CDK4;CDK5;CDK7;CDKL2;CDPK1;CHEK1;CHEK2;CHUK;CIT;CLK1;CLK2;CLK4;CSF1R;CSNK1A1;CSNK1A1L;CSNK1D;CSNK1E;CSNK1G1;CSNK1G2;CSNK1G3;CSNK2A1;CSNK2A1;CSNK2A3;CSNK2A2;DAPK1;DAPK2;DAPK3;DCLK1;DCLK2;DCLK3;DDR1;DDR2;DSTYK;DYR…
17.3	162271	907274	KARPAS.422	5	SUNITINIB	PDGFR, KIT, VEGFR, FLT3, RET, CSF1R	8	0.03125	1.58189	0.828245	0.143903	-0.505986	KIT;FLT3;RET;CSF1R;PDGFRA;PDGFRB;KDR	5329102	AAK1;ABL1;ABL2;AKT2;ALK;ANKK1;AURKA;AURKB;AURKC;AXL;BLK;BMP2K;BMPR1B;BMPR2;BRSK1;BRSK2;BTK;CAMK1;CAMK1D;CAMK1G;CAMK2A;CAMK2B;CAMK2D;CAMK2G;CAMK4;CAMKK1;CAMKK2;CDK14;CDK16;CDK17;CDK18;CDK3;CDK4;CDK5;CDK7;CDKL2;CDPK1;CHEK1;CHEK2;CHUK;CIT;CLK1;CLK2;CLK4;CSF1R;CSNK1A1;CSNK1A1L;CSNK1D;CSNK1E;CSNK1G1;CSNK1G2;CSNK1G3;CSNK2A1;CSNK2A1;CSNK2A3;CSNK2A2;DAPK1;DAPK2;DAPK3;DCLK1;DCLK2;DCLK3;DDR1;DDR2;DSTYK;DYR…
17.3	162843	907275	KASUMI.1	5	SUNITINIB	PDGFR, KIT, VEGFR, FLT3, RET, CSF1R	8	0.03125	3.51727	0.961547	0.024481	0.652475	KIT;FLT3;RET;CSF1R;PDGFRA;PDGFRB;KDR	5329102	AAK1;ABL1;ABL2;AKT2;ALK;ANKK1;AURKA;AURKB;AURKC;AXL;BLK;BMP2K;BMPR1B;BMPR2;BRSK1;BRSK2;BTK;CAMK1;CAMK1D;CAMK1G;CAMK2A;CAMK2B;CAMK2D;CAMK2G;CAMK4;CAMKK1;CAMKK2;CDK14;CDK16;CDK17;CDK18;CDK3;CDK4;CDK5;CDK7;CDKL2;CDPK1;CHEK1;CHEK2;CHUK;CIT;CLK1;CLK2;CLK4;CSF1R;CSNK1A1;CSNK1A1L;CSNK1D;CSNK1E;CSNK1G1;CSNK1G2;CSNK1G3;CSNK2A1;CSNK2A1;CSNK2A3;CSNK2A2;DAPK1;DAPK2;DAPK3;DCLK1;DCLK2;DCLK3;DDR1;DDR2;DSTYK;DYR…
17.3	163533	907277	KE.37	5	SUNITINIB	PDGFR, KIT, VEGFR, FLT3, RET, CSF1R	8	0.03125	1.3407	0.84336	0.101333	-0.650356	KIT;FLT3;RET;CSF1R;PDGFRA;PDGFRB;KDR	5329102	AAK1;ABL1;ABL2;AKT2;ALK;ANKK1;AURKA;AURKB;AURKC;AXL;BLK;BMP2K;BMPR1B;BMPR2;BRSK1;BRSK2;BTK;CAMK1;CAMK1D;CAMK1G;CAMK2A;CAMK2B;CAMK2D;CAMK2G;CAMK4;CAMKK1;CAMKK2;CDK14;CDK16;CDK17;CDK18;CDK3;CDK4;CDK5;CDK7;CDKL2;CDPK1;CHEK1;CHEK2;CHUK;CIT;CLK1;CLK2;CLK4;CSF1R;CSNK1A1;CSNK1A1L;CSNK1D;CSNK1E;CSNK1G1;CSNK1G2;CSNK1G3;CSNK2A1;CSNK2A1;CSNK2A3;CSNK2A2;DAPK1;DAPK2;DAPK3;DCLK1;DCLK2;DCLK3;DDR1;DDR2;DSTYK;DYR…
17.3	164077	907278	KG.1	5	SUNITINIB	PDGFR, KIT, VEGFR, FLT3, RET, CSF1R	8	0.03125	1.82102	0.870538	0.07351	-0.362855	KIT;FLT3;RET;CSF1R;PDGFRA;PDGFRB;KDR	5329102	AAK1;ABL1;ABL2;AKT2;ALK;ANKK1;AURKA;AURKB;AURKC;AXL;BLK;BMP2K;BMPR1B;BMPR2;BRSK1;BRSK2;BTK;CAMK1;CAMK1D;CAMK1G;CAMK2A;CAMK2B;CAMK2D;CAMK2G;CAMK4;CAMKK1;CAMKK2;CDK14;CDK16;CDK17;CDK18;CDK3;CDK4;CDK5;CDK7;CDKL2;CDPK1;CHEK1;CHEK2;CHUK;CIT;CLK1;CLK2;CLK4;CSF1R;CSNK1A1;CSNK1A1L;CSNK1D;CSNK1E;CSNK1G1;CSNK1G2;CSNK1G3;CSNK2A1;CSNK2A1;CSNK2A3;CSNK2A2;DAPK1;DAPK2;DAPK3;DCLK1;DCLK2;DCLK3;DDR1;DDR2;DSTYK;DYR…
17.3	164573	907279	KINGS.1	5	SUNITINIB	PDGFR, KIT, VEGFR, FLT3, RET, CSF1R	8	0.03125	3.52392	0.925171	0.171982	0.656453	KIT;FLT3;RET;CSF1R;PDGFRA;PDGFRB;KDR	5329102	AAK1;ABL1;ABL2;AKT2;ALK;ANKK1;AURKA;AURKB;AURKC;AXL;BLK;BMP2K;BMPR1B;BMPR2;BRSK1;BRSK2;BTK;CAMK1;CAMK1D;CAMK1G;CAMK2A;CAMK2B;CAMK2D;CAMK2G;CAMK4;CAMKK1;CAMKK2;CDK14;CDK16;CDK17;CDK18;CDK3;CDK4;CDK5;CDK7;CDKL2;CDPK1;CHEK1;CHEK2;CHUK;CIT;CLK1;CLK2;CLK4;CSF1R;CSNK1A1;CSNK1A1L;CSNK1D;CSNK1E;CSNK1G1;CSNK1G2;CSNK1G3;CSNK2A1;CSNK2A1;CSNK2A3;CSNK2A2;DAPK1;DAPK2;DAPK3;DCLK1;DCLK2;DCLK3;DDR1;DDR2;DSTYK;DYR…
17.3	165153	907280	KMOE.2	5	SUNITINIB	PDGFR, KIT, VEGFR, FLT3, RET, CSF1R	8	0.03125	1.84378	0.873183	0.052628	-0.349227	KIT;FLT3;RET;CSF1R;PDGFRA;PDGFRB;KDR	5329102	AAK1;ABL1;ABL2;AKT2;ALK;ANKK1;AURKA;AURKB;AURKC;AXL;BLK;BMP2K;BMPR1B;BMPR2;BRSK1;BRSK2;BTK;CAMK1;CAMK1D;CAMK1G;CAMK2A;CAMK2B;CAMK2D;CAMK2G;CAMK4;CAMKK1;CAMKK2;CDK14;CDK16;CDK17;CDK18;CDK3;CDK4;CDK5;CDK7;CDKL2;CDPK1;CHEK1;CHEK2;CHUK;CIT;CLK1;CLK2;CLK4;CSF1R;CSNK1A1;CSNK1A1L;CSNK1D;CSNK1E;CSNK1G1;CSNK1G2;CSNK1G3;CSNK2A1;CSNK2A1;CSNK2A3;CSNK2A2;DAPK1;DAPK2;DAPK3;DCLK1;DCLK2;DCLK3;DDR1;DDR2;DSTYK;DYR…
17.3	165696	907281	KMS.12.BM	5	SUNITINIB	PDGFR, KIT, VEGFR, FLT3, RET, CSF1R	8	0.03125	1.38159	0.833407	0.019669	-0.625878	KIT;FLT3;RET;CSF1R;PDGFRA;PDGFRB;KDR	5329102	AAK1;ABL1;ABL2;AKT2;ALK;ANKK1;AURKA;AURKB;AURKC;AXL;BLK;BMP2K;BMPR1B;BMPR2;BRSK1;BRSK2;BTK;CAMK1;CAMK1D;CAMK1G;CAMK2A;CAMK2B;CAMK2D;CAMK2G;CAMK4;CAMKK1;CAMKK2;CDK14;CDK16;CDK17;CDK18;CDK3;CDK4;CDK5;CDK7;CDKL2;CDPK1;CHEK1;CHEK2;CHUK;CIT;CLK1;CLK2;CLK4;CSF1R;CSNK1A1;CSNK1A1L;CSNK1D;CSNK1E;CSNK1G1;CSNK1G2;CSNK1G3;CSNK2A1;CSNK2A1;CSNK2A3;CSNK2A2;DAPK1;DAPK2;DAPK3;DCLK1;DCLK2;DCLK3;DDR1;DDR2;DSTYK;DYR…
17.3	166104	907282	KNS.42	5	SUNITINIB	PDGFR, KIT, VEGFR, FLT3, RET, CSF1R	8	0.03125	4.65332	0.974686	0.029989	1.33248	KIT;FLT3;RET;CSF1R;PDGFRA;PDGFRB;KDR	5329102	AAK1;ABL1;ABL2;AKT2;ALK;ANKK1;AURKA;AURKB;AURKC;AXL;BLK;BMP2K;BMPR1B;BMPR2;BRSK1;BRSK2;BTK;CAMK1;CAMK1D;CAMK1G;CAMK2A;CAMK2B;CAMK2D;CAMK2G;CAMK4;CAMKK1;CAMKK2;CDK14;CDK16;CDK17;CDK18;CDK3;CDK4;CDK5;CDK7;CDKL2;CDPK1;CHEK1;CHEK2;CHUK;CIT;CLK1;CLK2;CLK4;CSF1R;CSNK1A1;CSNK1A1L;CSNK1D;CSNK1E;CSNK1G1;CSNK1G2;CSNK1G3;CSNK2A1;CSNK2A1;CSNK2A3;CSNK2A2;DAPK1;DAPK2;DAPK3;DCLK1;DCLK2;DCLK3;DDR1;DDR2;DSTYK;DYR…
17.3	166447	907284	K052	5	SUNITINIB	PDGFR, KIT, VEGFR, FLT3, RET, CSF1R	8	0.03125	0.88542	0.766386	0.038939	-0.922874	KIT;FLT3;RET;CSF1R;PDGFRA;PDGFRB;KDR	5329102	AAK1;ABL1;ABL2;AKT2;ALK;ANKK1;AURKA;AURKB;AURKC;AXL;BLK;BMP2K;BMPR1B;BMPR2;BRSK1;BRSK2;BTK;CAMK1;CAMK1D;CAMK1G;CAMK2A;CAMK2B;CAMK2D;CAMK2G;CAMK4;CAMKK1;CAMKK2;CDK14;CDK16;CDK17;CDK18;CDK3;CDK4;CDK5;CDK7;CDKL2;CDPK1;CHEK1;CHEK2;CHUK;CIT;CLK1;CLK2;CLK4;CSF1R;CSNK1A1;CSNK1A1L;CSNK1D;CSNK1E;CSNK1G1;CSNK1G2;CSNK1G3;CSNK2A1;CSNK2A1;CSNK2A3;CSNK2A2;DAPK1;DAPK2;DAPK3;DCLK1;DCLK2;DCLK3;DDR1;DDR2;DSTYK;DYR…
17.3	168411	907290	H.EMC.SS	5	SUNITINIB	PDGFR, KIT, VEGFR, FLT3, RET, CSF1R	8	0.03125	1.36286	0.768193	0.094903	-0.637089	KIT;FLT3;RET;CSF1R;PDGFRA;PDGFRB;KDR	5329102	AAK1;ABL1;ABL2;AKT2;ALK;ANKK1;AURKA;AURKB;AURKC;AXL;BLK;BMP2K;BMPR1B;BMPR2;BRSK1;BRSK2;BTK;CAMK1;CAMK1D;CAMK1G;CAMK2A;CAMK2B;CAMK2D;CAMK2G;CAMK4;CAMKK1;CAMKK2;CDK14;CDK16;CDK17;CDK18;CDK3;CDK4;CDK5;CDK7;CDKL2;CDPK1;CHEK1;CHEK2;CHUK;CIT;CLK1;CLK2;CLK4;CSF1R;CSNK1A1;CSNK1A1L;CSNK1D;CSNK1E;CSNK1G1;CSNK1G2;CSNK1G3;CSNK2A1;CSNK2A1;CSNK2A3;CSNK2A2;DAPK1;DAPK2;DAPK3;DCLK1;DCLK2;DCLK3;DDR1;DDR2;DSTYK;DYR…
17.3	170893	907300	KY821	5	SUNITINIB	PDGFR, KIT, VEGFR, FLT3, RET, CSF1R	8	0.03125	1.2404	0.805663	0.056259	-0.710394	KIT;FLT3;RET;CSF1R;PDGFRA;PDGFRB;KDR	5329102	AAK1;ABL1;ABL2;AKT2;ALK;ANKK1;AURKA;AURKB;AURKC;AXL;BLK;BMP2K;BMPR1B;BMPR2;BRSK1;BRSK2;BTK;CAMK1;CAMK1D;CAMK1G;CAMK2A;CAMK2B;CAMK2D;CAMK2G;CAMK4;CAMKK1;CAMKK2;CDK14;CDK16;CDK17;CDK18;CDK3;CDK4;CDK5;CDK7;CDKL2;CDPK1;CHEK1;CHEK2;CHUK;CIT;CLK1;CLK2;CLK4;CSF1R;CSNK1A1;CSNK1A1L;CSNK1D;CSNK1E;CSNK1G1;CSNK1G2;CSNK1G3;CSNK2A1;CSNK2A1;CSNK2A3;CSNK2A2;DAPK1;DAPK2;DAPK3;DCLK1;DCLK2;DCLK3;DDR1;DDR2;DSTYK;DYR…
17.3	171435	907311	KU812	5	SUNITINIB	PDGFR, KIT, VEGFR, FLT3, RET, CSF1R	8	0.03125	1.39915	0.81892	0.10079	-0.615367	KIT;FLT3;RET;CSF1R;PDGFRA;PDGFRB;KDR	5329102	AAK1;ABL1;ABL2;AKT2;ALK;ANKK1;AURKA;AURKB;AURKC;AXL;BLK;BMP2K;BMPR1B;BMPR2;BRSK1;BRSK2;BTK;CAMK1;CAMK1D;CAMK1G;CAMK2A;CAMK2B;CAMK2D;CAMK2G;CAMK4;CAMKK1;CAMKK2;CDK14;CDK16;CDK17;CDK18;CDK3;CDK4;CDK5;CDK7;CDKL2;CDPK1;CHEK1;CHEK2;CHUK;CIT;CLK1;CLK2;CLK4;CSF1R;CSNK1A1;CSNK1A1L;CSNK1D;CSNK1E;CSNK1G1;CSNK1G2;CSNK1G3;CSNK2A1;CSNK2A1;CSNK2A3;CSNK2A2;DAPK1;DAPK2;DAPK3;DCLK1;DCLK2;DCLK3;DDR1;DDR2;DSTYK;DYR…
17.3	172512	907313	KS.1	5	SUNITINIB	PDGFR, KIT, VEGFR, FLT3, RET, CSF1R	8	0.03125	0.598751	0.680001	0.13244	-1.09447	KIT;FLT3;RET;CSF1R;PDGFRA;PDGFRB;KDR	5329102	AAK1;ABL1;ABL2;AKT2;ALK;ANKK1;AURKA;AURKB;AURKC;AXL;BLK;BMP2K;BMPR1B;BMPR2;BRSK1;BRSK2;BTK;CAMK1;CAMK1D;CAMK1G;CAMK2A;CAMK2B;CAMK2D;CAMK2G;CAMK4;CAMKK1;CAMKK2;CDK14;CDK16;CDK17;CDK18;CDK3;CDK4;CDK5;CDK7;CDKL2;CDPK1;CHEK1;CHEK2;CHUK;CIT;CLK1;CLK2;CLK4;CSF1R;CSNK1A1;CSNK1A1L;CSNK1D;CSNK1E;CSNK1G1;CSNK1G2;CSNK1G3;CSNK2A1;CSNK2A1;CSNK2A3;CSNK2A2;DAPK1;DAPK2;DAPK3;DCLK1;DCLK2;DCLK3;DDR1;DDR2;DSTYK;DYR…
17.3	173085	907314	KP.N.YN	5	SUNITINIB	PDGFR, KIT, VEGFR, FLT3, RET, CSF1R	8	0.03125	2.56237	0.898954	0.121871	0.0809	KIT;FLT3;RET;CSF1R;PDGFRA;PDGFRB;KDR	5329102	AAK1;ABL1;ABL2;AKT2;ALK;ANKK1;AURKA;AURKB;AURKC;AXL;BLK;BMP2K;BMPR1B;BMPR2;BRSK1;BRSK2;BTK;CAMK1;CAMK1D;CAMK1G;CAMK2A;CAMK2B;CAMK2D;CAMK2G;CAMK4;CAMKK1;CAMKK2;CDK14;CDK16;CDK17;CDK18;CDK3;CDK4;CDK5;CDK7;CDKL2;CDPK1;CHEK1;CHEK2;CHUK;CIT;CLK1;CLK2;CLK4;CSF1R;CSNK1A1;CSNK1A1L;CSNK1D;CSNK1E;CSNK1G1;CSNK1G2;CSNK1G3;CSNK2A1;CSNK2A1;CSNK2A3;CSNK2A2;DAPK1;DAPK2;DAPK3;DCLK1;DCLK2;DCLK3;DDR1;DDR2;DSTYK;DYR…
17.3	175779	907322	L.428	5	SUNITINIB	PDGFR, KIT, VEGFR, FLT3, RET, CSF1R	8	0.03125	2.34187	0.919449	0.046389	-0.051083	KIT;FLT3;RET;CSF1R;PDGFRA;PDGFRB;KDR	5329102	AAK1;ABL1;ABL2;AKT2;ALK;ANKK1;AURKA;AURKB;AURKC;AXL;BLK;BMP2K;BMPR1B;BMPR2;BRSK1;BRSK2;BTK;CAMK1;CAMK1D;CAMK1G;CAMK2A;CAMK2B;CAMK2D;CAMK2G;CAMK4;CAMKK1;CAMKK2;CDK14;CDK16;CDK17;CDK18;CDK3;CDK4;CDK5;CDK7;CDKL2;CDPK1;CHEK1;CHEK2;CHUK;CIT;CLK1;CLK2;CLK4;CSF1R;CSNK1A1;CSNK1A1L;CSNK1D;CSNK1E;CSNK1G1;CSNK1G2;CSNK1G3;CSNK2A1;CSNK2A1;CSNK2A3;CSNK2A2;DAPK1;DAPK2;DAPK3;DCLK1;DCLK2;DCLK3;DDR1;DDR2;DSTYK;DYR…
17.3	176330	907323	L.540	5	SUNITINIB	PDGFR, KIT, VEGFR, FLT3, RET, CSF1R	8	0.03125	1.66664	0.854549	0.153669	-0.455259	KIT;FLT3;RET;CSF1R;PDGFRA;PDGFRB;KDR	5329102	AAK1;ABL1;ABL2;AKT2;ALK;ANKK1;AURKA;AURKB;AURKC;AXL;BLK;BMP2K;BMPR1B;BMPR2;BRSK1;BRSK2;BTK;CAMK1;CAMK1D;CAMK1G;CAMK2A;CAMK2B;CAMK2D;CAMK2G;CAMK4;CAMKK1;CAMKK2;CDK14;CDK16;CDK17;CDK18;CDK3;CDK4;CDK5;CDK7;CDKL2;CDPK1;CHEK1;CHEK2;CHUK;CIT;CLK1;CLK2;CLK4;CSF1R;CSNK1A1;CSNK1A1L;CSNK1D;CSNK1E;CSNK1G1;CSNK1G2;CSNK1G3;CSNK2A1;CSNK2A1;CSNK2A3;CSNK2A2;DAPK1;DAPK2;DAPK3;DCLK1;DCLK2;DCLK3;DDR1;DDR2;DSTYK;DYR…
17.3	176901	907391	J.RT3.T3.5	5	SUNITINIB	PDGFR, KIT, VEGFR, FLT3, RET, CSF1R	8	0.03125	1.99494	0.891522	0.041063	-0.25875	KIT;FLT3;RET;CSF1R;PDGFRA;PDGFRB;KDR	5329102	AAK1;ABL1;ABL2;AKT2;ALK;ANKK1;AURKA;AURKB;AURKC;AXL;BLK;BMP2K;BMPR1B;BMPR2;BRSK1;BRSK2;BTK;CAMK1;CAMK1D;CAMK1G;CAMK2A;CAMK2B;CAMK2D;CAMK2G;CAMK4;CAMKK1;CAMKK2;CDK14;CDK16;CDK17;CDK18;CDK3;CDK4;CDK5;CDK7;CDKL2;CDPK1;CHEK1;CHEK2;CHUK;CIT;CLK1;CLK2;CLK4;CSF1R;CSNK1A1;CSNK1A1L;CSNK1D;CSNK1E;CSNK1G1;CSNK1G2;CSNK1G3;CSNK2A1;CSNK2A1;CSNK2A3;CSNK2A2;DAPK1;DAPK2;DAPK3;DCLK1;DCLK2;DCLK3;DDR1;DDR2;DSTYK;DYR…
17.3	177237	907783	LAMA.84	5	SUNITINIB	PDGFR, KIT, VEGFR, FLT3, RET, CSF1R	8	0.03125	1.02788	0.75645	0.04184	-0.837598	KIT;FLT3;RET;CSF1R;PDGFRA;PDGFRB;KDR	5329102	AAK1;ABL1;ABL2;AKT2;ALK;ANKK1;AURKA;AURKB;AURKC;AXL;BLK;BMP2K;BMPR1B;BMPR2;BRSK1;BRSK2;BTK;CAMK1;CAMK1D;CAMK1G;CAMK2A;CAMK2B;CAMK2D;CAMK2G;CAMK4;CAMKK1;CAMKK2;CDK14;CDK16;CDK17;CDK18;CDK3;CDK4;CDK5;CDK7;CDKL2;CDPK1;CHEK1;CHEK2;CHUK;CIT;CLK1;CLK2;CLK4;CSF1R;CSNK1A1;CSNK1A1L;CSNK1D;CSNK1E;CSNK1G1;CSNK1G2;CSNK1G3;CSNK2A1;CSNK2A1;CSNK2A3;CSNK2A2;DAPK1;DAPK2;DAPK3;DCLK1;DCLK2;DCLK3;DDR1;DDR2;DSTYK;DYR…
17.3	177809	907785	LC.1F	5	SUNITINIB	PDGFR, KIT, VEGFR, FLT3, RET, CSF1R	8	0.03125	3.42331	0.927888	0.07984	0.596233	KIT;FLT3;RET;CSF1R;PDGFRA;PDGFRB;KDR	5329102	AAK1;ABL1;ABL2;AKT2;ALK;ANKK1;AURKA;AURKB;AURKC;AXL;BLK;BMP2K;BMPR1B;BMPR2;BRSK1;BRSK2;BTK;CAMK1;CAMK1D;CAMK1G;CAMK2A;CAMK2B;CAMK2D;CAMK2G;CAMK4;CAMKK1;CAMKK2;CDK14;CDK16;CDK17;CDK18;CDK3;CDK4;CDK5;CDK7;CDKL2;CDPK1;CHEK1;CHEK2;CHUK;CIT;CLK1;CLK2;CLK4;CSF1R;CSNK1A1;CSNK1A1L;CSNK1D;CSNK1E;CSNK1G1;CSNK1G2;CSNK1G3;CSNK2A1;CSNK2A1;CSNK2A3;CSNK2A2;DAPK1;DAPK2;DAPK3;DCLK1;DCLK2;DCLK3;DDR1;DDR2;DSTYK;DYR…
17.3	177976	907786	LC.2.AD	5	SUNITINIB	PDGFR, KIT, VEGFR, FLT3, RET, CSF1R	8	0.03125	0.019253	0.611113	0.111962	-1.44134	KIT;FLT3;RET;CSF1R;PDGFRA;PDGFRB;KDR	5329102	AAK1;ABL1;ABL2;AKT2;ALK;ANKK1;AURKA;AURKB;AURKC;AXL;BLK;BMP2K;BMPR1B;BMPR2;BRSK1;BRSK2;BTK;CAMK1;CAMK1D;CAMK1G;CAMK2A;CAMK2B;CAMK2D;CAMK2G;CAMK4;CAMKK1;CAMKK2;CDK14;CDK16;CDK17;CDK18;CDK3;CDK4;CDK5;CDK7;CDKL2;CDPK1;CHEK1;CHEK2;CHUK;CIT;CLK1;CLK2;CLK4;CSF1R;CSNK1A1;CSNK1A1L;CSNK1D;CSNK1E;CSNK1G1;CSNK1G2;CSNK1G3;CSNK2A1;CSNK2A1;CSNK2A3;CSNK2A2;DAPK1;DAPK2;DAPK3;DCLK1;DCLK2;DCLK3;DDR1;DDR2;DSTYK;DYR…
17.3	178285	907787	LC4.1	5	SUNITINIB	PDGFR, KIT, VEGFR, FLT3, RET, CSF1R	8	0.03125	1.78062	0.832137	0.06378	-0.38703	KIT;FLT3;RET;CSF1R;PDGFRA;PDGFRB;KDR	5329102	AAK1;ABL1;ABL2;AKT2;ALK;ANKK1;AURKA;AURKB;AURKC;AXL;BLK;BMP2K;BMPR1B;BMPR2;BRSK1;BRSK2;BTK;CAMK1;CAMK1D;CAMK1G;CAMK2A;CAMK2B;CAMK2D;CAMK2G;CAMK4;CAMKK1;CAMKK2;CDK14;CDK16;CDK17;CDK18;CDK3;CDK4;CDK5;CDK7;CDKL2;CDPK1;CHEK1;CHEK2;CHUK;CIT;CLK1;CLK2;CLK4;CSF1R;CSNK1A1;CSNK1A1L;CSNK1D;CSNK1E;CSNK1G1;CSNK1G2;CSNK1G3;CSNK2A1;CSNK2A1;CSNK2A3;CSNK2A2;DAPK1;DAPK2;DAPK3;DCLK1;DCLK2;DCLK3;DDR1;DDR2;DSTYK;DYR…
17.3	178856	907788	LNCAP.CLONE.FGC	5	SUNITINIB	PDGFR, KIT, VEGFR, FLT3, RET, CSF1R	8	0.03125	4.31855	0.971391	0.045422	1.1321	KIT;FLT3;RET;CSF1R;PDGFRA;PDGFRB;KDR	5329102	AAK1;ABL1;ABL2;AKT2;ALK;ANKK1;AURKA;AURKB;AURKC;AXL;BLK;BMP2K;BMPR1B;BMPR2;BRSK1;BRSK2;BTK;CAMK1;CAMK1D;CAMK1G;CAMK2A;CAMK2B;CAMK2D;CAMK2G;CAMK4;CAMKK1;CAMKK2;CDK14;CDK16;CDK17;CDK18;CDK3;CDK4;CDK5;CDK7;CDKL2;CDPK1;CHEK1;CHEK2;CHUK;CIT;CLK1;CLK2;CLK4;CSF1R;CSNK1A1;CSNK1A1L;CSNK1D;CSNK1E;CSNK1G1;CSNK1G2;CSNK1G3;CSNK2A1;CSNK2A1;CSNK2A3;CSNK2A2;DAPK1;DAPK2;DAPK3;DCLK1;DCLK2;DCLK3;DDR1;DDR2;DSTYK;DYR…
17.3	179379	907789	LOUCY	5	SUNITINIB	PDGFR, KIT, VEGFR, FLT3, RET, CSF1R	8	0.03125	2.21685	0.925434	0.026584	-0.125921	KIT;FLT3;RET;CSF1R;PDGFRA;PDGFRB;KDR	5329102	AAK1;ABL1;ABL2;AKT2;ALK;ANKK1;AURKA;AURKB;AURKC;AXL;BLK;BMP2K;BMPR1B;BMPR2;BRSK1;BRSK2;BTK;CAMK1;CAMK1D;CAMK1G;CAMK2A;CAMK2B;CAMK2D;CAMK2G;CAMK4;CAMKK1;CAMKK2;CDK14;CDK16;CDK17;CDK18;CDK3;CDK4;CDK5;CDK7;CDKL2;CDPK1;CHEK1;CHEK2;CHUK;CIT;CLK1;CLK2;CLK4;CSF1R;CSNK1A1;CSNK1A1L;CSNK1D;CSNK1E;CSNK1G1;CSNK1G2;CSNK1G3;CSNK2A1;CSNK2A1;CSNK2A3;CSNK2A2;DAPK1;DAPK2;DAPK3;DCLK1;DCLK2;DCLK3;DDR1;DDR2;DSTYK;DYR…
17.3	180468	907791	LP.1	5	SUNITINIB	PDGFR, KIT, VEGFR, FLT3, RET, CSF1R	8	0.03125	2.36087	0.932665	0.038132	-0.039713	KIT;FLT3;RET;CSF1R;PDGFRA;PDGFRB;KDR	5329102	AAK1;ABL1;ABL2;AKT2;ALK;ANKK1;AURKA;AURKB;AURKC;AXL;BLK;BMP2K;BMPR1B;BMPR2;BRSK1;BRSK2;BTK;CAMK1;CAMK1D;CAMK1G;CAMK2A;CAMK2B;CAMK2D;CAMK2G;CAMK4;CAMKK1;CAMKK2;CDK14;CDK16;CDK17;CDK18;CDK3;CDK4;CDK5;CDK7;CDKL2;CDPK1;CHEK1;CHEK2;CHUK;CIT;CLK1;CLK2;CLK4;CSF1R;CSNK1A1;CSNK1A1L;CSNK1D;CSNK1E;CSNK1G1;CSNK1G2;CSNK1G3;CSNK2A1;CSNK2A1;CSNK2A3;CSNK2A2;DAPK1;DAPK2;DAPK3;DCLK1;DCLK2;DCLK3;DDR1;DDR2;DSTYK;DYR…
17.3	180854	907792	LS.123	5	SUNITINIB	PDGFR, KIT, VEGFR, FLT3, RET, CSF1R	8	0.03125	2.38475	0.859494	0.051538	-0.025417	KIT;FLT3;RET;CSF1R;PDGFRA;PDGFRB;KDR	5329102	AAK1;ABL1;ABL2;AKT2;ALK;ANKK1;AURKA;AURKB;AURKC;AXL;BLK;BMP2K;BMPR1B;BMPR2;BRSK1;BRSK2;BTK;CAMK1;CAMK1D;CAMK1G;CAMK2A;CAMK2B;CAMK2D;CAMK2G;CAMK4;CAMKK1;CAMKK2;CDK14;CDK16;CDK17;CDK18;CDK3;CDK4;CDK5;CDK7;CDKL2;CDPK1;CHEK1;CHEK2;CHUK;CIT;CLK1;CLK2;CLK4;CSF1R;CSNK1A1;CSNK1A1L;CSNK1D;CSNK1E;CSNK1G1;CSNK1G2;CSNK1G3;CSNK2A1;CSNK2A1;CSNK2A3;CSNK2A2;DAPK1;DAPK2;DAPK3;DCLK1;DCLK2;DCLK3;DDR1;DDR2;DSTYK;DYR…
17.3	181408	907794	LS.411N	5	SUNITINIB	PDGFR, KIT, VEGFR, FLT3, RET, CSF1R	8	0.03125	2.33731	0.868845	0.206097	-0.053815	KIT;FLT3;RET;CSF1R;PDGFRA;PDGFRB;KDR	5329102	AAK1;ABL1;ABL2;AKT2;ALK;ANKK1;AURKA;AURKB;AURKC;AXL;BLK;BMP2K;BMPR1B;BMPR2;BRSK1;BRSK2;BTK;CAMK1;CAMK1D;CAMK1G;CAMK2A;CAMK2B;CAMK2D;CAMK2G;CAMK4;CAMKK1;CAMKK2;CDK14;CDK16;CDK17;CDK18;CDK3;CDK4;CDK5;CDK7;CDKL2;CDPK1;CHEK1;CHEK2;CHUK;CIT;CLK1;CLK2;CLK4;CSF1R;CSNK1A1;CSNK1A1L;CSNK1D;CSNK1E;CSNK1G1;CSNK1G2;CSNK1G3;CSNK2A1;CSNK2A1;CSNK2A3;CSNK2A2;DAPK1;DAPK2;DAPK3;DCLK1;DCLK2;DCLK3;DDR1;DDR2;DSTYK;DYR…
17.3	181951	907795	LS.513	5	SUNITINIB	PDGFR, KIT, VEGFR, FLT3, RET, CSF1R	8	0.03125	3.37888	0.951702	0.024836	0.569636	KIT;FLT3;RET;CSF1R;PDGFRA;PDGFRB;KDR	5329102	AAK1;ABL1;ABL2;AKT2;ALK;ANKK1;AURKA;AURKB;AURKC;AXL;BLK;BMP2K;BMPR1B;BMPR2;BRSK1;BRSK2;BTK;CAMK1;CAMK1D;CAMK1G;CAMK2A;CAMK2B;CAMK2D;CAMK2G;CAMK4;CAMKK1;CAMKK2;CDK14;CDK16;CDK17;CDK18;CDK3;CDK4;CDK5;CDK7;CDKL2;CDPK1;CHEK1;CHEK2;CHUK;CIT;CLK1;CLK2;CLK4;CSF1R;CSNK1A1;CSNK1A1L;CSNK1D;CSNK1E;CSNK1G1;CSNK1G2;CSNK1G3;CSNK2A1;CSNK2A1;CSNK2A3;CSNK2A2;DAPK1;DAPK2;DAPK3;DCLK1;DCLK2;DCLK3;DDR1;DDR2;DSTYK;DYR…
17.3	183083	907799	MC116	5	SUNITINIB	PDGFR, KIT, VEGFR, FLT3, RET, CSF1R	8	0.03125	1.55233	0.899097	0.046925	-0.523679	KIT;FLT3;RET;CSF1R;PDGFRA;PDGFRB;KDR	5329102	AAK1;ABL1;ABL2;AKT2;ALK;ANKK1;AURKA;AURKB;AURKC;AXL;BLK;BMP2K;BMPR1B;BMPR2;BRSK1;BRSK2;BTK;CAMK1;CAMK1D;CAMK1G;CAMK2A;CAMK2B;CAMK2D;CAMK2G;CAMK4;CAMKK1;CAMKK2;CDK14;CDK16;CDK17;CDK18;CDK3;CDK4;CDK5;CDK7;CDKL2;CDPK1;CHEK1;CHEK2;CHUK;CIT;CLK1;CLK2;CLK4;CSF1R;CSNK1A1;CSNK1A1L;CSNK1D;CSNK1E;CSNK1G1;CSNK1G2;CSNK1G3;CSNK2A1;CSNK2A1;CSNK2A3;CSNK2A2;DAPK1;DAPK2;DAPK3;DCLK1;DCLK2;DCLK3;DDR1;DDR2;DSTYK;DYR…
17.3	183706	908119	MDA.MB.134.VI	5	SUNITINIB	PDGFR, KIT, VEGFR, FLT3, RET, CSF1R	8	0.03125	5.09327	0.98746	0.024449	1.59582	KIT;FLT3;RET;CSF1R;PDGFRA;PDGFRB;KDR	5329102	AAK1;ABL1;ABL2;AKT2;ALK;ANKK1;AURKA;AURKB;AURKC;AXL;BLK;BMP2K;BMPR1B;BMPR2;BRSK1;BRSK2;BTK;CAMK1;CAMK1D;CAMK1G;CAMK2A;CAMK2B;CAMK2D;CAMK2G;CAMK4;CAMKK1;CAMKK2;CDK14;CDK16;CDK17;CDK18;CDK3;CDK4;CDK5;CDK7;CDKL2;CDPK1;CHEK1;CHEK2;CHUK;CIT;CLK1;CLK2;CLK4;CSF1R;CSNK1A1;CSNK1A1L;CSNK1D;CSNK1E;CSNK1G1;CSNK1G2;CSNK1G3;CSNK2A1;CSNK2A1;CSNK2A3;CSNK2A2;DAPK1;DAPK2;DAPK3;DCLK1;DCLK2;DCLK3;DDR1;DDR2;DSTYK;DYR…
17.3	186574	908126	MEG.01	5	SUNITINIB	PDGFR, KIT, VEGFR, FLT3, RET, CSF1R	8	0.03125	0.702315	0.720439	0.074792	-1.03248	KIT;FLT3;RET;CSF1R;PDGFRA;PDGFRB;KDR	5329102	AAK1;ABL1;ABL2;AKT2;ALK;ANKK1;AURKA;AURKB;AURKC;AXL;BLK;BMP2K;BMPR1B;BMPR2;BRSK1;BRSK2;BTK;CAMK1;CAMK1D;CAMK1G;CAMK2A;CAMK2B;CAMK2D;CAMK2G;CAMK4;CAMKK1;CAMKK2;CDK14;CDK16;CDK17;CDK18;CDK3;CDK4;CDK5;CDK7;CDKL2;CDPK1;CHEK1;CHEK2;CHUK;CIT;CLK1;CLK2;CLK4;CSF1R;CSNK1A1;CSNK1A1L;CSNK1D;CSNK1E;CSNK1G1;CSNK1G2;CSNK1G3;CSNK2A1;CSNK2A1;CSNK2A3;CSNK2A2;DAPK1;DAPK2;DAPK3;DCLK1;DCLK2;DCLK3;DDR1;DDR2;DSTYK;DYR…
17.3	190578	908135	MHH.NB.11	5	SUNITINIB	PDGFR, KIT, VEGFR, FLT3, RET, CSF1R	8	0.03125	2.70487	0.909696	0.045458	0.166196	KIT;FLT3;RET;CSF1R;PDGFRA;PDGFRB;KDR	5329102	AAK1;ABL1;ABL2;AKT2;ALK;ANKK1;AURKA;AURKB;AURKC;AXL;BLK;BMP2K;BMPR1B;BMPR2;BRSK1;BRSK2;BTK;CAMK1;CAMK1D;CAMK1G;CAMK2A;CAMK2B;CAMK2D;CAMK2G;CAMK4;CAMKK1;CAMKK2;CDK14;CDK16;CDK17;CDK18;CDK3;CDK4;CDK5;CDK7;CDKL2;CDPK1;CHEK1;CHEK2;CHUK;CIT;CLK1;CLK2;CLK4;CSF1R;CSNK1A1;CSNK1A1L;CSNK1D;CSNK1E;CSNK1G1;CSNK1G2;CSNK1G3;CSNK2A1;CSNK2A1;CSNK2A3;CSNK2A2;DAPK1;DAPK2;DAPK3;DCLK1;DCLK2;DCLK3;DDR1;DDR2;DSTYK;DYR…
17.3	190794	908136	MHH.PREB.1	5	SUNITINIB	PDGFR, KIT, VEGFR, FLT3, RET, CSF1R	8	0.03125	1.75759	0.863407	0.03363	-0.40082	KIT;FLT3;RET;CSF1R;PDGFRA;PDGFRB;KDR	5329102	AAK1;ABL1;ABL2;AKT2;ALK;ANKK1;AURKA;AURKB;AURKC;AXL;BLK;BMP2K;BMPR1B;BMPR2;BRSK1;BRSK2;BTK;CAMK1;CAMK1D;CAMK1G;CAMK2A;CAMK2B;CAMK2D;CAMK2G;CAMK4;CAMKK1;CAMKK2;CDK14;CDK16;CDK17;CDK18;CDK3;CDK4;CDK5;CDK7;CDKL2;CDPK1;CHEK1;CHEK2;CHUK;CIT;CLK1;CLK2;CLK4;CSF1R;CSNK1A1;CSNK1A1L;CSNK1D;CSNK1E;CSNK1G1;CSNK1G2;CSNK1G3;CSNK2A1;CSNK2A1;CSNK2A3;CSNK2A2;DAPK1;DAPK2;DAPK3;DCLK1;DCLK2;DCLK3;DDR1;DDR2;DSTYK;DYR…
17.3	192337	908141	ML.2	5	SUNITINIB	PDGFR, KIT, VEGFR, FLT3, RET, CSF1R	8	0.03125	0.937468	0.761043	0.050675	-0.891719	KIT;FLT3;RET;CSF1R;PDGFRA;PDGFRB;KDR	5329102	AAK1;ABL1;ABL2;AKT2;ALK;ANKK1;AURKA;AURKB;AURKC;AXL;BLK;BMP2K;BMPR1B;BMPR2;BRSK1;BRSK2;BTK;CAMK1;CAMK1D;CAMK1G;CAMK2A;CAMK2B;CAMK2D;CAMK2G;CAMK4;CAMKK1;CAMKK2;CDK14;CDK16;CDK17;CDK18;CDK3;CDK4;CDK5;CDK7;CDKL2;CDPK1;CHEK1;CHEK2;CHUK;CIT;CLK1;CLK2;CLK4;CSF1R;CSNK1A1;CSNK1A1L;CSNK1D;CSNK1E;CSNK1G1;CSNK1G2;CSNK1G3;CSNK2A1;CSNK2A1;CSNK2A3;CSNK2A2;DAPK1;DAPK2;DAPK3;DCLK1;DCLK2;DCLK3;DDR1;DDR2;DSTYK;DYR…
17.3	192904	908142	MLMA	5	SUNITINIB	PDGFR, KIT, VEGFR, FLT3, RET, CSF1R	8	0.03125	2.81494	0.928597	0.058252	0.232081	KIT;FLT3;RET;CSF1R;PDGFRA;PDGFRB;KDR	5329102	AAK1;ABL1;ABL2;AKT2;ALK;ANKK1;AURKA;AURKB;AURKC;AXL;BLK;BMP2K;BMPR1B;BMPR2;BRSK1;BRSK2;BTK;CAMK1;CAMK1D;CAMK1G;CAMK2A;CAMK2B;CAMK2D;CAMK2G;CAMK4;CAMKK1;CAMKK2;CDK14;CDK16;CDK17;CDK18;CDK3;CDK4;CDK5;CDK7;CDKL2;CDPK1;CHEK1;CHEK2;CHUK;CIT;CLK1;CLK2;CLK4;CSF1R;CSNK1A1;CSNK1A1L;CSNK1D;CSNK1E;CSNK1G1;CSNK1G2;CSNK1G3;CSNK2A1;CSNK2A1;CSNK2A3;CSNK2A2;DAPK1;DAPK2;DAPK3;DCLK1;DCLK2;DCLK3;DDR1;DDR2;DSTYK;DYR…
17.3	193481	908143	MN.60	5	SUNITINIB	PDGFR, KIT, VEGFR, FLT3, RET, CSF1R	8	0.03125	2.424	0.897508	0.058312	-0.001929	KIT;FLT3;RET;CSF1R;PDGFRA;PDGFRB;KDR	5329102	AAK1;ABL1;ABL2;AKT2;ALK;ANKK1;AURKA;AURKB;AURKC;AXL;BLK;BMP2K;BMPR1B;BMPR2;BRSK1;BRSK2;BTK;CAMK1;CAMK1D;CAMK1G;CAMK2A;CAMK2B;CAMK2D;CAMK2G;CAMK4;CAMKK1;CAMKK2;CDK14;CDK16;CDK17;CDK18;CDK3;CDK4;CDK5;CDK7;CDKL2;CDPK1;CHEK1;CHEK2;CHUK;CIT;CLK1;CLK2;CLK4;CSF1R;CSNK1A1;CSNK1A1L;CSNK1D;CSNK1E;CSNK1G1;CSNK1G2;CSNK1G3;CSNK2A1;CSNK2A1;CSNK2A3;CSNK2A2;DAPK1;DAPK2;DAPK3;DCLK1;DCLK2;DCLK3;DDR1;DDR2;DSTYK;DYR…
17.3	195888	908148	MONO.MAC.6	5	SUNITINIB	PDGFR, KIT, VEGFR, FLT3, RET, CSF1R	8	0.03125	-2.92703	0.186545	0.076472	-3.20489	KIT;FLT3;RET;CSF1R;PDGFRA;PDGFRB;KDR	5329102	AAK1;ABL1;ABL2;AKT2;ALK;ANKK1;AURKA;AURKB;AURKC;AXL;BLK;BMP2K;BMPR1B;BMPR2;BRSK1;BRSK2;BTK;CAMK1;CAMK1D;CAMK1G;CAMK2A;CAMK2B;CAMK2D;CAMK2G;CAMK4;CAMKK1;CAMKK2;CDK14;CDK16;CDK17;CDK18;CDK3;CDK4;CDK5;CDK7;CDKL2;CDPK1;CHEK1;CHEK2;CHUK;CIT;CLK1;CLK2;CLK4;CSF1R;CSNK1A1;CSNK1A1L;CSNK1D;CSNK1E;CSNK1G1;CSNK1G2;CSNK1G3;CSNK2A1;CSNK2A1;CSNK2A3;CSNK2A2;DAPK1;DAPK2;DAPK3;DCLK1;DCLK2;DCLK3;DDR1;DDR2;DSTYK;DYR…
17.3	196419	908149	MO.T	5	SUNITINIB	PDGFR, KIT, VEGFR, FLT3, RET, CSF1R	8	0.03125	4.83015	0.987663	0.034209	1.43833	KIT;FLT3;RET;CSF1R;PDGFRA;PDGFRB;KDR	5329102	AAK1;ABL1;ABL2;AKT2;ALK;ANKK1;AURKA;AURKB;AURKC;AXL;BLK;BMP2K;BMPR1B;BMPR2;BRSK1;BRSK2;BTK;CAMK1;CAMK1D;CAMK1G;CAMK2A;CAMK2B;CAMK2D;CAMK2G;CAMK4;CAMKK1;CAMKK2;CDK14;CDK16;CDK17;CDK18;CDK3;CDK4;CDK5;CDK7;CDKL2;CDPK1;CHEK1;CHEK2;CHUK;CIT;CLK1;CLK2;CLK4;CSF1R;CSNK1A1;CSNK1A1L;CSNK1D;CSNK1E;CSNK1G1;CSNK1G2;CSNK1G3;CSNK2A1;CSNK2A1;CSNK2A3;CSNK2A2;DAPK1;DAPK2;DAPK3;DCLK1;DCLK2;DCLK3;DDR1;DDR2;DSTYK;DYR…
17.3	196999	908150	MPP.89	5	SUNITINIB	PDGFR, KIT, VEGFR, FLT3, RET, CSF1R	8	0.03125	3.09507	0.910383	0.177408	0.399755	KIT;FLT3;RET;CSF1R;PDGFRA;PDGFRB;KDR	5329102	AAK1;ABL1;ABL2;AKT2;ALK;ANKK1;AURKA;AURKB;AURKC;AXL;BLK;BMP2K;BMPR1B;BMPR2;BRSK1;BRSK2;BTK;CAMK1;CAMK1D;CAMK1G;CAMK2A;CAMK2B;CAMK2D;CAMK2G;CAMK4;CAMKK1;CAMKK2;CDK14;CDK16;CDK17;CDK18;CDK3;CDK4;CDK5;CDK7;CDKL2;CDPK1;CHEK1;CHEK2;CHUK;CIT;CLK1;CLK2;CLK4;CSF1R;CSNK1A1;CSNK1A1L;CSNK1D;CSNK1E;CSNK1G1;CSNK1G2;CSNK1G3;CSNK2A1;CSNK2A1;CSNK2A3;CSNK2A2;DAPK1;DAPK2;DAPK3;DCLK1;DCLK2;DCLK3;DDR1;DDR2;DSTYK;DYR…
17.3	197569	908151	MRK.NU.1	5	SUNITINIB	PDGFR, KIT, VEGFR, FLT3, RET, CSF1R	8	0.03125	2.19549	0.900186	0.091231	-0.138704	KIT;FLT3;RET;CSF1R;PDGFRA;PDGFRB;KDR	5329102	AAK1;ABL1;ABL2;AKT2;ALK;ANKK1;AURKA;AURKB;AURKC;AXL;BLK;BMP2K;BMPR1B;BMPR2;BRSK1;BRSK2;BTK;CAMK1;CAMK1D;CAMK1G;CAMK2A;CAMK2B;CAMK2D;CAMK2G;CAMK4;CAMKK1;CAMKK2;CDK14;CDK16;CDK17;CDK18;CDK3;CDK4;CDK5;CDK7;CDKL2;CDPK1;CHEK1;CHEK2;CHUK;CIT;CLK1;CLK2;CLK4;CSF1R;CSNK1A1;CSNK1A1L;CSNK1D;CSNK1E;CSNK1G1;CSNK1G2;CSNK1G3;CSNK2A1;CSNK2A1;CSNK2A3;CSNK2A2;DAPK1;DAPK2;DAPK3;DCLK1;DCLK2;DCLK3;DDR1;DDR2;DSTYK;DYR…
17.3	198139	908152	MSTO.211H	5	SUNITINIB	PDGFR, KIT, VEGFR, FLT3, RET, CSF1R	8	0.03125	2.59111	0.931411	0.045179	0.098101	KIT;FLT3;RET;CSF1R;PDGFRA;PDGFRB;KDR	5329102	AAK1;ABL1;ABL2;AKT2;ALK;ANKK1;AURKA;AURKB;AURKC;AXL;BLK;BMP2K;BMPR1B;BMPR2;BRSK1;BRSK2;BTK;CAMK1;CAMK1D;CAMK1G;CAMK2A;CAMK2B;CAMK2D;CAMK2G;CAMK4;CAMKK1;CAMKK2;CDK14;CDK16;CDK17;CDK18;CDK3;CDK4;CDK5;CDK7;CDKL2;CDPK1;CHEK1;CHEK2;CHUK;CIT;CLK1;CLK2;CLK4;CSF1R;CSNK1A1;CSNK1A1L;CSNK1D;CSNK1E;CSNK1G1;CSNK1G2;CSNK1G3;CSNK2A1;CSNK2A1;CSNK2A3;CSNK2A2;DAPK1;DAPK2;DAPK3;DCLK1;DCLK2;DCLK3;DDR1;DDR2;DSTYK;DYR…
17.3	198694	908156	MV.4.11	5	SUNITINIB	PDGFR, KIT, VEGFR, FLT3, RET, CSF1R	8	0.03125	-4.36532	0.030834	0.050462	-4.06581	KIT;FLT3;RET;CSF1R;PDGFRA;PDGFRB;KDR	5329102	AAK1;ABL1;ABL2;AKT2;ALK;ANKK1;AURKA;AURKB;AURKC;AXL;BLK;BMP2K;BMPR1B;BMPR2;BRSK1;BRSK2;BTK;CAMK1;CAMK1D;CAMK1G;CAMK2A;CAMK2B;CAMK2D;CAMK2G;CAMK4;CAMKK1;CAMKK2;CDK14;CDK16;CDK17;CDK18;CDK3;CDK4;CDK5;CDK7;CDKL2;CDPK1;CHEK1;CHEK2;CHUK;CIT;CLK1;CLK2;CLK4;CSF1R;CSNK1A1;CSNK1A1L;CSNK1D;CSNK1E;CSNK1G1;CSNK1G2;CSNK1G3;CSNK2A1;CSNK2A1;CSNK2A3;CSNK2A2;DAPK1;DAPK2;DAPK3;DCLK1;DCLK2;DCLK3;DDR1;DDR2;DSTYK;DYR…
17.3	199226	908158	NALM.6	5	SUNITINIB	PDGFR, KIT, VEGFR, FLT3, RET, CSF1R	8	0.03125	1.05588	0.786248	0.031136	-0.820842	KIT;FLT3;RET;CSF1R;PDGFRA;PDGFRB;KDR	5329102	AAK1;ABL1;ABL2;AKT2;ALK;ANKK1;AURKA;AURKB;AURKC;AXL;BLK;BMP2K;BMPR1B;BMPR2;BRSK1;BRSK2;BTK;CAMK1;CAMK1D;CAMK1G;CAMK2A;CAMK2B;CAMK2D;CAMK2G;CAMK4;CAMKK1;CAMKK2;CDK14;CDK16;CDK17;CDK18;CDK3;CDK4;CDK5;CDK7;CDKL2;CDPK1;CHEK1;CHEK2;CHUK;CIT;CLK1;CLK2;CLK4;CSF1R;CSNK1A1;CSNK1A1L;CSNK1D;CSNK1E;CSNK1G1;CSNK1G2;CSNK1G3;CSNK2A1;CSNK2A1;CSNK2A3;CSNK2A2;DAPK1;DAPK2;DAPK3;DCLK1;DCLK2;DCLK3;DDR1;DDR2;DSTYK;DYR…
17.3	199799	908159	NAMALWA	5	SUNITINIB	PDGFR, KIT, VEGFR, FLT3, RET, CSF1R	8	0.03125	0.794345	0.746733	0.051112	-0.977389	KIT;FLT3;RET;CSF1R;PDGFRA;PDGFRB;KDR	5329102	AAK1;ABL1;ABL2;AKT2;ALK;ANKK1;AURKA;AURKB;AURKC;AXL;BLK;BMP2K;BMPR1B;BMPR2;BRSK1;BRSK2;BTK;CAMK1;CAMK1D;CAMK1G;CAMK2A;CAMK2B;CAMK2D;CAMK2G;CAMK4;CAMKK1;CAMKK2;CDK14;CDK16;CDK17;CDK18;CDK3;CDK4;CDK5;CDK7;CDKL2;CDPK1;CHEK1;CHEK2;CHUK;CIT;CLK1;CLK2;CLK4;CSF1R;CSNK1A1;CSNK1A1L;CSNK1D;CSNK1E;CSNK1G1;CSNK1G2;CSNK1G3;CSNK2A1;CSNK2A1;CSNK2A3;CSNK2A2;DAPK1;DAPK2;DAPK3;DCLK1;DCLK2;DCLK3;DDR1;DDR2;DSTYK;DYR…
17.3	200379	908440	NB69	5	SUNITINIB	PDGFR, KIT, VEGFR, FLT3, RET, CSF1R	8	0.03125	2.94436	0.95505	0.078635	0.309545	KIT;FLT3;RET;CSF1R;PDGFRA;PDGFRB;KDR	5329102	AAK1;ABL1;ABL2;AKT2;ALK;ANKK1;AURKA;AURKB;AURKC;AXL;BLK;BMP2K;BMPR1B;BMPR2;BRSK1;BRSK2;BTK;CAMK1;CAMK1D;CAMK1G;CAMK2A;CAMK2B;CAMK2D;CAMK2G;CAMK4;CAMKK1;CAMKK2;CDK14;CDK16;CDK17;CDK18;CDK3;CDK4;CDK5;CDK7;CDKL2;CDPK1;CHEK1;CHEK2;CHUK;CIT;CLK1;CLK2;CLK4;CSF1R;CSNK1A1;CSNK1A1L;CSNK1D;CSNK1E;CSNK1G1;CSNK1G2;CSNK1G3;CSNK2A1;CSNK2A1;CSNK2A3;CSNK2A2;DAPK1;DAPK2;DAPK3;DCLK1;DCLK2;DCLK3;DDR1;DDR2;DSTYK;DYR…
17.3	201818	908444	NCI.SNU.1	5	SUNITINIB	PDGFR, KIT, VEGFR, FLT3, RET, CSF1R	8	0.03125	2.64889	0.914597	0.020033	0.132685	KIT;FLT3;RET;CSF1R;PDGFRA;PDGFRB;KDR	5329102	AAK1;ABL1;ABL2;AKT2;ALK;ANKK1;AURKA;AURKB;AURKC;AXL;BLK;BMP2K;BMPR1B;BMPR2;BRSK1;BRSK2;BTK;CAMK1;CAMK1D;CAMK1G;CAMK2A;CAMK2B;CAMK2D;CAMK2G;CAMK4;CAMKK1;CAMKK2;CDK14;CDK16;CDK17;CDK18;CDK3;CDK4;CDK5;CDK7;CDKL2;CDPK1;CHEK1;CHEK2;CHUK;CIT;CLK1;CLK2;CLK4;CSF1R;CSNK1A1;CSNK1A1L;CSNK1D;CSNK1E;CSNK1G1;CSNK1G2;CSNK1G3;CSNK2A1;CSNK2A1;CSNK2A3;CSNK2A2;DAPK1;DAPK2;DAPK3;DCLK1;DCLK2;DCLK3;DDR1;DDR2;DSTYK;DYR…
17.3	202362	908445	NCI.SNU.5	5	SUNITINIB	PDGFR, KIT, VEGFR, FLT3, RET, CSF1R	8	0.03125	4.89598	0.988681	0.02395	1.47773	KIT;FLT3;RET;CSF1R;PDGFRA;PDGFRB;KDR	5329102	AAK1;ABL1;ABL2;AKT2;ALK;ANKK1;AURKA;AURKB;AURKC;AXL;BLK;BMP2K;BMPR1B;BMPR2;BRSK1;BRSK2;BTK;CAMK1;CAMK1D;CAMK1G;CAMK2A;CAMK2B;CAMK2D;CAMK2G;CAMK4;CAMKK1;CAMKK2;CDK14;CDK16;CDK17;CDK18;CDK3;CDK4;CDK5;CDK7;CDKL2;CDPK1;CHEK1;CHEK2;CHUK;CIT;CLK1;CLK2;CLK4;CSF1R;CSNK1A1;CSNK1A1L;CSNK1D;CSNK1E;CSNK1G1;CSNK1G2;CSNK1G3;CSNK2A1;CSNK2A1;CSNK2A3;CSNK2A2;DAPK1;DAPK2;DAPK3;DCLK1;DCLK2;DCLK3;DDR1;DDR2;DSTYK;DYR…
17.3	202914	908446	NCI.SNU.16	5	SUNITINIB	PDGFR, KIT, VEGFR, FLT3, RET, CSF1R	8	0.03125	0.545129	0.702882	0.062694	-1.12656	KIT;FLT3;RET;CSF1R;PDGFRA;PDGFRB;KDR	5329102	AAK1;ABL1;ABL2;AKT2;ALK;ANKK1;AURKA;AURKB;AURKC;AXL;BLK;BMP2K;BMPR1B;BMPR2;BRSK1;BRSK2;BTK;CAMK1;CAMK1D;CAMK1G;CAMK2A;CAMK2B;CAMK2D;CAMK2G;CAMK4;CAMKK1;CAMKK2;CDK14;CDK16;CDK17;CDK18;CDK3;CDK4;CDK5;CDK7;CDKL2;CDPK1;CHEK1;CHEK2;CHUK;CIT;CLK1;CLK2;CLK4;CSF1R;CSNK1A1;CSNK1A1L;CSNK1D;CSNK1E;CSNK1G1;CSNK1G2;CSNK1G3;CSNK2A1;CSNK2A1;CSNK2A3;CSNK2A2;DAPK1;DAPK2;DAPK3;DCLK1;DCLK2;DCLK3;DDR1;DDR2;DSTYK;DYR…
17.3	203405	908447	NH.12	5	SUNITINIB	PDGFR, KIT, VEGFR, FLT3, RET, CSF1R	8	0.03125	3.98716	0.964271	0.037249	0.933736	KIT;FLT3;RET;CSF1R;PDGFRA;PDGFRB;KDR	5329102	AAK1;ABL1;ABL2;AKT2;ALK;ANKK1;AURKA;AURKB;AURKC;AXL;BLK;BMP2K;BMPR1B;BMPR2;BRSK1;BRSK2;BTK;CAMK1;CAMK1D;CAMK1G;CAMK2A;CAMK2B;CAMK2D;CAMK2G;CAMK4;CAMKK1;CAMKK2;CDK14;CDK16;CDK17;CDK18;CDK3;CDK4;CDK5;CDK7;CDKL2;CDPK1;CHEK1;CHEK2;CHUK;CIT;CLK1;CLK2;CLK4;CSF1R;CSNK1A1;CSNK1A1L;CSNK1D;CSNK1E;CSNK1G1;CSNK1G2;CSNK1G3;CSNK2A1;CSNK2A1;CSNK2A3;CSNK2A2;DAPK1;DAPK2;DAPK3;DCLK1;DCLK2;DCLK3;DDR1;DDR2;DSTYK;DYR…
17.3	203930	908448	NKM.1	5	SUNITINIB	PDGFR, KIT, VEGFR, FLT3, RET, CSF1R	8	0.03125	-2.06437	0.292152	0.080525	-2.68853	KIT;FLT3;RET;CSF1R;PDGFRA;PDGFRB;KDR	5329102	AAK1;ABL1;ABL2;AKT2;ALK;ANKK1;AURKA;AURKB;AURKC;AXL;BLK;BMP2K;BMPR1B;BMPR2;BRSK1;BRSK2;BTK;CAMK1;CAMK1D;CAMK1G;CAMK2A;CAMK2B;CAMK2D;CAMK2G;CAMK4;CAMKK1;CAMKK2;CDK14;CDK16;CDK17;CDK18;CDK3;CDK4;CDK5;CDK7;CDKL2;CDPK1;CHEK1;CHEK2;CHUK;CIT;CLK1;CLK2;CLK4;CSF1R;CSNK1A1;CSNK1A1L;CSNK1D;CSNK1E;CSNK1G1;CSNK1G2;CSNK1G3;CSNK2A1;CSNK2A1;CSNK2A3;CSNK2A2;DAPK1;DAPK2;DAPK3;DCLK1;DCLK2;DCLK3;DDR1;DDR2;DSTYK;DYR…
17.3	204460	908449	NMC.G1	5	SUNITINIB	PDGFR, KIT, VEGFR, FLT3, RET, CSF1R	8	0.03125	2.935	0.908484	0.087303	0.303946	KIT;FLT3;RET;CSF1R;PDGFRA;PDGFRB;KDR	5329102	AAK1;ABL1;ABL2;AKT2;ALK;ANKK1;AURKA;AURKB;AURKC;AXL;BLK;BMP2K;BMPR1B;BMPR2;BRSK1;BRSK2;BTK;CAMK1;CAMK1D;CAMK1G;CAMK2A;CAMK2B;CAMK2D;CAMK2G;CAMK4;CAMKK1;CAMKK2;CDK14;CDK16;CDK17;CDK18;CDK3;CDK4;CDK5;CDK7;CDKL2;CDPK1;CHEK1;CHEK2;CHUK;CIT;CLK1;CLK2;CLK4;CSF1R;CSNK1A1;CSNK1A1L;CSNK1D;CSNK1E;CSNK1G1;CSNK1G2;CSNK1G3;CSNK2A1;CSNK2A1;CSNK2A3;CSNK2A2;DAPK1;DAPK2;DAPK3;DCLK1;DCLK2;DCLK3;DDR1;DDR2;DSTYK;DYR…
17.3	204804	908450	NO.11	5	SUNITINIB	PDGFR, KIT, VEGFR, FLT3, RET, CSF1R	8	0.03125	2.33737	0.864674	0.130094	-0.053782	KIT;FLT3;RET;CSF1R;PDGFRA;PDGFRB;KDR	5329102	AAK1;ABL1;ABL2;AKT2;ALK;ANKK1;AURKA;AURKB;AURKC;AXL;BLK;BMP2K;BMPR1B;BMPR2;BRSK1;BRSK2;BTK;CAMK1;CAMK1D;CAMK1G;CAMK2A;CAMK2B;CAMK2D;CAMK2G;CAMK4;CAMKK1;CAMKK2;CDK14;CDK16;CDK17;CDK18;CDK3;CDK4;CDK5;CDK7;CDKL2;CDPK1;CHEK1;CHEK2;CHUK;CIT;CLK1;CLK2;CLK4;CSF1R;CSNK1A1;CSNK1A1L;CSNK1D;CSNK1E;CSNK1G1;CSNK1G2;CSNK1G3;CSNK2A1;CSNK2A1;CSNK2A3;CSNK2A2;DAPK1;DAPK2;DAPK3;DCLK1;DCLK2;DCLK3;DDR1;DDR2;DSTYK;DYR…
17.3	205143	908451	NOMO.1	5	SUNITINIB	PDGFR, KIT, VEGFR, FLT3, RET, CSF1R	8	0.03125	1.40661	0.788576	0.066056	-0.610904	KIT;FLT3;RET;CSF1R;PDGFRA;PDGFRB;KDR	5329102	AAK1;ABL1;ABL2;AKT2;ALK;ANKK1;AURKA;AURKB;AURKC;AXL;BLK;BMP2K;BMPR1B;BMPR2;BRSK1;BRSK2;BTK;CAMK1;CAMK1D;CAMK1G;CAMK2A;CAMK2B;CAMK2D;CAMK2G;CAMK4;CAMKK1;CAMKK2;CDK14;CDK16;CDK17;CDK18;CDK3;CDK4;CDK5;CDK7;CDKL2;CDPK1;CHEK1;CHEK2;CHUK;CIT;CLK1;CLK2;CLK4;CSF1R;CSNK1A1;CSNK1A1L;CSNK1D;CSNK1E;CSNK1G1;CSNK1G2;CSNK1G3;CSNK2A1;CSNK2A1;CSNK2A3;CSNK2A2;DAPK1;DAPK2;DAPK3;DCLK1;DCLK2;DCLK3;DDR1;DDR2;DSTYK;DYR…
17.3	205720	908452	NO.10	5	SUNITINIB	PDGFR, KIT, VEGFR, FLT3, RET, CSF1R	8	0.03125	2.66647	0.890882	0.115051	0.14321	KIT;FLT3;RET;CSF1R;PDGFRA;PDGFRB;KDR	5329102	AAK1;ABL1;ABL2;AKT2;ALK;ANKK1;AURKA;AURKB;AURKC;AXL;BLK;BMP2K;BMPR1B;BMPR2;BRSK1;BRSK2;BTK;CAMK1;CAMK1D;CAMK1G;CAMK2A;CAMK2B;CAMK2D;CAMK2G;CAMK4;CAMKK1;CAMKK2;CDK14;CDK16;CDK17;CDK18;CDK3;CDK4;CDK5;CDK7;CDKL2;CDPK1;CHEK1;CHEK2;CHUK;CIT;CLK1;CLK2;CLK4;CSF1R;CSNK1A1;CSNK1A1L;CSNK1D;CSNK1E;CSNK1G1;CSNK1G2;CSNK1G3;CSNK2A1;CSNK2A1;CSNK2A3;CSNK2A2;DAPK1;DAPK2;DAPK3;DCLK1;DCLK2;DCLK3;DDR1;DDR2;DSTYK;DYR…
17.3	206039	908454	NTERA.S.CL.D1	5	SUNITINIB	PDGFR, KIT, VEGFR, FLT3, RET, CSF1R	8	0.03125	1.55027	0.823813	0.159952	-0.524912	KIT;FLT3;RET;CSF1R;PDGFRA;PDGFRB;KDR	5329102	AAK1;ABL1;ABL2;AKT2;ALK;ANKK1;AURKA;AURKB;AURKC;AXL;BLK;BMP2K;BMPR1B;BMPR2;BRSK1;BRSK2;BTK;CAMK1;CAMK1D;CAMK1G;CAMK2A;CAMK2B;CAMK2D;CAMK2G;CAMK4;CAMKK1;CAMKK2;CDK14;CDK16;CDK17;CDK18;CDK3;CDK4;CDK5;CDK7;CDKL2;CDPK1;CHEK1;CHEK2;CHUK;CIT;CLK1;CLK2;CLK4;CSF1R;CSNK1A1;CSNK1A1L;CSNK1D;CSNK1E;CSNK1G1;CSNK1G2;CSNK1G3;CSNK2A1;CSNK2A1;CSNK2A3;CSNK2A2;DAPK1;DAPK2;DAPK3;DCLK1;DCLK2;DCLK3;DDR1;DDR2;DSTYK;DYR…
17.3	207030	908457	NCI.H747	5	SUNITINIB	PDGFR, KIT, VEGFR, FLT3, RET, CSF1R	8	0.03125	1.8254	0.823231	0.161449	-0.360231	KIT;FLT3;RET;CSF1R;PDGFRA;PDGFRB;KDR	5329102	AAK1;ABL1;ABL2;AKT2;ALK;ANKK1;AURKA;AURKB;AURKC;AXL;BLK;BMP2K;BMPR1B;BMPR2;BRSK1;BRSK2;BTK;CAMK1;CAMK1D;CAMK1G;CAMK2A;CAMK2B;CAMK2D;CAMK2G;CAMK4;CAMKK1;CAMKK2;CDK14;CDK16;CDK17;CDK18;CDK3;CDK4;CDK5;CDK7;CDKL2;CDPK1;CHEK1;CHEK2;CHUK;CIT;CLK1;CLK2;CLK4;CSF1R;CSNK1A1;CSNK1A1L;CSNK1D;CSNK1E;CSNK1G1;CSNK1G2;CSNK1G3;CSNK2A1;CSNK2A1;CSNK2A3;CSNK2A2;DAPK1;DAPK2;DAPK3;DCLK1;DCLK2;DCLK3;DDR1;DDR2;DSTYK;DYR…
17.3	207581	908458	NCI.H716	5	SUNITINIB	PDGFR, KIT, VEGFR, FLT3, RET, CSF1R	8	0.03125	3.79068	0.946298	0.021392	0.816129	KIT;FLT3;RET;CSF1R;PDGFRA;PDGFRB;KDR	5329102	AAK1;ABL1;ABL2;AKT2;ALK;ANKK1;AURKA;AURKB;AURKC;AXL;BLK;BMP2K;BMPR1B;BMPR2;BRSK1;BRSK2;BTK;CAMK1;CAMK1D;CAMK1G;CAMK2A;CAMK2B;CAMK2D;CAMK2G;CAMK4;CAMKK1;CAMKK2;CDK14;CDK16;CDK17;CDK18;CDK3;CDK4;CDK5;CDK7;CDKL2;CDPK1;CHEK1;CHEK2;CHUK;CIT;CLK1;CLK2;CLK4;CSF1R;CSNK1A1;CSNK1A1L;CSNK1D;CSNK1E;CSNK1G1;CSNK1G2;CSNK1G3;CSNK2A1;CSNK2A1;CSNK2A3;CSNK2A2;DAPK1;DAPK2;DAPK3;DCLK1;DCLK2;DCLK3;DDR1;DDR2;DSTYK;DYR…
17.3	210415	908464	NCI.H1522	5	SUNITINIB	PDGFR, KIT, VEGFR, FLT3, RET, CSF1R	8	0.03125	2.68679	0.944197	0.071574	0.155371	KIT;FLT3;RET;CSF1R;PDGFRA;PDGFRB;KDR	5329102	AAK1;ABL1;ABL2;AKT2;ALK;ANKK1;AURKA;AURKB;AURKC;AXL;BLK;BMP2K;BMPR1B;BMPR2;BRSK1;BRSK2;BTK;CAMK1;CAMK1D;CAMK1G;CAMK2A;CAMK2B;CAMK2D;CAMK2G;CAMK4;CAMKK1;CAMKK2;CDK14;CDK16;CDK17;CDK18;CDK3;CDK4;CDK5;CDK7;CDKL2;CDPK1;CHEK1;CHEK2;CHUK;CIT;CLK1;CLK2;CLK4;CSF1R;CSNK1A1;CSNK1A1L;CSNK1D;CSNK1E;CSNK1G1;CSNK1G2;CSNK1G3;CSNK2A1;CSNK2A1;CSNK2A3;CSNK2A2;DAPK1;DAPK2;DAPK3;DCLK1;DCLK2;DCLK3;DDR1;DDR2;DSTYK;DYR…
17.3	211105	908467	NCI.H1155	5	SUNITINIB	PDGFR, KIT, VEGFR, FLT3, RET, CSF1R	8	0.03125	3.58674	0.985889	0.015527	0.694055	KIT;FLT3;RET;CSF1R;PDGFRA;PDGFRB;KDR	5329102	AAK1;ABL1;ABL2;AKT2;ALK;ANKK1;AURKA;AURKB;AURKC;AXL;BLK;BMP2K;BMPR1B;BMPR2;BRSK1;BRSK2;BTK;CAMK1;CAMK1D;CAMK1G;CAMK2A;CAMK2B;CAMK2D;CAMK2G;CAMK4;CAMKK1;CAMKK2;CDK14;CDK16;CDK17;CDK18;CDK3;CDK4;CDK5;CDK7;CDKL2;CDPK1;CHEK1;CHEK2;CHUK;CIT;CLK1;CLK2;CLK4;CSF1R;CSNK1A1;CSNK1A1L;CSNK1D;CSNK1E;CSNK1G1;CSNK1G2;CSNK1G3;CSNK2A1;CSNK2A1;CSNK2A3;CSNK2A2;DAPK1;DAPK2;DAPK3;DCLK1;DCLK2;DCLK3;DDR1;DDR2;DSTYK;DYR…
17.3	211812	908469	NCI.H1436	5	SUNITINIB	PDGFR, KIT, VEGFR, FLT3, RET, CSF1R	8	0.03125	5.18925	0.985784	0.026578	1.65327	KIT;FLT3;RET;CSF1R;PDGFRA;PDGFRB;KDR	5329102	AAK1;ABL1;ABL2;AKT2;ALK;ANKK1;AURKA;AURKB;AURKC;AXL;BLK;BMP2K;BMPR1B;BMPR2;BRSK1;BRSK2;BTK;CAMK1;CAMK1D;CAMK1G;CAMK2A;CAMK2B;CAMK2D;CAMK2G;CAMK4;CAMKK1;CAMKK2;CDK14;CDK16;CDK17;CDK18;CDK3;CDK4;CDK5;CDK7;CDKL2;CDPK1;CHEK1;CHEK2;CHUK;CIT;CLK1;CLK2;CLK4;CSF1R;CSNK1A1;CSNK1A1L;CSNK1D;CSNK1E;CSNK1G1;CSNK1G2;CSNK1G3;CSNK2A1;CSNK2A1;CSNK2A3;CSNK2A2;DAPK1;DAPK2;DAPK3;DCLK1;DCLK2;DCLK3;DDR1;DDR2;DSTYK;DYR…
17.3	212683	908471	NCI.H1581	5	SUNITINIB	PDGFR, KIT, VEGFR, FLT3, RET, CSF1R	8	0.03125	2.32643	0.91092	0.044815	-0.060328	KIT;FLT3;RET;CSF1R;PDGFRA;PDGFRB;KDR	5329102	AAK1;ABL1;ABL2;AKT2;ALK;ANKK1;AURKA;AURKB;AURKC;AXL;BLK;BMP2K;BMPR1B;BMPR2;BRSK1;BRSK2;BTK;CAMK1;CAMK1D;CAMK1G;CAMK2A;CAMK2B;CAMK2D;CAMK2G;CAMK4;CAMKK1;CAMKK2;CDK14;CDK16;CDK17;CDK18;CDK3;CDK4;CDK5;CDK7;CDKL2;CDPK1;CHEK1;CHEK2;CHUK;CIT;CLK1;CLK2;CLK4;CSF1R;CSNK1A1;CSNK1A1L;CSNK1D;CSNK1E;CSNK1G1;CSNK1G2;CSNK1G3;CSNK2A1;CSNK2A1;CSNK2A3;CSNK2A2;DAPK1;DAPK2;DAPK3;DCLK1;DCLK2;DCLK3;DDR1;DDR2;DSTYK;DYR…
17.3	213643	908473	NCI.H1666	5	SUNITINIB	PDGFR, KIT, VEGFR, FLT3, RET, CSF1R	8	0.03125	4.82369	0.983597	0.018817	1.43445	KIT;FLT3;RET;CSF1R;PDGFRA;PDGFRB;KDR	5329102	AAK1;ABL1;ABL2;AKT2;ALK;ANKK1;AURKA;AURKB;AURKC;AXL;BLK;BMP2K;BMPR1B;BMPR2;BRSK1;BRSK2;BTK;CAMK1;CAMK1D;CAMK1G;CAMK2A;CAMK2B;CAMK2D;CAMK2G;CAMK4;CAMKK1;CAMKK2;CDK14;CDK16;CDK17;CDK18;CDK3;CDK4;CDK5;CDK7;CDKL2;CDPK1;CHEK1;CHEK2;CHUK;CIT;CLK1;CLK2;CLK4;CSF1R;CSNK1A1;CSNK1A1L;CSNK1D;CSNK1E;CSNK1G1;CSNK1G2;CSNK1G3;CSNK2A1;CSNK2A1;CSNK2A3;CSNK2A2;DAPK1;DAPK2;DAPK3;DCLK1;DCLK2;DCLK3;DDR1;DDR2;DSTYK;DYR…
17.3	215835	908480	NCI.H2081	5	SUNITINIB	PDGFR, KIT, VEGFR, FLT3, RET, CSF1R	8	0.03125	4.43783	0.979049	0.025409	1.20349	KIT;FLT3;RET;CSF1R;PDGFRA;PDGFRB;KDR	5329102	AAK1;ABL1;ABL2;AKT2;ALK;ANKK1;AURKA;AURKB;AURKC;AXL;BLK;BMP2K;BMPR1B;BMPR2;BRSK1;BRSK2;BTK;CAMK1;CAMK1D;CAMK1G;CAMK2A;CAMK2B;CAMK2D;CAMK2G;CAMK4;CAMKK1;CAMKK2;CDK14;CDK16;CDK17;CDK18;CDK3;CDK4;CDK5;CDK7;CDKL2;CDPK1;CHEK1;CHEK2;CHUK;CIT;CLK1;CLK2;CLK4;CSF1R;CSNK1A1;CSNK1A1L;CSNK1D;CSNK1E;CSNK1G1;CSNK1G2;CSNK1G3;CSNK2A1;CSNK2A1;CSNK2A3;CSNK2A2;DAPK1;DAPK2;DAPK3;DCLK1;DCLK2;DCLK3;DDR1;DDR2;DSTYK;DYR…
17.3	216170	908481	NCI.H2196	5	SUNITINIB	PDGFR, KIT, VEGFR, FLT3, RET, CSF1R	8	0.03125	3.83548	0.966493	0.033839	0.842943	KIT;FLT3;RET;CSF1R;PDGFRA;PDGFRB;KDR	5329102	AAK1;ABL1;ABL2;AKT2;ALK;ANKK1;AURKA;AURKB;AURKC;AXL;BLK;BMP2K;BMPR1B;BMPR2;BRSK1;BRSK2;BTK;CAMK1;CAMK1D;CAMK1G;CAMK2A;CAMK2B;CAMK2D;CAMK2G;CAMK4;CAMKK1;CAMKK2;CDK14;CDK16;CDK17;CDK18;CDK3;CDK4;CDK5;CDK7;CDKL2;CDPK1;CHEK1;CHEK2;CHUK;CIT;CLK1;CLK2;CLK4;CSF1R;CSNK1A1;CSNK1A1L;CSNK1D;CSNK1E;CSNK1G1;CSNK1G2;CSNK1G3;CSNK2A1;CSNK2A1;CSNK2A3;CSNK2A2;DAPK1;DAPK2;DAPK3;DCLK1;DCLK2;DCLK3;DDR1;DDR2;DSTYK;DYR…
17.3	216845	908483	NCI.H524	5	SUNITINIB	PDGFR, KIT, VEGFR, FLT3, RET, CSF1R	8	0.03125	3.54589	0.975599	0.025527	0.669604	KIT;FLT3;RET;CSF1R;PDGFRA;PDGFRB;KDR	5329102	AAK1;ABL1;ABL2;AKT2;ALK;ANKK1;AURKA;AURKB;AURKC;AXL;BLK;BMP2K;BMPR1B;BMPR2;BRSK1;BRSK2;BTK;CAMK1;CAMK1D;CAMK1G;CAMK2A;CAMK2B;CAMK2D;CAMK2G;CAMK4;CAMKK1;CAMKK2;CDK14;CDK16;CDK17;CDK18;CDK3;CDK4;CDK5;CDK7;CDKL2;CDPK1;CHEK1;CHEK2;CHUK;CIT;CLK1;CLK2;CLK4;CSF1R;CSNK1A1;CSNK1A1L;CSNK1D;CSNK1E;CSNK1G1;CSNK1G2;CSNK1G3;CSNK2A1;CSNK2A1;CSNK2A3;CSNK2A2;DAPK1;DAPK2;DAPK3;DCLK1;DCLK2;DCLK3;DDR1;DDR2;DSTYK;DYR…
17.3	217424	909194	NCI.H748	5	SUNITINIB	PDGFR, KIT, VEGFR, FLT3, RET, CSF1R	8	0.03125	5.01814	0.977105	0.061761	1.55085	KIT;FLT3;RET;CSF1R;PDGFRA;PDGFRB;KDR	5329102	AAK1;ABL1;ABL2;AKT2;ALK;ANKK1;AURKA;AURKB;AURKC;AXL;BLK;BMP2K;BMPR1B;BMPR2;BRSK1;BRSK2;BTK;CAMK1;CAMK1D;CAMK1G;CAMK2A;CAMK2B;CAMK2D;CAMK2G;CAMK4;CAMKK1;CAMKK2;CDK14;CDK16;CDK17;CDK18;CDK3;CDK4;CDK5;CDK7;CDKL2;CDPK1;CHEK1;CHEK2;CHUK;CIT;CLK1;CLK2;CLK4;CSF1R;CSNK1A1;CSNK1A1L;CSNK1D;CSNK1E;CSNK1G1;CSNK1G2;CSNK1G3;CSNK2A1;CSNK2A1;CSNK2A3;CSNK2A2;DAPK1;DAPK2;DAPK3;DCLK1;DCLK2;DCLK3;DDR1;DDR2;DSTYK;DYR…
17.3	217588	909248	ONS.76	5	SUNITINIB	PDGFR, KIT, VEGFR, FLT3, RET, CSF1R	8	0.03125	2.32838	0.885175	0.03641	-0.05916	KIT;FLT3;RET;CSF1R;PDGFRA;PDGFRB;KDR	5329102	AAK1;ABL1;ABL2;AKT2;ALK;ANKK1;AURKA;AURKB;AURKC;AXL;BLK;BMP2K;BMPR1B;BMPR2;BRSK1;BRSK2;BTK;CAMK1;CAMK1D;CAMK1G;CAMK2A;CAMK2B;CAMK2D;CAMK2G;CAMK4;CAMKK1;CAMKK2;CDK14;CDK16;CDK17;CDK18;CDK3;CDK4;CDK5;CDK7;CDKL2;CDPK1;CHEK1;CHEK2;CHUK;CIT;CLK1;CLK2;CLK4;CSF1R;CSNK1A1;CSNK1A1L;CSNK1D;CSNK1E;CSNK1G1;CSNK1G2;CSNK1G3;CSNK2A1;CSNK2A1;CSNK2A3;CSNK2A2;DAPK1;DAPK2;DAPK3;DCLK1;DCLK2;DCLK3;DDR1;DDR2;DSTYK;DYR…
17.3	218164	909249	OPM.2	5	SUNITINIB	PDGFR, KIT, VEGFR, FLT3, RET, CSF1R	8	0.03125	1.15329	0.804357	0.054655	-0.762532	KIT;FLT3;RET;CSF1R;PDGFRA;PDGFRB;KDR	5329102	AAK1;ABL1;ABL2;AKT2;ALK;ANKK1;AURKA;AURKB;AURKC;AXL;BLK;BMP2K;BMPR1B;BMPR2;BRSK1;BRSK2;BTK;CAMK1;CAMK1D;CAMK1G;CAMK2A;CAMK2B;CAMK2D;CAMK2G;CAMK4;CAMKK1;CAMKK2;CDK14;CDK16;CDK17;CDK18;CDK3;CDK4;CDK5;CDK7;CDKL2;CDPK1;CHEK1;CHEK2;CHUK;CIT;CLK1;CLK2;CLK4;CSF1R;CSNK1A1;CSNK1A1L;CSNK1D;CSNK1E;CSNK1G1;CSNK1G2;CSNK1G3;CSNK2A1;CSNK2A1;CSNK2A3;CSNK2A2;DAPK1;DAPK2;DAPK3;DCLK1;DCLK2;DCLK3;DDR1;DDR2;DSTYK;DYR…
17.3	218735	909250	OS.RC.2	5	SUNITINIB	PDGFR, KIT, VEGFR, FLT3, RET, CSF1R	8	0.03125	1.72649	0.791348	0.061808	-0.419436	KIT;FLT3;RET;CSF1R;PDGFRA;PDGFRB;KDR	5329102	AAK1;ABL1;ABL2;AKT2;ALK;ANKK1;AURKA;AURKB;AURKC;AXL;BLK;BMP2K;BMPR1B;BMPR2;BRSK1;BRSK2;BTK;CAMK1;CAMK1D;CAMK1G;CAMK2A;CAMK2B;CAMK2D;CAMK2G;CAMK4;CAMKK1;CAMKK2;CDK14;CDK16;CDK17;CDK18;CDK3;CDK4;CDK5;CDK7;CDKL2;CDPK1;CHEK1;CHEK2;CHUK;CIT;CLK1;CLK2;CLK4;CSF1R;CSNK1A1;CSNK1A1L;CSNK1D;CSNK1E;CSNK1G1;CSNK1G2;CSNK1G3;CSNK2A1;CSNK2A1;CSNK2A3;CSNK2A2;DAPK1;DAPK2;DAPK3;DCLK1;DCLK2;DCLK3;DDR1;DDR2;DSTYK;DYR…
17.3	219790	909252	P30.OHK	5	SUNITINIB	PDGFR, KIT, VEGFR, FLT3, RET, CSF1R	8	0.03125	2.77195	0.957191	0.073259	0.206348	KIT;FLT3;RET;CSF1R;PDGFRA;PDGFRB;KDR	5329102	AAK1;ABL1;ABL2;AKT2;ALK;ANKK1;AURKA;AURKB;AURKC;AXL;BLK;BMP2K;BMPR1B;BMPR2;BRSK1;BRSK2;BTK;CAMK1;CAMK1D;CAMK1G;CAMK2A;CAMK2B;CAMK2D;CAMK2G;CAMK4;CAMKK1;CAMKK2;CDK14;CDK16;CDK17;CDK18;CDK3;CDK4;CDK5;CDK7;CDKL2;CDPK1;CHEK1;CHEK2;CHUK;CIT;CLK1;CLK2;CLK4;CSF1R;CSNK1A1;CSNK1A1L;CSNK1D;CSNK1E;CSNK1G1;CSNK1G2;CSNK1G3;CSNK2A1;CSNK2A1;CSNK2A3;CSNK2A2;DAPK1;DAPK2;DAPK3;DCLK1;DCLK2;DCLK3;DDR1;DDR2;DSTYK;DYR…
17.3	220332	909253	P31.FUJ	5	SUNITINIB	PDGFR, KIT, VEGFR, FLT3, RET, CSF1R	8	0.03125	3.69896	0.99463	0.042053	0.761225	KIT;FLT3;RET;CSF1R;PDGFRA;PDGFRB;KDR	5329102	AAK1;ABL1;ABL2;AKT2;ALK;ANKK1;AURKA;AURKB;AURKC;AXL;BLK;BMP2K;BMPR1B;BMPR2;BRSK1;BRSK2;BTK;CAMK1;CAMK1D;CAMK1G;CAMK2A;CAMK2B;CAMK2D;CAMK2G;CAMK4;CAMKK1;CAMKK2;CDK14;CDK16;CDK17;CDK18;CDK3;CDK4;CDK5;CDK7;CDKL2;CDPK1;CHEK1;CHEK2;CHUK;CIT;CLK1;CLK2;CLK4;CSF1R;CSNK1A1;CSNK1A1L;CSNK1D;CSNK1E;CSNK1G1;CSNK1G2;CSNK1G3;CSNK2A1;CSNK2A1;CSNK2A3;CSNK2A2;DAPK1;DAPK2;DAPK3;DCLK1;DCLK2;DCLK3;DDR1;DDR2;DSTYK;DYR…
17.3	221257	909256	OCUB.M	5	SUNITINIB	PDGFR, KIT, VEGFR, FLT3, RET, CSF1R	8	0.03125	1.95958	0.889469	0.059166	-0.279916	KIT;FLT3;RET;CSF1R;PDGFRA;PDGFRB;KDR	5329102	AAK1;ABL1;ABL2;AKT2;ALK;ANKK1;AURKA;AURKB;AURKC;AXL;BLK;BMP2K;BMPR1B;BMPR2;BRSK1;BRSK2;BTK;CAMK1;CAMK1D;CAMK1G;CAMK2A;CAMK2B;CAMK2D;CAMK2G;CAMK4;CAMKK1;CAMKK2;CDK14;CDK16;CDK17;CDK18;CDK3;CDK4;CDK5;CDK7;CDKL2;CDPK1;CHEK1;CHEK2;CHUK;CIT;CLK1;CLK2;CLK4;CSF1R;CSNK1A1;CSNK1A1L;CSNK1D;CSNK1E;CSNK1G1;CSNK1G2;CSNK1G3;CSNK2A1;CSNK2A1;CSNK2A3;CSNK2A2;DAPK1;DAPK2;DAPK3;DCLK1;DCLK2;DCLK3;DDR1;DDR2;DSTYK;DYR…
17.3	222259	909260	PF.382	5	SUNITINIB	PDGFR, KIT, VEGFR, FLT3, RET, CSF1R	8	0.03125	1.03337	0.776713	0.077909	-0.834316	KIT;FLT3;RET;CSF1R;PDGFRA;PDGFRB;KDR	5329102	AAK1;ABL1;ABL2;AKT2;ALK;ANKK1;AURKA;AURKB;AURKC;AXL;BLK;BMP2K;BMPR1B;BMPR2;BRSK1;BRSK2;BTK;CAMK1;CAMK1D;CAMK1G;CAMK2A;CAMK2B;CAMK2D;CAMK2G;CAMK4;CAMKK1;CAMKK2;CDK14;CDK16;CDK17;CDK18;CDK3;CDK4;CDK5;CDK7;CDKL2;CDPK1;CHEK1;CHEK2;CHUK;CIT;CLK1;CLK2;CLK4;CSF1R;CSNK1A1;CSNK1A1L;CSNK1D;CSNK1E;CSNK1G1;CSNK1G2;CSNK1G3;CSNK2A1;CSNK2A1;CSNK2A3;CSNK2A2;DAPK1;DAPK2;DAPK3;DCLK1;DCLK2;DCLK3;DDR1;DDR2;DSTYK;DYR…
17.3	222801	909262	RAJI	5	SUNITINIB	PDGFR, KIT, VEGFR, FLT3, RET, CSF1R	8	0.03125	3.16817	0.957205	0.039227	0.443511	KIT;FLT3;RET;CSF1R;PDGFRA;PDGFRB;KDR	5329102	AAK1;ABL1;ABL2;AKT2;ALK;ANKK1;AURKA;AURKB;AURKC;AXL;BLK;BMP2K;BMPR1B;BMPR2;BRSK1;BRSK2;BTK;CAMK1;CAMK1D;CAMK1G;CAMK2A;CAMK2B;CAMK2D;CAMK2G;CAMK4;CAMKK1;CAMKK2;CDK14;CDK16;CDK17;CDK18;CDK3;CDK4;CDK5;CDK7;CDKL2;CDPK1;CHEK1;CHEK2;CHUK;CIT;CLK1;CLK2;CLK4;CSF1R;CSNK1A1;CSNK1A1L;CSNK1D;CSNK1E;CSNK1G1;CSNK1G2;CSNK1G3;CSNK2A1;CSNK2A1;CSNK2A3;CSNK2A2;DAPK1;DAPK2;DAPK3;DCLK1;DCLK2;DCLK3;DDR1;DDR2;DSTYK;DYR…
17.3	224333	909696	REH	5	SUNITINIB	PDGFR, KIT, VEGFR, FLT3, RET, CSF1R	8	0.03125	2.51372	0.917191	0.076552	0.051781	KIT;FLT3;RET;CSF1R;PDGFRA;PDGFRB;KDR	5329102	AAK1;ABL1;ABL2;AKT2;ALK;ANKK1;AURKA;AURKB;AURKC;AXL;BLK;BMP2K;BMPR1B;BMPR2;BRSK1;BRSK2;BTK;CAMK1;CAMK1D;CAMK1G;CAMK2A;CAMK2B;CAMK2D;CAMK2G;CAMK4;CAMKK1;CAMKK2;CDK14;CDK16;CDK17;CDK18;CDK3;CDK4;CDK5;CDK7;CDKL2;CDPK1;CHEK1;CHEK2;CHUK;CIT;CLK1;CLK2;CLK4;CSF1R;CSNK1A1;CSNK1A1L;CSNK1D;CSNK1E;CSNK1G1;CSNK1G2;CSNK1G3;CSNK2A1;CSNK2A1;CSNK2A3;CSNK2A2;DAPK1;DAPK2;DAPK3;DCLK1;DCLK2;DCLK3;DDR1;DDR2;DSTYK;DYR…
17.3	224903	909697	RF.48	5	SUNITINIB	PDGFR, KIT, VEGFR, FLT3, RET, CSF1R	8	0.03125	3.31604	0.940273	0.131323	0.532024	KIT;FLT3;RET;CSF1R;PDGFRA;PDGFRB;KDR	5329102	AAK1;ABL1;ABL2;AKT2;ALK;ANKK1;AURKA;AURKB;AURKC;AXL;BLK;BMP2K;BMPR1B;BMPR2;BRSK1;BRSK2;BTK;CAMK1;CAMK1D;CAMK1G;CAMK2A;CAMK2B;CAMK2D;CAMK2G;CAMK4;CAMKK1;CAMKK2;CDK14;CDK16;CDK17;CDK18;CDK3;CDK4;CDK5;CDK7;CDKL2;CDPK1;CHEK1;CHEK2;CHUK;CIT;CLK1;CLK2;CLK4;CSF1R;CSNK1A1;CSNK1A1L;CSNK1D;CSNK1E;CSNK1G1;CSNK1G2;CSNK1G3;CSNK2A1;CSNK2A1;CSNK2A3;CSNK2A2;DAPK1;DAPK2;DAPK3;DCLK1;DCLK2;DCLK3;DDR1;DDR2;DSTYK;DYR…
17.3	225450	909698	RKO	5	SUNITINIB	PDGFR, KIT, VEGFR, FLT3, RET, CSF1R	8	0.03125	1.93884	0.875476	0.117777	-0.292329	KIT;FLT3;RET;CSF1R;PDGFRA;PDGFRB;KDR	5329102	AAK1;ABL1;ABL2;AKT2;ALK;ANKK1;AURKA;AURKB;AURKC;AXL;BLK;BMP2K;BMPR1B;BMPR2;BRSK1;BRSK2;BTK;CAMK1;CAMK1D;CAMK1G;CAMK2A;CAMK2B;CAMK2D;CAMK2G;CAMK4;CAMKK1;CAMKK2;CDK14;CDK16;CDK17;CDK18;CDK3;CDK4;CDK5;CDK7;CDKL2;CDPK1;CHEK1;CHEK2;CHUK;CIT;CLK1;CLK2;CLK4;CSF1R;CSNK1A1;CSNK1A1L;CSNK1D;CSNK1E;CSNK1G1;CSNK1G2;CSNK1G3;CSNK2A1;CSNK2A1;CSNK2A3;CSNK2A2;DAPK1;DAPK2;DAPK3;DCLK1;DCLK2;DCLK3;DDR1;DDR2;DSTYK;DYR…
17.3	226771	909701	RPMI.6666	5	SUNITINIB	PDGFR, KIT, VEGFR, FLT3, RET, CSF1R	8	0.03125	1.54689	0.797033	0.063728	-0.526938	KIT;FLT3;RET;CSF1R;PDGFRA;PDGFRB;KDR	5329102	AAK1;ABL1;ABL2;AKT2;ALK;ANKK1;AURKA;AURKB;AURKC;AXL;BLK;BMP2K;BMPR1B;BMPR2;BRSK1;BRSK2;BTK;CAMK1;CAMK1D;CAMK1G;CAMK2A;CAMK2B;CAMK2D;CAMK2G;CAMK4;CAMKK1;CAMKK2;CDK14;CDK16;CDK17;CDK18;CDK3;CDK4;CDK5;CDK7;CDKL2;CDPK1;CHEK1;CHEK2;CHUK;CIT;CLK1;CLK2;CLK4;CSF1R;CSNK1A1;CSNK1A1L;CSNK1D;CSNK1E;CSNK1G1;CSNK1G2;CSNK1G3;CSNK2A1;CSNK2A1;CSNK2A3;CSNK2A2;DAPK1;DAPK2;DAPK3;DCLK1;DCLK2;DCLK3;DDR1;DDR2;DSTYK;DYR…
17.3	227340	909702	RPMI.8402	5	SUNITINIB	PDGFR, KIT, VEGFR, FLT3, RET, CSF1R	8	0.03125	0.84886	0.755318	0.065092	-0.944757	KIT;FLT3;RET;CSF1R;PDGFRA;PDGFRB;KDR	5329102	AAK1;ABL1;ABL2;AKT2;ALK;ANKK1;AURKA;AURKB;AURKC;AXL;BLK;BMP2K;BMPR1B;BMPR2;BRSK1;BRSK2;BTK;CAMK1;CAMK1D;CAMK1G;CAMK2A;CAMK2B;CAMK2D;CAMK2G;CAMK4;CAMKK1;CAMKK2;CDK14;CDK16;CDK17;CDK18;CDK3;CDK4;CDK5;CDK7;CDKL2;CDPK1;CHEK1;CHEK2;CHUK;CIT;CLK1;CLK2;CLK4;CSF1R;CSNK1A1;CSNK1A1L;CSNK1D;CSNK1E;CSNK1G1;CSNK1G2;CSNK1G3;CSNK2A1;CSNK2A1;CSNK2A3;CSNK2A2;DAPK1;DAPK2;DAPK3;DCLK1;DCLK2;DCLK3;DDR1;DDR2;DSTYK;DYR…
17.3	227878	909703	RS4.11	5	SUNITINIB	PDGFR, KIT, VEGFR, FLT3, RET, CSF1R	8	0.03125	0.76199	0.732069	0.060428	-0.996755	KIT;FLT3;RET;CSF1R;PDGFRA;PDGFRB;KDR	5329102	AAK1;ABL1;ABL2;AKT2;ALK;ANKK1;AURKA;AURKB;AURKC;AXL;BLK;BMP2K;BMPR1B;BMPR2;BRSK1;BRSK2;BTK;CAMK1;CAMK1D;CAMK1G;CAMK2A;CAMK2B;CAMK2D;CAMK2G;CAMK4;CAMKK1;CAMKK2;CDK14;CDK16;CDK17;CDK18;CDK3;CDK4;CDK5;CDK7;CDKL2;CDPK1;CHEK1;CHEK2;CHUK;CIT;CLK1;CLK2;CLK4;CSF1R;CSNK1A1;CSNK1A1L;CSNK1D;CSNK1E;CSNK1G1;CSNK1G2;CSNK1G3;CSNK2A1;CSNK2A1;CSNK2A3;CSNK2A2;DAPK1;DAPK2;DAPK3;DCLK1;DCLK2;DCLK3;DDR1;DDR2;DSTYK;DYR…
17.3	230777	909711	SCH	5	SUNITINIB	PDGFR, KIT, VEGFR, FLT3, RET, CSF1R	8	0.03125	3.55016	0.954041	0.010343	0.67216	KIT;FLT3;RET;CSF1R;PDGFRA;PDGFRB;KDR	5329102	AAK1;ABL1;ABL2;AKT2;ALK;ANKK1;AURKA;AURKB;AURKC;AXL;BLK;BMP2K;BMPR1B;BMPR2;BRSK1;BRSK2;BTK;CAMK1;CAMK1D;CAMK1G;CAMK2A;CAMK2B;CAMK2D;CAMK2G;CAMK4;CAMKK1;CAMKK2;CDK14;CDK16;CDK17;CDK18;CDK3;CDK4;CDK5;CDK7;CDKL2;CDPK1;CHEK1;CHEK2;CHUK;CIT;CLK1;CLK2;CLK4;CSF1R;CSNK1A1;CSNK1A1L;CSNK1D;CSNK1E;CSNK1G1;CSNK1G2;CSNK1G3;CSNK2A1;CSNK2A1;CSNK2A3;CSNK2A2;DAPK1;DAPK2;DAPK3;DCLK1;DCLK2;DCLK3;DDR1;DDR2;DSTYK;DYR…
17.3	231105	909712	SF126	5	SUNITINIB	PDGFR, KIT, VEGFR, FLT3, RET, CSF1R	8	0.03125	0.970804	0.744452	0.098747	-0.871765	KIT;FLT3;RET;CSF1R;PDGFRA;PDGFRB;KDR	5329102	AAK1;ABL1;ABL2;AKT2;ALK;ANKK1;AURKA;AURKB;AURKC;AXL;BLK;BMP2K;BMPR1B;BMPR2;BRSK1;BRSK2;BTK;CAMK1;CAMK1D;CAMK1G;CAMK2A;CAMK2B;CAMK2D;CAMK2G;CAMK4;CAMKK1;CAMKK2;CDK14;CDK16;CDK17;CDK18;CDK3;CDK4;CDK5;CDK7;CDKL2;CDPK1;CHEK1;CHEK2;CHUK;CIT;CLK1;CLK2;CLK4;CSF1R;CSNK1A1;CSNK1A1L;CSNK1D;CSNK1E;CSNK1G1;CSNK1G2;CSNK1G3;CSNK2A1;CSNK2A1;CSNK2A3;CSNK2A2;DAPK1;DAPK2;DAPK3;DCLK1;DCLK2;DCLK3;DDR1;DDR2;DSTYK;DYR…
17.3	231445	909713	SH.4	5	SUNITINIB	PDGFR, KIT, VEGFR, FLT3, RET, CSF1R	8	0.03125	1.51513	0.761737	0.158673	-0.54595	KIT;FLT3;RET;CSF1R;PDGFRA;PDGFRB;KDR	5329102	AAK1;ABL1;ABL2;AKT2;ALK;ANKK1;AURKA;AURKB;AURKC;AXL;BLK;BMP2K;BMPR1B;BMPR2;BRSK1;BRSK2;BTK;CAMK1;CAMK1D;CAMK1G;CAMK2A;CAMK2B;CAMK2D;CAMK2G;CAMK4;CAMKK1;CAMKK2;CDK14;CDK16;CDK17;CDK18;CDK3;CDK4;CDK5;CDK7;CDKL2;CDPK1;CHEK1;CHEK2;CHUK;CIT;CLK1;CLK2;CLK4;CSF1R;CSNK1A1;CSNK1A1L;CSNK1D;CSNK1E;CSNK1G1;CSNK1G2;CSNK1G3;CSNK2A1;CSNK2A1;CSNK2A3;CSNK2A2;DAPK1;DAPK2;DAPK3;DCLK1;DCLK2;DCLK3;DDR1;DDR2;DSTYK;DYR…
17.3	232025	909715	SIG.M5	5	SUNITINIB	PDGFR, KIT, VEGFR, FLT3, RET, CSF1R	8	0.03125	0.36766	0.688114	0.054592	-1.23279	KIT;FLT3;RET;CSF1R;PDGFRA;PDGFRB;KDR	5329102	AAK1;ABL1;ABL2;AKT2;ALK;ANKK1;AURKA;AURKB;AURKC;AXL;BLK;BMP2K;BMPR1B;BMPR2;BRSK1;BRSK2;BTK;CAMK1;CAMK1D;CAMK1G;CAMK2A;CAMK2B;CAMK2D;CAMK2G;CAMK4;CAMKK1;CAMKK2;CDK14;CDK16;CDK17;CDK18;CDK3;CDK4;CDK5;CDK7;CDKL2;CDPK1;CHEK1;CHEK2;CHUK;CIT;CLK1;CLK2;CLK4;CSF1R;CSNK1A1;CSNK1A1L;CSNK1D;CSNK1E;CSNK1G1;CSNK1G2;CSNK1G3;CSNK2A1;CSNK2A1;CSNK2A3;CSNK2A2;DAPK1;DAPK2;DAPK3;DCLK1;DCLK2;DCLK3;DDR1;DDR2;DSTYK;DYR…
17.3	232697	909717	SJSA.1	5	SUNITINIB	PDGFR, KIT, VEGFR, FLT3, RET, CSF1R	8	0.03125	2.24067	0.871201	0.051371	-0.111659	KIT;FLT3;RET;CSF1R;PDGFRA;PDGFRB;KDR	5329102	AAK1;ABL1;ABL2;AKT2;ALK;ANKK1;AURKA;AURKB;AURKC;AXL;BLK;BMP2K;BMPR1B;BMPR2;BRSK1;BRSK2;BTK;CAMK1;CAMK1D;CAMK1G;CAMK2A;CAMK2B;CAMK2D;CAMK2G;CAMK4;CAMKK1;CAMKK2;CDK14;CDK16;CDK17;CDK18;CDK3;CDK4;CDK5;CDK7;CDKL2;CDPK1;CHEK1;CHEK2;CHUK;CIT;CLK1;CLK2;CLK4;CSF1R;CSNK1A1;CSNK1A1L;CSNK1D;CSNK1E;CSNK1G1;CSNK1G2;CSNK1G3;CSNK2A1;CSNK2A1;CSNK2A3;CSNK2A2;DAPK1;DAPK2;DAPK3;DCLK1;DCLK2;DCLK3;DDR1;DDR2;DSTYK;DYR…
17.3	234270	909720	SK.LMS.1	5	SUNITINIB	PDGFR, KIT, VEGFR, FLT3, RET, CSF1R	8	0.03125	1.46619	0.820368	0.093832	-0.575239	KIT;FLT3;RET;CSF1R;PDGFRA;PDGFRB;KDR	5329102	AAK1;ABL1;ABL2;AKT2;ALK;ANKK1;AURKA;AURKB;AURKC;AXL;BLK;BMP2K;BMPR1B;BMPR2;BRSK1;BRSK2;BTK;CAMK1;CAMK1D;CAMK1G;CAMK2A;CAMK2B;CAMK2D;CAMK2G;CAMK4;CAMKK1;CAMKK2;CDK14;CDK16;CDK17;CDK18;CDK3;CDK4;CDK5;CDK7;CDKL2;CDPK1;CHEK1;CHEK2;CHUK;CIT;CLK1;CLK2;CLK4;CSF1R;CSNK1A1;CSNK1A1L;CSNK1D;CSNK1E;CSNK1G1;CSNK1G2;CSNK1G3;CSNK2A1;CSNK2A1;CSNK2A3;CSNK2A2;DAPK1;DAPK2;DAPK3;DCLK1;DCLK2;DCLK3;DDR1;DDR2;DSTYK;DYR…
17.3	235307	909722	SKM.1	5	SUNITINIB	PDGFR, KIT, VEGFR, FLT3, RET, CSF1R	8	0.03125	4.3757	0.975336	0.017999	1.16631	KIT;FLT3;RET;CSF1R;PDGFRA;PDGFRB;KDR	5329102	AAK1;ABL1;ABL2;AKT2;ALK;ANKK1;AURKA;AURKB;AURKC;AXL;BLK;BMP2K;BMPR1B;BMPR2;BRSK1;BRSK2;BTK;CAMK1;CAMK1D;CAMK1G;CAMK2A;CAMK2B;CAMK2D;CAMK2G;CAMK4;CAMKK1;CAMKK2;CDK14;CDK16;CDK17;CDK18;CDK3;CDK4;CDK5;CDK7;CDKL2;CDPK1;CHEK1;CHEK2;CHUK;CIT;CLK1;CLK2;CLK4;CSF1R;CSNK1A1;CSNK1A1L;CSNK1D;CSNK1E;CSNK1G1;CSNK1G2;CSNK1G3;CSNK2A1;CSNK2A1;CSNK2A3;CSNK2A2;DAPK1;DAPK2;DAPK3;DCLK1;DCLK2;DCLK3;DDR1;DDR2;DSTYK;DYR…
17.3	235542	909723	SK.MEL.1	5	SUNITINIB	PDGFR, KIT, VEGFR, FLT3, RET, CSF1R	8	0.03125	2.22669	0.913283	0.110525	-0.120028	KIT;FLT3;RET;CSF1R;PDGFRA;PDGFRB;KDR	5329102	AAK1;ABL1;ABL2;AKT2;ALK;ANKK1;AURKA;AURKB;AURKC;AXL;BLK;BMP2K;BMPR1B;BMPR2;BRSK1;BRSK2;BTK;CAMK1;CAMK1D;CAMK1G;CAMK2A;CAMK2B;CAMK2D;CAMK2G;CAMK4;CAMKK1;CAMKK2;CDK14;CDK16;CDK17;CDK18;CDK3;CDK4;CDK5;CDK7;CDKL2;CDPK1;CHEK1;CHEK2;CHUK;CIT;CLK1;CLK2;CLK4;CSF1R;CSNK1A1;CSNK1A1L;CSNK1D;CSNK1E;CSNK1G1;CSNK1G2;CSNK1G3;CSNK2A1;CSNK2A1;CSNK2A3;CSNK2A2;DAPK1;DAPK2;DAPK3;DCLK1;DCLK2;DCLK3;DDR1;DDR2;DSTYK;DYR…
17.3	238279	909730	SK.NEP.1	5	SUNITINIB	PDGFR, KIT, VEGFR, FLT3, RET, CSF1R	8	0.03125	1.06326	0.77049	0.03097	-0.816425	KIT;FLT3;RET;CSF1R;PDGFRA;PDGFRB;KDR	5329102	AAK1;ABL1;ABL2;AKT2;ALK;ANKK1;AURKA;AURKB;AURKC;AXL;BLK;BMP2K;BMPR1B;BMPR2;BRSK1;BRSK2;BTK;CAMK1;CAMK1D;CAMK1G;CAMK2A;CAMK2B;CAMK2D;CAMK2G;CAMK4;CAMKK1;CAMKK2;CDK14;CDK16;CDK17;CDK18;CDK3;CDK4;CDK5;CDK7;CDKL2;CDPK1;CHEK1;CHEK2;CHUK;CIT;CLK1;CLK2;CLK4;CSF1R;CSNK1A1;CSNK1A1L;CSNK1D;CSNK1E;CSNK1G1;CSNK1G2;CSNK1G3;CSNK2A1;CSNK2A1;CSNK2A3;CSNK2A2;DAPK1;DAPK2;DAPK3;DCLK1;DCLK2;DCLK3;DDR1;DDR2;DSTYK;DYR…
17.3	238613	909731	SK.PN.DW	5	SUNITINIB	PDGFR, KIT, VEGFR, FLT3, RET, CSF1R	8	0.03125	2.17984	0.878763	0.032516	-0.148072	KIT;FLT3;RET;CSF1R;PDGFRA;PDGFRB;KDR	5329102	AAK1;ABL1;ABL2;AKT2;ALK;ANKK1;AURKA;AURKB;AURKC;AXL;BLK;BMP2K;BMPR1B;BMPR2;BRSK1;BRSK2;BTK;CAMK1;CAMK1D;CAMK1G;CAMK2A;CAMK2B;CAMK2D;CAMK2G;CAMK4;CAMKK1;CAMKK2;CDK14;CDK16;CDK17;CDK18;CDK3;CDK4;CDK5;CDK7;CDKL2;CDPK1;CHEK1;CHEK2;CHUK;CIT;CLK1;CLK2;CLK4;CSF1R;CSNK1A1;CSNK1A1L;CSNK1D;CSNK1E;CSNK1G1;CSNK1G2;CSNK1G3;CSNK2A1;CSNK2A1;CSNK2A3;CSNK2A2;DAPK1;DAPK2;DAPK3;DCLK1;DCLK2;DCLK3;DDR1;DDR2;DSTYK;DYR…
17.3	239182	909732	SK.UT.1	5	SUNITINIB	PDGFR, KIT, VEGFR, FLT3, RET, CSF1R	8	0.03125	2.86721	0.947011	0.077114	0.263367	KIT;FLT3;RET;CSF1R;PDGFRA;PDGFRB;KDR	5329102	AAK1;ABL1;ABL2;AKT2;ALK;ANKK1;AURKA;AURKB;AURKC;AXL;BLK;BMP2K;BMPR1B;BMPR2;BRSK1;BRSK2;BTK;CAMK1;CAMK1D;CAMK1G;CAMK2A;CAMK2B;CAMK2D;CAMK2G;CAMK4;CAMKK1;CAMKK2;CDK14;CDK16;CDK17;CDK18;CDK3;CDK4;CDK5;CDK7;CDKL2;CDPK1;CHEK1;CHEK2;CHUK;CIT;CLK1;CLK2;CLK4;CSF1R;CSNK1A1;CSNK1A1L;CSNK1D;CSNK1E;CSNK1G1;CSNK1G2;CSNK1G3;CSNK2A1;CSNK2A1;CSNK2A3;CSNK2A2;DAPK1;DAPK2;DAPK3;DCLK1;DCLK2;DCLK3;DDR1;DDR2;DSTYK;DYR…
17.3	241952	909740	SNU.C2B	5	SUNITINIB	PDGFR, KIT, VEGFR, FLT3, RET, CSF1R	8	0.03125	4.15722	0.954589	0.090373	1.03553	KIT;FLT3;RET;CSF1R;PDGFRA;PDGFRB;KDR	5329102	AAK1;ABL1;ABL2;AKT2;ALK;ANKK1;AURKA;AURKB;AURKC;AXL;BLK;BMP2K;BMPR1B;BMPR2;BRSK1;BRSK2;BTK;CAMK1;CAMK1D;CAMK1G;CAMK2A;CAMK2B;CAMK2D;CAMK2G;CAMK4;CAMKK1;CAMKK2;CDK14;CDK16;CDK17;CDK18;CDK3;CDK4;CDK5;CDK7;CDKL2;CDPK1;CHEK1;CHEK2;CHUK;CIT;CLK1;CLK2;CLK4;CSF1R;CSNK1A1;CSNK1A1L;CSNK1D;CSNK1E;CSNK1G1;CSNK1G2;CSNK1G3;CSNK2A1;CSNK2A1;CSNK2A3;CSNK2A2;DAPK1;DAPK2;DAPK3;DCLK1;DCLK2;DCLK3;DDR1;DDR2;DSTYK;DYR…
17.3	242509	909742	SU.DHL.1	5	SUNITINIB	PDGFR, KIT, VEGFR, FLT3, RET, CSF1R	8	0.03125	0.756587	0.759065	0.061757	-0.999989	KIT;FLT3;RET;CSF1R;PDGFRA;PDGFRB;KDR	5329102	AAK1;ABL1;ABL2;AKT2;ALK;ANKK1;AURKA;AURKB;AURKC;AXL;BLK;BMP2K;BMPR1B;BMPR2;BRSK1;BRSK2;BTK;CAMK1;CAMK1D;CAMK1G;CAMK2A;CAMK2B;CAMK2D;CAMK2G;CAMK4;CAMKK1;CAMKK2;CDK14;CDK16;CDK17;CDK18;CDK3;CDK4;CDK5;CDK7;CDKL2;CDPK1;CHEK1;CHEK2;CHUK;CIT;CLK1;CLK2;CLK4;CSF1R;CSNK1A1;CSNK1A1L;CSNK1D;CSNK1E;CSNK1G1;CSNK1G2;CSNK1G3;CSNK2A1;CSNK2A1;CSNK2A3;CSNK2A2;DAPK1;DAPK2;DAPK3;DCLK1;DCLK2;DCLK3;DDR1;DDR2;DSTYK;DYR…
17.3	242676	909743	SUP.T1	5	SUNITINIB	PDGFR, KIT, VEGFR, FLT3, RET, CSF1R	8	0.03125	3.83608	0.980094	0.017015	0.843302	KIT;FLT3;RET;CSF1R;PDGFRA;PDGFRB;KDR	5329102	AAK1;ABL1;ABL2;AKT2;ALK;ANKK1;AURKA;AURKB;AURKC;AXL;BLK;BMP2K;BMPR1B;BMPR2;BRSK1;BRSK2;BTK;CAMK1;CAMK1D;CAMK1G;CAMK2A;CAMK2B;CAMK2D;CAMK2G;CAMK4;CAMKK1;CAMKK2;CDK14;CDK16;CDK17;CDK18;CDK3;CDK4;CDK5;CDK7;CDKL2;CDPK1;CHEK1;CHEK2;CHUK;CIT;CLK1;CLK2;CLK4;CSF1R;CSNK1A1;CSNK1A1L;CSNK1D;CSNK1E;CSNK1G1;CSNK1G2;CSNK1G3;CSNK2A1;CSNK2A1;CSNK2A3;CSNK2A2;DAPK1;DAPK2;DAPK3;DCLK1;DCLK2;DCLK3;DDR1;DDR2;DSTYK;DYR…
17.3	247726	909754	SW684	5	SUNITINIB	PDGFR, KIT, VEGFR, FLT3, RET, CSF1R	8	0.03125	6.05515	0.982599	0.027929	2.17157	KIT;FLT3;RET;CSF1R;PDGFRA;PDGFRB;KDR	5329102	AAK1;ABL1;ABL2;AKT2;ALK;ANKK1;AURKA;AURKB;AURKC;AXL;BLK;BMP2K;BMPR1B;BMPR2;BRSK1;BRSK2;BTK;CAMK1;CAMK1D;CAMK1G;CAMK2A;CAMK2B;CAMK2D;CAMK2G;CAMK4;CAMKK1;CAMKK2;CDK14;CDK16;CDK17;CDK18;CDK3;CDK4;CDK5;CDK7;CDKL2;CDPK1;CHEK1;CHEK2;CHUK;CIT;CLK1;CLK2;CLK4;CSF1R;CSNK1A1;CSNK1A1L;CSNK1D;CSNK1E;CSNK1G1;CSNK1G2;CSNK1G3;CSNK2A1;CSNK2A1;CSNK2A3;CSNK2A2;DAPK1;DAPK2;DAPK3;DCLK1;DCLK2;DCLK3;DDR1;DDR2;DSTYK;DYR…
17.3	248785	909756	SW872	5	SUNITINIB	PDGFR, KIT, VEGFR, FLT3, RET, CSF1R	8	0.03125	1.60177	0.843945	0.123853	-0.49409	KIT;FLT3;RET;CSF1R;PDGFRA;PDGFRB;KDR	5329102	AAK1;ABL1;ABL2;AKT2;ALK;ANKK1;AURKA;AURKB;AURKC;AXL;BLK;BMP2K;BMPR1B;BMPR2;BRSK1;BRSK2;BTK;CAMK1;CAMK1D;CAMK1G;CAMK2A;CAMK2B;CAMK2D;CAMK2G;CAMK4;CAMKK1;CAMKK2;CDK14;CDK16;CDK17;CDK18;CDK3;CDK4;CDK5;CDK7;CDKL2;CDPK1;CHEK1;CHEK2;CHUK;CIT;CLK1;CLK2;CLK4;CSF1R;CSNK1A1;CSNK1A1L;CSNK1D;CSNK1E;CSNK1G1;CSNK1G2;CSNK1G3;CSNK2A1;CSNK2A1;CSNK2A3;CSNK2A2;DAPK1;DAPK2;DAPK3;DCLK1;DCLK2;DCLK3;DDR1;DDR2;DSTYK;DYR…
17.3	249849	909758	SW962	5	SUNITINIB	PDGFR, KIT, VEGFR, FLT3, RET, CSF1R	8	0.03125	2.85911	0.902672	0.127538	0.258515	KIT;FLT3;RET;CSF1R;PDGFRA;PDGFRB;KDR	5329102	AAK1;ABL1;ABL2;AKT2;ALK;ANKK1;AURKA;AURKB;AURKC;AXL;BLK;BMP2K;BMPR1B;BMPR2;BRSK1;BRSK2;BTK;CAMK1;CAMK1D;CAMK1G;CAMK2A;CAMK2B;CAMK2D;CAMK2G;CAMK4;CAMKK1;CAMKK2;CDK14;CDK16;CDK17;CDK18;CDK3;CDK4;CDK5;CDK7;CDKL2;CDPK1;CHEK1;CHEK2;CHUK;CIT;CLK1;CLK2;CLK4;CSF1R;CSNK1A1;CSNK1A1L;CSNK1D;CSNK1E;CSNK1G1;CSNK1G2;CSNK1G3;CSNK2A1;CSNK2A1;CSNK2A3;CSNK2A2;DAPK1;DAPK2;DAPK3;DCLK1;DCLK2;DCLK3;DDR1;DDR2;DSTYK;DYR…
17.3	250184	909759	SW982	5	SUNITINIB	PDGFR, KIT, VEGFR, FLT3, RET, CSF1R	8	0.03125	1.20653	0.777328	0.120971	-0.730669	KIT;FLT3;RET;CSF1R;PDGFRA;PDGFRB;KDR	5329102	AAK1;ABL1;ABL2;AKT2;ALK;ANKK1;AURKA;AURKB;AURKC;AXL;BLK;BMP2K;BMPR1B;BMPR2;BRSK1;BRSK2;BTK;CAMK1;CAMK1D;CAMK1G;CAMK2A;CAMK2B;CAMK2D;CAMK2G;CAMK4;CAMKK1;CAMKK2;CDK14;CDK16;CDK17;CDK18;CDK3;CDK4;CDK5;CDK7;CDKL2;CDPK1;CHEK1;CHEK2;CHUK;CIT;CLK1;CLK2;CLK4;CSF1R;CSNK1A1;CSNK1A1L;CSNK1D;CSNK1E;CSNK1G1;CSNK1G2;CSNK1G3;CSNK2A1;CSNK2A1;CSNK2A3;CSNK2A2;DAPK1;DAPK2;DAPK3;DCLK1;DCLK2;DCLK3;DDR1;DDR2;DSTYK;DYR…
17.3	251277	909762	TALL.1	5	SUNITINIB	PDGFR, KIT, VEGFR, FLT3, RET, CSF1R	8	0.03125	1.9541	0.872134	0.032897	-0.283194	KIT;FLT3;RET;CSF1R;PDGFRA;PDGFRB;KDR	5329102	AAK1;ABL1;ABL2;AKT2;ALK;ANKK1;AURKA;AURKB;AURKC;AXL;BLK;BMP2K;BMPR1B;BMPR2;BRSK1;BRSK2;BTK;CAMK1;CAMK1D;CAMK1G;CAMK2A;CAMK2B;CAMK2D;CAMK2G;CAMK4;CAMKK1;CAMKK2;CDK14;CDK16;CDK17;CDK18;CDK3;CDK4;CDK5;CDK7;CDKL2;CDPK1;CHEK1;CHEK2;CHUK;CIT;CLK1;CLK2;CLK4;CSF1R;CSNK1A1;CSNK1A1L;CSNK1D;CSNK1E;CSNK1G1;CSNK1G2;CSNK1G3;CSNK2A1;CSNK2A1;CSNK2A3;CSNK2A2;DAPK1;DAPK2;DAPK3;DCLK1;DCLK2;DCLK3;DDR1;DDR2;DSTYK;DYR…
17.3	251443	909769	TGBC1TKB	5	SUNITINIB	PDGFR, KIT, VEGFR, FLT3, RET, CSF1R	8	0.03125	1.78188	0.847698	0.159571	-0.386277	KIT;FLT3;RET;CSF1R;PDGFRA;PDGFRB;KDR	5329102	AAK1;ABL1;ABL2;AKT2;ALK;ANKK1;AURKA;AURKB;AURKC;AXL;BLK;BMP2K;BMPR1B;BMPR2;BRSK1;BRSK2;BTK;CAMK1;CAMK1D;CAMK1G;CAMK2A;CAMK2B;CAMK2D;CAMK2G;CAMK4;CAMKK1;CAMKK2;CDK14;CDK16;CDK17;CDK18;CDK3;CDK4;CDK5;CDK7;CDKL2;CDPK1;CHEK1;CHEK2;CHUK;CIT;CLK1;CLK2;CLK4;CSF1R;CSNK1A1;CSNK1A1L;CSNK1D;CSNK1E;CSNK1G1;CSNK1G2;CSNK1G3;CSNK2A1;CSNK2A1;CSNK2A3;CSNK2A2;DAPK1;DAPK2;DAPK3;DCLK1;DCLK2;DCLK3;DDR1;DDR2;DSTYK;DYR…
17.3	252509	909771	THP.1	5	SUNITINIB	PDGFR, KIT, VEGFR, FLT3, RET, CSF1R	8	0.03125	3.13229	0.961044	0.066849	0.422034	KIT;FLT3;RET;CSF1R;PDGFRA;PDGFRB;KDR	5329102	AAK1;ABL1;ABL2;AKT2;ALK;ANKK1;AURKA;AURKB;AURKC;AXL;BLK;BMP2K;BMPR1B;BMPR2;BRSK1;BRSK2;BTK;CAMK1;CAMK1D;CAMK1G;CAMK2A;CAMK2B;CAMK2D;CAMK2G;CAMK4;CAMKK1;CAMKK2;CDK14;CDK16;CDK17;CDK18;CDK3;CDK4;CDK5;CDK7;CDKL2;CDPK1;CHEK1;CHEK2;CHUK;CIT;CLK1;CLK2;CLK4;CSF1R;CSNK1A1;CSNK1A1L;CSNK1D;CSNK1E;CSNK1G1;CSNK1G2;CSNK1G3;CSNK2A1;CSNK2A1;CSNK2A3;CSNK2A2;DAPK1;DAPK2;DAPK3;DCLK1;DCLK2;DCLK3;DDR1;DDR2;DSTYK;DYR…
17.3	252845	909773	TUR	5	SUNITINIB	PDGFR, KIT, VEGFR, FLT3, RET, CSF1R	8	0.03125	4.25706	0.986836	0.02529	1.09529	KIT;FLT3;RET;CSF1R;PDGFRA;PDGFRB;KDR	5329102	AAK1;ABL1;ABL2;AKT2;ALK;ANKK1;AURKA;AURKB;AURKC;AXL;BLK;BMP2K;BMPR1B;BMPR2;BRSK1;BRSK2;BTK;CAMK1;CAMK1D;CAMK1G;CAMK2A;CAMK2B;CAMK2D;CAMK2G;CAMK4;CAMKK1;CAMKK2;CDK14;CDK16;CDK17;CDK18;CDK3;CDK4;CDK5;CDK7;CDKL2;CDPK1;CHEK1;CHEK2;CHUK;CIT;CLK1;CLK2;CLK4;CSF1R;CSNK1A1;CSNK1A1L;CSNK1D;CSNK1E;CSNK1G1;CSNK1G2;CSNK1G3;CSNK2A1;CSNK2A1;CSNK2A3;CSNK2A2;DAPK1;DAPK2;DAPK3;DCLK1;DCLK2;DCLK3;DDR1;DDR2;DSTYK;DYR…
17.3	254407	909777	U.698.M	5	SUNITINIB	PDGFR, KIT, VEGFR, FLT3, RET, CSF1R	8	0.03125	3.78791	0.970292	0.031189	0.81447	KIT;FLT3;RET;CSF1R;PDGFRA;PDGFRB;KDR	5329102	AAK1;ABL1;ABL2;AKT2;ALK;ANKK1;AURKA;AURKB;AURKC;AXL;BLK;BMP2K;BMPR1B;BMPR2;BRSK1;BRSK2;BTK;CAMK1;CAMK1D;CAMK1G;CAMK2A;CAMK2B;CAMK2D;CAMK2G;CAMK4;CAMKK1;CAMKK2;CDK14;CDK16;CDK17;CDK18;CDK3;CDK4;CDK5;CDK7;CDKL2;CDPK1;CHEK1;CHEK2;CHUK;CIT;CLK1;CLK2;CLK4;CSF1R;CSNK1A1;CSNK1A1L;CSNK1D;CSNK1E;CSNK1G1;CSNK1G2;CSNK1G3;CSNK2A1;CSNK2A1;CSNK2A3;CSNK2A2;DAPK1;DAPK2;DAPK3;DCLK1;DCLK2;DCLK3;DDR1;DDR2;DSTYK;DYR…
17.3	257329	909785	WSU.NHL	5	SUNITINIB	PDGFR, KIT, VEGFR, FLT3, RET, CSF1R	8	0.03125	3.72675	0.981748	0.033443	0.77786	KIT;FLT3;RET;CSF1R;PDGFRA;PDGFRB;KDR	5329102	AAK1;ABL1;ABL2;AKT2;ALK;ANKK1;AURKA;AURKB;AURKC;AXL;BLK;BMP2K;BMPR1B;BMPR2;BRSK1;BRSK2;BTK;CAMK1;CAMK1D;CAMK1G;CAMK2A;CAMK2B;CAMK2D;CAMK2G;CAMK4;CAMKK1;CAMKK2;CDK14;CDK16;CDK17;CDK18;CDK3;CDK4;CDK5;CDK7;CDKL2;CDPK1;CHEK1;CHEK2;CHUK;CIT;CLK1;CLK2;CLK4;CSF1R;CSNK1A1;CSNK1A1L;CSNK1D;CSNK1E;CSNK1G1;CSNK1G2;CSNK1G3;CSNK2A1;CSNK2A1;CSNK2A3;CSNK2A2;DAPK1;DAPK2;DAPK3;DCLK1;DCLK2;DCLK3;DDR1;DDR2;DSTYK;DYR…
17.3	259265	909974	RCC10RGB	5	SUNITINIB	PDGFR, KIT, VEGFR, FLT3, RET, CSF1R	8	0.03125	5.90468	0.959601	0.111589	2.08151	KIT;FLT3;RET;CSF1R;PDGFRA;PDGFRB;KDR	5329102	AAK1;ABL1;ABL2;AKT2;ALK;ANKK1;AURKA;AURKB;AURKC;AXL;BLK;BMP2K;BMPR1B;BMPR2;BRSK1;BRSK2;BTK;CAMK1;CAMK1D;CAMK1G;CAMK2A;CAMK2B;CAMK2D;CAMK2G;CAMK4;CAMKK1;CAMKK2;CDK14;CDK16;CDK17;CDK18;CDK3;CDK4;CDK5;CDK7;CDKL2;CDPK1;CHEK1;CHEK2;CHUK;CIT;CLK1;CLK2;CLK4;CSF1R;CSNK1A1;CSNK1A1L;CSNK1D;CSNK1E;CSNK1G1;CSNK1G2;CSNK1G3;CSNK2A1;CSNK2A1;CSNK2A3;CSNK2A2;DAPK1;DAPK2;DAPK3;DCLK1;DCLK2;DCLK3;DDR1;DDR2;DSTYK;DYR…
17.3	259793	909975	KURAMOCHI	5	SUNITINIB	PDGFR, KIT, VEGFR, FLT3, RET, CSF1R	8	0.03125	2.47378	0.885733	0.122139	0.027872	KIT;FLT3;RET;CSF1R;PDGFRA;PDGFRB;KDR	5329102	AAK1;ABL1;ABL2;AKT2;ALK;ANKK1;AURKA;AURKB;AURKC;AXL;BLK;BMP2K;BMPR1B;BMPR2;BRSK1;BRSK2;BTK;CAMK1;CAMK1D;CAMK1G;CAMK2A;CAMK2B;CAMK2D;CAMK2G;CAMK4;CAMKK1;CAMKK2;CDK14;CDK16;CDK17;CDK18;CDK3;CDK4;CDK5;CDK7;CDKL2;CDPK1;CHEK1;CHEK2;CHUK;CIT;CLK1;CLK2;CLK4;CSF1R;CSNK1A1;CSNK1A1L;CSNK1D;CSNK1E;CSNK1G1;CSNK1G2;CSNK1G3;CSNK2A1;CSNK2A1;CSNK2A3;CSNK2A2;DAPK1;DAPK2;DAPK3;DCLK1;DCLK2;DCLK3;DDR1;DDR2;DSTYK;DYR…
17.3	260371	909976	KM.H2	5	SUNITINIB	PDGFR, KIT, VEGFR, FLT3, RET, CSF1R	8	0.03125	2.62123	0.946006	0.052524	0.116129	KIT;FLT3;RET;CSF1R;PDGFRA;PDGFRB;KDR	5329102	AAK1;ABL1;ABL2;AKT2;ALK;ANKK1;AURKA;AURKB;AURKC;AXL;BLK;BMP2K;BMPR1B;BMPR2;BRSK1;BRSK2;BTK;CAMK1;CAMK1D;CAMK1G;CAMK2A;CAMK2B;CAMK2D;CAMK2G;CAMK4;CAMKK1;CAMKK2;CDK14;CDK16;CDK17;CDK18;CDK3;CDK4;CDK5;CDK7;CDKL2;CDPK1;CHEK1;CHEK2;CHUK;CIT;CLK1;CLK2;CLK4;CSF1R;CSNK1A1;CSNK1A1L;CSNK1D;CSNK1E;CSNK1G1;CSNK1G2;CSNK1G3;CSNK2A1;CSNK2A1;CSNK2A3;CSNK2A2;DAPK1;DAPK2;DAPK3;DCLK1;DCLK2;DCLK3;DDR1;DDR2;DSTYK;DYR…
17.3	262367	910401	RAMOS.2G6.4C10	5	SUNITINIB	PDGFR, KIT, VEGFR, FLT3, RET, CSF1R	8	0.03125	2.21044	0.915467	0.036017	-0.129758	KIT;FLT3;RET;CSF1R;PDGFRA;PDGFRB;KDR	5329102	AAK1;ABL1;ABL2;AKT2;ALK;ANKK1;AURKA;AURKB;AURKC;AXL;BLK;BMP2K;BMPR1B;BMPR2;BRSK1;BRSK2;BTK;CAMK1;CAMK1D;CAMK1G;CAMK2A;CAMK2B;CAMK2D;CAMK2G;CAMK4;CAMKK1;CAMKK2;CDK14;CDK16;CDK17;CDK18;CDK3;CDK4;CDK5;CDK7;CDKL2;CDPK1;CHEK1;CHEK2;CHUK;CIT;CLK1;CLK2;CLK4;CSF1R;CSNK1A1;CSNK1A1L;CSNK1D;CSNK1E;CSNK1G1;CSNK1G2;CSNK1G3;CSNK2A1;CSNK2A1;CSNK2A3;CSNK2A2;DAPK1;DAPK2;DAPK3;DCLK1;DCLK2;DCLK3;DDR1;DDR2;DSTYK;DYR…
17.3	262937	910544	RPMI.8866	5	SUNITINIB	PDGFR, KIT, VEGFR, FLT3, RET, CSF1R	8	0.03125	3.85807	0.979351	0.022501	0.856467	KIT;FLT3;RET;CSF1R;PDGFRA;PDGFRB;KDR	5329102	AAK1;ABL1;ABL2;AKT2;ALK;ANKK1;AURKA;AURKB;AURKC;AXL;BLK;BMP2K;BMPR1B;BMPR2;BRSK1;BRSK2;BTK;CAMK1;CAMK1D;CAMK1G;CAMK2A;CAMK2B;CAMK2D;CAMK2G;CAMK4;CAMKK1;CAMKK2;CDK14;CDK16;CDK17;CDK18;CDK3;CDK4;CDK5;CDK7;CDKL2;CDPK1;CHEK1;CHEK2;CHUK;CIT;CLK1;CLK2;CLK4;CSF1R;CSNK1A1;CSNK1A1L;CSNK1D;CSNK1E;CSNK1G1;CSNK1G2;CSNK1G3;CSNK2A1;CSNK2A1;CSNK2A3;CSNK2A2;DAPK1;DAPK2;DAPK3;DCLK1;DCLK2;DCLK3;DDR1;DDR2;DSTYK;DYR…
17.3	263417	910545	QIMR.WIL	5	SUNITINIB	PDGFR, KIT, VEGFR, FLT3, RET, CSF1R	8	0.03125	1.38785	0.808234	0.046184	-0.622135	KIT;FLT3;RET;CSF1R;PDGFRA;PDGFRB;KDR	5329102	AAK1;ABL1;ABL2;AKT2;ALK;ANKK1;AURKA;AURKB;AURKC;AXL;BLK;BMP2K;BMPR1B;BMPR2;BRSK1;BRSK2;BTK;CAMK1;CAMK1D;CAMK1G;CAMK2A;CAMK2B;CAMK2D;CAMK2G;CAMK4;CAMKK1;CAMKK2;CDK14;CDK16;CDK17;CDK18;CDK3;CDK4;CDK5;CDK7;CDKL2;CDPK1;CHEK1;CHEK2;CHUK;CIT;CLK1;CLK2;CLK4;CSF1R;CSNK1A1;CSNK1A1L;CSNK1D;CSNK1E;CSNK1G1;CSNK1G2;CSNK1G3;CSNK2A1;CSNK2A1;CSNK2A3;CSNK2A2;DAPK1;DAPK2;DAPK3;DCLK1;DCLK2;DCLK3;DDR1;DDR2;DSTYK;DYR…
17.3	263751	910546	PSN1	5	SUNITINIB	PDGFR, KIT, VEGFR, FLT3, RET, CSF1R	8	0.03125	0.538706	0.70689	0.089554	-1.13041	KIT;FLT3;RET;CSF1R;PDGFRA;PDGFRB;KDR	5329102	AAK1;ABL1;ABL2;AKT2;ALK;ANKK1;AURKA;AURKB;AURKC;AXL;BLK;BMP2K;BMPR1B;BMPR2;BRSK1;BRSK2;BTK;CAMK1;CAMK1D;CAMK1G;CAMK2A;CAMK2B;CAMK2D;CAMK2G;CAMK4;CAMKK1;CAMKK2;CDK14;CDK16;CDK17;CDK18;CDK3;CDK4;CDK5;CDK7;CDKL2;CDPK1;CHEK1;CHEK2;CHUK;CIT;CLK1;CLK2;CLK4;CSF1R;CSNK1A1;CSNK1A1L;CSNK1D;CSNK1E;CSNK1G1;CSNK1G2;CSNK1G3;CSNK2A1;CSNK2A1;CSNK2A3;CSNK2A2;DAPK1;DAPK2;DAPK3;DCLK1;DCLK2;DCLK3;DDR1;DDR2;DSTYK;DYR…
17.3	265348	910554	CW.2	5	SUNITINIB	PDGFR, KIT, VEGFR, FLT3, RET, CSF1R	8	0.03125	5.00596	0.986455	0.015052	1.54356	KIT;FLT3;RET;CSF1R;PDGFRA;PDGFRB;KDR	5329102	AAK1;ABL1;ABL2;AKT2;ALK;ANKK1;AURKA;AURKB;AURKC;AXL;BLK;BMP2K;BMPR1B;BMPR2;BRSK1;BRSK2;BTK;CAMK1;CAMK1D;CAMK1G;CAMK2A;CAMK2B;CAMK2D;CAMK2G;CAMK4;CAMKK1;CAMKK2;CDK14;CDK16;CDK17;CDK18;CDK3;CDK4;CDK5;CDK7;CDKL2;CDPK1;CHEK1;CHEK2;CHUK;CIT;CLK1;CLK2;CLK4;CSF1R;CSNK1A1;CSNK1A1L;CSNK1D;CSNK1E;CSNK1G1;CSNK1G2;CSNK1G3;CSNK2A1;CSNK2A1;CSNK2A3;CSNK2A2;DAPK1;DAPK2;DAPK3;DCLK1;DCLK2;DCLK3;DDR1;DDR2;DSTYK;DYR…
17.3	265923	910566	CMK	5	SUNITINIB	PDGFR, KIT, VEGFR, FLT3, RET, CSF1R	8	0.03125	0.806058	0.747865	0.036582	-0.970377	KIT;FLT3;RET;CSF1R;PDGFRA;PDGFRB;KDR	5329102	AAK1;ABL1;ABL2;AKT2;ALK;ANKK1;AURKA;AURKB;AURKC;AXL;BLK;BMP2K;BMPR1B;BMPR2;BRSK1;BRSK2;BTK;CAMK1;CAMK1D;CAMK1G;CAMK2A;CAMK2B;CAMK2D;CAMK2G;CAMK4;CAMKK1;CAMKK2;CDK14;CDK16;CDK17;CDK18;CDK3;CDK4;CDK5;CDK7;CDKL2;CDPK1;CHEK1;CHEK2;CHUK;CIT;CLK1;CLK2;CLK4;CSF1R;CSNK1A1;CSNK1A1L;CSNK1D;CSNK1E;CSNK1G1;CSNK1G2;CSNK1G3;CSNK2A1;CSNK2A1;CSNK2A3;CSNK2A2;DAPK1;DAPK2;DAPK3;DCLK1;DCLK2;DCLK3;DDR1;DDR2;DSTYK;DYR…
17.3	266257	910567	CHP.126	5	SUNITINIB	PDGFR, KIT, VEGFR, FLT3, RET, CSF1R	8	0.03125	4.52903	0.983423	0.056166	1.25808	KIT;FLT3;RET;CSF1R;PDGFRA;PDGFRB;KDR	5329102	AAK1;ABL1;ABL2;AKT2;ALK;ANKK1;AURKA;AURKB;AURKC;AXL;BLK;BMP2K;BMPR1B;BMPR2;BRSK1;BRSK2;BTK;CAMK1;CAMK1D;CAMK1G;CAMK2A;CAMK2B;CAMK2D;CAMK2G;CAMK4;CAMKK1;CAMKK2;CDK14;CDK16;CDK17;CDK18;CDK3;CDK4;CDK5;CDK7;CDKL2;CDPK1;CHEK1;CHEK2;CHUK;CIT;CLK1;CLK2;CLK4;CSF1R;CSNK1A1;CSNK1A1L;CSNK1D;CSNK1E;CSNK1G1;CSNK1G2;CSNK1G3;CSNK2A1;CSNK2A1;CSNK2A3;CSNK2A2;DAPK1;DAPK2;DAPK3;DCLK1;DCLK2;DCLK3;DDR1;DDR2;DSTYK;DYR…
17.3	266574	910568	CGTH.W.1	5	SUNITINIB	PDGFR, KIT, VEGFR, FLT3, RET, CSF1R	8	0.03125	-2.64934	0.210797	0.255256	-3.03868	KIT;FLT3;RET;CSF1R;PDGFRA;PDGFRB;KDR	5329102	AAK1;ABL1;ABL2;AKT2;ALK;ANKK1;AURKA;AURKB;AURKC;AXL;BLK;BMP2K;BMPR1B;BMPR2;BRSK1;BRSK2;BTK;CAMK1;CAMK1D;CAMK1G;CAMK2A;CAMK2B;CAMK2D;CAMK2G;CAMK4;CAMKK1;CAMKK2;CDK14;CDK16;CDK17;CDK18;CDK3;CDK4;CDK5;CDK7;CDKL2;CDPK1;CHEK1;CHEK2;CHUK;CIT;CLK1;CLK2;CLK4;CSF1R;CSNK1A1;CSNK1A1L;CSNK1D;CSNK1E;CSNK1G1;CSNK1G2;CSNK1G3;CSNK2A1;CSNK2A1;CSNK2A3;CSNK2A2;DAPK1;DAPK2;DAPK3;DCLK1;DCLK2;DCLK3;DDR1;DDR2;DSTYK;DYR…
17.3	267055	910569	COLO.320.HSR	5	SUNITINIB	PDGFR, KIT, VEGFR, FLT3, RET, CSF1R	8	0.03125	1.62582	0.854532	0.13439	-0.479695	KIT;FLT3;RET;CSF1R;PDGFRA;PDGFRB;KDR	5329102	AAK1;ABL1;ABL2;AKT2;ALK;ANKK1;AURKA;AURKB;AURKC;AXL;BLK;BMP2K;BMPR1B;BMPR2;BRSK1;BRSK2;BTK;CAMK1;CAMK1D;CAMK1G;CAMK2A;CAMK2B;CAMK2D;CAMK2G;CAMK4;CAMKK1;CAMKK2;CDK14;CDK16;CDK17;CDK18;CDK3;CDK4;CDK5;CDK7;CDKL2;CDPK1;CHEK1;CHEK2;CHUK;CIT;CLK1;CLK2;CLK4;CSF1R;CSNK1A1;CSNK1A1L;CSNK1D;CSNK1E;CSNK1G1;CSNK1G2;CSNK1G3;CSNK2A1;CSNK2A1;CSNK2A3;CSNK2A2;DAPK1;DAPK2;DAPK3;DCLK1;DCLK2;DCLK3;DDR1;DDR2;DSTYK;DYR…
17.3	267628	910687	ATN.1	5	SUNITINIB	PDGFR, KIT, VEGFR, FLT3, RET, CSF1R	8	0.03125	1.21917	0.792248	0.06175	-0.723103	KIT;FLT3;RET;CSF1R;PDGFRA;PDGFRB;KDR	5329102	AAK1;ABL1;ABL2;AKT2;ALK;ANKK1;AURKA;AURKB;AURKC;AXL;BLK;BMP2K;BMPR1B;BMPR2;BRSK1;BRSK2;BTK;CAMK1;CAMK1D;CAMK1G;CAMK2A;CAMK2B;CAMK2D;CAMK2G;CAMK4;CAMKK1;CAMKK2;CDK14;CDK16;CDK17;CDK18;CDK3;CDK4;CDK5;CDK7;CDKL2;CDPK1;CHEK1;CHEK2;CHUK;CIT;CLK1;CLK2;CLK4;CSF1R;CSNK1A1;CSNK1A1L;CSNK1D;CSNK1E;CSNK1G1;CSNK1G2;CSNK1G3;CSNK2A1;CSNK2A1;CSNK2A3;CSNK2A2;DAPK1;DAPK2;DAPK3;DCLK1;DCLK2;DCLK3;DDR1;DDR2;DSTYK;DYR…
17.3	268170	910688	CESS	5	SUNITINIB	PDGFR, KIT, VEGFR, FLT3, RET, CSF1R	8	0.03125	1.84471	0.880935	0.040467	-0.348674	KIT;FLT3;RET;CSF1R;PDGFRA;PDGFRB;KDR	5329102	AAK1;ABL1;ABL2;AKT2;ALK;ANKK1;AURKA;AURKB;AURKC;AXL;BLK;BMP2K;BMPR1B;BMPR2;BRSK1;BRSK2;BTK;CAMK1;CAMK1D;CAMK1G;CAMK2A;CAMK2B;CAMK2D;CAMK2G;CAMK4;CAMKK1;CAMKK2;CDK14;CDK16;CDK17;CDK18;CDK3;CDK4;CDK5;CDK7;CDKL2;CDPK1;CHEK1;CHEK2;CHUK;CIT;CLK1;CLK2;CLK4;CSF1R;CSNK1A1;CSNK1A1L;CSNK1D;CSNK1E;CSNK1G1;CSNK1G2;CSNK1G3;CSNK2A1;CSNK2A1;CSNK2A3;CSNK2A2;DAPK1;DAPK2;DAPK3;DCLK1;DCLK2;DCLK3;DDR1;DDR2;DSTYK;DYR…
17.3	269214	910691	COLO.684	5	SUNITINIB	PDGFR, KIT, VEGFR, FLT3, RET, CSF1R	8	0.03125	3.97288	0.963842	0.025807	0.925189	KIT;FLT3;RET;CSF1R;PDGFRA;PDGFRB;KDR	5329102	AAK1;ABL1;ABL2;AKT2;ALK;ANKK1;AURKA;AURKB;AURKC;AXL;BLK;BMP2K;BMPR1B;BMPR2;BRSK1;BRSK2;BTK;CAMK1;CAMK1D;CAMK1G;CAMK2A;CAMK2B;CAMK2D;CAMK2G;CAMK4;CAMKK1;CAMKK2;CDK14;CDK16;CDK17;CDK18;CDK3;CDK4;CDK5;CDK7;CDKL2;CDPK1;CHEK1;CHEK2;CHUK;CIT;CLK1;CLK2;CLK4;CSF1R;CSNK1A1;CSNK1A1L;CSNK1D;CSNK1E;CSNK1G1;CSNK1G2;CSNK1G3;CSNK2A1;CSNK2A1;CSNK2A3;CSNK2A2;DAPK1;DAPK2;DAPK3;DCLK1;DCLK2;DCLK3;DDR1;DDR2;DSTYK;DYR…
17.3	269791	910692	COLO.668	5	SUNITINIB	PDGFR, KIT, VEGFR, FLT3, RET, CSF1R	8	0.03125	3.1394	0.946068	0.02872	0.426293	KIT;FLT3;RET;CSF1R;PDGFRA;PDGFRB;KDR	5329102	AAK1;ABL1;ABL2;AKT2;ALK;ANKK1;AURKA;AURKB;AURKC;AXL;BLK;BMP2K;BMPR1B;BMPR2;BRSK1;BRSK2;BTK;CAMK1;CAMK1D;CAMK1G;CAMK2A;CAMK2B;CAMK2D;CAMK2G;CAMK4;CAMKK1;CAMKK2;CDK14;CDK16;CDK17;CDK18;CDK3;CDK4;CDK5;CDK7;CDKL2;CDPK1;CHEK1;CHEK2;CHUK;CIT;CLK1;CLK2;CLK4;CSF1R;CSNK1A1;CSNK1A1L;CSNK1D;CSNK1E;CSNK1G1;CSNK1G2;CSNK1G3;CSNK2A1;CSNK2A1;CSNK2A3;CSNK2A2;DAPK1;DAPK2;DAPK3;DCLK1;DCLK2;DCLK3;DDR1;DDR2;DSTYK;DYR…
17.3	270861	910695	TGBC24TKB	5	SUNITINIB	PDGFR, KIT, VEGFR, FLT3, RET, CSF1R	8	0.03125	3.55581	0.970974	0.068443	0.675543	KIT;FLT3;RET;CSF1R;PDGFRA;PDGFRB;KDR	5329102	AAK1;ABL1;ABL2;AKT2;ALK;ANKK1;AURKA;AURKB;AURKC;AXL;BLK;BMP2K;BMPR1B;BMPR2;BRSK1;BRSK2;BTK;CAMK1;CAMK1D;CAMK1G;CAMK2A;CAMK2B;CAMK2D;CAMK2G;CAMK4;CAMKK1;CAMKK2;CDK14;CDK16;CDK17;CDK18;CDK3;CDK4;CDK5;CDK7;CDKL2;CDPK1;CHEK1;CHEK2;CHUK;CIT;CLK1;CLK2;CLK4;CSF1R;CSNK1A1;CSNK1A1L;CSNK1D;CSNK1E;CSNK1G1;CSNK1G2;CSNK1G3;CSNK2A1;CSNK2A1;CSNK2A3;CSNK2A2;DAPK1;DAPK2;DAPK3;DCLK1;DCLK2;DCLK3;DDR1;DDR2;DSTYK;DYR…
17.3	271390	910697	A388	5	SUNITINIB	PDGFR, KIT, VEGFR, FLT3, RET, CSF1R	8	0.03125	2.68464	0.901898	0.087792	0.154088	KIT;FLT3;RET;CSF1R;PDGFRA;PDGFRB;KDR	5329102	AAK1;ABL1;ABL2;AKT2;ALK;ANKK1;AURKA;AURKB;AURKC;AXL;BLK;BMP2K;BMPR1B;BMPR2;BRSK1;BRSK2;BTK;CAMK1;CAMK1D;CAMK1G;CAMK2A;CAMK2B;CAMK2D;CAMK2G;CAMK4;CAMKK1;CAMKK2;CDK14;CDK16;CDK17;CDK18;CDK3;CDK4;CDK5;CDK7;CDKL2;CDPK1;CHEK1;CHEK2;CHUK;CIT;CLK1;CLK2;CLK4;CSF1R;CSNK1A1;CSNK1A1L;CSNK1D;CSNK1E;CSNK1G1;CSNK1G2;CSNK1G3;CSNK2A1;CSNK2A1;CSNK2A3;CSNK2A2;DAPK1;DAPK2;DAPK3;DCLK1;DCLK2;DCLK3;DDR1;DDR2;DSTYK;DYR…
17.3	272185	910700	C2BBE1	5	SUNITINIB	PDGFR, KIT, VEGFR, FLT3, RET, CSF1R	8	0.03125	4.72764	0.979236	0.062897	1.37697	KIT;FLT3;RET;CSF1R;PDGFRA;PDGFRB;KDR	5329102	AAK1;ABL1;ABL2;AKT2;ALK;ANKK1;AURKA;AURKB;AURKC;AXL;BLK;BMP2K;BMPR1B;BMPR2;BRSK1;BRSK2;BTK;CAMK1;CAMK1D;CAMK1G;CAMK2A;CAMK2B;CAMK2D;CAMK2G;CAMK4;CAMKK1;CAMKK2;CDK14;CDK16;CDK17;CDK18;CDK3;CDK4;CDK5;CDK7;CDKL2;CDPK1;CHEK1;CHEK2;CHUK;CIT;CLK1;CLK2;CLK4;CSF1R;CSNK1A1;CSNK1A1L;CSNK1D;CSNK1E;CSNK1G1;CSNK1G2;CSNK1G3;CSNK2A1;CSNK2A1;CSNK2A3;CSNK2A2;DAPK1;DAPK2;DAPK3;DCLK1;DCLK2;DCLK3;DDR1;DDR2;DSTYK;DYR…
17.3	273489	910703	CA46	5	SUNITINIB	PDGFR, KIT, VEGFR, FLT3, RET, CSF1R	8	0.03125	2.24629	0.879549	0.049016	-0.108299	KIT;FLT3;RET;CSF1R;PDGFRA;PDGFRB;KDR	5329102	AAK1;ABL1;ABL2;AKT2;ALK;ANKK1;AURKA;AURKB;AURKC;AXL;BLK;BMP2K;BMPR1B;BMPR2;BRSK1;BRSK2;BTK;CAMK1;CAMK1D;CAMK1G;CAMK2A;CAMK2B;CAMK2D;CAMK2G;CAMK4;CAMKK1;CAMKK2;CDK14;CDK16;CDK17;CDK18;CDK3;CDK4;CDK5;CDK7;CDKL2;CDPK1;CHEK1;CHEK2;CHUK;CIT;CLK1;CLK2;CLK4;CSF1R;CSNK1A1;CSNK1A1L;CSNK1D;CSNK1E;CSNK1G1;CSNK1G2;CSNK1G3;CSNK2A1;CSNK2A1;CSNK2A3;CSNK2A2;DAPK1;DAPK2;DAPK3;DCLK1;DCLK2;DCLK3;DDR1;DDR2;DSTYK;DYR…
17.3	274890	910706	BL.41	5	SUNITINIB	PDGFR, KIT, VEGFR, FLT3, RET, CSF1R	8	0.03125	0.711956	0.745181	0.062926	-1.0267	KIT;FLT3;RET;CSF1R;PDGFRA;PDGFRB;KDR	5329102	AAK1;ABL1;ABL2;AKT2;ALK;ANKK1;AURKA;AURKB;AURKC;AXL;BLK;BMP2K;BMPR1B;BMPR2;BRSK1;BRSK2;BTK;CAMK1;CAMK1D;CAMK1G;CAMK2A;CAMK2B;CAMK2D;CAMK2G;CAMK4;CAMKK1;CAMKK2;CDK14;CDK16;CDK17;CDK18;CDK3;CDK4;CDK5;CDK7;CDKL2;CDPK1;CHEK1;CHEK2;CHUK;CIT;CLK1;CLK2;CLK4;CSF1R;CSNK1A1;CSNK1A1L;CSNK1D;CSNK1E;CSNK1G1;CSNK1G2;CSNK1G3;CSNK2A1;CSNK2A1;CSNK2A3;CSNK2A2;DAPK1;DAPK2;DAPK3;DCLK1;DCLK2;DCLK3;DDR1;DDR2;DSTYK;DYR…
17.3	275464	910707	BL.70	5	SUNITINIB	PDGFR, KIT, VEGFR, FLT3, RET, CSF1R	8	0.03125	0.051679	0.628039	0.032594	-1.42193	KIT;FLT3;RET;CSF1R;PDGFRA;PDGFRB;KDR	5329102	AAK1;ABL1;ABL2;AKT2;ALK;ANKK1;AURKA;AURKB;AURKC;AXL;BLK;BMP2K;BMPR1B;BMPR2;BRSK1;BRSK2;BTK;CAMK1;CAMK1D;CAMK1G;CAMK2A;CAMK2B;CAMK2D;CAMK2G;CAMK4;CAMKK1;CAMKK2;CDK14;CDK16;CDK17;CDK18;CDK3;CDK4;CDK5;CDK7;CDKL2;CDPK1;CHEK1;CHEK2;CHUK;CIT;CLK1;CLK2;CLK4;CSF1R;CSNK1A1;CSNK1A1L;CSNK1D;CSNK1E;CSNK1G1;CSNK1G2;CSNK1G3;CSNK2A1;CSNK2A1;CSNK2A3;CSNK2A2;DAPK1;DAPK2;DAPK3;DCLK1;DCLK2;DCLK3;DDR1;DDR2;DSTYK;DYR…
17.3	275736	910710	BV.173	5	SUNITINIB	PDGFR, KIT, VEGFR, FLT3, RET, CSF1R	8	0.03125	0.857527	0.750716	0.036312	-0.939569	KIT;FLT3;RET;CSF1R;PDGFRA;PDGFRB;KDR	5329102	AAK1;ABL1;ABL2;AKT2;ALK;ANKK1;AURKA;AURKB;AURKC;AXL;BLK;BMP2K;BMPR1B;BMPR2;BRSK1;BRSK2;BTK;CAMK1;CAMK1D;CAMK1G;CAMK2A;CAMK2B;CAMK2D;CAMK2G;CAMK4;CAMKK1;CAMKK2;CDK14;CDK16;CDK17;CDK18;CDK3;CDK4;CDK5;CDK7;CDKL2;CDPK1;CHEK1;CHEK2;CHUK;CIT;CLK1;CLK2;CLK4;CSF1R;CSNK1A1;CSNK1A1L;CSNK1D;CSNK1E;CSNK1G1;CSNK1G2;CSNK1G3;CSNK2A1;CSNK2A1;CSNK2A3;CSNK2A2;DAPK1;DAPK2;DAPK3;DCLK1;DCLK2;DCLK3;DDR1;DDR2;DSTYK;DYR…
17.3	276278	910779	IA.LM	5	SUNITINIB	PDGFR, KIT, VEGFR, FLT3, RET, CSF1R	8	0.03125	2.6449	0.902209	0.150841	0.130298	KIT;FLT3;RET;CSF1R;PDGFRA;PDGFRB;KDR	5329102	AAK1;ABL1;ABL2;AKT2;ALK;ANKK1;AURKA;AURKB;AURKC;AXL;BLK;BMP2K;BMPR1B;BMPR2;BRSK1;BRSK2;BTK;CAMK1;CAMK1D;CAMK1G;CAMK2A;CAMK2B;CAMK2D;CAMK2G;CAMK4;CAMKK1;CAMKK2;CDK14;CDK16;CDK17;CDK18;CDK3;CDK4;CDK5;CDK7;CDKL2;CDPK1;CHEK1;CHEK2;CHUK;CIT;CLK1;CLK2;CLK4;CSF1R;CSNK1A1;CSNK1A1L;CSNK1D;CSNK1E;CSNK1G1;CSNK1G2;CSNK1G3;CSNK2A1;CSNK2A1;CSNK2A3;CSNK2A2;DAPK1;DAPK2;DAPK3;DCLK1;DCLK2;DCLK3;DDR1;DDR2;DSTYK;DYR…
17.3	276838	910780	TGW	5	SUNITINIB	PDGFR, KIT, VEGFR, FLT3, RET, CSF1R	8	0.03125	1.77779	0.872758	0.063395	-0.388727	KIT;FLT3;RET;CSF1R;PDGFRA;PDGFRB;KDR	5329102	AAK1;ABL1;ABL2;AKT2;ALK;ANKK1;AURKA;AURKB;AURKC;AXL;BLK;BMP2K;BMPR1B;BMPR2;BRSK1;BRSK2;BTK;CAMK1;CAMK1D;CAMK1G;CAMK2A;CAMK2B;CAMK2D;CAMK2G;CAMK4;CAMKK1;CAMKK2;CDK14;CDK16;CDK17;CDK18;CDK3;CDK4;CDK5;CDK7;CDKL2;CDPK1;CHEK1;CHEK2;CHUK;CIT;CLK1;CLK2;CLK4;CSF1R;CSNK1A1;CSNK1A1L;CSNK1D;CSNK1E;CSNK1G1;CSNK1G2;CSNK1G3;CSNK2A1;CSNK2A1;CSNK2A3;CSNK2A2;DAPK1;DAPK2;DAPK3;DCLK1;DCLK2;DCLK3;DDR1;DDR2;DSTYK;DYR…
17.3	280783	910861	RL	5	SUNITINIB	PDGFR, KIT, VEGFR, FLT3, RET, CSF1R	8	0.03125	4.26746	0.987143	0.04204	1.10152	KIT;FLT3;RET;CSF1R;PDGFRA;PDGFRB;KDR	5329102	AAK1;ABL1;ABL2;AKT2;ALK;ANKK1;AURKA;AURKB;AURKC;AXL;BLK;BMP2K;BMPR1B;BMPR2;BRSK1;BRSK2;BTK;CAMK1;CAMK1D;CAMK1G;CAMK2A;CAMK2B;CAMK2D;CAMK2G;CAMK4;CAMKK1;CAMKK2;CDK14;CDK16;CDK17;CDK18;CDK3;CDK4;CDK5;CDK7;CDKL2;CDPK1;CHEK1;CHEK2;CHUK;CIT;CLK1;CLK2;CLK4;CSF1R;CSNK1A1;CSNK1A1L;CSNK1D;CSNK1E;CSNK1G1;CSNK1G2;CSNK1G3;CSNK2A1;CSNK2A1;CSNK2A3;CSNK2A2;DAPK1;DAPK2;DAPK3;DCLK1;DCLK2;DCLK3;DDR1;DDR2;DSTYK;DYR…
17.3	282836	910905	SNU.C1	5	SUNITINIB	PDGFR, KIT, VEGFR, FLT3, RET, CSF1R	8	0.03125	4.10413	0.940877	0.06865	1.00375	KIT;FLT3;RET;CSF1R;PDGFRA;PDGFRB;KDR	5329102	AAK1;ABL1;ABL2;AKT2;ALK;ANKK1;AURKA;AURKB;AURKC;AXL;BLK;BMP2K;BMPR1B;BMPR2;BRSK1;BRSK2;BTK;CAMK1;CAMK1D;CAMK1G;CAMK2A;CAMK2B;CAMK2D;CAMK2G;CAMK4;CAMKK1;CAMKK2;CDK14;CDK16;CDK17;CDK18;CDK3;CDK4;CDK5;CDK7;CDKL2;CDPK1;CHEK1;CHEK2;CHUK;CIT;CLK1;CLK2;CLK4;CSF1R;CSNK1A1;CSNK1A1L;CSNK1D;CSNK1E;CSNK1G1;CSNK1G2;CSNK1G3;CSNK2A1;CSNK2A1;CSNK2A3;CSNK2A2;DAPK1;DAPK2;DAPK3;DCLK1;DCLK2;DCLK3;DDR1;DDR2;DSTYK;DYR…
17.3	283413	910906	ST486	5	SUNITINIB	PDGFR, KIT, VEGFR, FLT3, RET, CSF1R	8	0.03125	1.9933	0.889213	0.036118	-0.259729	KIT;FLT3;RET;CSF1R;PDGFRA;PDGFRB;KDR	5329102	AAK1;ABL1;ABL2;AKT2;ALK;ANKK1;AURKA;AURKB;AURKC;AXL;BLK;BMP2K;BMPR1B;BMPR2;BRSK1;BRSK2;BTK;CAMK1;CAMK1D;CAMK1G;CAMK2A;CAMK2B;CAMK2D;CAMK2G;CAMK4;CAMKK1;CAMKK2;CDK14;CDK16;CDK17;CDK18;CDK3;CDK4;CDK5;CDK7;CDKL2;CDPK1;CHEK1;CHEK2;CHUK;CIT;CLK1;CLK2;CLK4;CSF1R;CSNK1A1;CSNK1A1L;CSNK1D;CSNK1E;CSNK1G1;CSNK1G2;CSNK1G3;CSNK2A1;CSNK2A1;CSNK2A3;CSNK2A2;DAPK1;DAPK2;DAPK3;DCLK1;DCLK2;DCLK3;DDR1;DDR2;DSTYK;DYR…
17.3	285006	910911	SCC.15	5	SUNITINIB	PDGFR, KIT, VEGFR, FLT3, RET, CSF1R	8	0.03125	2.54	0.870345	0.085239	0.067506	KIT;FLT3;RET;CSF1R;PDGFRA;PDGFRB;KDR	5329102	AAK1;ABL1;ABL2;AKT2;ALK;ANKK1;AURKA;AURKB;AURKC;AXL;BLK;BMP2K;BMPR1B;BMPR2;BRSK1;BRSK2;BTK;CAMK1;CAMK1D;CAMK1G;CAMK2A;CAMK2B;CAMK2D;CAMK2G;CAMK4;CAMKK1;CAMKK2;CDK14;CDK16;CDK17;CDK18;CDK3;CDK4;CDK5;CDK7;CDKL2;CDPK1;CHEK1;CHEK2;CHUK;CIT;CLK1;CLK2;CLK4;CSF1R;CSNK1A1;CSNK1A1L;CSNK1D;CSNK1E;CSNK1G1;CSNK1G2;CSNK1G3;CSNK2A1;CSNK2A1;CSNK2A3;CSNK2A2;DAPK1;DAPK2;DAPK3;DCLK1;DCLK2;DCLK3;DDR1;DDR2;DSTYK;DYR…
17.3	286504	910918	BC.3	5	SUNITINIB	PDGFR, KIT, VEGFR, FLT3, RET, CSF1R	8	0.03125	2.28571	0.913207	0.025493	-0.084701	KIT;FLT3;RET;CSF1R;PDGFRA;PDGFRB;KDR	5329102	AAK1;ABL1;ABL2;AKT2;ALK;ANKK1;AURKA;AURKB;AURKC;AXL;BLK;BMP2K;BMPR1B;BMPR2;BRSK1;BRSK2;BTK;CAMK1;CAMK1D;CAMK1G;CAMK2A;CAMK2B;CAMK2D;CAMK2G;CAMK4;CAMKK1;CAMKK2;CDK14;CDK16;CDK17;CDK18;CDK3;CDK4;CDK5;CDK7;CDKL2;CDPK1;CHEK1;CHEK2;CHUK;CIT;CLK1;CLK2;CLK4;CSF1R;CSNK1A1;CSNK1A1L;CSNK1D;CSNK1E;CSNK1G1;CSNK1G2;CSNK1G3;CSNK2A1;CSNK2A1;CSNK2A3;CSNK2A2;DAPK1;DAPK2;DAPK3;DCLK1;DCLK2;DCLK3;DDR1;DDR2;DSTYK;DYR…
17.3	286671	910919	BC.1	5	SUNITINIB	PDGFR, KIT, VEGFR, FLT3, RET, CSF1R	8	0.03125	1.93009	0.890498	0.040766	-0.297566	KIT;FLT3;RET;CSF1R;PDGFRA;PDGFRB;KDR	5329102	AAK1;ABL1;ABL2;AKT2;ALK;ANKK1;AURKA;AURKB;AURKC;AXL;BLK;BMP2K;BMPR1B;BMPR2;BRSK1;BRSK2;BTK;CAMK1;CAMK1D;CAMK1G;CAMK2A;CAMK2B;CAMK2D;CAMK2G;CAMK4;CAMKK1;CAMKK2;CDK14;CDK16;CDK17;CDK18;CDK3;CDK4;CDK5;CDK7;CDKL2;CDPK1;CHEK1;CHEK2;CHUK;CIT;CLK1;CLK2;CLK4;CSF1R;CSNK1A1;CSNK1A1L;CSNK1D;CSNK1E;CSNK1G1;CSNK1G2;CSNK1G3;CSNK2A1;CSNK2A1;CSNK2A3;CSNK2A2;DAPK1;DAPK2;DAPK3;DCLK1;DCLK2;DCLK3;DDR1;DDR2;DSTYK;DYR…
17.3	287241	910920	A704	5	SUNITINIB	PDGFR, KIT, VEGFR, FLT3, RET, CSF1R	8	0.03125	2.50341	0.914302	0.047459	0.045605	KIT;FLT3;RET;CSF1R;PDGFRA;PDGFRB;KDR	5329102	AAK1;ABL1;ABL2;AKT2;ALK;ANKK1;AURKA;AURKB;AURKC;AXL;BLK;BMP2K;BMPR1B;BMPR2;BRSK1;BRSK2;BTK;CAMK1;CAMK1D;CAMK1G;CAMK2A;CAMK2B;CAMK2D;CAMK2G;CAMK4;CAMKK1;CAMKK2;CDK14;CDK16;CDK17;CDK18;CDK3;CDK4;CDK5;CDK7;CDKL2;CDPK1;CHEK1;CHEK2;CHUK;CIT;CLK1;CLK2;CLK4;CSF1R;CSNK1A1;CSNK1A1L;CSNK1D;CSNK1E;CSNK1G1;CSNK1G2;CSNK1G3;CSNK2A1;CSNK2A1;CSNK2A3;CSNK2A2;DAPK1;DAPK2;DAPK3;DCLK1;DCLK2;DCLK3;DDR1;DDR2;DSTYK;DYR…
17.3	287747	910921	A101D	5	SUNITINIB	PDGFR, KIT, VEGFR, FLT3, RET, CSF1R	8	0.03125	1.1814	0.753253	0.086101	-0.745711	KIT;FLT3;RET;CSF1R;PDGFRA;PDGFRB;KDR	5329102	AAK1;ABL1;ABL2;AKT2;ALK;ANKK1;AURKA;AURKB;AURKC;AXL;BLK;BMP2K;BMPR1B;BMPR2;BRSK1;BRSK2;BTK;CAMK1;CAMK1D;CAMK1G;CAMK2A;CAMK2B;CAMK2D;CAMK2G;CAMK4;CAMKK1;CAMKK2;CDK14;CDK16;CDK17;CDK18;CDK3;CDK4;CDK5;CDK7;CDKL2;CDPK1;CHEK1;CHEK2;CHUK;CIT;CLK1;CLK2;CLK4;CSF1R;CSNK1A1;CSNK1A1L;CSNK1D;CSNK1E;CSNK1G1;CSNK1G2;CSNK1G3;CSNK2A1;CSNK2A1;CSNK2A3;CSNK2A2;DAPK1;DAPK2;DAPK3;DCLK1;DCLK2;DCLK3;DDR1;DDR2;DSTYK;DYR…
17.3	290568	910930	SCC.3	5	SUNITINIB	PDGFR, KIT, VEGFR, FLT3, RET, CSF1R	8	0.03125	1.03953	0.806937	0.022318	-0.830627	KIT;FLT3;RET;CSF1R;PDGFRA;PDGFRB;KDR	5329102	AAK1;ABL1;ABL2;AKT2;ALK;ANKK1;AURKA;AURKB;AURKC;AXL;BLK;BMP2K;BMPR1B;BMPR2;BRSK1;BRSK2;BTK;CAMK1;CAMK1D;CAMK1G;CAMK2A;CAMK2B;CAMK2D;CAMK2G;CAMK4;CAMKK1;CAMKK2;CDK14;CDK16;CDK17;CDK18;CDK3;CDK4;CDK5;CDK7;CDKL2;CDPK1;CHEK1;CHEK2;CHUK;CIT;CLK1;CLK2;CLK4;CSF1R;CSNK1A1;CSNK1A1L;CSNK1D;CSNK1E;CSNK1G1;CSNK1G2;CSNK1G3;CSNK2A1;CSNK2A1;CSNK2A3;CSNK2A2;DAPK1;DAPK2;DAPK3;DCLK1;DCLK2;DCLK3;DDR1;DDR2;DSTYK;DYR…
17.3	291242	910932	GAK	5	SUNITINIB	PDGFR, KIT, VEGFR, FLT3, RET, CSF1R	8	0.03125	2.15718	0.890368	0.109861	-0.161635	KIT;FLT3;RET;CSF1R;PDGFRA;PDGFRB;KDR	5329102	AAK1;ABL1;ABL2;AKT2;ALK;ANKK1;AURKA;AURKB;AURKC;AXL;BLK;BMP2K;BMPR1B;BMPR2;BRSK1;BRSK2;BTK;CAMK1;CAMK1D;CAMK1G;CAMK2A;CAMK2B;CAMK2D;CAMK2G;CAMK4;CAMKK1;CAMKK2;CDK14;CDK16;CDK17;CDK18;CDK3;CDK4;CDK5;CDK7;CDKL2;CDPK1;CHEK1;CHEK2;CHUK;CIT;CLK1;CLK2;CLK4;CSF1R;CSNK1A1;CSNK1A1L;CSNK1D;CSNK1E;CSNK1G1;CSNK1G2;CSNK1G3;CSNK2A1;CSNK2A1;CSNK2A3;CSNK2A2;DAPK1;DAPK2;DAPK3;DCLK1;DCLK2;DCLK3;DDR1;DDR2;DSTYK;DYR…
17.3	291811	910933	AM.38	5	SUNITINIB	PDGFR, KIT, VEGFR, FLT3, RET, CSF1R	8	0.03125	4.48217	0.983187	0.020066	1.23004	KIT;FLT3;RET;CSF1R;PDGFRA;PDGFRB;KDR	5329102	AAK1;ABL1;ABL2;AKT2;ALK;ANKK1;AURKA;AURKB;AURKC;AXL;BLK;BMP2K;BMPR1B;BMPR2;BRSK1;BRSK2;BTK;CAMK1;CAMK1D;CAMK1G;CAMK2A;CAMK2B;CAMK2D;CAMK2G;CAMK4;CAMKK1;CAMKK2;CDK14;CDK16;CDK17;CDK18;CDK3;CDK4;CDK5;CDK7;CDKL2;CDPK1;CHEK1;CHEK2;CHUK;CIT;CLK1;CLK2;CLK4;CSF1R;CSNK1A1;CSNK1A1L;CSNK1D;CSNK1E;CSNK1G1;CSNK1G2;CSNK1G3;CSNK2A1;CSNK2A1;CSNK2A3;CSNK2A2;DAPK1;DAPK2;DAPK3;DCLK1;DCLK2;DCLK3;DDR1;DDR2;DSTYK;DYR…
17.3	292354	910934	A4.FUK	5	SUNITINIB	PDGFR, KIT, VEGFR, FLT3, RET, CSF1R	8	0.03125	0.278448	0.649061	0.033096	-1.28619	KIT;FLT3;RET;CSF1R;PDGFRA;PDGFRB;KDR	5329102	AAK1;ABL1;ABL2;AKT2;ALK;ANKK1;AURKA;AURKB;AURKC;AXL;BLK;BMP2K;BMPR1B;BMPR2;BRSK1;BRSK2;BTK;CAMK1;CAMK1D;CAMK1G;CAMK2A;CAMK2B;CAMK2D;CAMK2G;CAMK4;CAMKK1;CAMKK2;CDK14;CDK16;CDK17;CDK18;CDK3;CDK4;CDK5;CDK7;CDKL2;CDPK1;CHEK1;CHEK2;CHUK;CIT;CLK1;CLK2;CLK4;CSF1R;CSNK1A1;CSNK1A1L;CSNK1D;CSNK1E;CSNK1G1;CSNK1G2;CSNK1G3;CSNK2A1;CSNK2A1;CSNK2A3;CSNK2A2;DAPK1;DAPK2;DAPK3;DCLK1;DCLK2;DCLK3;DDR1;DDR2;DSTYK;DYR…
17.3	292926	910935	A3.KAW	5	SUNITINIB	PDGFR, KIT, VEGFR, FLT3, RET, CSF1R	8	0.03125	0.514334	0.708138	0.034349	-1.14499	KIT;FLT3;RET;CSF1R;PDGFRA;PDGFRB;KDR	5329102	AAK1;ABL1;ABL2;AKT2;ALK;ANKK1;AURKA;AURKB;AURKC;AXL;BLK;BMP2K;BMPR1B;BMPR2;BRSK1;BRSK2;BTK;CAMK1;CAMK1D;CAMK1G;CAMK2A;CAMK2B;CAMK2D;CAMK2G;CAMK4;CAMKK1;CAMKK2;CDK14;CDK16;CDK17;CDK18;CDK3;CDK4;CDK5;CDK7;CDKL2;CDPK1;CHEK1;CHEK2;CHUK;CIT;CLK1;CLK2;CLK4;CSF1R;CSNK1A1;CSNK1A1L;CSNK1D;CSNK1E;CSNK1G1;CSNK1G2;CSNK1G3;CSNK2A1;CSNK2A1;CSNK2A3;CSNK2A2;DAPK1;DAPK2;DAPK3;DCLK1;DCLK2;DCLK3;DDR1;DDR2;DSTYK;DYR…
17.3	293987	910937	COR.L279	5	SUNITINIB	PDGFR, KIT, VEGFR, FLT3, RET, CSF1R	8	0.03125	2.2612	0.911185	0.034434	-0.09937	KIT;FLT3;RET;CSF1R;PDGFRA;PDGFRB;KDR	5329102	AAK1;ABL1;ABL2;AKT2;ALK;ANKK1;AURKA;AURKB;AURKC;AXL;BLK;BMP2K;BMPR1B;BMPR2;BRSK1;BRSK2;BTK;CAMK1;CAMK1D;CAMK1G;CAMK2A;CAMK2B;CAMK2D;CAMK2G;CAMK4;CAMKK1;CAMKK2;CDK14;CDK16;CDK17;CDK18;CDK3;CDK4;CDK5;CDK7;CDKL2;CDPK1;CHEK1;CHEK2;CHUK;CIT;CLK1;CLK2;CLK4;CSF1R;CSNK1A1;CSNK1A1L;CSNK1D;CSNK1E;CSNK1G1;CSNK1G2;CSNK1G3;CSNK2A1;CSNK2A1;CSNK2A3;CSNK2A2;DAPK1;DAPK2;DAPK3;DCLK1;DCLK2;DCLK3;DDR1;DDR2;DSTYK;DYR…
17.3	294827	910942	NEC8	5	SUNITINIB	PDGFR, KIT, VEGFR, FLT3, RET, CSF1R	8	0.03125	2.7015	0.949936	0.031434	0.164176	KIT;FLT3;RET;CSF1R;PDGFRA;PDGFRB;KDR	5329102	AAK1;ABL1;ABL2;AKT2;ALK;ANKK1;AURKA;AURKB;AURKC;AXL;BLK;BMP2K;BMPR1B;BMPR2;BRSK1;BRSK2;BTK;CAMK1;CAMK1D;CAMK1G;CAMK2A;CAMK2B;CAMK2D;CAMK2G;CAMK4;CAMKK1;CAMKK2;CDK14;CDK16;CDK17;CDK18;CDK3;CDK4;CDK5;CDK7;CDKL2;CDPK1;CHEK1;CHEK2;CHUK;CIT;CLK1;CLK2;CLK4;CSF1R;CSNK1A1;CSNK1A1L;CSNK1D;CSNK1E;CSNK1G1;CSNK1G2;CSNK1G3;CSNK2A1;CSNK2A1;CSNK2A3;CSNK2A2;DAPK1;DAPK2;DAPK3;DCLK1;DCLK2;DCLK3;DDR1;DDR2;DSTYK;DYR…
17.3	295352	910943	CAS.1	5	SUNITINIB	PDGFR, KIT, VEGFR, FLT3, RET, CSF1R	8	0.03125	4.88871	0.969438	0.067281	1.47338	KIT;FLT3;RET;CSF1R;PDGFRA;PDGFRB;KDR	5329102	AAK1;ABL1;ABL2;AKT2;ALK;ANKK1;AURKA;AURKB;AURKC;AXL;BLK;BMP2K;BMPR1B;BMPR2;BRSK1;BRSK2;BTK;CAMK1;CAMK1D;CAMK1G;CAMK2A;CAMK2B;CAMK2D;CAMK2G;CAMK4;CAMKK1;CAMKK2;CDK14;CDK16;CDK17;CDK18;CDK3;CDK4;CDK5;CDK7;CDKL2;CDPK1;CHEK1;CHEK2;CHUK;CIT;CLK1;CLK2;CLK4;CSF1R;CSNK1A1;CSNK1A1L;CSNK1D;CSNK1E;CSNK1G1;CSNK1G2;CSNK1G3;CSNK2A1;CSNK2A1;CSNK2A3;CSNK2A2;DAPK1;DAPK2;DAPK3;DCLK1;DCLK2;DCLK3;DDR1;DDR2;DSTYK;DYR…
17.3	295897	910944	ALL.PO	5	SUNITINIB	PDGFR, KIT, VEGFR, FLT3, RET, CSF1R	8	0.03125	-2.45072	0.24383	0.1075	-2.91979	KIT;FLT3;RET;CSF1R;PDGFRA;PDGFRB;KDR	5329102	AAK1;ABL1;ABL2;AKT2;ALK;ANKK1;AURKA;AURKB;AURKC;AXL;BLK;BMP2K;BMPR1B;BMPR2;BRSK1;BRSK2;BTK;CAMK1;CAMK1D;CAMK1G;CAMK2A;CAMK2B;CAMK2D;CAMK2G;CAMK4;CAMKK1;CAMKK2;CDK14;CDK16;CDK17;CDK18;CDK3;CDK4;CDK5;CDK7;CDKL2;CDPK1;CHEK1;CHEK2;CHUK;CIT;CLK1;CLK2;CLK4;CSF1R;CSNK1A1;CSNK1A1L;CSNK1D;CSNK1E;CSNK1G1;CSNK1G2;CSNK1G3;CSNK2A1;CSNK2A1;CSNK2A3;CSNK2A2;DAPK1;DAPK2;DAPK3;DCLK1;DCLK2;DCLK3;DDR1;DDR2;DSTYK;DYR…
17.3	296741	910947	OCI.AML2	5	SUNITINIB	PDGFR, KIT, VEGFR, FLT3, RET, CSF1R	8	0.03125	0.283602	0.673737	0.035801	-1.2831	KIT;FLT3;RET;CSF1R;PDGFRA;PDGFRB;KDR	5329102	AAK1;ABL1;ABL2;AKT2;ALK;ANKK1;AURKA;AURKB;AURKC;AXL;BLK;BMP2K;BMPR1B;BMPR2;BRSK1;BRSK2;BTK;CAMK1;CAMK1D;CAMK1G;CAMK2A;CAMK2B;CAMK2D;CAMK2G;CAMK4;CAMKK1;CAMKK2;CDK14;CDK16;CDK17;CDK18;CDK3;CDK4;CDK5;CDK7;CDKL2;CDPK1;CHEK1;CHEK2;CHUK;CIT;CLK1;CLK2;CLK4;CSF1R;CSNK1A1;CSNK1A1L;CSNK1D;CSNK1E;CSNK1G1;CSNK1G2;CSNK1G3;CSNK2A1;CSNK2A1;CSNK2A3;CSNK2A2;DAPK1;DAPK2;DAPK3;DCLK1;DCLK2;DCLK3;DDR1;DDR2;DSTYK;DYR…
17.3	297308	910948	MFM.223	5	SUNITINIB	PDGFR, KIT, VEGFR, FLT3, RET, CSF1R	8	0.03125	4.74273	0.988421	0.037279	1.386	KIT;FLT3;RET;CSF1R;PDGFRA;PDGFRB;KDR	5329102	AAK1;ABL1;ABL2;AKT2;ALK;ANKK1;AURKA;AURKB;AURKC;AXL;BLK;BMP2K;BMPR1B;BMPR2;BRSK1;BRSK2;BTK;CAMK1;CAMK1D;CAMK1G;CAMK2A;CAMK2B;CAMK2D;CAMK2G;CAMK4;CAMKK1;CAMKK2;CDK14;CDK16;CDK17;CDK18;CDK3;CDK4;CDK5;CDK7;CDKL2;CDPK1;CHEK1;CHEK2;CHUK;CIT;CLK1;CLK2;CLK4;CSF1R;CSNK1A1;CSNK1A1L;CSNK1D;CSNK1E;CSNK1G1;CSNK1G2;CSNK1G3;CSNK2A1;CSNK2A1;CSNK2A3;CSNK2A2;DAPK1;DAPK2;DAPK3;DCLK1;DCLK2;DCLK3;DDR1;DDR2;DSTYK;DYR…
17.3	299327	917486	LS.1034	5	SUNITINIB	PDGFR, KIT, VEGFR, FLT3, RET, CSF1R	8	0.03125	4.02479	0.966816	0.047835	0.95626	KIT;FLT3;RET;CSF1R;PDGFRA;PDGFRB;KDR	5329102	AAK1;ABL1;ABL2;AKT2;ALK;ANKK1;AURKA;AURKB;AURKC;AXL;BLK;BMP2K;BMPR1B;BMPR2;BRSK1;BRSK2;BTK;CAMK1;CAMK1D;CAMK1G;CAMK2A;CAMK2B;CAMK2D;CAMK2G;CAMK4;CAMKK1;CAMKK2;CDK14;CDK16;CDK17;CDK18;CDK3;CDK4;CDK5;CDK7;CDKL2;CDPK1;CHEK1;CHEK2;CHUK;CIT;CLK1;CLK2;CLK4;CSF1R;CSNK1A1;CSNK1A1L;CSNK1D;CSNK1E;CSNK1G1;CSNK1G2;CSNK1G3;CSNK2A1;CSNK2A1;CSNK2A3;CSNK2A2;DAPK1;DAPK2;DAPK3;DCLK1;DCLK2;DCLK3;DDR1;DDR2;DSTYK;DYR…
17.3	301895	924106	CAL.148	5	SUNITINIB	PDGFR, KIT, VEGFR, FLT3, RET, CSF1R	8	0.03125	4.48192	0.989704	0.023613	1.22988	KIT;FLT3;RET;CSF1R;PDGFRA;PDGFRB;KDR	5329102	AAK1;ABL1;ABL2;AKT2;ALK;ANKK1;AURKA;AURKB;AURKC;AXL;BLK;BMP2K;BMPR1B;BMPR2;BRSK1;BRSK2;BTK;CAMK1;CAMK1D;CAMK1G;CAMK2A;CAMK2B;CAMK2D;CAMK2G;CAMK4;CAMKK1;CAMKK2;CDK14;CDK16;CDK17;CDK18;CDK3;CDK4;CDK5;CDK7;CDKL2;CDPK1;CHEK1;CHEK2;CHUK;CIT;CLK1;CLK2;CLK4;CSF1R;CSNK1A1;CSNK1A1L;CSNK1D;CSNK1E;CSNK1G1;CSNK1G2;CSNK1G3;CSNK2A1;CSNK2A1;CSNK2A3;CSNK2A2;DAPK1;DAPK2;DAPK3;DCLK1;DCLK2;DCLK3;DDR1;DDR2;DSTYK;DYR…
17.3	303358	924110	HDLM.2	5	SUNITINIB	PDGFR, KIT, VEGFR, FLT3, RET, CSF1R	8	0.03125	1.51129	0.82035	0.077351	-0.548246	KIT;FLT3;RET;CSF1R;PDGFRA;PDGFRB;KDR	5329102	AAK1;ABL1;ABL2;AKT2;ALK;ANKK1;AURKA;AURKB;AURKC;AXL;BLK;BMP2K;BMPR1B;BMPR2;BRSK1;BRSK2;BTK;CAMK1;CAMK1D;CAMK1G;CAMK2A;CAMK2B;CAMK2D;CAMK2G;CAMK4;CAMKK1;CAMKK2;CDK14;CDK16;CDK17;CDK18;CDK3;CDK4;CDK5;CDK7;CDKL2;CDPK1;CHEK1;CHEK2;CHUK;CIT;CLK1;CLK2;CLK4;CSF1R;CSNK1A1;CSNK1A1L;CSNK1D;CSNK1E;CSNK1G1;CSNK1G2;CSNK1G3;CSNK2A1;CSNK2A1;CSNK2A3;CSNK2A2;DAPK1;DAPK2;DAPK3;DCLK1;DCLK2;DCLK3;DDR1;DDR2;DSTYK;DYR…
17.3	304863	924186	KGN	5	SUNITINIB	PDGFR, KIT, VEGFR, FLT3, RET, CSF1R	8	0.03125	0.905132	0.721389	0.079675	-0.911075	KIT;FLT3;RET;CSF1R;PDGFRA;PDGFRB;KDR	5329102	AAK1;ABL1;ABL2;AKT2;ALK;ANKK1;AURKA;AURKB;AURKC;AXL;BLK;BMP2K;BMPR1B;BMPR2;BRSK1;BRSK2;BTK;CAMK1;CAMK1D;CAMK1G;CAMK2A;CAMK2B;CAMK2D;CAMK2G;CAMK4;CAMKK1;CAMKK2;CDK14;CDK16;CDK17;CDK18;CDK3;CDK4;CDK5;CDK7;CDKL2;CDPK1;CHEK1;CHEK2;CHUK;CIT;CLK1;CLK2;CLK4;CSF1R;CSNK1A1;CSNK1A1L;CSNK1D;CSNK1E;CSNK1G1;CSNK1G2;CSNK1G3;CSNK2A1;CSNK2A1;CSNK2A3;CSNK2A2;DAPK1;DAPK2;DAPK3;DCLK1;DCLK2;DCLK3;DDR1;DDR2;DSTYK;DYR…
17.3	305400	924187	KLE	5	SUNITINIB	PDGFR, KIT, VEGFR, FLT3, RET, CSF1R	8	0.03125	3.53423	0.910837	0.072474	0.662623	KIT;FLT3;RET;CSF1R;PDGFRA;PDGFRB;KDR	5329102	AAK1;ABL1;ABL2;AKT2;ALK;ANKK1;AURKA;AURKB;AURKC;AXL;BLK;BMP2K;BMPR1B;BMPR2;BRSK1;BRSK2;BTK;CAMK1;CAMK1D;CAMK1G;CAMK2A;CAMK2B;CAMK2D;CAMK2G;CAMK4;CAMKK1;CAMKK2;CDK14;CDK16;CDK17;CDK18;CDK3;CDK4;CDK5;CDK7;CDKL2;CDPK1;CHEK1;CHEK2;CHUK;CIT;CLK1;CLK2;CLK4;CSF1R;CSNK1A1;CSNK1A1L;CSNK1D;CSNK1E;CSNK1G1;CSNK1G2;CSNK1G3;CSNK2A1;CSNK2A1;CSNK2A3;CSNK2A2;DAPK1;DAPK2;DAPK3;DCLK1;DCLK2;DCLK3;DDR1;DDR2;DSTYK;DYR…
17.3	305929	924188	KNS.81.FD	5	SUNITINIB	PDGFR, KIT, VEGFR, FLT3, RET, CSF1R	8	0.03125	5.55248	0.981263	0.031907	1.87069	KIT;FLT3;RET;CSF1R;PDGFRA;PDGFRB;KDR	5329102	AAK1;ABL1;ABL2;AKT2;ALK;ANKK1;AURKA;AURKB;AURKC;AXL;BLK;BMP2K;BMPR1B;BMPR2;BRSK1;BRSK2;BTK;CAMK1;CAMK1D;CAMK1G;CAMK2A;CAMK2B;CAMK2D;CAMK2G;CAMK4;CAMKK1;CAMKK2;CDK14;CDK16;CDK17;CDK18;CDK3;CDK4;CDK5;CDK7;CDKL2;CDPK1;CHEK1;CHEK2;CHUK;CIT;CLK1;CLK2;CLK4;CSF1R;CSNK1A1;CSNK1A1L;CSNK1D;CSNK1E;CSNK1G1;CSNK1G2;CSNK1G3;CSNK2A1;CSNK2A1;CSNK2A3;CSNK2A2;DAPK1;DAPK2;DAPK3;DCLK1;DCLK2;DCLK3;DDR1;DDR2;DSTYK;DYR…
17.3	306262	924189	KP.N.RT.BM.1	5	SUNITINIB	PDGFR, KIT, VEGFR, FLT3, RET, CSF1R	8	0.03125	2.71983	0.887222	0.134042	0.175152	KIT;FLT3;RET;CSF1R;PDGFRA;PDGFRB;KDR	5329102	AAK1;ABL1;ABL2;AKT2;ALK;ANKK1;AURKA;AURKB;AURKC;AXL;BLK;BMP2K;BMPR1B;BMPR2;BRSK1;BRSK2;BTK;CAMK1;CAMK1D;CAMK1G;CAMK2A;CAMK2B;CAMK2D;CAMK2G;CAMK4;CAMKK1;CAMKK2;CDK14;CDK16;CDK17;CDK18;CDK3;CDK4;CDK5;CDK7;CDKL2;CDPK1;CHEK1;CHEK2;CHUK;CIT;CLK1;CLK2;CLK4;CSF1R;CSNK1A1;CSNK1A1L;CSNK1D;CSNK1E;CSNK1G1;CSNK1G2;CSNK1G3;CSNK2A1;CSNK2A1;CSNK2A3;CSNK2A2;DAPK1;DAPK2;DAPK3;DCLK1;DCLK2;DCLK3;DDR1;DDR2;DSTYK;DYR…
17.3	306288	924238	K5	5	SUNITINIB	PDGFR, KIT, VEGFR, FLT3, RET, CSF1R	8	0.03125	2.13235	0.887408	0.039287	-0.176496	KIT;FLT3;RET;CSF1R;PDGFRA;PDGFRB;KDR	5329102	AAK1;ABL1;ABL2;AKT2;ALK;ANKK1;AURKA;AURKB;AURKC;AXL;BLK;BMP2K;BMPR1B;BMPR2;BRSK1;BRSK2;BTK;CAMK1;CAMK1D;CAMK1G;CAMK2A;CAMK2B;CAMK2D;CAMK2G;CAMK4;CAMKK1;CAMKK2;CDK14;CDK16;CDK17;CDK18;CDK3;CDK4;CDK5;CDK7;CDKL2;CDPK1;CHEK1;CHEK2;CHUK;CIT;CLK1;CLK2;CLK4;CSF1R;CSNK1A1;CSNK1A1L;CSNK1D;CSNK1E;CSNK1G1;CSNK1G2;CSNK1G3;CSNK2A1;CSNK2A1;CSNK2A3;CSNK2A2;DAPK1;DAPK2;DAPK3;DCLK1;DCLK2;DCLK3;DDR1;DDR2;DSTYK;DYR…
17.3	306853	924239	L.363	5	SUNITINIB	PDGFR, KIT, VEGFR, FLT3, RET, CSF1R	8	0.03125	1.52879	0.843758	0.040483	-0.53777	KIT;FLT3;RET;CSF1R;PDGFRA;PDGFRB;KDR	5329102	AAK1;ABL1;ABL2;AKT2;ALK;ANKK1;AURKA;AURKB;AURKC;AXL;BLK;BMP2K;BMPR1B;BMPR2;BRSK1;BRSK2;BTK;CAMK1;CAMK1D;CAMK1G;CAMK2A;CAMK2B;CAMK2D;CAMK2G;CAMK4;CAMKK1;CAMKK2;CDK14;CDK16;CDK17;CDK18;CDK3;CDK4;CDK5;CDK7;CDKL2;CDPK1;CHEK1;CHEK2;CHUK;CIT;CLK1;CLK2;CLK4;CSF1R;CSNK1A1;CSNK1A1L;CSNK1D;CSNK1E;CSNK1G1;CSNK1G2;CSNK1G3;CSNK2A1;CSNK2A1;CSNK2A3;CSNK2A2;DAPK1;DAPK2;DAPK3;DCLK1;DCLK2;DCLK3;DDR1;DDR2;DSTYK;DYR…
17.3	307994	924242	NCI.H719	5	SUNITINIB	PDGFR, KIT, VEGFR, FLT3, RET, CSF1R	8	0.03125	2.88509	0.927995	0.049649	0.274069	KIT;FLT3;RET;CSF1R;PDGFRA;PDGFRB;KDR	5329102	AAK1;ABL1;ABL2;AKT2;ALK;ANKK1;AURKA;AURKB;AURKC;AXL;BLK;BMP2K;BMPR1B;BMPR2;BRSK1;BRSK2;BTK;CAMK1;CAMK1D;CAMK1G;CAMK2A;CAMK2B;CAMK2D;CAMK2G;CAMK4;CAMKK1;CAMKK2;CDK14;CDK16;CDK17;CDK18;CDK3;CDK4;CDK5;CDK7;CDKL2;CDPK1;CHEK1;CHEK2;CHUK;CIT;CLK1;CLK2;CLK4;CSF1R;CSNK1A1;CSNK1A1L;CSNK1D;CSNK1E;CSNK1G1;CSNK1G2;CSNK1G3;CSNK2A1;CSNK2A1;CSNK2A3;CSNK2A2;DAPK1;DAPK2;DAPK3;DCLK1;DCLK2;DCLK3;DDR1;DDR2;DSTYK;DYR…
17.3	308077	924244	NCI.H1975	5	SUNITINIB	PDGFR, KIT, VEGFR, FLT3, RET, CSF1R	8	0.03125	1.68011	0.81739	0.05004	-0.447196	KIT;FLT3;RET;CSF1R;PDGFRA;PDGFRB;KDR	5329102	AAK1;ABL1;ABL2;AKT2;ALK;ANKK1;AURKA;AURKB;AURKC;AXL;BLK;BMP2K;BMPR1B;BMPR2;BRSK1;BRSK2;BTK;CAMK1;CAMK1D;CAMK1G;CAMK2A;CAMK2B;CAMK2D;CAMK2G;CAMK4;CAMKK1;CAMKK2;CDK14;CDK16;CDK17;CDK18;CDK3;CDK4;CDK5;CDK7;CDKL2;CDPK1;CHEK1;CHEK2;CHUK;CIT;CLK1;CLK2;CLK4;CSF1R;CSNK1A1;CSNK1A1L;CSNK1D;CSNK1E;CSNK1G1;CSNK1G2;CSNK1G3;CSNK2A1;CSNK2A1;CSNK2A3;CSNK2A2;DAPK1;DAPK2;DAPK3;DCLK1;DCLK2;DCLK3;DDR1;DDR2;DSTYK;DYR…
17.3	308626	924246	NCI.H2107	5	SUNITINIB	PDGFR, KIT, VEGFR, FLT3, RET, CSF1R	8	0.03125	1.85579	0.831642	0.113226	-0.342041	KIT;FLT3;RET;CSF1R;PDGFRA;PDGFRB;KDR	5329102	AAK1;ABL1;ABL2;AKT2;ALK;ANKK1;AURKA;AURKB;AURKC;AXL;BLK;BMP2K;BMPR1B;BMPR2;BRSK1;BRSK2;BTK;CAMK1;CAMK1D;CAMK1G;CAMK2A;CAMK2B;CAMK2D;CAMK2G;CAMK4;CAMKK1;CAMKK2;CDK14;CDK16;CDK17;CDK18;CDK3;CDK4;CDK5;CDK7;CDKL2;CDPK1;CHEK1;CHEK2;CHUK;CIT;CLK1;CLK2;CLK4;CSF1R;CSNK1A1;CSNK1A1L;CSNK1D;CSNK1E;CSNK1G1;CSNK1G2;CSNK1G3;CSNK2A1;CSNK2A1;CSNK2A3;CSNK2A2;DAPK1;DAPK2;DAPK3;DCLK1;DCLK2;DCLK3;DDR1;DDR2;DSTYK;DYR…
17.3	308658	924247	SW954	5	SUNITINIB	PDGFR, KIT, VEGFR, FLT3, RET, CSF1R	8	0.03125	1.5661	0.822419	0.070531	-0.515441	KIT;FLT3;RET;CSF1R;PDGFRA;PDGFRB;KDR	5329102	AAK1;ABL1;ABL2;AKT2;ALK;ANKK1;AURKA;AURKB;AURKC;AXL;BLK;BMP2K;BMPR1B;BMPR2;BRSK1;BRSK2;BTK;CAMK1;CAMK1D;CAMK1G;CAMK2A;CAMK2B;CAMK2D;CAMK2G;CAMK4;CAMKK1;CAMKK2;CDK14;CDK16;CDK17;CDK18;CDK3;CDK4;CDK5;CDK7;CDKL2;CDPK1;CHEK1;CHEK2;CHUK;CIT;CLK1;CLK2;CLK4;CSF1R;CSNK1A1;CSNK1A1L;CSNK1D;CSNK1E;CSNK1G1;CSNK1G2;CSNK1G3;CSNK2A1;CSNK2A1;CSNK2A3;CSNK2A2;DAPK1;DAPK2;DAPK3;DCLK1;DCLK2;DCLK3;DDR1;DDR2;DSTYK;DYR…
17.3	308978	924248	TE.441.T	5	SUNITINIB	PDGFR, KIT, VEGFR, FLT3, RET, CSF1R	8	0.03125	3.58769	0.96894	0.031407	0.694625	KIT;FLT3;RET;CSF1R;PDGFRA;PDGFRB;KDR	5329102	AAK1;ABL1;ABL2;AKT2;ALK;ANKK1;AURKA;AURKB;AURKC;AXL;BLK;BMP2K;BMPR1B;BMPR2;BRSK1;BRSK2;BTK;CAMK1;CAMK1D;CAMK1G;CAMK2A;CAMK2B;CAMK2D;CAMK2G;CAMK4;CAMKK1;CAMKK2;CDK14;CDK16;CDK17;CDK18;CDK3;CDK4;CDK5;CDK7;CDKL2;CDPK1;CHEK1;CHEK2;CHUK;CIT;CLK1;CLK2;CLK4;CSF1R;CSNK1A1;CSNK1A1L;CSNK1D;CSNK1E;CSNK1G1;CSNK1G2;CSNK1G3;CSNK2A1;CSNK2A1;CSNK2A3;CSNK2A2;DAPK1;DAPK2;DAPK3;DCLK1;DCLK2;DCLK3;DDR1;DDR2;DSTYK;DYR…
17.3	309858	925339	MMAC.SF	5	SUNITINIB	PDGFR, KIT, VEGFR, FLT3, RET, CSF1R	8	0.03125	1.95234	0.856769	0.079424	-0.284248	KIT;FLT3;RET;CSF1R;PDGFRA;PDGFRB;KDR	5329102	AAK1;ABL1;ABL2;AKT2;ALK;ANKK1;AURKA;AURKB;AURKC;AXL;BLK;BMP2K;BMPR1B;BMPR2;BRSK1;BRSK2;BTK;CAMK1;CAMK1D;CAMK1G;CAMK2A;CAMK2B;CAMK2D;CAMK2G;CAMK4;CAMKK1;CAMKK2;CDK14;CDK16;CDK17;CDK18;CDK3;CDK4;CDK5;CDK7;CDKL2;CDPK1;CHEK1;CHEK2;CHUK;CIT;CLK1;CLK2;CLK4;CSF1R;CSNK1A1;CSNK1A1L;CSNK1D;CSNK1E;CSNK1G1;CSNK1G2;CSNK1G3;CSNK2A1;CSNK2A1;CSNK2A3;CSNK2A2;DAPK1;DAPK2;DAPK3;DCLK1;DCLK2;DCLK3;DDR1;DDR2;DSTYK;DYR…
17.3	311216	925342	NBSUSSR	5	SUNITINIB	PDGFR, KIT, VEGFR, FLT3, RET, CSF1R	8	0.03125	0.110059	0.632748	0.058512	-1.38698	KIT;FLT3;RET;CSF1R;PDGFRA;PDGFRB;KDR	5329102	AAK1;ABL1;ABL2;AKT2;ALK;ANKK1;AURKA;AURKB;AURKC;AXL;BLK;BMP2K;BMPR1B;BMPR2;BRSK1;BRSK2;BTK;CAMK1;CAMK1D;CAMK1G;CAMK2A;CAMK2B;CAMK2D;CAMK2G;CAMK4;CAMKK1;CAMKK2;CDK14;CDK16;CDK17;CDK18;CDK3;CDK4;CDK5;CDK7;CDKL2;CDPK1;CHEK1;CHEK2;CHUK;CIT;CLK1;CLK2;CLK4;CSF1R;CSNK1A1;CSNK1A1L;CSNK1D;CSNK1E;CSNK1G1;CSNK1G2;CSNK1G3;CSNK2A1;CSNK2A1;CSNK2A3;CSNK2A2;DAPK1;DAPK2;DAPK3;DCLK1;DCLK2;DCLK3;DDR1;DDR2;DSTYK;DYR…
17.3	311550	925343	MFH.INO	5	SUNITINIB	PDGFR, KIT, VEGFR, FLT3, RET, CSF1R	8	0.03125	3.60202	0.946798	0.155047	0.703199	KIT;FLT3;RET;CSF1R;PDGFRA;PDGFRB;KDR	5329102	AAK1;ABL1;ABL2;AKT2;ALK;ANKK1;AURKA;AURKB;AURKC;AXL;BLK;BMP2K;BMPR1B;BMPR2;BRSK1;BRSK2;BTK;CAMK1;CAMK1D;CAMK1G;CAMK2A;CAMK2B;CAMK2D;CAMK2G;CAMK4;CAMKK1;CAMKK2;CDK14;CDK16;CDK17;CDK18;CDK3;CDK4;CDK5;CDK7;CDKL2;CDPK1;CHEK1;CHEK2;CHUK;CIT;CLK1;CLK2;CLK4;CSF1R;CSNK1A1;CSNK1A1L;CSNK1D;CSNK1E;CSNK1G1;CSNK1G2;CSNK1G3;CSNK2A1;CSNK2A1;CSNK2A3;CSNK2A2;DAPK1;DAPK2;DAPK3;DCLK1;DCLK2;DCLK3;DDR1;DDR2;DSTYK;DYR…
17.3	312081	925345	NOS.1	5	SUNITINIB	PDGFR, KIT, VEGFR, FLT3, RET, CSF1R	8	0.03125	-3.14956	0.183344	0.100842	-3.33809	KIT;FLT3;RET;CSF1R;PDGFRA;PDGFRB;KDR	5329102	AAK1;ABL1;ABL2;AKT2;ALK;ANKK1;AURKA;AURKB;AURKC;AXL;BLK;BMP2K;BMPR1B;BMPR2;BRSK1;BRSK2;BTK;CAMK1;CAMK1D;CAMK1G;CAMK2A;CAMK2B;CAMK2D;CAMK2G;CAMK4;CAMKK1;CAMKK2;CDK14;CDK16;CDK17;CDK18;CDK3;CDK4;CDK5;CDK7;CDKL2;CDPK1;CHEK1;CHEK2;CHUK;CIT;CLK1;CLK2;CLK4;CSF1R;CSNK1A1;CSNK1A1L;CSNK1D;CSNK1E;CSNK1G1;CSNK1G2;CSNK1G3;CSNK2A1;CSNK2A1;CSNK2A3;CSNK2A2;DAPK1;DAPK2;DAPK3;DCLK1;DCLK2;DCLK3;DDR1;DDR2;DSTYK;DYR…
17.3	314221	930082	RL95.2	5	SUNITINIB	PDGFR, KIT, VEGFR, FLT3, RET, CSF1R	8	0.03125	0.830005	0.732519	0.122102	-0.956043	KIT;FLT3;RET;CSF1R;PDGFRA;PDGFRB;KDR	5329102	AAK1;ABL1;ABL2;AKT2;ALK;ANKK1;AURKA;AURKB;AURKC;AXL;BLK;BMP2K;BMPR1B;BMPR2;BRSK1;BRSK2;BTK;CAMK1;CAMK1D;CAMK1G;CAMK2A;CAMK2B;CAMK2D;CAMK2G;CAMK4;CAMKK1;CAMKK2;CDK14;CDK16;CDK17;CDK18;CDK3;CDK4;CDK5;CDK7;CDKL2;CDPK1;CHEK1;CHEK2;CHUK;CIT;CLK1;CLK2;CLK4;CSF1R;CSNK1A1;CSNK1A1L;CSNK1D;CSNK1E;CSNK1G1;CSNK1G2;CSNK1G3;CSNK2A1;CSNK2A1;CSNK2A3;CSNK2A2;DAPK1;DAPK2;DAPK3;DCLK1;DCLK2;DCLK3;DDR1;DDR2;DSTYK;DYR…
17.3	317023	946353	TE.9	5	SUNITINIB	PDGFR, KIT, VEGFR, FLT3, RET, CSF1R	8	0.03125	3.19164	0.943422	0.027088	0.457559	KIT;FLT3;RET;CSF1R;PDGFRA;PDGFRB;KDR	5329102	AAK1;ABL1;ABL2;AKT2;ALK;ANKK1;AURKA;AURKB;AURKC;AXL;BLK;BMP2K;BMPR1B;BMPR2;BRSK1;BRSK2;BTK;CAMK1;CAMK1D;CAMK1G;CAMK2A;CAMK2B;CAMK2D;CAMK2G;CAMK4;CAMKK1;CAMKK2;CDK14;CDK16;CDK17;CDK18;CDK3;CDK4;CDK5;CDK7;CDKL2;CDPK1;CHEK1;CHEK2;CHUK;CIT;CLK1;CLK2;CLK4;CSF1R;CSNK1A1;CSNK1A1L;CSNK1D;CSNK1E;CSNK1G1;CSNK1G2;CSNK1G3;CSNK2A1;CSNK2A1;CSNK2A3;CSNK2A2;DAPK1;DAPK2;DAPK3;DCLK1;DCLK2;DCLK3;DDR1;DDR2;DSTYK;DYR…
17.3	317601	946354	TE.11	5	SUNITINIB	PDGFR, KIT, VEGFR, FLT3, RET, CSF1R	8	0.03125	0.574598	0.704535	0.100545	-1.10892	KIT;FLT3;RET;CSF1R;PDGFRA;PDGFRB;KDR	5329102	AAK1;ABL1;ABL2;AKT2;ALK;ANKK1;AURKA;AURKB;AURKC;AXL;BLK;BMP2K;BMPR1B;BMPR2;BRSK1;BRSK2;BTK;CAMK1;CAMK1D;CAMK1G;CAMK2A;CAMK2B;CAMK2D;CAMK2G;CAMK4;CAMKK1;CAMKK2;CDK14;CDK16;CDK17;CDK18;CDK3;CDK4;CDK5;CDK7;CDKL2;CDPK1;CHEK1;CHEK2;CHUK;CIT;CLK1;CLK2;CLK4;CSF1R;CSNK1A1;CSNK1A1L;CSNK1D;CSNK1E;CSNK1G1;CSNK1G2;CSNK1G3;CSNK2A1;CSNK2A1;CSNK2A3;CSNK2A2;DAPK1;DAPK2;DAPK3;DCLK1;DCLK2;DCLK3;DDR1;DDR2;DSTYK;DYR…
17.3	317922	946355	TE.6	5	SUNITINIB	PDGFR, KIT, VEGFR, FLT3, RET, CSF1R	8	0.03125	3.83725	0.95588	0.037489	0.844003	KIT;FLT3;RET;CSF1R;PDGFRA;PDGFRB;KDR	5329102	AAK1;ABL1;ABL2;AKT2;ALK;ANKK1;AURKA;AURKB;AURKC;AXL;BLK;BMP2K;BMPR1B;BMPR2;BRSK1;BRSK2;BTK;CAMK1;CAMK1D;CAMK1G;CAMK2A;CAMK2B;CAMK2D;CAMK2G;CAMK4;CAMKK1;CAMKK2;CDK14;CDK16;CDK17;CDK18;CDK3;CDK4;CDK5;CDK7;CDKL2;CDPK1;CHEK1;CHEK2;CHUK;CIT;CLK1;CLK2;CLK4;CSF1R;CSNK1A1;CSNK1A1L;CSNK1D;CSNK1E;CSNK1G1;CSNK1G2;CSNK1G3;CSNK2A1;CSNK2A1;CSNK2A3;CSNK2A2;DAPK1;DAPK2;DAPK3;DCLK1;DCLK2;DCLK3;DDR1;DDR2;DSTYK;DYR…
17.3	318466	946356	TE.12	5	SUNITINIB	PDGFR, KIT, VEGFR, FLT3, RET, CSF1R	8	0.03125	-0.165589	0.576224	0.071584	-1.55198	KIT;FLT3;RET;CSF1R;PDGFRA;PDGFRB;KDR	5329102	AAK1;ABL1;ABL2;AKT2;ALK;ANKK1;AURKA;AURKB;AURKC;AXL;BLK;BMP2K;BMPR1B;BMPR2;BRSK1;BRSK2;BTK;CAMK1;CAMK1D;CAMK1G;CAMK2A;CAMK2B;CAMK2D;CAMK2G;CAMK4;CAMKK1;CAMKK2;CDK14;CDK16;CDK17;CDK18;CDK3;CDK4;CDK5;CDK7;CDKL2;CDPK1;CHEK1;CHEK2;CHUK;CIT;CLK1;CLK2;CLK4;CSF1R;CSNK1A1;CSNK1A1L;CSNK1D;CSNK1E;CSNK1G1;CSNK1G2;CSNK1G3;CSNK2A1;CSNK2A1;CSNK2A3;CSNK2A2;DAPK1;DAPK2;DAPK3;DCLK1;DCLK2;DCLK3;DDR1;DDR2;DSTYK;DYR…
17.3	319265	946358	YT	5	SUNITINIB	PDGFR, KIT, VEGFR, FLT3, RET, CSF1R	8	0.03125	2.64893	0.947095	0.079583	0.132711	KIT;FLT3;RET;CSF1R;PDGFRA;PDGFRB;KDR	5329102	AAK1;ABL1;ABL2;AKT2;ALK;ANKK1;AURKA;AURKB;AURKC;AXL;BLK;BMP2K;BMPR1B;BMPR2;BRSK1;BRSK2;BTK;CAMK1;CAMK1D;CAMK1G;CAMK2A;CAMK2B;CAMK2D;CAMK2G;CAMK4;CAMKK1;CAMKK2;CDK14;CDK16;CDK17;CDK18;CDK3;CDK4;CDK5;CDK7;CDKL2;CDPK1;CHEK1;CHEK2;CHUK;CIT;CLK1;CLK2;CLK4;CSF1R;CSNK1A1;CSNK1A1L;CSNK1D;CSNK1E;CSNK1G1;CSNK1G2;CSNK1G3;CSNK2A1;CSNK2A1;CSNK2A3;CSNK2A2;DAPK1;DAPK2;DAPK3;DCLK1;DCLK2;DCLK3;DDR1;DDR2;DSTYK;DYR…
17.3	319796	946359	BT.474	5	SUNITINIB	PDGFR, KIT, VEGFR, FLT3, RET, CSF1R	8	0.03125	4.76843	0.981347	0.032596	1.40138	KIT;FLT3;RET;CSF1R;PDGFRA;PDGFRB;KDR	5329102	AAK1;ABL1;ABL2;AKT2;ALK;ANKK1;AURKA;AURKB;AURKC;AXL;BLK;BMP2K;BMPR1B;BMPR2;BRSK1;BRSK2;BTK;CAMK1;CAMK1D;CAMK1G;CAMK2A;CAMK2B;CAMK2D;CAMK2G;CAMK4;CAMKK1;CAMKK2;CDK14;CDK16;CDK17;CDK18;CDK3;CDK4;CDK5;CDK7;CDKL2;CDPK1;CHEK1;CHEK2;CHUK;CIT;CLK1;CLK2;CLK4;CSF1R;CSNK1A1;CSNK1A1L;CSNK1D;CSNK1E;CSNK1G1;CSNK1G2;CSNK1G3;CSNK2A1;CSNK2A1;CSNK2A3;CSNK2A2;DAPK1;DAPK2;DAPK3;DCLK1;DCLK2;DCLK3;DDR1;DDR2;DSTYK;DYR…
17.3	321326	946363	KP.N.YS	5	SUNITINIB	PDGFR, KIT, VEGFR, FLT3, RET, CSF1R	8	0.03125	3.25299	0.934914	0.048622	0.494283	KIT;FLT3;RET;CSF1R;PDGFRA;PDGFRB;KDR	5329102	AAK1;ABL1;ABL2;AKT2;ALK;ANKK1;AURKA;AURKB;AURKC;AXL;BLK;BMP2K;BMPR1B;BMPR2;BRSK1;BRSK2;BTK;CAMK1;CAMK1D;CAMK1G;CAMK2A;CAMK2B;CAMK2D;CAMK2G;CAMK4;CAMKK1;CAMKK2;CDK14;CDK16;CDK17;CDK18;CDK3;CDK4;CDK5;CDK7;CDKL2;CDPK1;CHEK1;CHEK2;CHUK;CIT;CLK1;CLK2;CLK4;CSF1R;CSNK1A1;CSNK1A1L;CSNK1D;CSNK1E;CSNK1G1;CSNK1G2;CSNK1G3;CSNK2A1;CSNK2A1;CSNK2A3;CSNK2A2;DAPK1;DAPK2;DAPK3;DCLK1;DCLK2;DCLK3;DDR1;DDR2;DSTYK;DYR…
17.3	321491	946367	D.247MG	5	SUNITINIB	PDGFR, KIT, VEGFR, FLT3, RET, CSF1R	8	0.03125	3.55066	0.926674	0.091608	0.672461	KIT;FLT3;RET;CSF1R;PDGFRA;PDGFRB;KDR	5329102	AAK1;ABL1;ABL2;AKT2;ALK;ANKK1;AURKA;AURKB;AURKC;AXL;BLK;BMP2K;BMPR1B;BMPR2;BRSK1;BRSK2;BTK;CAMK1;CAMK1D;CAMK1G;CAMK2A;CAMK2B;CAMK2D;CAMK2G;CAMK4;CAMKK1;CAMKK2;CDK14;CDK16;CDK17;CDK18;CDK3;CDK4;CDK5;CDK7;CDKL2;CDPK1;CHEK1;CHEK2;CHUK;CIT;CLK1;CLK2;CLK4;CSF1R;CSNK1A1;CSNK1A1L;CSNK1D;CSNK1E;CSNK1G1;CSNK1G2;CSNK1G3;CSNK2A1;CSNK2A1;CSNK2A3;CSNK2A2;DAPK1;DAPK2;DAPK3;DCLK1;DCLK2;DCLK3;DDR1;DDR2;DSTYK;DYR…
17.3	321803	946368	D.263MG	5	SUNITINIB	PDGFR, KIT, VEGFR, FLT3, RET, CSF1R	8	0.03125	4.40225	0.968081	0.029052	1.18219	KIT;FLT3;RET;CSF1R;PDGFRA;PDGFRB;KDR	5329102	AAK1;ABL1;ABL2;AKT2;ALK;ANKK1;AURKA;AURKB;AURKC;AXL;BLK;BMP2K;BMPR1B;BMPR2;BRSK1;BRSK2;BTK;CAMK1;CAMK1D;CAMK1G;CAMK2A;CAMK2B;CAMK2D;CAMK2G;CAMK4;CAMKK1;CAMKK2;CDK14;CDK16;CDK17;CDK18;CDK3;CDK4;CDK5;CDK7;CDKL2;CDPK1;CHEK1;CHEK2;CHUK;CIT;CLK1;CLK2;CLK4;CSF1R;CSNK1A1;CSNK1A1L;CSNK1D;CSNK1E;CSNK1G1;CSNK1G2;CSNK1G3;CSNK2A1;CSNK2A1;CSNK2A3;CSNK2A2;DAPK1;DAPK2;DAPK3;DCLK1;DCLK2;DCLK3;DDR1;DDR2;DSTYK;DYR…
17.3	322381	946369	D.336MG	5	SUNITINIB	PDGFR, KIT, VEGFR, FLT3, RET, CSF1R	8	0.03125	4.25422	0.959201	0.122909	1.09359	KIT;FLT3;RET;CSF1R;PDGFRA;PDGFRB;KDR	5329102	AAK1;ABL1;ABL2;AKT2;ALK;ANKK1;AURKA;AURKB;AURKC;AXL;BLK;BMP2K;BMPR1B;BMPR2;BRSK1;BRSK2;BTK;CAMK1;CAMK1D;CAMK1G;CAMK2A;CAMK2B;CAMK2D;CAMK2G;CAMK4;CAMKK1;CAMKK2;CDK14;CDK16;CDK17;CDK18;CDK3;CDK4;CDK5;CDK7;CDKL2;CDPK1;CHEK1;CHEK2;CHUK;CIT;CLK1;CLK2;CLK4;CSF1R;CSNK1A1;CSNK1A1L;CSNK1D;CSNK1E;CSNK1G1;CSNK1G2;CSNK1G3;CSNK2A1;CSNK2A1;CSNK2A3;CSNK2A2;DAPK1;DAPK2;DAPK3;DCLK1;DCLK2;DCLK3;DDR1;DDR2;DSTYK;DYR…
17.3	323495	946373	D.502MG	5	SUNITINIB	PDGFR, KIT, VEGFR, FLT3, RET, CSF1R	8	0.03125	5.8209	0.97691	0.040354	2.03136	KIT;FLT3;RET;CSF1R;PDGFRA;PDGFRB;KDR	5329102	AAK1;ABL1;ABL2;AKT2;ALK;ANKK1;AURKA;AURKB;AURKC;AXL;BLK;BMP2K;BMPR1B;BMPR2;BRSK1;BRSK2;BTK;CAMK1;CAMK1D;CAMK1G;CAMK2A;CAMK2B;CAMK2D;CAMK2G;CAMK4;CAMKK1;CAMKK2;CDK14;CDK16;CDK17;CDK18;CDK3;CDK4;CDK5;CDK7;CDKL2;CDPK1;CHEK1;CHEK2;CHUK;CIT;CLK1;CLK2;CLK4;CSF1R;CSNK1A1;CSNK1A1L;CSNK1D;CSNK1E;CSNK1G1;CSNK1G2;CSNK1G3;CSNK2A1;CSNK2A1;CSNK2A3;CSNK2A2;DAPK1;DAPK2;DAPK3;DCLK1;DCLK2;DCLK3;DDR1;DDR2;DSTYK;DYR…
17.3	324559	949088	CTB.1	5	SUNITINIB	PDGFR, KIT, VEGFR, FLT3, RET, CSF1R	8	0.03125	2.34936	0.854118	0.029762	-0.0466	KIT;FLT3;RET;CSF1R;PDGFRA;PDGFRB;KDR	5329102	AAK1;ABL1;ABL2;AKT2;ALK;ANKK1;AURKA;AURKB;AURKC;AXL;BLK;BMP2K;BMPR1B;BMPR2;BRSK1;BRSK2;BTK;CAMK1;CAMK1D;CAMK1G;CAMK2A;CAMK2B;CAMK2D;CAMK2G;CAMK4;CAMKK1;CAMKK2;CDK14;CDK16;CDK17;CDK18;CDK3;CDK4;CDK5;CDK7;CDKL2;CDPK1;CHEK1;CHEK2;CHUK;CIT;CLK1;CLK2;CLK4;CSF1R;CSNK1A1;CSNK1A1L;CSNK1D;CSNK1E;CSNK1G1;CSNK1G2;CSNK1G3;CSNK2A1;CSNK2A1;CSNK2A3;CSNK2A2;DAPK1;DAPK2;DAPK3;DCLK1;DCLK2;DCLK3;DDR1;DDR2;DSTYK;DYR…
17.3	325364	949092	CP67.MEL	5	SUNITINIB	PDGFR, KIT, VEGFR, FLT3, RET, CSF1R	8	0.03125	2.62381	0.838897	0.202007	0.117674	KIT;FLT3;RET;CSF1R;PDGFRA;PDGFRB;KDR	5329102	AAK1;ABL1;ABL2;AKT2;ALK;ANKK1;AURKA;AURKB;AURKC;AXL;BLK;BMP2K;BMPR1B;BMPR2;BRSK1;BRSK2;BTK;CAMK1;CAMK1D;CAMK1G;CAMK2A;CAMK2B;CAMK2D;CAMK2G;CAMK4;CAMKK1;CAMKK2;CDK14;CDK16;CDK17;CDK18;CDK3;CDK4;CDK5;CDK7;CDKL2;CDPK1;CHEK1;CHEK2;CHUK;CIT;CLK1;CLK2;CLK4;CSF1R;CSNK1A1;CSNK1A1L;CSNK1D;CSNK1E;CSNK1G1;CSNK1G2;CSNK1G3;CSNK2A1;CSNK2A1;CSNK2A3;CSNK2A2;DAPK1;DAPK2;DAPK3;DCLK1;DCLK2;DCLK3;DDR1;DDR2;DSTYK;DYR…
17.3	326418	949153	HAL.01	5	SUNITINIB	PDGFR, KIT, VEGFR, FLT3, RET, CSF1R	8	0.03125	0.722364	0.730276	0.067071	-1.02047	KIT;FLT3;RET;CSF1R;PDGFRA;PDGFRB;KDR	5329102	AAK1;ABL1;ABL2;AKT2;ALK;ANKK1;AURKA;AURKB;AURKC;AXL;BLK;BMP2K;BMPR1B;BMPR2;BRSK1;BRSK2;BTK;CAMK1;CAMK1D;CAMK1G;CAMK2A;CAMK2B;CAMK2D;CAMK2G;CAMK4;CAMKK1;CAMKK2;CDK14;CDK16;CDK17;CDK18;CDK3;CDK4;CDK5;CDK7;CDKL2;CDPK1;CHEK1;CHEK2;CHUK;CIT;CLK1;CLK2;CLK4;CSF1R;CSNK1A1;CSNK1A1L;CSNK1D;CSNK1E;CSNK1G1;CSNK1G2;CSNK1G3;CSNK2A1;CSNK2A1;CSNK2A3;CSNK2A2;DAPK1;DAPK2;DAPK3;DCLK1;DCLK2;DCLK3;DDR1;DDR2;DSTYK;DYR…
17.3	326989	949154	OMC.1	5	SUNITINIB	PDGFR, KIT, VEGFR, FLT3, RET, CSF1R	8	0.03125	3.38941	0.951904	0.055894	0.575938	KIT;FLT3;RET;CSF1R;PDGFRA;PDGFRB;KDR	5329102	AAK1;ABL1;ABL2;AKT2;ALK;ANKK1;AURKA;AURKB;AURKC;AXL;BLK;BMP2K;BMPR1B;BMPR2;BRSK1;BRSK2;BTK;CAMK1;CAMK1D;CAMK1G;CAMK2A;CAMK2B;CAMK2D;CAMK2G;CAMK4;CAMKK1;CAMKK2;CDK14;CDK16;CDK17;CDK18;CDK3;CDK4;CDK5;CDK7;CDKL2;CDPK1;CHEK1;CHEK2;CHUK;CIT;CLK1;CLK2;CLK4;CSF1R;CSNK1A1;CSNK1A1L;CSNK1D;CSNK1E;CSNK1G1;CSNK1G2;CSNK1G3;CSNK2A1;CSNK2A1;CSNK2A3;CSNK2A2;DAPK1;DAPK2;DAPK3;DCLK1;DCLK2;DCLK3;DDR1;DDR2;DSTYK;DYR…
17.3	327318	949155	ES8	5	SUNITINIB	PDGFR, KIT, VEGFR, FLT3, RET, CSF1R	8	0.03125	1.86976	0.868709	0.182051	-0.333676	KIT;FLT3;RET;CSF1R;PDGFRA;PDGFRB;KDR	5329102	AAK1;ABL1;ABL2;AKT2;ALK;ANKK1;AURKA;AURKB;AURKC;AXL;BLK;BMP2K;BMPR1B;BMPR2;BRSK1;BRSK2;BTK;CAMK1;CAMK1D;CAMK1G;CAMK2A;CAMK2B;CAMK2D;CAMK2G;CAMK4;CAMKK1;CAMKK2;CDK14;CDK16;CDK17;CDK18;CDK3;CDK4;CDK5;CDK7;CDKL2;CDPK1;CHEK1;CHEK2;CHUK;CIT;CLK1;CLK2;CLK4;CSF1R;CSNK1A1;CSNK1A1L;CSNK1D;CSNK1E;CSNK1G1;CSNK1G2;CSNK1G3;CSNK2A1;CSNK2A1;CSNK2A3;CSNK2A2;DAPK1;DAPK2;DAPK3;DCLK1;DCLK2;DCLK3;DDR1;DDR2;DSTYK;DYR…
17.3	327889	949156	ES4	5	SUNITINIB	PDGFR, KIT, VEGFR, FLT3, RET, CSF1R	8	0.03125	1.25732	0.770003	0.092253	-0.700267	KIT;FLT3;RET;CSF1R;PDGFRA;PDGFRB;KDR	5329102	AAK1;ABL1;ABL2;AKT2;ALK;ANKK1;AURKA;AURKB;AURKC;AXL;BLK;BMP2K;BMPR1B;BMPR2;BRSK1;BRSK2;BTK;CAMK1;CAMK1D;CAMK1G;CAMK2A;CAMK2B;CAMK2D;CAMK2G;CAMK4;CAMKK1;CAMKK2;CDK14;CDK16;CDK17;CDK18;CDK3;CDK4;CDK5;CDK7;CDKL2;CDPK1;CHEK1;CHEK2;CHUK;CIT;CLK1;CLK2;CLK4;CSF1R;CSNK1A1;CSNK1A1L;CSNK1D;CSNK1E;CSNK1G1;CSNK1G2;CSNK1G3;CSNK2A1;CSNK2A1;CSNK2A3;CSNK2A2;DAPK1;DAPK2;DAPK3;DCLK1;DCLK2;DCLK3;DDR1;DDR2;DSTYK;DYR…
17.3	328431	949157	ES6	5	SUNITINIB	PDGFR, KIT, VEGFR, FLT3, RET, CSF1R	8	0.03125	-0.079706	0.587729	0.155893	-1.50057	KIT;FLT3;RET;CSF1R;PDGFRA;PDGFRB;KDR	5329102	AAK1;ABL1;ABL2;AKT2;ALK;ANKK1;AURKA;AURKB;AURKC;AXL;BLK;BMP2K;BMPR1B;BMPR2;BRSK1;BRSK2;BTK;CAMK1;CAMK1D;CAMK1G;CAMK2A;CAMK2B;CAMK2D;CAMK2G;CAMK4;CAMKK1;CAMKK2;CDK14;CDK16;CDK17;CDK18;CDK3;CDK4;CDK5;CDK7;CDKL2;CDPK1;CHEK1;CHEK2;CHUK;CIT;CLK1;CLK2;CLK4;CSF1R;CSNK1A1;CSNK1A1L;CSNK1D;CSNK1E;CSNK1G1;CSNK1G2;CSNK1G3;CSNK2A1;CSNK2A1;CSNK2A3;CSNK2A2;DAPK1;DAPK2;DAPK3;DCLK1;DCLK2;DCLK3;DDR1;DDR2;DSTYK;DYR…
17.3	329007	949158	ES1	5	SUNITINIB	PDGFR, KIT, VEGFR, FLT3, RET, CSF1R	8	0.03125	2.35761	0.901439	0.033081	-0.041663	KIT;FLT3;RET;CSF1R;PDGFRA;PDGFRB;KDR	5329102	AAK1;ABL1;ABL2;AKT2;ALK;ANKK1;AURKA;AURKB;AURKC;AXL;BLK;BMP2K;BMPR1B;BMPR2;BRSK1;BRSK2;BTK;CAMK1;CAMK1D;CAMK1G;CAMK2A;CAMK2B;CAMK2D;CAMK2G;CAMK4;CAMKK1;CAMKK2;CDK14;CDK16;CDK17;CDK18;CDK3;CDK4;CDK5;CDK7;CDKL2;CDPK1;CHEK1;CHEK2;CHUK;CIT;CLK1;CLK2;CLK4;CSF1R;CSNK1A1;CSNK1A1L;CSNK1D;CSNK1E;CSNK1G1;CSNK1G2;CSNK1G3;CSNK2A1;CSNK2A1;CSNK2A3;CSNK2A2;DAPK1;DAPK2;DAPK3;DCLK1;DCLK2;DCLK3;DDR1;DDR2;DSTYK;DYR…
17.3	330079	949161	EW.3	5	SUNITINIB	PDGFR, KIT, VEGFR, FLT3, RET, CSF1R	8	0.03125	2.25527	0.87096	0.05506	-0.102921	KIT;FLT3;RET;CSF1R;PDGFRA;PDGFRB;KDR	5329102	AAK1;ABL1;ABL2;AKT2;ALK;ANKK1;AURKA;AURKB;AURKC;AXL;BLK;BMP2K;BMPR1B;BMPR2;BRSK1;BRSK2;BTK;CAMK1;CAMK1D;CAMK1G;CAMK2A;CAMK2B;CAMK2D;CAMK2G;CAMK4;CAMKK1;CAMKK2;CDK14;CDK16;CDK17;CDK18;CDK3;CDK4;CDK5;CDK7;CDKL2;CDPK1;CHEK1;CHEK2;CHUK;CIT;CLK1;CLK2;CLK4;CSF1R;CSNK1A1;CSNK1A1L;CSNK1D;CSNK1E;CSNK1G1;CSNK1G2;CSNK1G3;CSNK2A1;CSNK2A1;CSNK2A3;CSNK2A2;DAPK1;DAPK2;DAPK3;DCLK1;DCLK2;DCLK3;DDR1;DDR2;DSTYK;DYR…
17.3	330650	949162	EW.12	5	SUNITINIB	PDGFR, KIT, VEGFR, FLT3, RET, CSF1R	8	0.03125	6.17984	0.972668	0.061643	2.24621	KIT;FLT3;RET;CSF1R;PDGFRA;PDGFRB;KDR	5329102	AAK1;ABL1;ABL2;AKT2;ALK;ANKK1;AURKA;AURKB;AURKC;AXL;BLK;BMP2K;BMPR1B;BMPR2;BRSK1;BRSK2;BTK;CAMK1;CAMK1D;CAMK1G;CAMK2A;CAMK2B;CAMK2D;CAMK2G;CAMK4;CAMKK1;CAMKK2;CDK14;CDK16;CDK17;CDK18;CDK3;CDK4;CDK5;CDK7;CDKL2;CDPK1;CHEK1;CHEK2;CHUK;CIT;CLK1;CLK2;CLK4;CSF1R;CSNK1A1;CSNK1A1L;CSNK1D;CSNK1E;CSNK1G1;CSNK1G2;CSNK1G3;CSNK2A1;CSNK2A1;CSNK2A3;CSNK2A2;DAPK1;DAPK2;DAPK3;DCLK1;DCLK2;DCLK3;DDR1;DDR2;DSTYK;DYR…
17.3	330691	949163	EW.1	5	SUNITINIB	PDGFR, KIT, VEGFR, FLT3, RET, CSF1R	8	0.03125	1.17641	0.789258	0.081652	-0.748693	KIT;FLT3;RET;CSF1R;PDGFRA;PDGFRB;KDR	5329102	AAK1;ABL1;ABL2;AKT2;ALK;ANKK1;AURKA;AURKB;AURKC;AXL;BLK;BMP2K;BMPR1B;BMPR2;BRSK1;BRSK2;BTK;CAMK1;CAMK1D;CAMK1G;CAMK2A;CAMK2B;CAMK2D;CAMK2G;CAMK4;CAMKK1;CAMKK2;CDK14;CDK16;CDK17;CDK18;CDK3;CDK4;CDK5;CDK7;CDKL2;CDPK1;CHEK1;CHEK2;CHUK;CIT;CLK1;CLK2;CLK4;CSF1R;CSNK1A1;CSNK1A1L;CSNK1D;CSNK1E;CSNK1G1;CSNK1G2;CSNK1G3;CSNK2A1;CSNK2A1;CSNK2A3;CSNK2A2;DAPK1;DAPK2;DAPK3;DCLK1;DCLK2;DCLK3;DDR1;DDR2;DSTYK;DYR…
17.3	331242	949164	EW.18	5	SUNITINIB	PDGFR, KIT, VEGFR, FLT3, RET, CSF1R	8	0.03125	4.79984	0.984932	0.028363	1.42018	KIT;FLT3;RET;CSF1R;PDGFRA;PDGFRB;KDR	5329102	AAK1;ABL1;ABL2;AKT2;ALK;ANKK1;AURKA;AURKB;AURKC;AXL;BLK;BMP2K;BMPR1B;BMPR2;BRSK1;BRSK2;BTK;CAMK1;CAMK1D;CAMK1G;CAMK2A;CAMK2B;CAMK2D;CAMK2G;CAMK4;CAMKK1;CAMKK2;CDK14;CDK16;CDK17;CDK18;CDK3;CDK4;CDK5;CDK7;CDKL2;CDPK1;CHEK1;CHEK2;CHUK;CIT;CLK1;CLK2;CLK4;CSF1R;CSNK1A1;CSNK1A1L;CSNK1D;CSNK1E;CSNK1G1;CSNK1G2;CSNK1G3;CSNK2A1;CSNK2A1;CSNK2A3;CSNK2A2;DAPK1;DAPK2;DAPK3;DCLK1;DCLK2;DCLK3;DDR1;DDR2;DSTYK;DYR…
17.3	331785	949165	EW.16	5	SUNITINIB	PDGFR, KIT, VEGFR, FLT3, RET, CSF1R	8	0.03125	0.581873	0.692712	0.087452	-1.10457	KIT;FLT3;RET;CSF1R;PDGFRA;PDGFRB;KDR	5329102	AAK1;ABL1;ABL2;AKT2;ALK;ANKK1;AURKA;AURKB;AURKC;AXL;BLK;BMP2K;BMPR1B;BMPR2;BRSK1;BRSK2;BTK;CAMK1;CAMK1D;CAMK1G;CAMK2A;CAMK2B;CAMK2D;CAMK2G;CAMK4;CAMKK1;CAMKK2;CDK14;CDK16;CDK17;CDK18;CDK3;CDK4;CDK5;CDK7;CDKL2;CDPK1;CHEK1;CHEK2;CHUK;CIT;CLK1;CLK2;CLK4;CSF1R;CSNK1A1;CSNK1A1L;CSNK1D;CSNK1E;CSNK1G1;CSNK1G2;CSNK1G3;CSNK2A1;CSNK2A1;CSNK2A3;CSNK2A2;DAPK1;DAPK2;DAPK3;DCLK1;DCLK2;DCLK3;DDR1;DDR2;DSTYK;DYR…
17.3	332293	949166	EW.13	5	SUNITINIB	PDGFR, KIT, VEGFR, FLT3, RET, CSF1R	8	0.03125	3.60666	0.953554	0.022204	0.705981	KIT;FLT3;RET;CSF1R;PDGFRA;PDGFRB;KDR	5329102	AAK1;ABL1;ABL2;AKT2;ALK;ANKK1;AURKA;AURKB;AURKC;AXL;BLK;BMP2K;BMPR1B;BMPR2;BRSK1;BRSK2;BTK;CAMK1;CAMK1D;CAMK1G;CAMK2A;CAMK2B;CAMK2D;CAMK2G;CAMK4;CAMKK1;CAMKK2;CDK14;CDK16;CDK17;CDK18;CDK3;CDK4;CDK5;CDK7;CDKL2;CDPK1;CHEK1;CHEK2;CHUK;CIT;CLK1;CLK2;CLK4;CSF1R;CSNK1A1;CSNK1A1L;CSNK1D;CSNK1E;CSNK1G1;CSNK1G2;CSNK1G3;CSNK2A1;CSNK2A1;CSNK2A3;CSNK2A2;DAPK1;DAPK2;DAPK3;DCLK1;DCLK2;DCLK3;DDR1;DDR2;DSTYK;DYR…
17.3	333203	949168	EW.24	5	SUNITINIB	PDGFR, KIT, VEGFR, FLT3, RET, CSF1R	8	0.03125	4.23299	0.98961	0.015855	1.08088	KIT;FLT3;RET;CSF1R;PDGFRA;PDGFRB;KDR	5329102	AAK1;ABL1;ABL2;AKT2;ALK;ANKK1;AURKA;AURKB;AURKC;AXL;BLK;BMP2K;BMPR1B;BMPR2;BRSK1;BRSK2;BTK;CAMK1;CAMK1D;CAMK1G;CAMK2A;CAMK2B;CAMK2D;CAMK2G;CAMK4;CAMKK1;CAMKK2;CDK14;CDK16;CDK17;CDK18;CDK3;CDK4;CDK5;CDK7;CDKL2;CDPK1;CHEK1;CHEK2;CHUK;CIT;CLK1;CLK2;CLK4;CSF1R;CSNK1A1;CSNK1A1L;CSNK1D;CSNK1E;CSNK1G1;CSNK1G2;CSNK1G3;CSNK2A1;CSNK2A1;CSNK2A3;CSNK2A2;DAPK1;DAPK2;DAPK3;DCLK1;DCLK2;DCLK3;DDR1;DDR2;DSTYK;DYR…
17.3	333776	949170	LAN.6	5	SUNITINIB	PDGFR, KIT, VEGFR, FLT3, RET, CSF1R	8	0.03125	2.71843	0.898827	0.046826	0.174313	KIT;FLT3;RET;CSF1R;PDGFRA;PDGFRB;KDR	5329102	AAK1;ABL1;ABL2;AKT2;ALK;ANKK1;AURKA;AURKB;AURKC;AXL;BLK;BMP2K;BMPR1B;BMPR2;BRSK1;BRSK2;BTK;CAMK1;CAMK1D;CAMK1G;CAMK2A;CAMK2B;CAMK2D;CAMK2G;CAMK4;CAMKK1;CAMKK2;CDK14;CDK16;CDK17;CDK18;CDK3;CDK4;CDK5;CDK7;CDKL2;CDPK1;CHEK1;CHEK2;CHUK;CIT;CLK1;CLK2;CLK4;CSF1R;CSNK1A1;CSNK1A1L;CSNK1D;CSNK1E;CSNK1G1;CSNK1G2;CSNK1G3;CSNK2A1;CSNK2A1;CSNK2A3;CSNK2A2;DAPK1;DAPK2;DAPK3;DCLK1;DCLK2;DCLK3;DDR1;DDR2;DSTYK;DYR…
[truncated: 118,201 more rows]
