# Supplementary material for: INKA, an integrative data analysis pipeline for phosphoproteomic inference of active kinases
Source: Mol Syst Biol. 2019 Apr 12;15(4):e8250. doi: 10.15252/msb.20188250 (PMC6461034; doi:10.15252/msb.20188250)
Supplement: Supplementary file 6 — Dataset EV6 [file MSB-15-e8250-s006.zip › MSB-18-8250RRR_Dataset_EV6/Readme.txt]

Dataset EV6. GDSC kinase-drug table and cell line information

Data are presented for:
cell lines used for pTyr IP phosphoproteomics analysis
cell lines used for TiO2-based phosphoproteomics
cell line drug efficacy (IC50 values) and kinase-drug relationships (GDSC extended with CCLE and proteomicsDB)  
