# Supplementary material for: INKA, an integrative data analysis pipeline for phosphoproteomic inference of active kinases
Source: Mol Syst Biol. 2019 Apr 12;15(4):e8250. doi: 10.15252/msb.20188250 (PMC6461034; doi:10.15252/msb.20188250)
Supplement: Supplementary file 7 — Code EV1 [file MSB-15-e8250-s007.zip]

Archive with 24 entries (22 files):
- MSB-18-8250RRR_Computer_Code_EV1/
- MSB-18-8250RRR_Computer_Code_EV1/collect_output_tables.R
- MSB-18-8250RRR_Computer_Code_EV1/complete-HGNC-21Apr2016.csv
- MSB-18-8250RRR_Computer_Code_EV1/evquant
- MSB-18-8250RRR_Computer_Code_EV1/evquant_0.4.2.c
- MSB-18-8250RRR_Computer_Code_EV1/inka.R
- MSB-18-8250RRR_Computer_Code_EV1/make_intensity_pp.R
- MSB-18-8250RRR_Computer_Code_EV1/Manning.Kinases_20Jan2017.Rdata
- MSB-18-8250RRR_Computer_Code_EV1/mqTMT_to_ppPeptide.R
- MSB-18-8250RRR_Computer_Code_EV1/phomics_global_output.txt
- MSB-18-8250RRR_Computer_Code_EV1/pp-Peptide-report.txt
- MSB-18-8250RRR_Computer_Code_EV1/PSP_human_03Jul2016.Rdata
- MSB-18-8250RRR_Computer_Code_EV1/PSP_KSR_human_03Jul2016.Rdata
- MSB-18-8250RRR_Computer_Code_EV1/READ_ME.txt
- MSB-18-8250RRR_Computer_Code_EV1/read_MQ_tables.R
- MSB-18-8250RRR_Computer_Code_EV1/TOP_NWK_nwk_proteome_unprot_ref_2014.Rdata
- MSB-18-8250RRR_Computer_Code_EV1/UniProt_data_08Jun2016.Rdata
- MSB-18-8250RRR_Computer_Code_EV1/unmapped_genes.txt
- MSB-18-8250RRR_Computer_Code_EV1/valid_mapping.txt
- MSB-18-8250RRR_Computer_Code_EV1/example_data/
- MSB-18-8250RRR_Computer_Code_EV1/example_data/evidence.txt
- MSB-18-8250RRR_Computer_Code_EV1/example_data/experimentalDesignTemplate.txt
- MSB-18-8250RRR_Computer_Code_EV1/example_data/modificationSpecificPeptides.txt
- MSB-18-8250RRR_Computer_Code_EV1/example_data/Phospho_(STY)Sites.txt
