# Supplementary material for: INKA, an integrative data analysis pipeline for phosphoproteomic inference of active kinases
Source: Mol Syst Biol. 2019 Apr 12;15(4):e8250. doi: 10.15252/msb.20188250 (PMC6461034; doi:10.15252/msb.20188250)
Supplement: Supplementary file 7 — Code EV1 [file MSB-15-e8250-s007.zip › MSB-18-8250RRR_Computer_Code_EV1/phomics_global_output.txt]

Uniprot Entry	Gene Name	Loop Sites	Other Sites	Peptide
Q8WZ42	TTN		18997	ANLLANNEyyFR
Q8WZ42	TTN		18998	ANLLANNEyyFR
Q8WZ42	TTN		22641	yKVsGLtEGHEyEFR
Q8WZ42	TTN		22644	yKVsGLtEGHEyEFR
Q8WZ42	TTN		22647	yKVsGLtEGHEyEFR
Q8WZ42	TTN		22652	yKVsGLtEGHEyEFR
Q8WZ42	TTN		1780	AtNKyGtDHtsAtLIVKDEK
Q8WZ42	TTN		1783	AtNKyGtDHtsAtLIVKDEK
Q8WZ42	TTN		1785	AtNKyGtDHtsAtLIVKDEK
Q8WZ42	TTN		1788	AtNKyGtDHtsAtLIVKDEK
Q8WZ42	TTN		1789	AtNKyGtDHtsAtLIVKDEK
Q8WZ42	TTN		1791	AtNKyGtDHtsAtLIVKDEK
Q8WZ42	TTN		16422	NVHVEVyDRPsPPR
Q8WZ42	TTN		16426	NVHVEVyDRPsPPR
Q8WZ42	TTN		19682	tsFHVtNLVPGNEyyFR
Q8WZ42	TTN		19683	tsFHVtNLVPGNEyyFR
Q8WZ42	TTN		19687	tsFHVtNLVPGNEyyFR
Q8WZ42	TTN		19695	tsFHVtNLVPGNEyyFR
Q8WZ42	TTN		19696	tsFHVtNLVPGNEyyFR
Q8WZ42	TTN		27973	AVNKyGIGEPLEsDsVVAK
Q8WZ42	TTN		27981	AVNKyGIGEPLEsDsVVAK
Q8WZ42	TTN		27983	AVNKyGIGEPLEsDsVVAK
Q8WZ42	TTN		20395	ICAENKyGVGDPVFtEPAIAK
Q8WZ42	TTN		20403	ICAENKyGVGDPVFtEPAIAK
Q8WZ42	TTN		24029	IDQLQEGCsyyFR
Q8WZ42	TTN		24030	IDQLQEGCsyyFR
Q8WZ42	TTN		24031	IDQLQEGCsyyFR
Q8WZ42	TTN		20599	IGysDPsDVPDKHyPK
Q8WZ42	TTN		20600	IGysDPsDVPDKHyPK
Q8WZ42	TTN		20603	IGysDPsDVPDKHyPK
Q8WZ42	TTN		20610	IGysDPsDVPDKHyPK
Q8WZ42	TTN		31019	IREytLtHLPQGAEyR
Q8WZ42	TTN		31020	IREytLtHLPQGAEyR
Q8WZ42	TTN		31022	IREytLtHLPQGAEyR
Q8WZ42	TTN		31030	IREytLtHLPQGAEyR
Q8WZ42	TTN		19682	KtsFHVtNLVPGNEyyFR
Q8WZ42	TTN		19683	KtsFHVtNLVPGNEyyFR
Q8WZ42	TTN		19687	KtsFHVtNLVPGNEyyFR
Q8WZ42	TTN		19695	KtsFHVtNLVPGNEyyFR
Q8WZ42	TTN		19696	KtsFHVtNLVPGNEyyFR
Q8WZ42	TTN		15009	EKLyPPsPPR
Q8WZ42	TTN		15012	EKLyPPsPPR
Q8WZ42	TTN		20395	yGVGDPVFtEPAIAK
Q8WZ42	TTN		20403	yGVGDPVFtEPAIAK
Q8WZ42	TTN		12939	LtVLEGDPyFtGK
Q8WZ42	TTN		12946	LtVLEGDPyFtGK
Q8WZ42	TTN		12948	LtVLEGDPyFtGK
Q8WZ42	TTN		22947	VDQLQEGCsyyFR
Q8WZ42	TTN		22948	VDQLQEGCsyyFR
Q8WZ42	TTN		22949	VDQLQEGCsyyFR
Q8WZ42	TTN		25747	CyLAWNPPLQDGGANIsHyIIEK
Q8WZ42	TTN		25762	CyLAWNPPLQDGGANIsHyIIEK
Q8WZ42	TTN		25764	CyLAWNPPLQDGGANIsHyIIEK
Q8WZ42	TTN		26194	IENLQEGCsyyFR
Q8WZ42	TTN		26195	IENLQEGCsyyFR
Q8WZ42	TTN		26196	IENLQEGCsyyFR
Q8WZ42	TTN		30462	VyDtPGPCPsVK
Q8WZ42	TTN		30464	VyDtPGPCPsVK
Q8WZ42	TTN		30470	VyDtPGPCPsVK
Q8WZ42	TTN		23644	yGVGEPLEsEPVVAK
Q8WZ42	TTN		23652	yGVGEPLEsEPVVAK
Q8WZ42	TTN		29842	tyALNAAGVsK
Q8WZ42	TTN		29843	tyALNAAGVsK
Q8WZ42	TTN		29851	tyALNAAGVsK
Q8WZ42	TTN		8849	sAILEIPsstVEDAGQyNCyIENAsGK
Q8WZ42	TTN		8856	sAILEIPsstVEDAGQyNCyIENAsGK
Q8WZ42	TTN		8857	sAILEIPsstVEDAGQyNCyIENAsGK
Q8WZ42	TTN		8858	sAILEIPsstVEDAGQyNCyIENAsGK
Q8WZ42	TTN		8865	sAILEIPsstVEDAGQyNCyIENAsGK
Q8WZ42	TTN		8868	sAILEIPsstVEDAGQyNCyIENAsGK
Q8WZ42	TTN		8873	sAILEIPsstVEDAGQyNCyIENAsGK
Q8WZ42	TTN		1783	yGtDHtsAtLIVKDEK
Q8WZ42	TTN		1785	yGtDHtsAtLIVKDEK
Q8WZ42	TTN		1788	yGtDHtsAtLIVKDEK
Q8WZ42	TTN		1789	yGtDHtsAtLIVKDEK
Q8WZ42	TTN		1791	yGtDHtsAtLIVKDEK
Q8WZ42	TTN		19850	IEAHVyGKPHPtCK
Q8WZ42	TTN		19856	IEAHVyGKPHPtCK
Q8WZ42	TTN		29445	VNDLAEGVPyyFR
Q8WZ42	TTN		29446	VNDLAEGVPyyFR
Q8WZ42	TTN		27973	yGIGEPLEsDsVVAK
Q8WZ42	TTN		27981	yGIGEPLEsDsVVAK
Q8WZ42	TTN		27983	yGIGEPLEsDsVVAK
Q8WZ42	TTN		31289	VtGyyIER
Q8WZ42	TTN		31291	VtGyyIER
Q8WZ42	TTN		31292	VtGyyIER
Q8WZ42	TTN		29735	yMEysFR
Q8WZ42	TTN		29738	yMEysFR
Q8WZ42	TTN		29739	yMEysFR
Q8WZ42	TTN		26589	VyAENIAGIGK
Q8WZ42	TTN		15491	VGGGEyIELK
Q8WZ42	TTN		28151	ttEyVVsNLKPGVNyyFR
Q8WZ42	TTN		28152	ttEyVVsNLKPGVNyyFR
Q8WZ42	TTN		28154	ttEyVVsNLKPGVNyyFR
Q8WZ42	TTN		28157	ttEyVVsNLKPGVNyyFR
Q8WZ42	TTN		28165	ttEyVVsNLKPGVNyyFR
Q8WZ42	TTN		28166	ttEyVVsNLKPGVNyyFR
Q8WZ42	TTN		19893	KDsGyysLtAENssGtDtQK
Q8WZ42	TTN		19895	KDsGyysLtAENssGtDtQK
Q8WZ42	TTN		19896	KDsGyysLtAENssGtDtQK
Q8WZ42	TTN		19897	KDsGyysLtAENssGtDtQK
Q8WZ42	TTN		19899	KDsGyysLtAENssGtDtQK
Q8WZ42	TTN		19903	KDsGyysLtAENssGtDtQK
Q8WZ42	TTN		19904	KDsGyysLtAENssGtDtQK
Q8WZ42	TTN		19906	KDsGyysLtAENssGtDtQK
Q8WZ42	TTN		19908	KDsGyysLtAENssGtDtQK
Q8WZ42	TTN		31565	yyGAVGstLR
Q8WZ42	TTN		31566	yyGAVGstLR
Q8WZ42	TTN		31571	yyGAVGstLR
Q8WZ42	TTN		31572	yyGAVGstLR
Q8WZ42	TTN		29240	ytVtDLQAGEEyKFR
Q8WZ42	TTN		29241	ytVtDLQAGEEyKFR
Q8WZ42	TTN		29243	ytVtDLQAGEEyKFR
Q8WZ42	TTN		29251	ytVtDLQAGEEyKFR
Q8WZ42	TTN		6059	CyAFLLVQEPAQIVEK
Q8WZ42	TTN		21078	VsAENKyGVGEGLK
Q8WZ42	TTN		21083	VsAENKyGVGEGLK
Q8WZ42	TTN		25809	yGIGEPLEsGPVtACNPyKPPGPPstPEVsAItK
Q8WZ42	TTN		25817	yGIGEPLEsGPVtACNPyKPPGPPstPEVsAItK
Q8WZ42	TTN		25821	yGIGEPLEsGPVtACNPyKPPGPPstPEVsAItK
Q8WZ42	TTN		25826	yGIGEPLEsGPVtACNPyKPPGPPstPEVsAItK
Q8WZ42	TTN		25833	yGIGEPLEsGPVtACNPyKPPGPPstPEVsAItK
Q8WZ42	TTN		25834	yGIGEPLEsGPVtACNPyKPPGPPstPEVsAItK
Q8WZ42	TTN		25838	yGIGEPLEsGPVtACNPyKPPGPPstPEVsAItK
Q8WZ42	TTN		25841	yGIGEPLEsGPVtACNPyKPPGPPstPEVsAItK
Q8WZ42	TTN		9616	LsWyKGtEK
Q8WZ42	TTN		9618	LsWyKGtEK
Q8WZ42	TTN		9621	LsWyKGtEK
Q8WZ42	TTN		20101	AGssPPsKPtEyVtAR
Q8WZ42	TTN		20102	AGssPPsKPtEyVtAR
Q8WZ42	TTN		20105	AGssPPsKPtEyVtAR
Q8WZ42	TTN		20108	AGssPPsKPtEyVtAR
Q8WZ42	TTN		20110	AGssPPsKPtEyVtAR
Q8WZ42	TTN		20112	AGssPPsKPtEyVtAR
Q8WZ42	TTN		20508	AAyARDPQyPPGPPAFPK
Q8WZ42	TTN		20514	AAyARDPQyPPGPPAFPK
Q8WZ42	TTN		9147	VDKGDsGQytCyAVNEVGKDsCtAQLNIK
Q8WZ42	TTN		9150	VDKGDsGQytCyAVNEVGKDsCtAQLNIK
Q8WZ42	TTN		9151	VDKGDsGQytCyAVNEVGKDsCtAQLNIK
Q8WZ42	TTN		9153	VDKGDsGQytCyAVNEVGKDsCtAQLNIK
Q8WZ42	TTN		9162	VDKGDsGQytCyAVNEVGKDsCtAQLNIK
Q8WZ42	TTN		9164	VDKGDsGQytCyAVNEVGKDsCtAQLNIK
Q8WZ42	TTN		25004	GVNytQLsIDNCDRNDAGK
Q8WZ42	TTN		25005	GVNytQLsIDNCDRNDAGK
Q8WZ42	TTN		25008	GVNytQLsIDNCDRNDAGK
Q8WZ42	TTN		19320	yDKPGRPDPPEVtK
Q8WZ42	TTN		19332	yDKPGRPDPPEVtK
Q8WZ42	TTN		21083	yGVGEGLKsEPIVAR
Q8WZ42	TTN		21091	yGVGEGLKsEPIVAR
Q8WZ42	TTN		7979	IsWyKEHtK
Q8WZ42	TTN		7981	IsWyKEHtK
Q8WZ42	TTN		7985	IsWyKEHtK
Q8WZ42	TTN		15565	CNEHLVPILtytAK
Q8WZ42	TTN		15566	CNEHLVPILtytAK
Q8WZ42	TTN		15567	CNEHLVPILtytAK
Q8WZ42	TTN		28664	yGVsQPLVssIIVAK
Q8WZ42	TTN		28667	yGVsQPLVssIIVAK
Q8WZ42	TTN		28672	yGVsQPLVssIIVAK
Q8WZ42	TTN		28673	yGVsQPLVssIIVAK
Q8WZ42	TTN		16440	AEsCyLtWDAPLDNGGsEItHyVIDKR
Q8WZ42	TTN		16442	AEsCyLtWDAPLDNGGsEItHyVIDKR
Q8WZ42	TTN		16444	AEsCyLtWDAPLDNGGsEItHyVIDKR
Q8WZ42	TTN		16454	AEsCyLtWDAPLDNGGsEItHyVIDKR
Q8WZ42	TTN		16457	AEsCyLtWDAPLDNGGsEItHyVIDKR
Q8WZ42	TTN		16459	AEsCyLtWDAPLDNGGsEItHyVIDKR
Q8WZ42	TTN		20919	GLPDLCyLAK
Q8WZ42	TTN		23644	IMAVNKyGVGEPLEsEPVVAK
Q8WZ42	TTN		23652	IMAVNKyGVGEPLEsEPVVAK
Q8WZ42	TTN		27410	NFPsHtVyVR
Q8WZ42	TTN		27412	NFPsHtVyVR
Q8WZ42	TTN		27414	NFPsHtVyVR
Q8WZ42	TTN		26548	VIGyHLEyKER
Q8WZ42	TTN		26552	VIGyHLEyKER
Q8WZ42	TTN		25739	VtGVtAEKCyLAWNPPLQDGGANIsHyIIEK
Q8WZ42	TTN		25742	VtGVtAEKCyLAWNPPLQDGGANIsHyIIEK
Q8WZ42	TTN		25747	VtGVtAEKCyLAWNPPLQDGGANIsHyIIEK
Q8WZ42	TTN		25762	VtGVtAEKCyLAWNPPLQDGGANIsHyIIEK
Q8WZ42	TTN		25764	VtGVtAEKCyLAWNPPLQDGGANIsHyIIEK
Q8WZ42	TTN		26885	VtGVNKyGVGEPLEsVAIK
Q8WZ42	TTN		26890	VtGVNKyGVGEPLEsVAIK
Q8WZ42	TTN		26898	VtGVNKyGVGEPLEsVAIK
Q8WZ42	TTN		28735	VNtsPIsGREyR
Q8WZ42	TTN		28736	VNtsPIsGREyR
Q8WZ42	TTN		28739	VNtsPIsGREyR
Q8WZ42	TTN		28743	VNtsPIsGREyR
Q8WZ42	TTN		2441	VsVysVDVItPLKDVNVIEGtK
Q8WZ42	TTN		2443	VsVysVDVItPLKDVNVIEGtK
Q8WZ42	TTN		2444	VsVysVDVItPLKDVNVIEGtK
Q8WZ42	TTN		2449	VsVysVDVItPLKDVNVIEGtK
Q8WZ42	TTN		2460	VsVysVDVItPLKDVNVIEGtK
Q8WZ42	TTN		4436	yIssLEILR
Q8WZ42	TTN		4438	yIssLEILR
Q8WZ42	TTN		4439	yIssLEILR
Q8WZ42	TTN		1098	LVEGGsVVFGCQVGGNPKPHVyWK
Q8WZ42	TTN		1114	LVEGGsVVFGCQVGGNPKPHVyWK
Q8WZ42	TTN		20395	yGVGDPVFtEPAIAKNPyDPPGR
Q8WZ42	TTN		20403	yGVGDPVFtEPAIAKNPyDPPGR
Q8WZ42	TTN		20412	yGVGDPVFtEPAIAKNPyDPPGR
Q8WZ42	TTN		27266	VtNLQEGAIyyFR
Q8WZ42	TTN		27274	VtNLQEGAIyyFR
Q8WZ42	TTN		27275	VtNLQEGAIyyFR
Q8WZ42	TTN		20412	NPyDPPGRCDPPVIsNItK
Q8WZ42	TTN		20424	NPyDPPGRCDPPVIsNItK
Q8WZ42	TTN		20427	NPyDPPGRCDPPVIsNItK
Q8WZ42	TTN		26890	yGVGEPLEsVAIK
Q8WZ42	TTN		26898	yGVGEPLEsVAIK
Q8WZ42	TTN		1891	VRyDGIHyLDIVDCK
Q8WZ42	TTN		1896	VRyDGIHyLDIVDCK
Q8WZ42	TTN		30454	sAtVLVKVyDtPGPCPsVK
Q8WZ42	TTN		30456	sAtVLVKVyDtPGPCPsVK
Q8WZ42	TTN		30462	sAtVLVKVyDtPGPCPsVK
Q8WZ42	TTN		30464	sAtVLVKVyDtPGPCPsVK
Q8WZ42	TTN		30470	sAtVLVKVyDtPGPCPsVK
Q8WZ42	TTN		29238	tRytVtDLQAGEEyKFR
Q8WZ42	TTN		29240	tRytVtDLQAGEEyKFR
Q8WZ42	TTN		29241	tRytVtDLQAGEEyKFR
Q8WZ42	TTN		29243	tRytVtDLQAGEEyKFR
Q8WZ42	TTN		29251	tRytVtDLQAGEEyKFR
Q8WZ42	TTN		29238	tRytVtDLQAGEEyK
Q8WZ42	TTN		29240	tRytVtDLQAGEEyK
Q8WZ42	TTN		29241	tRytVtDLQAGEEyK
Q8WZ42	TTN		29243	tRytVtDLQAGEEyK
Q8WZ42	TTN		29251	tRytVtDLQAGEEyK
Q8WZ42	TTN		12591	VLEADPyFtVK
Q8WZ42	TTN		12593	VLEADPyFtVK
Q8WZ42	TTN		22562	yGVGEPLEsEPVLAVNPyGPPDPPKNPEVttItK
Q8WZ42	TTN		22570	yGVGEPLEsEPVLAVNPyGPPDPPKNPEVttItK
Q8WZ42	TTN		22579	yGVGEPLEsEPVLAVNPyGPPDPPKNPEVttItK
Q8WZ42	TTN		22591	yGVGEPLEsEPVLAVNPyGPPDPPKNPEVttItK
Q8WZ42	TTN		22592	yGVGEPLEsEPVLAVNPyGPPDPPKNPEVttItK
Q8WZ42	TTN		22594	yGVGEPLEsEPVLAVNPyGPPDPPKNPEVttItK
Q8WZ42	TTN		23495	VDADIyGKPIPtIQWIK
Q8WZ42	TTN		23501	VDADIyGKPIPtIQWIK
Q8WZ42	TTN		19081	GsIKEtHyMVDR
Q8WZ42	TTN		19085	GsIKEtHyMVDR
Q8WZ42	TTN		19087	GsIKEtHyMVDR
Q8WZ42	TTN		19042	GKtFVyLK
Q8WZ42	TTN		19045	GKtFVyLK
Q8WZ42	TTN		25107	VENLtEGAIyyFR
Q8WZ42	TTN		25112	VENLtEGAIyyFR
Q8WZ42	TTN		25113	VENLtEGAIyyFR
Q8WZ42	TTN		9126	yQIsyLENsAHLtVLK
Q8WZ42	TTN		9129	yQIsyLENsAHLtVLK
Q8WZ42	TTN		9130	yQIsyLENsAHLtVLK
Q8WZ42	TTN		9134	yQIsyLENsAHLtVLK
Q8WZ42	TTN		9138	yQIsyLENsAHLtVLK
Q8WZ42	TTN		15009	LyPPsPPR
Q8WZ42	TTN		15012	LyPPsPPR
Q8WZ42	TTN		2441	VsVysVDVItPLK
Q8WZ42	TTN		2443	VsVysVDVItPLK
Q8WZ42	TTN		2444	VsVysVDVItPLK
Q8WZ42	TTN		2449	VsVysVDVItPLK
Q8WZ42	TTN		29240	ytVtDLQAGEEyK
Q8WZ42	TTN		29241	ytVtDLQAGEEyK
Q8WZ42	TTN		29243	ytVtDLQAGEEyK
Q8WZ42	TTN		29251	ytVtDLQAGEEyK
Q8WZ42	TTN		24726	yGVGEPLEsAPVLMK
Q8WZ42	TTN		24734	yGVGEPLEsAPVLMK
Q8WZ42	TTN		30526	IsGLVEGtMyyFR
Q8WZ42	TTN		30532	IsGLVEGtMyyFR
Q8WZ42	TTN		30534	IsGLVEGtMyyFR
Q8WZ42	TTN		30535	IsGLVEGtMyyFR
Q8WZ42	TTN		23251	styLNsEPtVAQyPFK
Q8WZ42	TTN		23252	styLNsEPtVAQyPFK
Q8WZ42	TTN		23253	styLNsEPtVAQyPFK
Q8WZ42	TTN		23256	styLNsEPtVAQyPFK
Q8WZ42	TTN		23259	styLNsEPtVAQyPFK
Q8WZ42	TTN		23263	styLNsEPtVAQyPFK
Q8WZ42	TTN		31868	yQsNAtLVCK
Q8WZ42	TTN		31870	yQsNAtLVCK
Q8WZ42	TTN		31873	yQsNAtLVCK
Q8WZ42	TTN		24006	syAAVVtNCHK
Q8WZ42	TTN		24007	syAAVVtNCHK
Q8WZ42	TTN		24012	syAAVVtNCHK
Q8WZ42	TTN		24006	KsyAAVVtNCHK
Q8WZ42	TTN		24007	KsyAAVVtNCHK
Q8WZ42	TTN		24012	KsyAAVVtNCHK
Q8WZ42	TTN		13254	sKKyEIVADGR
Q8WZ42	TTN		13257	sKKyEIVADGR
Q8WZ42	TTN		13257	yEIVADGR
Q8WZ42	TTN		1865	CRVtGyPQPK
Q8WZ42	TTN		1867	CRVtGyPQPK
Q8WZ42	TTN		33335	WyHNGVELQEssK
Q8WZ42	TTN		33344	WyHNGVELQEssK
Q8WZ42	TTN		33345	WyHNGVELQEssK
Q8WZ42	TTN		21083	yGVGEGLK
Q8WZ42	TTN		27262	LsyKVtNLQEGAIyyFR
Q8WZ42	TTN		27263	LsyKVtNLQEGAIyyFR
Q8WZ42	TTN		27266	LsyKVtNLQEGAIyyFR
Q8WZ42	TTN		27274	LsyKVtNLQEGAIyyFR
Q8WZ42	TTN		27275	LsyKVtNLQEGAIyyFR
Q8WZ42	TTN		31203	AAWytIDsR
Q8WZ42	TTN		31204	AAWytIDsR
Q8WZ42	TTN		31207	AAWytIDsR
Q8WZ42	TTN		26172	KAyAtItNNCtK
Q8WZ42	TTN		26174	KAyAtItNNCtK
Q8WZ42	TTN		26176	KAyAtItNNCtK
Q8WZ42	TTN		26180	KAyAtItNNCtK
P00533	EGFR ERBB ERBB1 HER1		1162	GsHQIsLDNPDyQQDFFPK
P00533	EGFR ERBB ERBB1 HER1		1166	GsHQIsLDNPDyQQDFFPK
P00533	EGFR ERBB ERBB1 HER1		1172	GsHQIsLDNPDyQQDFFPK
P00533	EGFR ERBB ERBB1 HER1		1104	RPAGsVQNPVyHNQPLNPAPsR
P00533	EGFR ERBB ERBB1 HER1		1110	RPAGsVQNPVyHNQPLNPAPsR
P00533	EGFR ERBB ERBB1 HER1		1120	RPAGsVQNPVyHNQPLNPAPsR
P00533	EGFR ERBB ERBB1 HER1		1190	GstAENAEyLR
P00533	EGFR ERBB ERBB1 HER1		1191	GstAENAEyLR
P00533	EGFR ERBB ERBB1 HER1		1197	GstAENAEyLR
P00533	EGFR ERBB ERBB1 HER1	869		LLGAEEKEyHAEGGKVPIK
P00533	EGFR ERBB ERBB1 HER1	869		LLGAEEKEyHAEGGK
P00533	EGFR ERBB ERBB1 HER1		720	VLGsGAFGtVyK
P00533	EGFR ERBB ERBB1 HER1		725	VLGsGAFGtVyK
P00533	EGFR ERBB ERBB1 HER1		727	VLGsGAFGtVyK
P00533	EGFR ERBB ERBB1 HER1		991	MHLPsPtDsNFyR
P00533	EGFR ERBB ERBB1 HER1		993	MHLPsPtDsNFyR
P00533	EGFR ERBB ERBB1 HER1		995	MHLPsPtDsNFyR
P00533	EGFR ERBB ERBB1 HER1		998	MHLPsPtDsNFyR
P00533	EGFR ERBB ERBB1 HER1		978	yLVIQGDER
P00533	EGFR ERBB ERBB1 HER1		1125	DPHyQDPHstAVGNPEyLNtVQPtCVNstFDsPAHWAQK
P00533	EGFR ERBB ERBB1 HER1		1130	DPHyQDPHstAVGNPEyLNtVQPtCVNstFDsPAHWAQK
P00533	EGFR ERBB ERBB1 HER1		1131	DPHyQDPHstAVGNPEyLNtVQPtCVNstFDsPAHWAQK
P00533	EGFR ERBB ERBB1 HER1		1138	DPHyQDPHstAVGNPEyLNtVQPtCVNstFDsPAHWAQK
P00533	EGFR ERBB ERBB1 HER1		1141	DPHyQDPHstAVGNPEyLNtVQPtCVNstFDsPAHWAQK
P00533	EGFR ERBB ERBB1 HER1		1145	DPHyQDPHstAVGNPEyLNtVQPtCVNstFDsPAHWAQK
P00533	EGFR ERBB ERBB1 HER1		1149	DPHyQDPHstAVGNPEyLNtVQPtCVNstFDsPAHWAQK
P00533	EGFR ERBB ERBB1 HER1		1150	DPHyQDPHstAVGNPEyLNtVQPtCVNstFDsPAHWAQK
P00533	EGFR ERBB ERBB1 HER1		1153	DPHyQDPHstAVGNPEyLNtVQPtCVNstFDsPAHWAQK
P00533	EGFR ERBB ERBB1 HER1		1190	EAKPNGIFKGstAENAEyLR
P00533	EGFR ERBB ERBB1 HER1		1191	EAKPNGIFKGstAENAEyLR
P00533	EGFR ERBB ERBB1 HER1		1197	EAKPNGIFKGstAENAEyLR
P00533	EGFR ERBB ERBB1 HER1		1069	yssDPtGALtEDsIDDtFLPVPEyINQsVPK
P00533	EGFR ERBB ERBB1 HER1		1070	yssDPtGALtEDsIDDtFLPVPEyINQsVPK
P00533	EGFR ERBB ERBB1 HER1		1071	yssDPtGALtEDsIDDtFLPVPEyINQsVPK
P00533	EGFR ERBB ERBB1 HER1		1074	yssDPtGALtEDsIDDtFLPVPEyINQsVPK
P00533	EGFR ERBB ERBB1 HER1		1078	yssDPtGALtEDsIDDtFLPVPEyINQsVPK
P00533	EGFR ERBB ERBB1 HER1		1081	yssDPtGALtEDsIDDtFLPVPEyINQsVPK
P00533	EGFR ERBB ERBB1 HER1		1085	yssDPtGALtEDsIDDtFLPVPEyINQsVPK
P00533	EGFR ERBB ERBB1 HER1		1092	yssDPtGALtEDsIDDtFLPVPEyINQsVPK
P00533	EGFR ERBB ERBB1 HER1		1096	yssDPtGALtEDsIDDtFLPVPEyINQsVPK
P00533	EGFR ERBB ERBB1 HER1	869		EyHAEGGKVPIK
P00533	EGFR ERBB ERBB1 HER1		764	EILDEAyVMAsVDNPHVCR
P00533	EGFR ERBB ERBB1 HER1		768	EILDEAyVMAsVDNPHVCR
P00533	EGFR ERBB ERBB1 HER1		811	EHKDNIGsQyLLNWCVQIAK
P00533	EGFR ERBB ERBB1 HER1		813	EHKDNIGsQyLLNWCVQIAK
P00533	EGFR ERBB ERBB1 HER1		764	ANKEILDEAyVMAsVDNPHVCR
P00533	EGFR ERBB ERBB1 HER1		768	ANKEILDEAyVMAsVDNPHVCR
P00533	EGFR ERBB ERBB1 HER1		1104	PAGsVQNPVyHNQPLNPAPsR
P00533	EGFR ERBB ERBB1 HER1		1110	PAGsVQNPVyHNQPLNPAPsR
P00533	EGFR ERBB ERBB1 HER1		1120	PAGsVQNPVyHNQPLNPAPsR
P00533	EGFR ERBB ERBB1 HER1		720	VLGsGAFGtVyKGLWIPEGEK
P00533	EGFR ERBB ERBB1 HER1		725	VLGsGAFGtVyKGLWIPEGEK
P00533	EGFR ERBB ERBB1 HER1		727	VLGsGAFGtVyKGLWIPEGEK
P00533	EGFR ERBB ERBB1 HER1		720	IKVLGsGAFGtVyK
P00533	EGFR ERBB ERBB1 HER1		725	IKVLGsGAFGtVyK
P00533	EGFR ERBB ERBB1 HER1		727	IKVLGsGAFGtVyK
P00533	EGFR ERBB ERBB1 HER1		827	GMNyLEDR
P00533	EGFR ERBB ERBB1 HER1		811	DNIGsQyLLNWCVQIAK
P00533	EGFR ERBB ERBB1 HER1		813	DNIGsQyLLNWCVQIAK
P00533	EGFR ERBB ERBB1 HER1		1016	ALMDEEDMDDVVDADEyLIPQQGFFssPstsR
P00533	EGFR ERBB ERBB1 HER1		1025	ALMDEEDMDDVVDADEyLIPQQGFFssPstsR
P00533	EGFR ERBB ERBB1 HER1		1026	ALMDEEDMDDVVDADEyLIPQQGFFssPstsR
P00533	EGFR ERBB ERBB1 HER1		1028	ALMDEEDMDDVVDADEyLIPQQGFFssPstsR
P00533	EGFR ERBB ERBB1 HER1		1029	ALMDEEDMDDVVDADEyLIPQQGFFssPstsR
P00533	EGFR ERBB ERBB1 HER1		1030	ALMDEEDMDDVVDADEyLIPQQGFFssPstsR
P00533	EGFR ERBB ERBB1 HER1		720	VLGsGAFGtVyKGLWIPEGEKVK
P00533	EGFR ERBB ERBB1 HER1		725	VLGsGAFGtVyKGLWIPEGEKVK
P00533	EGFR ERBB ERBB1 HER1		727	VLGsGAFGtVyKGLWIPEGEKVK
Q9H792	PEAK1 KIAA2002		635	NAIKVPIVINPNAyDNLAIyK
Q9H792	PEAK1 KIAA2002		641	NAIKVPIVINPNAyDNLAIyK
Q9H792	PEAK1 KIAA2002		475	VVNLEQPLCKPytVVDVsAAMAsEHLEGPVNsPK
Q9H792	PEAK1 KIAA2002		476	VVNLEQPLCKPytVVDVsAAMAsEHLEGPVNsPK
Q9H792	PEAK1 KIAA2002		481	VVNLEQPLCKPytVVDVsAAMAsEHLEGPVNsPK
Q9H792	PEAK1 KIAA2002		486	VVNLEQPLCKPytVVDVsAAMAsEHLEGPVNsPK
Q9H792	PEAK1 KIAA2002		495	VVNLEQPLCKPytVVDVsAAMAsEHLEGPVNsPK
Q9H792	PEAK1 KIAA2002		635	VPIVINPNAyDNLAIyK
Q9H792	PEAK1 KIAA2002		641	VPIVINPNAyDNLAIyK
Q9H792	PEAK1 KIAA2002		531	yQEVWtsstsPR
Q9H792	PEAK1 KIAA2002		536	yQEVWtsstsPR
Q9H792	PEAK1 KIAA2002		537	yQEVWtsstsPR
Q9H792	PEAK1 KIAA2002		538	yQEVWtsstsPR
Q9H792	PEAK1 KIAA2002		539	yQEVWtsstsPR
Q9H792	PEAK1 KIAA2002		540	yQEVWtsstsPR
Q9H792	PEAK1 KIAA2002		440	AstDVAGQAVtINLVPtEEQAKPyR
Q9H792	PEAK1 KIAA2002		441	AstDVAGQAVtINLVPtEEQAKPyR
Q9H792	PEAK1 KIAA2002		449	AstDVAGQAVtINLVPtEEQAKPyR
Q9H792	PEAK1 KIAA2002		455	AstDVAGQAVtINLVPtEEQAKPyR
Q9H792	PEAK1 KIAA2002		462	AstDVAGQAVtINLVPtEEQAKPyR
Q9H792	PEAK1 KIAA2002		597	FNsyNNAGMPPFPIIIHDEPtyAR
Q9H792	PEAK1 KIAA2002		598	FNsyNNAGMPPFPIIIHDEPtyAR
Q9H792	PEAK1 KIAA2002		615	FNsyNNAGMPPFPIIIHDEPtyAR
Q9H792	PEAK1 KIAA2002		616	FNsyNNAGMPPFPIIIHDEPtyAR
Q9H792	PEAK1 KIAA2002		875	stssPyHAGNLLQR
Q9H792	PEAK1 KIAA2002		876	stssPyHAGNLLQR
Q9H792	PEAK1 KIAA2002		877	stssPyHAGNLLQR
Q9H792	PEAK1 KIAA2002		878	stssPyHAGNLLQR
Q9H792	PEAK1 KIAA2002		880	stssPyHAGNLLQR
Q9H792	PEAK1 KIAA2002		657	ttsVIsHtyEEIEtEsKVPDNttsK
Q9H792	PEAK1 KIAA2002		658	ttsVIsHtyEEIEtEsKVPDNttsK
Q9H792	PEAK1 KIAA2002		659	ttsVIsHtyEEIEtEsKVPDNttsK
Q9H792	PEAK1 KIAA2002		662	ttsVIsHtyEEIEtEsKVPDNttsK
Q9H792	PEAK1 KIAA2002		664	ttsVIsHtyEEIEtEsKVPDNttsK
Q9H792	PEAK1 KIAA2002		665	ttsVIsHtyEEIEtEsKVPDNttsK
Q9H792	PEAK1 KIAA2002		670	ttsVIsHtyEEIEtEsKVPDNttsK
Q9H792	PEAK1 KIAA2002		672	ttsVIsHtyEEIEtEsKVPDNttsK
Q9H792	PEAK1 KIAA2002		678	ttsVIsHtyEEIEtEsKVPDNttsK
Q9H792	PEAK1 KIAA2002		679	ttsVIsHtyEEIEtEsKVPDNttsK
Q9H792	PEAK1 KIAA2002		680	ttsVIsHtyEEIEtEsKVPDNttsK
Q9H792	PEAK1 KIAA2002		1095	EDGKEDIsDPMDPNPCsAtysNLGQsR
Q9H792	PEAK1 KIAA2002		1104	EDGKEDIsDPMDPNPCsAtysNLGQsR
Q9H792	PEAK1 KIAA2002		1106	EDGKEDIsDPMDPNPCsAtysNLGQsR
Q9H792	PEAK1 KIAA2002		1107	EDGKEDIsDPMDPNPCsAtysNLGQsR
Q9H792	PEAK1 KIAA2002		1108	EDGKEDIsDPMDPNPCsAtysNLGQsR
Q9H792	PEAK1 KIAA2002		1113	EDGKEDIsDPMDPNPCsAtysNLGQsR
Q9H792	PEAK1 KIAA2002		635	NAIKVPIVINPNAyDNLAIyKsFLGtsGELsVK
Q9H792	PEAK1 KIAA2002		641	NAIKVPIVINPNAyDNLAIyKsFLGtsGELsVK
Q9H792	PEAK1 KIAA2002		643	NAIKVPIVINPNAyDNLAIyKsFLGtsGELsVK
Q9H792	PEAK1 KIAA2002		647	NAIKVPIVINPNAyDNLAIyKsFLGtsGELsVK
Q9H792	PEAK1 KIAA2002		648	NAIKVPIVINPNAyDNLAIyKsFLGtsGELsVK
Q9H792	PEAK1 KIAA2002		652	NAIKVPIVINPNAyDNLAIyKsFLGtsGELsVK
Q9H792	PEAK1 KIAA2002		526	ssAIRyQEVWtsstsPR
Q9H792	PEAK1 KIAA2002		527	ssAIRyQEVWtsstsPR
Q9H792	PEAK1 KIAA2002		531	ssAIRyQEVWtsstsPR
Q9H792	PEAK1 KIAA2002		536	ssAIRyQEVWtsstsPR
Q9H792	PEAK1 KIAA2002		537	ssAIRyQEVWtsstsPR
Q9H792	PEAK1 KIAA2002		538	ssAIRyQEVWtsstsPR
Q9H792	PEAK1 KIAA2002		539	ssAIRyQEVWtsstsPR
Q9H792	PEAK1 KIAA2002		540	ssAIRyQEVWtsstsPR
Q9H792	PEAK1 KIAA2002		635	VPIVINPNAyDNLAIyKsFLGtsGELsVK
Q9H792	PEAK1 KIAA2002		641	VPIVINPNAyDNLAIyKsFLGtsGELsVK
Q9H792	PEAK1 KIAA2002		643	VPIVINPNAyDNLAIyKsFLGtsGELsVK
Q9H792	PEAK1 KIAA2002		647	VPIVINPNAyDNLAIyKsFLGtsGELsVK
Q9H792	PEAK1 KIAA2002		648	VPIVINPNAyDNLAIyKsFLGtsGELsVK
Q9H792	PEAK1 KIAA2002		652	VPIVINPNAyDNLAIyKsFLGtsGELsVK
P00519	ABL1 ABL JTK7	389		LMtGDtytAHAGAK
P00519	ABL1 ABL JTK7	392		LMtGDtytAHAGAK
P00519	ABL1 ABL JTK7	393		LMtGDtytAHAGAK
P00519	ABL1 ABL JTK7	394		LMtGDtytAHAGAK
P00519	ABL1 ABL JTK7		253	LGGGQyGEVyEGVWKK
P00519	ABL1 ABL JTK7		257	LGGGQyGEVyEGVWKK
P00519	ABL1 ABL JTK7		178	INtAsDGKLyVssEsR
P00519	ABL1 ABL JTK7		180	INtAsDGKLyVssEsR
P00519	ABL1 ABL JTK7		185	INtAsDGKLyVssEsR
P00519	ABL1 ABL JTK7		187	INtAsDGKLyVssEsR
P00519	ABL1 ABL JTK7		188	INtAsDGKLyVssEsR
P00519	ABL1 ABL JTK7		190	INtAsDGKLyVssEsR
P00519	ABL1 ABL JTK7		224	NKPtVyGVsPNyDKWEMER
P00519	ABL1 ABL JTK7		226	NKPtVyGVsPNyDKWEMER
P00519	ABL1 ABL JTK7		229	NKPtVyGVsPNyDKWEMER
P00519	ABL1 ABL JTK7		232	NKPtVyGVsPNyDKWEMER
P00519	ABL1 ABL JTK7		185	LyVssEsR
P00519	ABL1 ABL JTK7		187	LyVssEsR
P00519	ABL1 ABL JTK7		188	LyVssEsR
P00519	ABL1 ABL JTK7		190	LyVssEsR
P00519	ABL1 ABL JTK7		264	ysLtVAVK
P00519	ABL1 ABL JTK7		265	ysLtVAVK
P00519	ABL1 ABL JTK7		267	ysLtVAVK
P00519	ABL1 ABL JTK7		469	MERPEGCPEKVyELMR
P00519	ABL1 ABL JTK7		113	NGQGWVPsNyItPVNsLEK
P00519	ABL1 ABL JTK7		115	NGQGWVPsNyItPVNsLEK
P00519	ABL1 ABL JTK7		117	NGQGWVPsNyItPVNsLEK
P00519	ABL1 ABL JTK7		121	NGQGWVPsNyItPVNsLEK
P00519	ABL1 ABL JTK7		253	LGGGQyGEVyEGVWK
P00519	ABL1 ABL JTK7		257	LGGGQyGEVyEGVWK
P00519	ABL1 ABL JTK7		224	NKPtVyGVsPNyDK
P00519	ABL1 ABL JTK7		226	NKPtVyGVsPNyDK
P00519	ABL1 ABL JTK7		229	NKPtVyGVsPNyDK
P00519	ABL1 ABL JTK7		232	NKPtVyGVsPNyDK
P00519	ABL1 ABL JTK7		93	VLGyNHNGEWCEAQtK
P00519	ABL1 ABL JTK7		104	VLGyNHNGEWCEAQtK
P00519	ABL1 ABL JTK7	406		WtAPEsLAyNKFsIK
P00519	ABL1 ABL JTK7		410	WtAPEsLAyNKFsIK
P00519	ABL1 ABL JTK7		413	WtAPEsLAyNKFsIK
P00519	ABL1 ABL JTK7		417	WtAPEsLAyNKFsIK
P00519	ABL1 ABL JTK7	406		WtAPEsLAyNK
P00519	ABL1 ABL JTK7		410	WtAPEsLAyNK
P00519	ABL1 ABL JTK7		413	WtAPEsLAyNK
P00519	ABL1 ABL JTK7		126	HsWyHGPVsR
P00519	ABL1 ABL JTK7		128	HsWyHGPVsR
P00519	ABL1 ABL JTK7		133	HsWyHGPVsR
P00519	ABL1 ABL JTK7		264	KysLtVAVK
P00519	ABL1 ABL JTK7		265	KysLtVAVK
P00519	ABL1 ABL JTK7		267	KysLtVAVK
P00519	ABL1 ABL JTK7		224	PtVyGVsPNyDKWEMER
P00519	ABL1 ABL JTK7		226	PtVyGVsPNyDKWEMER
P00519	ABL1 ABL JTK7		229	PtVyGVsPNyDKWEMER
P00519	ABL1 ABL JTK7		232	PtVyGVsPNyDKWEMER
P00519	ABL1 ABL JTK7		1064	NLytFCVsyVDsIQQMR
P00519	ABL1 ABL JTK7		1065	NLytFCVsyVDsIQQMR
P00519	ABL1 ABL JTK7		1069	NLytFCVsyVDsIQQMR
P00519	ABL1 ABL JTK7		1070	NLytFCVsyVDsIQQMR
P00519	ABL1 ABL JTK7		1073	NLytFCVsyVDsIQQMR
P00519	ABL1 ABL JTK7		139	NAAEyLLssGINGsFLVR
P00519	ABL1 ABL JTK7		142	NAAEyLLssGINGsFLVR
P00519	ABL1 ABL JTK7		143	NAAEyLLssGINGsFLVR
P00519	ABL1 ABL JTK7		148	NAAEyLLssGINGsFLVR
P00519	ABL1 ABL JTK7		253	HKLGGGQyGEVyEGVWK
P00519	ABL1 ABL JTK7		257	HKLGGGQyGEVyEGVWK
P43405	SYK		316	QEstVsFNPyEPELAPWAADKGPQR
P43405	SYK		317	QEstVsFNPyEPELAPWAADKGPQR
P43405	SYK		319	QEstVsFNPyEPELAPWAADKGPQR
P43405	SYK		323	QEstVsFNPyEPELAPWAADKGPQR
P43405	SYK		202	DNNGsyALCLLHEGK
P43405	SYK		203	DNNGsyALCLLHEGK
P43405	SYK		73	ELNGtyAIAGGR
P43405	SYK		74	ELNGtyAIAGGR
P43405	SYK		28	EEAEDyLVQGGMsDGLyLLR
P43405	SYK		35	EEAEDyLVQGGMsDGLyLLR
P43405	SYK		39	EEAEDyLVQGGMsDGLyLLR
P43405	SYK		316	QEstVsFNPyEPELAPWAADK
P43405	SYK		317	QEstVsFNPyEPELAPWAADK
P43405	SYK		319	QEstVsFNPyEPELAPWAADK
P43405	SYK		323	QEstVsFNPyEPELAPWAADK
P43405	SYK		236	KFDtLWQLVEHysyK
P43405	SYK		244	KFDtLWQLVEHysyK
P43405	SYK		245	KFDtLWQLVEHysyK
P43405	SYK		246	KFDtLWQLVEHysyK
P43405	SYK		202	ARDNNGsyALCLLHEGK
P43405	SYK		203	ARDNNGsyALCLLHEGK
P43405	SYK		345	EALPMDtEVyEsPyADPEEIRPK
P43405	SYK		348	EALPMDtEVyEsPyADPEEIRPK
P43405	SYK		350	EALPMDtEVyEsPyADPEEIRPK
P43405	SYK		352	EALPMDtEVyEsPyADPEEIRPK
P43405	SYK		81	tHAsPADLCHyHsQEsDGLVCLLK
P43405	SYK		84	tHAsPADLCHyHsQEsDGLVCLLK
P43405	SYK		91	tHAsPADLCHyHsQEsDGLVCLLK
P43405	SYK		93	tHAsPADLCHyHsQEsDGLVCLLK
P43405	SYK		96	tHAsPADLCHyHsQEsDGLVCLLK
P43405	SYK	539		WyAPECINyyK
P43405	SYK		546	WyAPECINyyK
P43405	SYK		547	WyAPECINyyK
P43405	SYK		295	sysFPKPGHR
P43405	SYK		296	sysFPKPGHR
P43405	SYK		297	sysFPKPGHR
P43405	SYK	525		ADENyyKAQtHGK
P43405	SYK	526		ADENyyKAQtHGK
P43405	SYK	530		ADENyyKAQtHGK
P43405	SYK		295	IKsysFPKPGHR
P43405	SYK		296	IKsysFPKPGHR
P43405	SYK		297	IKsysFPKPGHR
P43405	SYK		131	EyVKQtWNLQGQALEQAIIsQKPQLEK
P43405	SYK		135	EyVKQtWNLQGQALEQAIIsQKPQLEK
P43405	SYK		149	EyVKQtWNLQGQALEQAIIsQKPQLEK
P43405	SYK		504	NVLLVtQHyAK
P43405	SYK		507	NVLLVtQHyAK
P43405	SYK		64	KAHHytIER
P43405	SYK		65	KAHHytIER
P43405	SYK		629	LRNyyyDVVN
P43405	SYK		630	LRNyyyDVVN
P43405	SYK		631	LRNyyyDVVN
P43405	SYK		117	tGPFEDLKENLIREyVK
P43405	SYK		131	tGPFEDLKENLIREyVK
P43405	SYK		47	NyLGGFALsVAHGR
P43405	SYK		54	NyLGGFALsVAHGR
P43405	SYK		295	sysFPKPGHRK
P43405	SYK		296	sysFPKPGHRK
P43405	SYK		297	sysFPKPGHRK
P07947	YES1 YES	426		LIEDNEytAR
P07947	YES1 YES	427		LIEDNEytAR
P07947	YES1 YES		194	GAysLsIR
P07947	YES1 YES		195	GAysLsIR
P07947	YES1 YES		197	GAysLsIR
P07947	YES1 YES		222	LDNGGyyIttR
P07947	YES1 YES		223	LDNGGyyIttR
P07947	YES1 YES		225	LDNGGyyIttR
P07947	YES1 YES		226	LDNGGyyIttR
P07947	YES1 YES		222	KLDNGGyyIttR
P07947	YES1 YES		223	KLDNGGyyIttR
P07947	YES1 YES		225	KLDNGGyyIttR
P07947	YES1 YES		226	KLDNGGyyIttR
P07947	YES1 YES		16	yRPENtPEPVstsVsHyGAEPttVsPCPsssAK
P07947	YES1 YES		21	yRPENtPEPVstsVsHyGAEPttVsPCPsssAK
P07947	YES1 YES		26	yRPENtPEPVstsVsHyGAEPttVsPCPsssAK
P07947	YES1 YES		27	yRPENtPEPVstsVsHyGAEPttVsPCPsssAK
P07947	YES1 YES		28	yRPENtPEPVstsVsHyGAEPttVsPCPsssAK
P07947	YES1 YES		30	yRPENtPEPVstsVsHyGAEPttVsPCPsssAK
P07947	YES1 YES		32	yRPENtPEPVstsVsHyGAEPttVsPCPsssAK
P07947	YES1 YES		37	yRPENtPEPVstsVsHyGAEPttVsPCPsssAK
P07947	YES1 YES		38	yRPENtPEPVstsVsHyGAEPttVsPCPsssAK
P07947	YES1 YES		40	yRPENtPEPVstsVsHyGAEPttVsPCPsssAK
P07947	YES1 YES		44	yRPENtPEPVstsVsHyGAEPttVsPCPsssAK
P07947	YES1 YES		45	yRPENtPEPVstsVsHyGAEPttVsPCPsssAK
P07947	YES1 YES		46	yRPENtPEPVstsVsHyGAEPttVsPCPsssAK
P07947	YES1 YES	439		WtAPEAALyGR
P07947	YES1 YES		446	WtAPEAALyGR
P07947	YES1 YES		141	NGyIPsNyVAPADsIQAEEWyFGK
P07947	YES1 YES		144	NGyIPsNyVAPADsIQAEEWyFGK
P07947	YES1 YES		146	NGyIPsNyVAPADsIQAEEWyFGK
P07947	YES1 YES		152	NGyIPsNyVAPADsIQAEEWyFGK
P07947	YES1 YES		159	NGyIPsNyVAPADsIQAEEWyFGK
P07947	YES1 YES		518	KDPDERPtFEyIQsFLEDyFtAtEPQyQPGENL
P07947	YES1 YES		521	KDPDERPtFEyIQsFLEDyFtAtEPQyQPGENL
P07947	YES1 YES		524	KDPDERPtFEyIQsFLEDyFtAtEPQyQPGENL
P07947	YES1 YES		529	KDPDERPtFEyIQsFLEDyFtAtEPQyQPGENL
P07947	YES1 YES		531	KDPDERPtFEyIQsFLEDyFtAtEPQyQPGENL
P07947	YES1 YES		533	KDPDERPtFEyIQsFLEDyFtAtEPQyQPGENL
P07947	YES1 YES		537	KDPDERPtFEyIQsFLEDyFtAtEPQyQPGENL
P07947	YES1 YES	439		FPIKWtAPEAALyGR
P07947	YES1 YES		446	FPIKWtAPEAALyGR
P07947	YES1 YES		187	EsEttKGAysLsIR
P07947	YES1 YES		189	EsEttKGAysLsIR
P07947	YES1 YES		190	EsEttKGAysLsIR
P07947	YES1 YES		194	EsEttKGAysLsIR
P07947	YES1 YES		195	EsEttKGAysLsIR
P07947	YES1 YES		197	EsEttKGAysLsIR
P07947	YES1 YES		194	GAysLsIRDWDEIRGDNVK
P07947	YES1 YES		195	GAysLsIRDWDEIRGDNVK
P07947	YES1 YES		197	GAysLsIRDWDEIRGDNVK
P07947	YES1 YES		194	GAysLsIRDWDEIR
P07947	YES1 YES		195	GAysLsIRDWDEIR
P07947	YES1 YES		197	GAysLsIRDWDEIR
P29317	EPHA2 ECK		570	QsPEDVyFsK
P29317	EPHA2 ECK		575	QsPEDVyFsK
P29317	EPHA2 ECK		577	QsPEDVyFsK
P29317	EPHA2 ECK		960	IAysLLGLK
P29317	EPHA2 ECK		961	IAysLLGLK
P29317	EPHA2 ECK	771		VLEDDPEAtyttsGGK
P29317	EPHA2 ECK	772		VLEDDPEAtyttsGGK
P29317	EPHA2 ECK	773		VLEDDPEAtyttsGGK
P29317	EPHA2 ECK	774		VLEDDPEAtyttsGGK
P29317	EPHA2 ECK	775		VLEDDPEAtyttsGGK
P29317	EPHA2 ECK		587	tyVDPHtyEDPNQAVLK
P29317	EPHA2 ECK		588	tyVDPHtyEDPNQAVLK
P29317	EPHA2 ECK		593	tyVDPHtyEDPNQAVLK
P29317	EPHA2 ECK		594	tyVDPHtyEDPNQAVLK
P29317	EPHA2 ECK		685	yKPMMIItEyMENGALDK
P29317	EPHA2 ECK		692	yKPMMIItEyMENGALDK
P29317	EPHA2 ECK		694	yKPMMIItEyMENGALDK
P29317	EPHA2 ECK	771		VLEDDPEAtyttsGGKIPIR
P29317	EPHA2 ECK	772		VLEDDPEAtyttsGGKIPIR
P29317	EPHA2 ECK	773		VLEDDPEAtyttsGGKIPIR
P29317	EPHA2 ECK	774		VLEDDPEAtyttsGGKIPIR
P29317	EPHA2 ECK	775		VLEDDPEAtyttsGGKIPIR
P29317	EPHA2 ECK		628	VIGAGEFGEVyK
P29317	EPHA2 ECK		579	sEQLKPLKtyVDPHtyEDPNQAVLK
P29317	EPHA2 ECK		587	sEQLKPLKtyVDPHtyEDPNQAVLK
P29317	EPHA2 ECK		588	sEQLKPLKtyVDPHtyEDPNQAVLK
P29317	EPHA2 ECK		593	sEQLKPLKtyVDPHtyEDPNQAVLK
P29317	EPHA2 ECK		594	sEQLKPLKtyVDPHtyEDPNQAVLK
P29317	EPHA2 ECK		570	QsPEDVyFsKsEQLKPLK
P29317	EPHA2 ECK		575	QsPEDVyFsKsEQLKPLK
P29317	EPHA2 ECK		577	QsPEDVyFsKsEQLKPLK
P29317	EPHA2 ECK		579	QsPEDVyFsKsEQLKPLK
P29317	EPHA2 ECK		921	MQQytEHFMAAGytAIEK
P29317	EPHA2 ECK		922	MQQytEHFMAAGytAIEK
P29317	EPHA2 ECK		930	MQQytEHFMAAGytAIEK
P29317	EPHA2 ECK		931	MQQytEHFMAAGytAIEK
P29317	EPHA2 ECK		729	yLANMNyVHR
P29317	EPHA2 ECK		735	yLANMNyVHR
P29317	EPHA2 ECK		570	ARQsPEDVyFsK
P29317	EPHA2 ECK		575	ARQsPEDVyFsK
P29317	EPHA2 ECK		577	ARQsPEDVyFsK
P29317	EPHA2 ECK		628	VIGAGEFGEVyKGMLK
P29317	EPHA2 ECK		685	yKPMMIItEyMENGALDKFLR
P29317	EPHA2 ECK		692	yKPMMIItEyMENGALDKFLR
P29317	EPHA2 ECK		694	yKPMMIItEyMENGALDKFLR
P29317	EPHA2 ECK		960	IAysLLGLKDQVNtVGIPI
P29317	EPHA2 ECK		961	IAysLLGLKDQVNtVGIPI
P29317	EPHA2 ECK		971	IAysLLGLKDQVNtVGIPI
P29317	EPHA2 ECK	784		WtAPEAIsyR
P29317	EPHA2 ECK		790	WtAPEAIsyR
P29317	EPHA2 ECK		791	WtAPEAIsyR
P29317	EPHA2 ECK		960	RIAysLLGLK
P29317	EPHA2 ECK		961	RIAysLLGLK
P29317	EPHA2 ECK		628	QKVIGAGEFGEVyKGMLK
Q05655	PRKCD		302	RsDsAssEPVGIyQGFEK
Q05655	PRKCD		304	RsDsAssEPVGIyQGFEK
Q05655	PRKCD		306	RsDsAssEPVGIyQGFEK
Q05655	PRKCD		307	RsDsAssEPVGIyQGFEK
Q05655	PRKCD		313	RsDsAssEPVGIyQGFEK
Q05655	PRKCD		302	sDsAssEPVGIyQGFEK
Q05655	PRKCD		304	sDsAssEPVGIyQGFEK
Q05655	PRKCD		306	sDsAssEPVGIyQGFEK
Q05655	PRKCD		307	sDsAssEPVGIyQGFEK
Q05655	PRKCD		313	sDsAssEPVGIyQGFEK
Q05655	PRKCD		630	DysNFDQEFLNEK
Q05655	PRKCD		631	DysNFDQEFLNEK
Q05655	PRKCD		320	KtGVAGEDMQDNsGtyGK
Q05655	PRKCD		331	KtGVAGEDMQDNsGtyGK
Q05655	PRKCD		333	KtGVAGEDMQDNsGtyGK
Q05655	PRKCD		334	KtGVAGEDMQDNsGtyGK
Q05655	PRKCD		302	RsDsAssEPVGIyQGFEKK
Q05655	PRKCD		304	RsDsAssEPVGIyQGFEKK
Q05655	PRKCD		306	RsDsAssEPVGIyQGFEKK
Q05655	PRKCD		307	RsDsAssEPVGIyQGFEKK
Q05655	PRKCD		313	RsDsAssEPVGIyQGFEKK
Q05655	PRKCD		302	sDsAssEPVGIyQGFEKK
Q05655	PRKCD		304	sDsAssEPVGIyQGFEKK
Q05655	PRKCD		306	sDsAssEPVGIyQGFEKK
Q05655	PRKCD		307	sDsAssEPVGIyQGFEKK
Q05655	PRKCD		313	sDsAssEPVGIyQGFEKK
Q05655	PRKCD		374	GRGEyFAIK
Q05655	PRKCD		57	stFDAHIyEGR
Q05655	PRKCD		58	stFDAHIyEGR
Q05655	PRKCD		64	stFDAHIyEGR
Q05655	PRKCD		320	tGVAGEDMQDNsGtyGK
Q05655	PRKCD		331	tGVAGEDMQDNsGtyGK
Q05655	PRKCD		333	tGVAGEDMQDNsGtyGK
Q05655	PRKCD		334	tGVAGEDMQDNsGtyGK
Q05655	PRKCD		374	GEyFAIK
Q05655	PRKCD		626	sPRDysNFDQEFLNEK
Q05655	PRKCD		630	sPRDysNFDQEFLNEK
Q05655	PRKCD		631	sPRDysNFDQEFLNEK
Q05655	PRKCD		155	IHyIKNHEFIAtFFGQPtFCsVCK
Q05655	PRKCD		164	IHyIKNHEFIAtFFGQPtFCsVCK
Q05655	PRKCD		170	IHyIKNHEFIAtFFGQPtFCsVCK
Q05655	PRKCD		173	IHyIKNHEFIAtFFGQPtFCsVCK
Q05655	PRKCD		320	tGVAGEDMQDNsGtyGKIWEGssK
Q05655	PRKCD		331	tGVAGEDMQDNsGtyGKIWEGssK
Q05655	PRKCD		333	tGVAGEDMQDNsGtyGKIWEGssK
Q05655	PRKCD		334	tGVAGEDMQDNsGtyGKIWEGssK
Q05655	PRKCD		341	tGVAGEDMQDNsGtyGKIWEGssK
Q05655	PRKCD		342	tGVAGEDMQDNsGtyGKIWEGssK
Q05655	PRKCD		320	KtGVAGEDMQDNsGtyGKIWEGssK
Q05655	PRKCD		331	KtGVAGEDMQDNsGtyGKIWEGssK
Q05655	PRKCD		333	KtGVAGEDMQDNsGtyGKIWEGssK
Q05655	PRKCD		334	KtGVAGEDMQDNsGtyGKIWEGssK
Q05655	PRKCD		341	KtGVAGEDMQDNsGtyGKIWEGssK
Q05655	PRKCD		342	KtGVAGEDMQDNsGtyGKIWEGssK
P07948	LYN JTK8		187	sLDNGGyyIsPR
P07948	LYN JTK8		193	sLDNGGyyIsPR
P07948	LYN JTK8		194	sLDNGGyyIsPR
P07948	LYN JTK8		196	sLDNGGyyIsPR
P07948	LYN JTK8	397		VIEDNEytAR
P07948	LYN JTK8	398		VIEDNEytAR
P07948	LYN JTK8		30	tIyVRDPtsNK
P07948	LYN JTK8		32	tIyVRDPtsNK
P07948	LYN JTK8		37	tIyVRDPtsNK
P07948	LYN JTK8		38	tIyVRDPtsNK
P07948	LYN JTK8		306	LyAVVtR
P07948	LYN JTK8		310	LyAVVtR
P07948	LYN JTK8	397		VIEDNEytAREGAK
P07948	LYN JTK8	398		VIEDNEytAREGAK
P07948	LYN JTK8		489	EKAEERPtFDyLQsVLDDFytAtEGQyQQQP
P07948	LYN JTK8		492	EKAEERPtFDyLQsVLDDFytAtEGQyQQQP
P07948	LYN JTK8		495	EKAEERPtFDyLQsVLDDFytAtEGQyQQQP
P07948	LYN JTK8		501	EKAEERPtFDyLQsVLDDFytAtEGQyQQQP
P07948	LYN JTK8		502	EKAEERPtFDyLQsVLDDFytAtEGQyQQQP
P07948	LYN JTK8		504	EKAEERPtFDyLQsVLDDFytAtEGQyQQQP
P07948	LYN JTK8		508	EKAEERPtFDyLQsVLDDFytAtEGQyQQQP
P07948	LYN JTK8		489	AEERPtFDyLQsVLDDFytAtEGQyQQQP
P07948	LYN JTK8		492	AEERPtFDyLQsVLDDFytAtEGQyQQQP
P07948	LYN JTK8		495	AEERPtFDyLQsVLDDFytAtEGQyQQQP
P07948	LYN JTK8		501	AEERPtFDyLQsVLDDFytAtEGQyQQQP
P07948	LYN JTK8		502	AEERPtFDyLQsVLDDFytAtEGQyQQQP
P07948	LYN JTK8		504	AEERPtFDyLQsVLDDFytAtEGQyQQQP
P07948	LYN JTK8		508	AEERPtFDyLQsVLDDFytAtEGQyQQQP
P07948	LYN JTK8		115	EGFIPsNyVAK
P07948	LYN JTK8		117	EGFIPsNyVAK
P07948	LYN JTK8		448	tNADVMtALsQGyR
P07948	LYN JTK8		454	tNADVMtALsQGyR
P07948	LYN JTK8		457	tNADVMtALsQGyR
P07948	LYN JTK8		460	tNADVMtALsQGyR
P07948	LYN JTK8		489	PtFDyLQsVLDDFytAtEGQyQQQP
P07948	LYN JTK8		492	PtFDyLQsVLDDFytAtEGQyQQQP
P07948	LYN JTK8		495	PtFDyLQsVLDDFytAtEGQyQQQP
P07948	LYN JTK8		501	PtFDyLQsVLDDFytAtEGQyQQQP
P07948	LYN JTK8		502	PtFDyLQsVLDDFytAtEGQyQQQP
P07948	LYN JTK8		504	PtFDyLQsVLDDFytAtEGQyQQQP
P07948	LYN JTK8		508	PtFDyLQsVLDDFytAtEGQyQQQP
P07948	LYN JTK8		265	LGAGQFGEVWMGyyNNstK
P07948	LYN JTK8		266	LGAGQFGEVWMGyyNNstK
P07948	LYN JTK8		269	LGAGQFGEVWMGyyNNstK
P07948	LYN JTK8		270	LGAGQFGEVWMGyyNNstK
P07948	LYN JTK8		265	RLGAGQFGEVWMGyyNNstK
P07948	LYN JTK8		266	RLGAGQFGEVWMGyyNNstK
P07948	LYN JTK8		269	RLGAGQFGEVWMGyyNNstK
P07948	LYN JTK8		270	RLGAGQFGEVWMGyyNNstK
P07948	LYN JTK8		473	VENCPDELyDIMK
P07948	LYN JTK8		316	EEPIyIItEyMAK
P07948	LYN JTK8		319	EEPIyIItEyMAK
P07948	LYN JTK8		321	EEPIyIItEyMAK
P54760	EPHB4 HTK MYK1 TYRO11		590	VyIDPFtyEDPNEAVR
P54760	EPHB4 HTK MYK1 TYRO11		595	VyIDPFtyEDPNEAVR
P54760	EPHB4 HTK MYK1 TYRO11		596	VyIDPFtyEDPNEAVR
P54760	EPHB4 HTK MYK1 TYRO11		581	HGQyLIGHGtK
P54760	EPHB4 HTK MYK1 TYRO11		587	HGQyLIGHGtK
P54760	EPHB4 HTK MYK1 TYRO11		574	EAEysDKHGQyLIGHGtK
P54760	EPHB4 HTK MYK1 TYRO11		575	EAEysDKHGQyLIGHGtK
P54760	EPHB4 HTK MYK1 TYRO11		581	EAEysDKHGQyLIGHGtK
P54760	EPHB4 HTK MYK1 TYRO11		587	EAEysDKHGQyLIGHGtK
P54760	EPHB4 HTK MYK1 TYRO11	769		FLEENssDPtytssLGGK
P54760	EPHB4 HTK MYK1 TYRO11	770		FLEENssDPtytssLGGK
P54760	EPHB4 HTK MYK1 TYRO11	773		FLEENssDPtytssLGGK
P54760	EPHB4 HTK MYK1 TYRO11	774		FLEENssDPtytssLGGK
P54760	EPHB4 HTK MYK1 TYRO11	775		FLEENssDPtytssLGGK
P54760	EPHB4 HTK MYK1 TYRO11	776		FLEENssDPtytssLGGK
P54760	EPHB4 HTK MYK1 TYRO11	777		FLEENssDPtytssLGGK
P54760	EPHB4 HTK MYK1 TYRO11		613	EIDVsyVK
P54760	EPHB4 HTK MYK1 TYRO11		614	EIDVsyVK
P54760	EPHB4 HTK MYK1 TYRO11	769		FLEENssDPtytssLGGKIPIR
P54760	EPHB4 HTK MYK1 TYRO11	770		FLEENssDPtytssLGGKIPIR
P54760	EPHB4 HTK MYK1 TYRO11	773		FLEENssDPtytssLGGKIPIR
P54760	EPHB4 HTK MYK1 TYRO11	774		FLEENssDPtytssLGGKIPIR
P54760	EPHB4 HTK MYK1 TYRO11	775		FLEENssDPtytssLGGKIPIR
P54760	EPHB4 HTK MYK1 TYRO11	776		FLEENssDPtytssLGGKIPIR
P54760	EPHB4 HTK MYK1 TYRO11	777		FLEENssDPtytssLGGKIPIR
P54760	EPHB4 HTK MYK1 TYRO11		581	HGQyLIGHGtKVyIDPFtyEDPNEAVR
P54760	EPHB4 HTK MYK1 TYRO11		587	HGQyLIGHGtKVyIDPFtyEDPNEAVR
P54760	EPHB4 HTK MYK1 TYRO11		590	HGQyLIGHGtKVyIDPFtyEDPNEAVR
P54760	EPHB4 HTK MYK1 TYRO11		595	HGQyLIGHGtKVyIDPFtyEDPNEAVR
P54760	EPHB4 HTK MYK1 TYRO11		596	HGQyLIGHGtKVyIDPFtyEDPNEAVR
P54760	EPHB4 HTK MYK1 TYRO11		906	QPHysAFGsVGEWLR
P54760	EPHB4 HTK MYK1 TYRO11		907	QPHysAFGsVGEWLR
P54760	EPHB4 HTK MYK1 TYRO11		911	QPHysAFGsVGEWLR
P54760	EPHB4 HTK MYK1 TYRO11		590	VyIDPFtyEDPNEAVREFAK
P54760	EPHB4 HTK MYK1 TYRO11		595	VyIDPFtyEDPNEAVREFAK
P54760	EPHB4 HTK MYK1 TYRO11		596	VyIDPFtyEDPNEAVREFAK
P54760	EPHB4 HTK MYK1 TYRO11		970	sQAKPGtPGGtGGPAPQy
P54760	EPHB4 HTK MYK1 TYRO11		976	sQAKPGtPGGtGGPAPQy
P54760	EPHB4 HTK MYK1 TYRO11		980	sQAKPGtPGGtGGPAPQy
P54760	EPHB4 HTK MYK1 TYRO11		987	sQAKPGtPGGtGGPAPQy
P54760	EPHB4 HTK MYK1 TYRO11		730	yLAEMsyVHR
P54760	EPHB4 HTK MYK1 TYRO11		735	yLAEMsyVHR
P54760	EPHB4 HTK MYK1 TYRO11		736	yLAEMsyVHR
P54760	EPHB4 HTK MYK1 TYRO11		613	EIDVsyVKIEEVIGAGEFGEVCR
P54760	EPHB4 HTK MYK1 TYRO11		614	EIDVsyVKIEEVIGAGEFGEVCR
P54760	EPHB4 HTK MYK1 TYRO11		574	EAEysDKHGQyLIGHGtKVyIDPFtyEDPNEAVR
P54760	EPHB4 HTK MYK1 TYRO11		575	EAEysDKHGQyLIGHGtKVyIDPFtyEDPNEAVR
P54760	EPHB4 HTK MYK1 TYRO11		581	EAEysDKHGQyLIGHGtKVyIDPFtyEDPNEAVR
P54760	EPHB4 HTK MYK1 TYRO11		587	EAEysDKHGQyLIGHGtKVyIDPFtyEDPNEAVR
P54760	EPHB4 HTK MYK1 TYRO11		590	EAEysDKHGQyLIGHGtKVyIDPFtyEDPNEAVR
P54760	EPHB4 HTK MYK1 TYRO11		595	EAEysDKHGQyLIGHGtKVyIDPFtyEDPNEAVR
P54760	EPHB4 HTK MYK1 TYRO11		596	EAEysDKHGQyLIGHGtKVyIDPFtyEDPNEAVR
P42685	FRK PTK5 RAK		46	HGHyFVALFDyQAR
P42685	FRK PTK5 RAK		53	HGHyFVALFDyQAR
P42685	FRK PTK5 RAK		490	WKLEDyFEtDssysDANNFIR
P42685	FRK PTK5 RAK		493	WKLEDyFEtDssysDANNFIR
P42685	FRK PTK5 RAK		495	WKLEDyFEtDssysDANNFIR
P42685	FRK PTK5 RAK		496	WKLEDyFEtDssysDANNFIR
P42685	FRK PTK5 RAK		497	WKLEDyFEtDssysDANNFIR
P42685	FRK PTK5 RAK		498	WKLEDyFEtDssysDANNFIR
P42685	FRK PTK5 RAK		490	LEDyFEtDssysDANNFIR
P42685	FRK PTK5 RAK		493	LEDyFEtDssysDANNFIR
P42685	FRK PTK5 RAK		495	LEDyFEtDssysDANNFIR
P42685	FRK PTK5 RAK		496	LEDyFEtDssysDANNFIR
P42685	FRK PTK5 RAK		497	LEDyFEtDssysDANNFIR
P42685	FRK PTK5 RAK		498	LEDyFEtDssysDANNFIR
P42685	FRK PTK5 RAK		220	IQVPAPFDLsyK
P42685	FRK PTK5 RAK		221	IQVPAPFDLsyK
P42685	FRK PTK5 RAK		184	IFstLNEFVsHytK
P42685	FRK PTK5 RAK		185	IFstLNEFVsHytK
P42685	FRK PTK5 RAK		191	IFstLNEFVsHytK
P42685	FRK PTK5 RAK		193	IFstLNEFVsHytK
P42685	FRK PTK5 RAK		194	IFstLNEFVsHytK
P42685	FRK PTK5 RAK	387		VFKVDNEDIyEsRHEIK
P42685	FRK PTK5 RAK	389		VFKVDNEDIyEsRHEIK
P42685	FRK PTK5 RAK	387		VDNEDIyEsRHEIKLPVK
P42685	FRK PTK5 RAK	389		VDNEDIyEsRHEIKLPVK
P42685	FRK PTK5 RAK		132	QLLysENK
P42685	FRK PTK5 RAK		133	QLLysENK
P42685	FRK PTK5 RAK		368	NVLVGEHNIyK
P42685	FRK PTK5 RAK		313	HGsLQEyLQNDtGsK
P42685	FRK PTK5 RAK		317	HGsLQEyLQNDtGsK
P42685	FRK PTK5 RAK		322	HGsLQEyLQNDtGsK
P42685	FRK PTK5 RAK		324	HGsLQEyLQNDtGsK
P42685	FRK PTK5 RAK		92	DGssQQLQGyIPsNyVAEDR
P42685	FRK PTK5 RAK		93	DGssQQLQGyIPsNyVAEDR
P42685	FRK PTK5 RAK		99	DGssQQLQGyIPsNyVAEDR
P42685	FRK PTK5 RAK		102	DGssQQLQGyIPsNyVAEDR
P42685	FRK PTK5 RAK		104	DGssQQLQGyIPsNyVAEDR
P42685	FRK PTK5 RAK		368	NVLVGEHNIyKVADFGLAR
P42685	FRK PTK5 RAK	387		VFKVDNEDIyEsR
P42685	FRK PTK5 RAK	389		VFKVDNEDIyEsR
P42685	FRK PTK5 RAK		92	RDGssQQLQGyIPsNyVAEDR
P42685	FRK PTK5 RAK		93	RDGssQQLQGyIPsNyVAEDR
P42685	FRK PTK5 RAK		99	RDGssQQLQGyIPsNyVAEDR
P42685	FRK PTK5 RAK		102	RDGssQQLQGyIPsNyVAEDR
P42685	FRK PTK5 RAK		104	RDGssQQLQGyIPsNyVAEDR
P42685	FRK PTK5 RAK	387		VDNEDIyEsRHEIK
P42685	FRK PTK5 RAK	389		VDNEDIyEsRHEIK
P42685	FRK PTK5 RAK		220	IQVPAPFDLsyKtVDQWEIDR
P42685	FRK PTK5 RAK		221	IQVPAPFDLsyKtVDQWEIDR
P42685	FRK PTK5 RAK		223	IQVPAPFDLsyKtVDQWEIDR
P42684	ABL2 ABLL ARG	435		LMtGDtytAHAGAK
P42684	ABL2 ABLL ARG	438		LMtGDtytAHAGAK
P42684	ABL2 ABLL ARG	439		LMtGDtytAHAGAK
P42684	ABL2 ABLL ARG	440		LMtGDtytAHAGAK
P42684	ABL2 ABLL ARG		718	CyGGsFAQR
P42684	ABL2 ABLL ARG		721	CyGGsFAQR
P42684	ABL2 ABLL ARG		561	AAssssVVPyLPR
P42684	ABL2 ABLL ARG		562	AAssssVVPyLPR
P42684	ABL2 ABLL ARG		563	AAssssVVPyLPR
P42684	ABL2 ABLL ARG		564	AAssssVVPyLPR
P42684	ABL2 ABLL ARG		568	AAssssVVPyLPR
P42684	ABL2 ABLL ARG		270	CNKPtVyGVsPIHDK
P42684	ABL2 ABLL ARG		272	CNKPtVyGVsPIHDK
P42684	ABL2 ABLL ARG		275	CNKPtVyGVsPIHDK
P42684	ABL2 ABLL ARG		683	yELtGNFssVAsLQHADGFsFtPAQQEANLVPPK
P42684	ABL2 ABLL ARG		686	yELtGNFssVAsLQHADGFsFtPAQQEANLVPPK
P42684	ABL2 ABLL ARG		690	yELtGNFssVAsLQHADGFsFtPAQQEANLVPPK
P42684	ABL2 ABLL ARG		691	yELtGNFssVAsLQHADGFsFtPAQQEANLVPPK
P42684	ABL2 ABLL ARG		694	yELtGNFssVAsLQHADGFsFtPAQQEANLVPPK
P42684	ABL2 ABLL ARG		702	yELtGNFssVAsLQHADGFsFtPAQQEANLVPPK
P42684	ABL2 ABLL ARG		704	yELtGNFssVAsLQHADGFsFtPAQQEANLVPPK
P42684	ABL2 ABLL ARG		310	ysLtVAVK
P42684	ABL2 ABLL ARG		311	ysLtVAVK
P42684	ABL2 ABLL ARG		313	ysLtVAVK
P42684	ABL2 ABLL ARG		231	VyVtAEsR
P42684	ABL2 ABLL ARG		233	VyVtAEsR
P42684	ABL2 ABLL ARG		236	VyVtAEsR
P42684	ABL2 ABLL ARG		224	INttADGKVyVtAEsR
P42684	ABL2 ABLL ARG		225	INttADGKVyVtAEsR
P42684	ABL2 ABLL ARG		231	INttADGKVyVtAEsR
P42684	ABL2 ABLL ARG		233	INttADGKVyVtAEsR
P42684	ABL2 ABLL ARG		236	INttADGKVyVtAEsR
P42684	ABL2 ABLL ARG		561	AAssssVVPyLPRLPILPsK
P42684	ABL2 ABLL ARG		562	AAssssVVPyLPRLPILPsK
P42684	ABL2 ABLL ARG		563	AAssssVVPyLPRLPILPsK
P42684	ABL2 ABLL ARG		564	AAssssVVPyLPRLPILPsK
P42684	ABL2 ABLL ARG		568	AAssssVVPyLPRLPILPsK
P42684	ABL2 ABLL ARG		577	AAssssVVPyLPRLPILPsK
P42684	ABL2 ABLL ARG		159	NGQGWVPsNyItPVNsLEK
P42684	ABL2 ABLL ARG		161	NGQGWVPsNyItPVNsLEK
P42684	ABL2 ABLL ARG		163	NGQGWVPsNyItPVNsLEK
P42684	ABL2 ABLL ARG		167	NGQGWVPsNyItPVNsLEK
P42684	ABL2 ABLL ARG		172	HsWyHGPVsR
P42684	ABL2 ABLL ARG		174	HsWyHGPVsR
P42684	ABL2 ABLL ARG		179	HsWyHGPVsR
P42684	ABL2 ABLL ARG		310	KysLtVAVK
P42684	ABL2 ABLL ARG		311	KysLtVAVK
P42684	ABL2 ABLL ARG		313	KysLtVAVK
P08581	MET	1230		DMyDKEyysVHNK
P08581	MET	1234		DMyDKEyysVHNK
P08581	MET	1235		DMyDKEyysVHNK
P08581	MET	1236		DMyDKEyysVHNK
P08581	MET		988	sVsPttEMVsNEsVDyR
P08581	MET		990	sVsPttEMVsNEsVDyR
P08581	MET		992	sVsPttEMVsNEsVDyR
P08581	MET		993	sVsPttEMVsNEsVDyR
P08581	MET		997	sVsPttEMVsNEsVDyR
P08581	MET		1000	sVsPttEMVsNEsVDyR
P08581	MET		1003	sVsPttEMVsNEsVDyR
P08581	MET	1230		DMyDKEyysVHNKtGAK
P08581	MET	1234		DMyDKEyysVHNKtGAK
P08581	MET	1235		DMyDKEyysVHNKtGAK
P08581	MET	1236		DMyDKEyysVHNKtGAK
P08581	MET	1241		DMyDKEyysVHNKtGAK
P08581	MET		988	sVsPttEMVsNEsVDyRAtFPEDQFPNssQNGsCR
P08581	MET		990	sVsPttEMVsNEsVDyRAtFPEDQFPNssQNGsCR
P08581	MET		992	sVsPttEMVsNEsVDyRAtFPEDQFPNssQNGsCR
P08581	MET		993	sVsPttEMVsNEsVDyRAtFPEDQFPNssQNGsCR
P08581	MET		997	sVsPttEMVsNEsVDyRAtFPEDQFPNssQNGsCR
P08581	MET		1000	sVsPttEMVsNEsVDyRAtFPEDQFPNssQNGsCR
P08581	MET		1003	sVsPttEMVsNEsVDyRAtFPEDQFPNssQNGsCR
P08581	MET		1006	sVsPttEMVsNEsVDyRAtFPEDQFPNssQNGsCR
P08581	MET		1015	sVsPttEMVsNEsVDyRAtFPEDQFPNssQNGsCR
P08581	MET		1016	sVsPttEMVsNEsVDyRAtFPEDQFPNssQNGsCR
P08581	MET		1020	sVsPttEMVsNEsVDyRAtFPEDQFPNssQNGsCR
P08581	MET		1338	IsAIFstFIGEHyVHVNAtyVNVK
P08581	MET		1342	IsAIFstFIGEHyVHVNAtyVNVK
P08581	MET		1343	IsAIFstFIGEHyVHVNAtyVNVK
P08581	MET		1349	IsAIFstFIGEHyVHVNAtyVNVK
P08581	MET		1355	IsAIFstFIGEHyVHVNAtyVNVK
P08581	MET		1356	IsAIFstFIGEHyVHVNAtyVNVK
P08581	MET	1234		EyysVHNK
P08581	MET	1235		EyysVHNK
P08581	MET	1236		EyysVHNK
P08581	MET		1365	CVAPyPsLLssEDNADDEVDtRPAsFWEts
P08581	MET		1367	CVAPyPsLLssEDNADDEVDtRPAsFWEts
P08581	MET		1370	CVAPyPsLLssEDNADDEVDtRPAsFWEts
P08581	MET		1371	CVAPyPsLLssEDNADDEVDtRPAsFWEts
P08581	MET		1381	CVAPyPsLLssEDNADDEVDtRPAsFWEts
P08581	MET		1385	CVAPyPsLLssEDNADDEVDtRPAsFWEts
P08581	MET		1389	CVAPyPsLLssEDNADDEVDtRPAsFWEts
P08581	MET		1390	CVAPyPsLLssEDNADDEVDtRPAsFWEts
P08581	MET		1149	sEGsPLVVLPyMK
P08581	MET		1152	sEGsPLVVLPyMK
P08581	MET		1159	sEGsPLVVLPyMK
Q05397	PTK2 FAK FAK1	570		yMEDstyyK
Q05397	PTK2 FAK FAK1	574		yMEDstyyK
Q05397	PTK2 FAK FAK1	575		yMEDstyyK
Q05397	PTK2 FAK FAK1	576		yMEDstyyK
Q05397	PTK2 FAK FAK1	577		yMEDstyyK
Q05397	PTK2 FAK FAK1		920	sNDKVyENVtGLVK
Q05397	PTK2 FAK FAK1		925	sNDKVyENVtGLVK
Q05397	PTK2 FAK FAK1		929	sNDKVyENVtGLVK
Q05397	PTK2 FAK FAK1		843	GsIDREDGsLQGPIGNQHIyQPVGKPDPAAPPK
Q05397	PTK2 FAK FAK1		850	GsIDREDGsLQGPIGNQHIyQPVGKPDPAAPPK
Q05397	PTK2 FAK FAK1		861	GsIDREDGsLQGPIGNQHIyQPVGKPDPAAPPK
Q05397	PTK2 FAK FAK1		386	tHAVsVsEtDDyAEIIDEEDtytMPstR
Q05397	PTK2 FAK FAK1		390	tHAVsVsEtDDyAEIIDEEDtytMPstR
Q05397	PTK2 FAK FAK1		392	tHAVsVsEtDDyAEIIDEEDtytMPstR
Q05397	PTK2 FAK FAK1		394	tHAVsVsEtDDyAEIIDEEDtytMPstR
Q05397	PTK2 FAK FAK1		397	tHAVsVsEtDDyAEIIDEEDtytMPstR
Q05397	PTK2 FAK FAK1		406	tHAVsVsEtDDyAEIIDEEDtytMPstR
Q05397	PTK2 FAK FAK1		407	tHAVsVsEtDDyAEIIDEEDtytMPstR
Q05397	PTK2 FAK FAK1		408	tHAVsVsEtDDyAEIIDEEDtytMPstR
Q05397	PTK2 FAK FAK1		411	tHAVsVsEtDDyAEIIDEEDtytMPstR
Q05397	PTK2 FAK FAK1		412	tHAVsVsEtDDyAEIIDEEDtytMPstR
Q05397	PTK2 FAK FAK1	570		yMEDstyyKAsK
Q05397	PTK2 FAK FAK1	574		yMEDstyyKAsK
Q05397	PTK2 FAK FAK1	575		yMEDstyyKAsK
Q05397	PTK2 FAK FAK1	576		yMEDstyyKAsK
Q05397	PTK2 FAK FAK1	577		yMEDstyyKAsK
Q05397	PTK2 FAK FAK1	580		yMEDstyyKAsK
Q05397	PTK2 FAK FAK1		850	EDGsLQGPIGNQHIyQPVGKPDPAAPPK
Q05397	PTK2 FAK FAK1		861	EDGsLQGPIGNQHIyQPVGKPDPAAPPK
Q05397	PTK2 FAK FAK1		441	CIGEGQFGDVHQGIyMsPENPALAVAIK
Q05397	PTK2 FAK FAK1		443	CIGEGQFGDVHQGIyMsPENPALAVAIK
Q05397	PTK2 FAK FAK1		887	KPPRPGAPGHLGsLAsLssPADsyNEGVK
Q05397	PTK2 FAK FAK1		890	KPPRPGAPGHLGsLAsLssPADsyNEGVK
Q05397	PTK2 FAK FAK1		892	KPPRPGAPGHLGsLAsLssPADsyNEGVK
Q05397	PTK2 FAK FAK1		893	KPPRPGAPGHLGsLAsLssPADsyNEGVK
Q05397	PTK2 FAK FAK1		897	KPPRPGAPGHLGsLAsLssPADsyNEGVK
Q05397	PTK2 FAK FAK1		898	KPPRPGAPGHLGsLAsLssPADsyNEGVK
Q05397	PTK2 FAK FAK1		700	QAtVsWDsGGsDEAPPKPsRPGyPsPR
Q05397	PTK2 FAK FAK1		702	QAtVsWDsGGsDEAPPKPsRPGyPsPR
Q05397	PTK2 FAK FAK1		705	QAtVsWDsGGsDEAPPKPsRPGyPsPR
Q05397	PTK2 FAK FAK1		708	QAtVsWDsGGsDEAPPKPsRPGyPsPR
Q05397	PTK2 FAK FAK1		716	QAtVsWDsGGsDEAPPKPsRPGyPsPR
Q05397	PTK2 FAK FAK1		720	QAtVsWDsGGsDEAPPKPsRPGyPsPR
Q05397	PTK2 FAK FAK1		722	QAtVsWDsGGsDEAPPKPsRPGyPsPR
Q07912	TNK2 ACK1		827	yAtPQVIQAPGPR
Q07912	TNK2 ACK1		829	yAtPQVIQAPGPR
Q07912	TNK2 ACK1		517	KPtyDPVsEDQDPLssDFKR
Q07912	TNK2 ACK1		518	KPtyDPVsEDQDPLssDFKR
Q07912	TNK2 ACK1		522	KPtyDPVsEDQDPLssDFKR
Q07912	TNK2 ACK1		529	KPtyDPVsEDQDPLssDFKR
Q07912	TNK2 ACK1		530	KPtyDPVsEDQDPLssDFKR
Q07912	TNK2 ACK1		855	VsstHyyLLPERPsyLER
Q07912	TNK2 ACK1		856	VsstHyyLLPERPsyLER
Q07912	TNK2 ACK1		857	VsstHyyLLPERPsyLER
Q07912	TNK2 ACK1		859	VsstHyyLLPERPsyLER
Q07912	TNK2 ACK1		860	VsstHyyLLPERPsyLER
Q07912	TNK2 ACK1		867	VsstHyyLLPERPsyLER
Q07912	TNK2 ACK1		868	VsstHyyLLPERPsyLER
Q07912	TNK2 ACK1		517	KPtyDPVsEDQDPLssDFK
Q07912	TNK2 ACK1		518	KPtyDPVsEDQDPLssDFK
Q07912	TNK2 ACK1		522	KPtyDPVsEDQDPLssDFK
Q07912	TNK2 ACK1		529	KPtyDPVsEDQDPLssDFK
Q07912	TNK2 ACK1		530	KPtyDPVsEDQDPLssDFK
Q07912	TNK2 ACK1	284		ALPQNDDHyVMQEHR
Q07912	TNK2 ACK1	284		ALPQNDDHyVMQEHRK
Q07912	TNK2 ACK1		855	KVsstHyyLLPERPsyLER
Q07912	TNK2 ACK1		856	KVsstHyyLLPERPsyLER
Q07912	TNK2 ACK1		857	KVsstHyyLLPERPsyLER
Q07912	TNK2 ACK1		859	KVsstHyyLLPERPsyLER
Q07912	TNK2 ACK1		860	KVsstHyyLLPERPsyLER
Q07912	TNK2 ACK1		867	KVsstHyyLLPERPsyLER
Q07912	TNK2 ACK1		868	KVsstHyyLLPERPsyLER
Q07912	TNK2 ACK1		855	VsstHyyLLPER
Q07912	TNK2 ACK1		856	VsstHyyLLPER
Q07912	TNK2 ACK1		857	VsstHyyLLPER
Q07912	TNK2 ACK1		859	VsstHyyLLPER
Q07912	TNK2 ACK1		860	VsstHyyLLPER
Q07912	TNK2 ACK1		814	tMPttQsFAsDPKyAtPQVIQAPGPR
Q07912	TNK2 ACK1		817	tMPttQsFAsDPKyAtPQVIQAPGPR
Q07912	TNK2 ACK1		818	tMPttQsFAsDPKyAtPQVIQAPGPR
Q07912	TNK2 ACK1		820	tMPttQsFAsDPKyAtPQVIQAPGPR
Q07912	TNK2 ACK1		823	tMPttQsFAsDPKyAtPQVIQAPGPR
Q07912	TNK2 ACK1		827	tMPttQsFAsDPKyAtPQVIQAPGPR
Q07912	TNK2 ACK1		829	tMPttQsFAsDPKyAtPQVIQAPGPR
Q07912	TNK2 ACK1		36	LsHFEyVKNEDLEK
Q07912	TNK2 ACK1		40	LsHFEyVKNEDLEK
Q07912	TNK2 ACK1		992	AAQyLKVEQLFGLGLRPR
Q7Z2Y5	NRK		1016	GKEEAyRGyGsHtANR
Q7Z2Y5	NRK		1019	GKEEAyRGyGsHtANR
Q7Z2Y5	NRK		1021	GKEEAyRGyGsHtANR
Q7Z2Y5	NRK		1023	GKEEAyRGyGsHtANR
Q7Z2Y5	NRK		984	DHDDDNNKFVDDVNNNyyEAPsCPR
Q7Z2Y5	NRK		985	DHDDDNNKFVDDVNNNyyEAPsCPR
Q7Z2Y5	NRK		989	DHDDDNNKFVDDVNNNyyEAPsCPR
Q7Z2Y5	NRK		984	FVDDVNNNyyEAPsCPR
Q7Z2Y5	NRK		985	FVDDVNNNyyEAPsCPR
Q7Z2Y5	NRK		989	FVDDVNNNyyEAPsCPR
Q7Z2Y5	NRK		852	sQssPPystIDQK
Q7Z2Y5	NRK		854	sQssPPystIDQK
Q7Z2Y5	NRK		855	sQssPPystIDQK
Q7Z2Y5	NRK		858	sQssPPystIDQK
Q7Z2Y5	NRK		859	sQssPPystIDQK
Q7Z2Y5	NRK		860	sQssPPystIDQK
Q7Z2Y5	NRK		40	IyLGLHEK
Q7Z2Y5	NRK		1359	VCIDQsADsEGDyMsyQAyIR
Q7Z2Y5	NRK		1362	VCIDQsADsEGDyMsyQAyIR
Q7Z2Y5	NRK		1366	VCIDQsADsEGDyMsyQAyIR
Q7Z2Y5	NRK		1368	VCIDQsADsEGDyMsyQAyIR
Q7Z2Y5	NRK		1369	VCIDQsADsEGDyMsyQAyIR
Q7Z2Y5	NRK		1372	VCIDQsADsEGDyMsyQAyIR
Q7Z2Y5	NRK		852	RsQssPPystIDQK
Q7Z2Y5	NRK		854	RsQssPPystIDQK
Q7Z2Y5	NRK		855	RsQssPPystIDQK
Q7Z2Y5	NRK		858	RsQssPPystIDQK
Q7Z2Y5	NRK		859	RsQssPPystIDQK
Q7Z2Y5	NRK		860	RsQssPPystIDQK
Q7Z2Y5	NRK		1183	QPsEVNVNPLyVsPACK
Q7Z2Y5	NRK		1191	QPsEVNVNPLyVsPACK
Q7Z2Y5	NRK		1193	QPsEVNVNPLyVsPACK
Q7Z2Y5	NRK	211		NsFIGtPyWMAPEVIDCDEDPRR
Q7Z2Y5	NRK	215		NsFIGtPyWMAPEVIDCDEDPRR
Q7Z2Y5	NRK	217		NsFIGtPyWMAPEVIDCDEDPRR
Q7Z2Y5	NRK		881	VGKIsPPVyLtNEWVGyNALsEIFR
Q7Z2Y5	NRK		885	VGKIsPPVyLtNEWVGyNALsEIFR
Q7Z2Y5	NRK		887	VGKIsPPVyLtNEWVGyNALsEIFR
Q7Z2Y5	NRK		893	VGKIsPPVyLtNEWVGyNALsEIFR
Q7Z2Y5	NRK		897	VGKIsPPVyLtNEWVGyNALsEIFR
Q7Z2Y5	NRK		675	FysQPEQAR
Q7Z2Y5	NRK		676	FysQPEQAR
P42680	TEC PSCTK4	513		yVLDDQytsssGAKFPVK
P42680	TEC PSCTK4	519		yVLDDQytsssGAKFPVK
P42680	TEC PSCTK4	520		yVLDDQytsssGAKFPVK
P42680	TEC PSCTK4	521		yVLDDQytsssGAKFPVK
P42680	TEC PSCTK4	522		yVLDDQytsssGAKFPVK
P42680	TEC PSCTK4	523		yVLDDQytsssGAKFPVK
P42680	TEC PSCTK4		223	DKyGNEGyIPsNyVtGK
P42680	TEC PSCTK4		228	DKyGNEGyIPsNyVtGK
P42680	TEC PSCTK4		231	DKyGNEGyIPsNyVtGK
P42680	TEC PSCTK4		233	DKyGNEGyIPsNyVtGK
P42680	TEC PSCTK4		235	DKyGNEGyIPsNyVtGK
P42680	TEC PSCTK4	513		yVLDDQytsssGAK
P42680	TEC PSCTK4	519		yVLDDQytsssGAK
P42680	TEC PSCTK4	520		yVLDDQytsssGAK
P42680	TEC PSCTK4	521		yVLDDQytsssGAK
P42680	TEC PSCTK4	522		yVLDDQytsssGAK
P42680	TEC PSCTK4	523		yVLDDQytsssGAK
P42680	TEC PSCTK4		223	DKyGNEGyIPsNyVtGKK
P42680	TEC PSCTK4		228	DKyGNEGyIPsNyVtGKK
P42680	TEC PSCTK4		231	DKyGNEGyIPsNyVtGKK
P42680	TEC PSCTK4		233	DKyGNEGyIPsNyVtGKK
P42680	TEC PSCTK4		235	DKyGNEGyIPsNyVtGKK
P42680	TEC PSCTK4		322	HAFGsIPEIIEyHKHNAAGLVtR
P42680	TEC PSCTK4		329	HAFGsIPEIIEyHKHNAAGLVtR
P42680	TEC PSCTK4		339	HAFGsIPEIIEyHKHNAAGLVtR
P42680	TEC PSCTK4		223	ARDKyGNEGyIPsNyVtGK
P42680	TEC PSCTK4		228	ARDKyGNEGyIPsNyVtGK
P42680	TEC PSCTK4		231	ARDKyGNEGyIPsNyVtGK
P42680	TEC PSCTK4		233	ARDKyGNEGyIPsNyVtGK
P42680	TEC PSCTK4		235	ARDKyGNEGyIPsNyVtGK
P42680	TEC PSCTK4		223	yGNEGyIPsNyVtGK
P42680	TEC PSCTK4		228	yGNEGyIPsNyVtGK
P42680	TEC PSCTK4		231	yGNEGyIPsNyVtGK
P42680	TEC PSCTK4		233	yGNEGyIPsNyVtGK
P42680	TEC PSCTK4		235	yGNEGyIPsNyVtGK
P42680	TEC PSCTK4		223	yGNEGyIPsNyVtGKK
P42680	TEC PSCTK4		228	yGNEGyIPsNyVtGKK
P42680	TEC PSCTK4		231	yGNEGyIPsNyVtGKK
P42680	TEC PSCTK4		233	yGNEGyIPsNyVtGKK
P42680	TEC PSCTK4		235	yGNEGyIPsNyVtGKK
Q06187	BTK AGMX1 ATK BPK		353	HLFstIPELINyHQHNsAGLIsR
Q06187	BTK AGMX1 ATK BPK		354	HLFstIPELINyHQHNsAGLIsR
Q06187	BTK AGMX1 ATK BPK		361	HLFstIPELINyHQHNsAGLIsR
Q06187	BTK AGMX1 ATK BPK		366	HLFstIPELINyHQHNsAGLIsR
Q06187	BTK AGMX1 ATK BPK		371	HLFstIPELINyHQHNsAGLIsR
Q06187	BTK AGMX1 ATK BPK		334	HyVVCstPQsQyyLAEK
Q06187	BTK AGMX1 ATK BPK		338	HyVVCstPQsQyyLAEK
Q06187	BTK AGMX1 ATK BPK		339	HyVVCstPQsQyyLAEK
Q06187	BTK AGMX1 ATK BPK		342	HyVVCstPQsQyyLAEK
Q06187	BTK AGMX1 ATK BPK		344	HyVVCstPQsQyyLAEK
Q06187	BTK AGMX1 ATK BPK		345	HyVVCstPQsQyyLAEK
Q06187	BTK AGMX1 ATK BPK		134	yNsDLVQK
Q06187	BTK AGMX1 ATK BPK		136	yNsDLVQK
Q06187	BTK AGMX1 ATK BPK	545		yVLDDEytssVGsKFPVR
Q06187	BTK AGMX1 ATK BPK	551		yVLDDEytssVGsKFPVR
Q06187	BTK AGMX1 ATK BPK	552		yVLDDEytssVGsKFPVR
Q06187	BTK AGMX1 ATK BPK	553		yVLDDEytssVGsKFPVR
Q06187	BTK AGMX1 ATK BPK	554		yVLDDEytssVGsKFPVR
Q06187	BTK AGMX1 ATK BPK	557		yVLDDEytssVGsKFPVR
Q06187	BTK AGMX1 ATK BPK		223	KVVALyDyMPMNANDLQLR
Q06187	BTK AGMX1 ATK BPK		225	KVVALyDyMPMNANDLQLR
Q06187	BTK AGMX1 ATK BPK		223	VVALyDyMPMNANDLQLRK
Q06187	BTK AGMX1 ATK BPK		225	VVALyDyMPMNANDLQLRK
Q06187	BTK AGMX1 ATK BPK		223	VVALyDyMPMNANDLQLR
Q06187	BTK AGMX1 ATK BPK		225	VVALyDyMPMNANDLQLR
Q06187	BTK AGMX1 ATK BPK		375	LKyPVsQQNK
Q06187	BTK AGMX1 ATK BPK		378	LKyPVsQQNK
Q06187	BTK AGMX1 ATK BPK		38	LsyyEyDFER
Q06187	BTK AGMX1 ATK BPK		39	LsyyEyDFER
Q06187	BTK AGMX1 ATK BPK		40	LsyyEyDFER
Q06187	BTK AGMX1 ATK BPK		42	LsyyEyDFER
Q06187	BTK AGMX1 ATK BPK		323	stGDPQGVIRHyVVCstPQsQyyLAEK
Q06187	BTK AGMX1 ATK BPK		324	stGDPQGVIRHyVVCstPQsQyyLAEK
Q06187	BTK AGMX1 ATK BPK		334	stGDPQGVIRHyVVCstPQsQyyLAEK
Q06187	BTK AGMX1 ATK BPK		338	stGDPQGVIRHyVVCstPQsQyyLAEK
Q06187	BTK AGMX1 ATK BPK		339	stGDPQGVIRHyVVCstPQsQyyLAEK
Q06187	BTK AGMX1 ATK BPK		342	stGDPQGVIRHyVVCstPQsQyyLAEK
Q06187	BTK AGMX1 ATK BPK		344	stGDPQGVIRHyVVCstPQsQyyLAEK
Q06187	BTK AGMX1 ATK BPK		345	stGDPQGVIRHyVVCstPQsQyyLAEK
P08631	HCK		202	tLDNGGFyIsPR
P08631	HCK		209	tLDNGGFyIsPR
P08631	HCK		211	tLDNGGFyIsPR
P08631	HCK	411		VIEDNEytAR
P08631	HCK	412		VIEDNEytAR
P08631	HCK	411		VIEDNEytAREGAK
P08631	HCK	412		VIEDNEytAREGAK
P08631	HCK		40	tEtsAsPHCPVyVPDPtstIKPGPNsHNsNtPGIR
P08631	HCK		42	tEtsAsPHCPVyVPDPtstIKPGPNsHNsNtPGIR
P08631	HCK		43	tEtsAsPHCPVyVPDPtstIKPGPNsHNsNtPGIR
P08631	HCK		45	tEtsAsPHCPVyVPDPtstIKPGPNsHNsNtPGIR
P08631	HCK		51	tEtsAsPHCPVyVPDPtstIKPGPNsHNsNtPGIR
P08631	HCK		56	tEtsAsPHCPVyVPDPtstIKPGPNsHNsNtPGIR
P08631	HCK		57	tEtsAsPHCPVyVPDPtstIKPGPNsHNsNtPGIR
P08631	HCK		58	tEtsAsPHCPVyVPDPtstIKPGPNsHNsNtPGIR
P08631	HCK		65	tEtsAsPHCPVyVPDPtstIKPGPNsHNsNtPGIR
P08631	HCK		68	tEtsAsPHCPVyVPDPtstIKPGPNsHNsNtPGIR
P08631	HCK		70	tEtsAsPHCPVyVPDPtstIKPGPNsHNsNtPGIR
P08631	HCK		503	NRPEERPtFEyIQsVLDDFytAtEsQyQQQP
P08631	HCK		506	NRPEERPtFEyIQsVLDDFytAtEsQyQQQP
P08631	HCK		509	NRPEERPtFEyIQsVLDDFytAtEsQyQQQP
P08631	HCK		515	NRPEERPtFEyIQsVLDDFytAtEsQyQQQP
P08631	HCK		516	NRPEERPtFEyIQsVLDDFytAtEsQyQQQP
P08631	HCK		518	NRPEERPtFEyIQsVLDDFytAtEsQyQQQP
P08631	HCK		520	NRPEERPtFEyIQsVLDDFytAtEsQyQQQP
P08631	HCK		522	NRPEERPtFEyIQsVLDDFytAtEsQyQQQP
P08631	HCK		214	stFstLQELVDHyKKGNDGLCQK
P08631	HCK		215	stFstLQELVDHyKKGNDGLCQK
P08631	HCK		217	stFstLQELVDHyKKGNDGLCQK
P08631	HCK		218	stFstLQELVDHyKKGNDGLCQK
P08631	HCK		226	stFstLQELVDHyKKGNDGLCQK
P08631	HCK		325	LHAVVtKEPIyIItEFMAK
P08631	HCK		330	LHAVVtKEPIyIItEFMAK
P08631	HCK		333	LHAVVtKEPIyIItEFMAK
P08631	HCK		127	KEGyIPsNyVAR
P08631	HCK		130	KEGyIPsNyVAR
P08631	HCK		132	KEGyIPsNyVAR
P36888	FLT3 CD135 FLK2 STK1	838		DIMsDsNyVVR
P36888	FLT3 CD135 FLK2 STK1	840		DIMsDsNyVVR
P36888	FLT3 CD135 FLK2 STK1	842		DIMsDsNyVVR
P36888	FLT3 CD135 FLK2 STK1		963	VsECPHtyQNRRPFsR
P36888	FLT3 CD135 FLK2 STK1		968	VsECPHtyQNRRPFsR
P36888	FLT3 CD135 FLK2 STK1		969	VsECPHtyQNRRPFsR
P36888	FLT3 CD135 FLK2 STK1		976	VsECPHtyQNRRPFsR
P36888	FLT3 CD135 FLK2 STK1		713	tWtEIFKEHNFsFyPtFQsHPNssMPGsR
P36888	FLT3 CD135 FLK2 STK1		715	tWtEIFKEHNFsFyPtFQsHPNssMPGsR
P36888	FLT3 CD135 FLK2 STK1		724	tWtEIFKEHNFsFyPtFQsHPNssMPGsR
P36888	FLT3 CD135 FLK2 STK1		726	tWtEIFKEHNFsFyPtFQsHPNssMPGsR
P36888	FLT3 CD135 FLK2 STK1		728	tWtEIFKEHNFsFyPtFQsHPNssMPGsR
P36888	FLT3 CD135 FLK2 STK1		731	tWtEIFKEHNFsFyPtFQsHPNssMPGsR
P36888	FLT3 CD135 FLK2 STK1		735	tWtEIFKEHNFsFyPtFQsHPNssMPGsR
P36888	FLT3 CD135 FLK2 STK1		736	tWtEIFKEHNFsFyPtFQsHPNssMPGsR
P36888	FLT3 CD135 FLK2 STK1		740	tWtEIFKEHNFsFyPtFQsHPNssMPGsR
P36888	FLT3 CD135 FLK2 STK1		724	EHNFsFyPtFQsHPNssMPGsR
P36888	FLT3 CD135 FLK2 STK1		726	EHNFsFyPtFQsHPNssMPGsR
P36888	FLT3 CD135 FLK2 STK1		728	EHNFsFyPtFQsHPNssMPGsR
P36888	FLT3 CD135 FLK2 STK1		731	EHNFsFyPtFQsHPNssMPGsR
P36888	FLT3 CD135 FLK2 STK1		735	EHNFsFyPtFQsHPNssMPGsR
P36888	FLT3 CD135 FLK2 STK1		736	EHNFsFyPtFQsHPNssMPGsR
P36888	FLT3 CD135 FLK2 STK1		740	EHNFsFyPtFQsHPNssMPGsR
P36888	FLT3 CD135 FLK2 STK1		935	KRPsFPNLtsFLGCQLADAEEAMyQNVDGR
P36888	FLT3 CD135 FLK2 STK1		940	KRPsFPNLtsFLGCQLADAEEAMyQNVDGR
P36888	FLT3 CD135 FLK2 STK1		941	KRPsFPNLtsFLGCQLADAEEAMyQNVDGR
P36888	FLT3 CD135 FLK2 STK1		955	KRPsFPNLtsFLGCQLADAEEAMyQNVDGR
P36888	FLT3 CD135 FLK2 STK1		628	VMNAtAyGIsK
P36888	FLT3 CD135 FLK2 STK1		630	VMNAtAyGIsK
P36888	FLT3 CD135 FLK2 STK1		633	VMNAtAyGIsK
P36888	FLT3 CD135 FLK2 STK1		963	VsECPHtyQNR
P36888	FLT3 CD135 FLK2 STK1		968	VsECPHtyQNR
P36888	FLT3 CD135 FLK2 STK1		969	VsECPHtyQNR
P36888	FLT3 CD135 FLK2 STK1		401	GLDNGysIsK
P36888	FLT3 CD135 FLK2 STK1		402	GLDNGysIsK
P36888	FLT3 CD135 FLK2 STK1		404	GLDNGysIsK
P16234	PDGFRA PDGFR2 RHEPDGFRA		1013	LsADsGyIIPLPDIDPVPEEEDLGKR
P16234	PDGFRA PDGFR2 RHEPDGFRA		1016	LsADsGyIIPLPDIDPVPEEEDLGKR
P16234	PDGFRA PDGFR2 RHEPDGFRA		1018	LsADsGyIIPLPDIDPVPEEEDLGKR
P16234	PDGFRA PDGFR2 RHEPDGFRA		760	sLyDRPAsyK
P16234	PDGFRA PDGFR2 RHEPDGFRA		762	sLyDRPAsyK
P16234	PDGFRA PDGFR2 RHEPDGFRA		767	sLyDRPAsyK
P16234	PDGFRA PDGFR2 RHEPDGFRA		768	sLyDRPAsyK
P16234	PDGFRA PDGFR2 RHEPDGFRA		611	VVEGtAyGLsR
P16234	PDGFRA PDGFR2 RHEPDGFRA		613	VVEGtAyGLsR
P16234	PDGFRA PDGFR2 RHEPDGFRA		616	VVEGtAyGLsR
P16234	PDGFRA PDGFR2 RHEPDGFRA	847		DIMHDsNyVsK
P16234	PDGFRA PDGFR2 RHEPDGFRA	849		DIMHDsNyVsK
P16234	PDGFRA PDGFR2 RHEPDGFRA	851		DIMHDsNyVsK
P16234	PDGFRA PDGFR2 RHEPDGFRA		739	QADttQyVPMLER
P16234	PDGFRA PDGFR2 RHEPDGFRA		740	QADttQyVPMLER
P16234	PDGFRA PDGFR2 RHEPDGFRA		742	QADttQyVPMLER
P16234	PDGFRA PDGFR2 RHEPDGFRA		739	QADttQyVPMLERK
P16234	PDGFRA PDGFR2 RHEPDGFRA		740	QADttQyVPMLERK
P16234	PDGFRA PDGFR2 RHEPDGFRA		742	QADttQyVPMLERK
P16234	PDGFRA PDGFR2 RHEPDGFRA		984	MRVDsDNAyIGVtyK
P16234	PDGFRA PDGFR2 RHEPDGFRA		988	MRVDsDNAyIGVtyK
P16234	PDGFRA PDGFR2 RHEPDGFRA		992	MRVDsDNAyIGVtyK
P16234	PDGFRA PDGFR2 RHEPDGFRA		993	MRVDsDNAyIGVtyK
P16234	PDGFRA PDGFR2 RHEPDGFRA		719	syVILsFENNGDyMDMK
P16234	PDGFRA PDGFR2 RHEPDGFRA		720	syVILsFENNGDyMDMK
P16234	PDGFRA PDGFR2 RHEPDGFRA		724	syVILsFENNGDyMDMK
P16234	PDGFRA PDGFR2 RHEPDGFRA		731	syVILsFENNGDyMDMK
P16234	PDGFRA PDGFR2 RHEPDGFRA		984	VDsDNAyIGVtyK
P16234	PDGFRA PDGFR2 RHEPDGFRA		988	VDsDNAyIGVtyK
P16234	PDGFRA PDGFR2 RHEPDGFRA		992	VDsDNAyIGVtyK
P16234	PDGFRA PDGFR2 RHEPDGFRA		993	VDsDNAyIGVtyK
P16234	PDGFRA PDGFR2 RHEPDGFRA		752	EVsKysDIQR
P16234	PDGFRA PDGFR2 RHEPDGFRA		754	EVsKysDIQR
P16234	PDGFRA PDGFR2 RHEPDGFRA		755	EVsKysDIQR
P09769	FGR SRC2		180	GAysLsIR
P09769	FGR SRC2		181	GAysLsIR
P09769	FGR SRC2		183	GAysLsIR
P09769	FGR SRC2	412		LIKDDEyNPCQGsK
P09769	FGR SRC2	418		LIKDDEyNPCQGsK
P09769	FGR SRC2		208	KLDMGGyyIttR
P09769	FGR SRC2		209	KLDMGGyyIttR
P09769	FGR SRC2		211	KLDMGGyyIttR
P09769	FGR SRC2		212	KLDMGGyyIttR
P09769	FGR SRC2		208	LDMGGyyIttR
P09769	FGR SRC2		209	LDMGGyyIttR
P09769	FGR SRC2		211	LDMGGyyIttR
P09769	FGR SRC2		212	LDMGGyyIttR
P09769	FGR SRC2		27	syGAADHyGPDPtK
P09769	FGR SRC2		28	syGAADHyGPDPtK
P09769	FGR SRC2		34	syGAADHyGPDPtK
P09769	FGR SRC2		39	syGAADHyGPDPtK
P09769	FGR SRC2	412		LIKDDEyNPCQGsKFPIK
P09769	FGR SRC2	418		LIKDDEyNPCQGsKFPIK
P09769	FGR SRC2		45	ARPAssFAHIPNysNFssQAINPGFLDsGtIR
P09769	FGR SRC2		46	ARPAssFAHIPNysNFssQAINPGFLDsGtIR
P09769	FGR SRC2		53	ARPAssFAHIPNysNFssQAINPGFLDsGtIR
P09769	FGR SRC2		54	ARPAssFAHIPNysNFssQAINPGFLDsGtIR
P09769	FGR SRC2		57	ARPAssFAHIPNysNFssQAINPGFLDsGtIR
P09769	FGR SRC2		58	ARPAssFAHIPNysNFssQAINPGFLDsGtIR
P09769	FGR SRC2		68	ARPAssFAHIPNysNFssQAINPGFLDsGtIR
P09769	FGR SRC2		70	ARPAssFAHIPNysNFssQAINPGFLDsGtIR
P09769	FGR SRC2		173	EsEttKGAysLsIR
P09769	FGR SRC2		175	EsEttKGAysLsIR
P09769	FGR SRC2		176	EsEttKGAysLsIR
P09769	FGR SRC2		180	EsEttKGAysLsIR
P09769	FGR SRC2		181	EsEttKGAysLsIR
P09769	FGR SRC2		183	EsEttKGAysLsIR
Q86YV5	SGK223		407	EAtQPEPIyAEstKR
Q86YV5	SGK223		413	EAtQPEPIyAEstKR
Q86YV5	SGK223		416	EAtQPEPIyAEstKR
Q86YV5	SGK223		417	EAtQPEPIyAEstKR
Q86YV5	SGK223		407	EAtQPEPIyAEstK
Q86YV5	SGK223		413	EAtQPEPIyAEstK
Q86YV5	SGK223		416	EAtQPEPIyAEstK
Q86YV5	SGK223		417	EAtQPEPIyAEstK
Q86YV5	SGK223		159	CPPAytMVGLHNLEPR
Q86YV5	SGK223		160	CPPAytMVGLHNLEPR
Q86YV5	SGK223		487	tIyLssPDsAVGVQWPR
Q86YV5	SGK223		489	tIyLssPDsAVGVQWPR
Q86YV5	SGK223		491	tIyLssPDsAVGVQWPR
Q86YV5	SGK223		492	tIyLssPDsAVGVQWPR
Q86YV5	SGK223		495	tIyLssPDsAVGVQWPR
Q86YV5	SGK223		132	QEDAPVVyLGsFR
Q86YV5	SGK223		135	QEDAPVVyLGsFR
Q86YV5	SGK223		850	LNLsHsEtNVHDEsHFsysLsPGNR
Q86YV5	SGK223		852	LNLsHsEtNVHDEsHFsysLsPGNR
Q86YV5	SGK223		854	LNLsHsEtNVHDEsHFsysLsPGNR
Q86YV5	SGK223		860	LNLsHsEtNVHDEsHFsysLsPGNR
Q86YV5	SGK223		863	LNLsHsEtNVHDEsHFsysLsPGNR
Q86YV5	SGK223		864	LNLsHsEtNVHDEsHFsysLsPGNR
Q86YV5	SGK223		865	LNLsHsEtNVHDEsHFsysLsPGNR
Q86YV5	SGK223		867	LNLsHsEtNVHDEsHFsysLsPGNR
Q86YV5	SGK223		243	CsPsGDsEGGEyCsILDCCPGsPVAK
Q86YV5	SGK223		245	CsPsGDsEGGEyCsILDCCPGsPVAK
Q86YV5	SGK223		248	CsPsGDsEGGEyCsILDCCPGsPVAK
Q86YV5	SGK223		253	CsPsGDsEGGEyCsILDCCPGsPVAK
Q86YV5	SGK223		255	CsPsGDsEGGEyCsILDCCPGsPVAK
Q86YV5	SGK223		263	CsPsGDsEGGEyCsILDCCPGsPVAK
P30530	AXL UFO		866	yVLCPsttPsPAQPADR
P30530	AXL UFO		871	yVLCPsttPsPAQPADR
P30530	AXL UFO		872	yVLCPsttPsPAQPADR
P30530	AXL UFO		873	yVLCPsttPsPAQPADR
P30530	AXL UFO		875	yVLCPsttPsPAQPADR
P30530	AXL UFO	698		IyNGDyyR
P30530	AXL UFO	702		IyNGDyyR
P30530	AXL UFO	703		IyNGDyyR
P30530	AXL UFO	698		KIyNGDyyR
P30530	AXL UFO	702		KIyNGDyyR
P30530	AXL UFO	703		KIyNGDyyR
P30530	AXL UFO		748	GQtPyPGVENsEIyDyLR
P30530	AXL UFO		750	GQtPyPGVENsEIyDyLR
P30530	AXL UFO		756	GQtPyPGVENsEIyDyLR
P30530	AXL UFO		759	GQtPyPGVENsEIyDyLR
P30530	AXL UFO		761	GQtPyPGVENsEIyDyLR
P30530	AXL UFO		481	yGEVFEPtVER
P30530	AXL UFO		488	yGEVFEPtVER
P30530	AXL UFO		821	ALPPAQEPDEILyVNMDEGGGyPEPPGAAGGADPPtQPDPK
P30530	AXL UFO		830	ALPPAQEPDEILyVNMDEGGGyPEPPGAAGGADPPtQPDPK
P30530	AXL UFO		844	ALPPAQEPDEILyVNMDEGGGyPEPPGAAGGADPPtQPDPK
P30530	AXL UFO		779	LKQPADCLDGLyALMsR
P30530	AXL UFO		783	LKQPADCLDGLyALMsR
P30530	AXL UFO		630	HGDLHsFLLysR
P30530	AXL UFO		634	HGDLHsFLLysR
P30530	AXL UFO		635	HGDLHsFLLysR
P30530	AXL UFO		658	FMADIAsGMEyLstKR
P30530	AXL UFO		662	FMADIAsGMEyLstKR
P30530	AXL UFO		664	FMADIAsGMEyLstKR
P30530	AXL UFO		665	FMADIAsGMEyLstKR
P29323	EPHB2 DRT EPHT3 EPTH3 ERK HEK5 TYRO5	775		FLEDDtsDPtytsALGGK
P29323	EPHB2 DRT EPHT3 EPTH3 ERK HEK5 TYRO5	776		FLEDDtsDPtytsALGGK
P29323	EPHB2 DRT EPHT3 EPTH3 ERK HEK5 TYRO5	779		FLEDDtsDPtytsALGGK
P29323	EPHB2 DRT EPHT3 EPTH3 ERK HEK5 TYRO5	780		FLEDDtsDPtytsALGGK
P29323	EPHB2 DRT EPHT3 EPTH3 ERK HEK5 TYRO5	781		FLEDDtsDPtytsALGGK
P29323	EPHB2 DRT EPHT3 EPTH3 ERK HEK5 TYRO5	782		FLEDDtsDPtytsALGGK
P29323	EPHB2 DRT EPHT3 EPTH3 ERK HEK5 TYRO5		596	IyIDPFtyEDPNEAVR
P29323	EPHB2 DRT EPHT3 EPTH3 ERK HEK5 TYRO5		601	IyIDPFtyEDPNEAVR
P29323	EPHB2 DRT EPHT3 EPTH3 ERK HEK5 TYRO5		602	IyIDPFtyEDPNEAVR
P29323	EPHB2 DRT EPHT3 EPTH3 ERK HEK5 TYRO5		575	ADsEytDKLQHytsGHMtPGMK
P29323	EPHB2 DRT EPHT3 EPTH3 ERK HEK5 TYRO5		577	ADsEytDKLQHytsGHMtPGMK
P29323	EPHB2 DRT EPHT3 EPTH3 ERK HEK5 TYRO5		578	ADsEytDKLQHytsGHMtPGMK
P29323	EPHB2 DRT EPHT3 EPTH3 ERK HEK5 TYRO5		584	ADsEytDKLQHytsGHMtPGMK
P29323	EPHB2 DRT EPHT3 EPTH3 ERK HEK5 TYRO5		585	ADsEytDKLQHytsGHMtPGMK
P29323	EPHB2 DRT EPHT3 EPTH3 ERK HEK5 TYRO5		586	ADsEytDKLQHytsGHMtPGMK
P29323	EPHB2 DRT EPHT3 EPTH3 ERK HEK5 TYRO5		590	ADsEytDKLQHytsGHMtPGMK
P29323	EPHB2 DRT EPHT3 EPTH3 ERK HEK5 TYRO5		584	LQHytsGHMtPGMK
P29323	EPHB2 DRT EPHT3 EPTH3 ERK HEK5 TYRO5		585	LQHytsGHMtPGMK
P29323	EPHB2 DRT EPHT3 EPTH3 ERK HEK5 TYRO5		586	LQHytsGHMtPGMK
P29323	EPHB2 DRT EPHT3 EPTH3 ERK HEK5 TYRO5		590	LQHytsGHMtPGMK
P29323	EPHB2 DRT EPHT3 EPTH3 ERK HEK5 TYRO5		736	yLADMNyVHR
P29323	EPHB2 DRT EPHT3 EPTH3 ERK HEK5 TYRO5		742	yLADMNyVHR
P29323	EPHB2 DRT EPHT3 EPTH3 ERK HEK5 TYRO5	793		WtAPEAIQyR
P29323	EPHB2 DRT EPHT3 EPTH3 ERK HEK5 TYRO5		800	WtAPEAIQyR
P29323	EPHB2 DRT EPHT3 EPTH3 ERK HEK5 TYRO5	775		FLEDDtsDPtytsALGGKIPIR
P29323	EPHB2 DRT EPHT3 EPTH3 ERK HEK5 TYRO5	776		FLEDDtsDPtytsALGGKIPIR
P29323	EPHB2 DRT EPHT3 EPTH3 ERK HEK5 TYRO5	779		FLEDDtsDPtytsALGGKIPIR
P29323	EPHB2 DRT EPHT3 EPTH3 ERK HEK5 TYRO5	780		FLEDDtsDPtytsALGGKIPIR
P29323	EPHB2 DRT EPHT3 EPTH3 ERK HEK5 TYRO5	781		FLEDDtsDPtytsALGGKIPIR
P29323	EPHB2 DRT EPHT3 EPTH3 ERK HEK5 TYRO5	782		FLEDDtsDPtytsALGGKIPIR
P06241	FYN	420		LIEDNEytAR
P06241	FYN	421		LIEDNEytAR
P06241	FYN		185	GAysLsIR
P06241	FYN		186	GAysLsIR
P06241	FYN		188	GAysLsIR
P06241	FYN		213	LDNGGyyIttR
P06241	FYN		214	LDNGGyyIttR
P06241	FYN		216	LDNGGyyIttR
P06241	FYN		217	LDNGGyyIttR
P06241	FYN		213	KLDNGGyyIttR
P06241	FYN		214	KLDNGGyyIttR
P06241	FYN		216	KLDNGGyyIttR
P06241	FYN		217	KLDNGGyyIttR
P06241	FYN	433		WtAPEAALyGR
P06241	FYN		440	WtAPEAALyGR
P06241	FYN	433		FPIKWtAPEAALyGR
P06241	FYN		440	FPIKWtAPEAALyGR
P06241	FYN		512	KDPEERPtFEyLQsFLEDyFtAtEPQyQPGENL
P06241	FYN		515	KDPEERPtFEyLQsFLEDyFtAtEPQyQPGENL
P06241	FYN		518	KDPEERPtFEyLQsFLEDyFtAtEPQyQPGENL
P06241	FYN		523	KDPEERPtFEyLQsFLEDyFtAtEPQyQPGENL
P06241	FYN		525	KDPEERPtFEyLQsFLEDyFtAtEPQyQPGENL
P06241	FYN		527	KDPEERPtFEyLQsFLEDyFtAtEPQyQPGENL
P06241	FYN		531	KDPEERPtFEyLQsFLEDyFtAtEPQyQPGENL
P06241	FYN		178	EsEttKGAysLsIR
P06241	FYN		180	EsEttKGAysLsIR
P06241	FYN		181	EsEttKGAysLsIR
P06241	FYN		185	EsEttKGAysLsIR
P06241	FYN		186	EsEttKGAysLsIR
P06241	FYN		188	EsEttKGAysLsIR
P54753	EPHB3 ETK2 HEK2 TYRO6		600	LQQyIAPGMK
P54753	EPHB3 ETK2 HEK2 TYRO6	788		FLEDDPsDPtytssLGGK
P54753	EPHB3 ETK2 HEK2 TYRO6	791		FLEDDPsDPtytssLGGK
P54753	EPHB3 ETK2 HEK2 TYRO6	792		FLEDDPsDPtytssLGGK
P54753	EPHB3 ETK2 HEK2 TYRO6	793		FLEDDPsDPtytssLGGK
P54753	EPHB3 ETK2 HEK2 TYRO6	794		FLEDDPsDPtytssLGGK
P54753	EPHB3 ETK2 HEK2 TYRO6	795		FLEDDPsDPtytssLGGK
P54753	EPHB3 ETK2 HEK2 TYRO6		608	VyIDPFtyEDPNEAVR
P54753	EPHB3 ETK2 HEK2 TYRO6		613	VyIDPFtyEDPNEAVR
P54753	EPHB3 ETK2 HEK2 TYRO6		614	VyIDPFtyEDPNEAVR
P54753	EPHB3 ETK2 HEK2 TYRO6		748	yLsEMNyVHR
P54753	EPHB3 ETK2 HEK2 TYRO6		750	yLsEMNyVHR
P54753	EPHB3 ETK2 HEK2 TYRO6		754	yLsEMNyVHR
P54753	EPHB3 ETK2 HEK2 TYRO6		589	HGsDsEytEKLQQyIAPGMK
P54753	EPHB3 ETK2 HEK2 TYRO6		591	HGsDsEytEKLQQyIAPGMK
P54753	EPHB3 ETK2 HEK2 TYRO6		593	HGsDsEytEKLQQyIAPGMK
P54753	EPHB3 ETK2 HEK2 TYRO6		594	HGsDsEytEKLQQyIAPGMK
P54753	EPHB3 ETK2 HEK2 TYRO6		600	HGsDsEytEKLQQyIAPGMK
P54753	EPHB3 ETK2 HEK2 TYRO6	788		FLEDDPsDPtytssLGGKIPIR
P54753	EPHB3 ETK2 HEK2 TYRO6	791		FLEDDPsDPtytssLGGKIPIR
P54753	EPHB3 ETK2 HEK2 TYRO6	792		FLEDDPsDPtytssLGGKIPIR
P54753	EPHB3 ETK2 HEK2 TYRO6	793		FLEDDPsDPtytssLGGKIPIR
P54753	EPHB3 ETK2 HEK2 TYRO6	794		FLEDDPsDPtytssLGGKIPIR
P54753	EPHB3 ETK2 HEK2 TYRO6	795		FLEDDPsDPtytssLGGKIPIR
P54753	EPHB3 ETK2 HEK2 TYRO6		608	VyIDPFtyEDPNEAVREFAK
P54753	EPHB3 ETK2 HEK2 TYRO6		613	VyIDPFtyEDPNEAVREFAK
P54753	EPHB3 ETK2 HEK2 TYRO6		614	VyIDPFtyEDPNEAVREFAK
P54753	EPHB3 ETK2 HEK2 TYRO6	805		WtAPEAIAyR
P54753	EPHB3 ETK2 HEK2 TYRO6		812	WtAPEAIAyR
Q13882	PTK6 BRK		442	LssFtsyENPt
Q13882	PTK6 BRK		443	LssFtsyENPt
Q13882	PTK6 BRK		445	LssFtsyENPt
Q13882	PTK6 BRK		446	LssFtsyENPt
Q13882	PTK6 BRK		447	LssFtsyENPt
Q13882	PTK6 BRK		451	LssFtsyENPt
Q13882	PTK6 BRK	342		LIKEDVyLsHDHNIPyK
Q13882	PTK6 BRK	344		LIKEDVyLsHDHNIPyK
Q13882	PTK6 BRK	351		LIKEDVyLsHDHNIPyK
Q13882	PTK6 BRK		107	VsEKPsADyVLsVR
Q13882	PTK6 BRK		111	VsEKPsADyVLsVR
Q13882	PTK6 BRK		114	VsEKPsADyVLsVR
Q13882	PTK6 BRK		117	VsEKPsADyVLsVR
Q13882	PTK6 BRK		442	ERLssFtsyENPt
Q13882	PTK6 BRK		443	ERLssFtsyENPt
Q13882	PTK6 BRK		445	ERLssFtsyENPt
Q13882	PTK6 BRK		446	ERLssFtsyENPt
Q13882	PTK6 BRK		447	ERLssFtsyENPt
Q13882	PTK6 BRK		451	ERLssFtsyENPt
Q13882	PTK6 BRK	342		LIKEDVyLsHDHNIPyKWtAPEALsR
Q13882	PTK6 BRK	344		LIKEDVyLsHDHNIPyKWtAPEALsR
Q13882	PTK6 BRK	351		LIKEDVyLsHDHNIPyKWtAPEALsR
Q13882	PTK6 BRK	354		LIKEDVyLsHDHNIPyKWtAPEALsR
Q13882	PTK6 BRK		360	LIKEDVyLsHDHNIPyKWtAPEALsR
Q13882	PTK6 BRK		13	yVGLWDFK
Q13882	PTK6 BRK	342		EDVyLsHDHNIPyK
Q13882	PTK6 BRK	344		EDVyLsHDHNIPyK
Q13882	PTK6 BRK	351		EDVyLsHDHNIPyK
Q9UM73	ALK		1500	NKPtsLWNPtyGsWFtEKPtK
Q9UM73	ALK		1501	NKPtsLWNPtyGsWFtEKPtK
Q9UM73	ALK		1506	NKPtsLWNPtyGsWFtEKPtK
Q9UM73	ALK		1507	NKPtsLWNPtyGsWFtEKPtK
Q9UM73	ALK		1509	NKPtsLWNPtyGsWFtEKPtK
Q9UM73	ALK		1512	NKPtsLWNPtyGsWFtEKPtK
Q9UM73	ALK		1516	NKPtsLWNPtyGsWFtEKPtK
Q9UM73	ALK		1085	tstIMtDyNPNyCFAGK
Q9UM73	ALK		1086	tstIMtDyNPNyCFAGK
Q9UM73	ALK		1087	tstIMtDyNPNyCFAGK
Q9UM73	ALK		1090	tstIMtDyNPNyCFAGK
Q9UM73	ALK		1092	tstIMtDyNPNyCFAGK
Q9UM73	ALK		1096	tstIMtDyNPNyCFAGK
Q9UM73	ALK		1584	HFPCGNVNyGyQQQGLPLEAAtAPGAGHyEDtILK
Q9UM73	ALK		1586	HFPCGNVNyGyQQQGLPLEAAtAPGAGHyEDtILK
Q9UM73	ALK		1597	HFPCGNVNyGyQQQGLPLEAAtAPGAGHyEDtILK
Q9UM73	ALK		1604	HFPCGNVNyGyQQQGLPLEAAtAPGAGHyEDtILK
Q9UM73	ALK		1607	HFPCGNVNyGyQQQGLPLEAAtAPGAGHyEDtILK
Q9UM73	ALK		1075	HQELQAMQMELQsPEyK
Q9UM73	ALK		1078	HQELQAMQMELQsPEyK
Q9UM73	ALK		1075	KHQELQAMQMELQsPEyK
Q9UM73	ALK		1078	KHQELQAMQMELQsPEyK
Q9UM73	ALK		1500	NKPtsLWNPtyGsWFtEK
Q9UM73	ALK		1501	NKPtsLWNPtyGsWFtEK
Q9UM73	ALK		1506	NKPtsLWNPtyGsWFtEK
Q9UM73	ALK		1507	NKPtsLWNPtyGsWFtEK
Q9UM73	ALK		1509	NKPtsLWNPtyGsWFtEK
Q9UM73	ALK		1512	NKPtsLWNPtyGsWFtEK
P11362	FGFR1 BFGFR CEK FGFBR FLG FLT2 HBGFR	653		DIHHIDyyKK
P11362	FGFR1 BFGFR CEK FGFBR FLG FLT2 HBGFR	654		DIHHIDyyKK
P11362	FGFR1 BFGFR CEK FGFBR FLG FLT2 HBGFR	653		DIHHIDyyK
P11362	FGFR1 BFGFR CEK FGFBR FLG FLT2 HBGFR	654		DIHHIDyyK
P11362	FGFR1 BFGFR CEK FGFBR FLG FLT2 HBGFR		583	RPPGLEyCyNPsHNPEEQLssK
P11362	FGFR1 BFGFR CEK FGFBR FLG FLT2 HBGFR		585	RPPGLEyCyNPsHNPEEQLssK
P11362	FGFR1 BFGFR CEK FGFBR FLG FLT2 HBGFR		588	RPPGLEyCyNPsHNPEEQLssK
P11362	FGFR1 BFGFR CEK FGFBR FLG FLT2 HBGFR		596	RPPGLEyCyNPsHNPEEQLssK
P11362	FGFR1 BFGFR CEK FGFBR FLG FLT2 HBGFR		597	RPPGLEyCyNPsHNPEEQLssK
P11362	FGFR1 BFGFR CEK FGFBR FLG FLT2 HBGFR		572	GNLREyLQAR
P11362	FGFR1 BFGFR CEK FGFBR FLG FLT2 HBGFR		723	MDKPsNCtNELyMMMR
P11362	FGFR1 BFGFR CEK FGFBR FLG FLT2 HBGFR		726	MDKPsNCtNELyMMMR
P11362	FGFR1 BFGFR CEK FGFBR FLG FLT2 HBGFR		730	MDKPsNCtNELyMMMR
P11362	FGFR1 BFGFR CEK FGFBR FLG FLT2 HBGFR		450	LsssGtPMLAGVsEyELPEDPRWELPR
P11362	FGFR1 BFGFR CEK FGFBR FLG FLT2 HBGFR		451	LsssGtPMLAGVsEyELPEDPRWELPR
P11362	FGFR1 BFGFR CEK FGFBR FLG FLT2 HBGFR		452	LsssGtPMLAGVsEyELPEDPRWELPR
P11362	FGFR1 BFGFR CEK FGFBR FLG FLT2 HBGFR		454	LsssGtPMLAGVsEyELPEDPRWELPR
P11362	FGFR1 BFGFR CEK FGFBR FLG FLT2 HBGFR		461	LsssGtPMLAGVsEyELPEDPRWELPR
P11362	FGFR1 BFGFR CEK FGFBR FLG FLT2 HBGFR		463	LsssGtPMLAGVsEyELPEDPRWELPR
P11362	FGFR1 BFGFR CEK FGFBR FLG FLT2 HBGFR		602	DLVsCAyQVAR
P11362	FGFR1 BFGFR CEK FGFBR FLG FLT2 HBGFR		605	DLVsCAyQVAR
P11362	FGFR1 BFGFR CEK FGFBR FLG FLT2 HBGFR		583	RPPGLEyCyNPsHNPEEQLssKDLVsCAyQVAR
P11362	FGFR1 BFGFR CEK FGFBR FLG FLT2 HBGFR		585	RPPGLEyCyNPsHNPEEQLssKDLVsCAyQVAR
P11362	FGFR1 BFGFR CEK FGFBR FLG FLT2 HBGFR		588	RPPGLEyCyNPsHNPEEQLssKDLVsCAyQVAR
P11362	FGFR1 BFGFR CEK FGFBR FLG FLT2 HBGFR		596	RPPGLEyCyNPsHNPEEQLssKDLVsCAyQVAR
P11362	FGFR1 BFGFR CEK FGFBR FLG FLT2 HBGFR		597	RPPGLEyCyNPsHNPEEQLssKDLVsCAyQVAR
P11362	FGFR1 BFGFR CEK FGFBR FLG FLT2 HBGFR		602	RPPGLEyCyNPsHNPEEQLssKDLVsCAyQVAR
P11362	FGFR1 BFGFR CEK FGFBR FLG FLT2 HBGFR		605	RPPGLEyCyNPsHNPEEQLssKDLVsCAyQVAR
Q16513	PKN2 PRK2 PRKCL2		310	QsMIstQNQystLsKPAALtGtLEVR
Q16513	PKN2 PRK2 PRKCL2		313	QsMIstQNQystLsKPAALtGtLEVR
Q16513	PKN2 PRK2 PRKCL2		314	QsMIstQNQystLsKPAALtGtLEVR
Q16513	PKN2 PRK2 PRKCL2		318	QsMIstQNQystLsKPAALtGtLEVR
Q16513	PKN2 PRK2 PRKCL2		319	QsMIstQNQystLsKPAALtGtLEVR
Q16513	PKN2 PRK2 PRKCL2		320	QsMIstQNQystLsKPAALtGtLEVR
Q16513	PKN2 PRK2 PRKCL2		322	QsMIstQNQystLsKPAALtGtLEVR
Q16513	PKN2 PRK2 PRKCL2		328	QsMIstQNQystLsKPAALtGtLEVR
Q16513	PKN2 PRK2 PRKCL2		330	QsMIstQNQystLsKPAALtGtLEVR
Q16513	PKN2 PRK2 PRKCL2		620	sQsEyKPDtPQsGLEysGIQELEDR
Q16513	PKN2 PRK2 PRKCL2		622	sQsEyKPDtPQsGLEysGIQELEDR
Q16513	PKN2 PRK2 PRKCL2		624	sQsEyKPDtPQsGLEysGIQELEDR
Q16513	PKN2 PRK2 PRKCL2		628	sQsEyKPDtPQsGLEysGIQELEDR
Q16513	PKN2 PRK2 PRKCL2		631	sQsEyKPDtPQsGLEysGIQELEDR
Q16513	PKN2 PRK2 PRKCL2		635	sQsEyKPDtPQsGLEysGIQELEDR
Q16513	PKN2 PRK2 PRKCL2		636	sQsEyKPDtPQsGLEysGIQELEDR
Q16513	PKN2 PRK2 PRKCL2		620	sQsEyKPDtPQsGLEysGIQELEDRR
Q16513	PKN2 PRK2 PRKCL2		622	sQsEyKPDtPQsGLEysGIQELEDRR
Q16513	PKN2 PRK2 PRKCL2		624	sQsEyKPDtPQsGLEysGIQELEDRR
Q16513	PKN2 PRK2 PRKCL2		628	sQsEyKPDtPQsGLEysGIQELEDRR
Q16513	PKN2 PRK2 PRKCL2		631	sQsEyKPDtPQsGLEysGIQELEDRR
Q16513	PKN2 PRK2 PRKCL2		635	sQsEyKPDtPQsGLEysGIQELEDRR
Q16513	PKN2 PRK2 PRKCL2		636	sQsEyKPDtPQsGLEysGIQELEDRR
Q16513	PKN2 PRK2 PRKCL2		676	VLLAEyKNtNEMFAIK
Q16513	PKN2 PRK2 PRKCL2		679	VLLAEyKNtNEMFAIK
P12931	SRC SRC1	419		LIEDNEytAR
P12931	SRC SRC1	420		LIEDNEytAR
P12931	SRC SRC1	432		WtAPEAALyGR
P12931	SRC SRC1		439	WtAPEAALyGR
P12931	SRC SRC1		187	GAyCLsVsDFDNAK
P12931	SRC SRC1		190	GAyCLsVsDFDNAK
P12931	SRC SRC1		192	GAyCLsVsDFDNAK
P12931	SRC SRC1		511	KEPEERPtFEyLQAFLEDyFtstEPQyQPGENL
P12931	SRC SRC1		514	KEPEERPtFEyLQAFLEDyFtstEPQyQPGENL
P12931	SRC SRC1		522	KEPEERPtFEyLQAFLEDyFtstEPQyQPGENL
P12931	SRC SRC1		524	KEPEERPtFEyLQAFLEDyFtstEPQyQPGENL
P12931	SRC SRC1		525	KEPEERPtFEyLQAFLEDyFtstEPQyQPGENL
P12931	SRC SRC1		526	KEPEERPtFEyLQAFLEDyFtstEPQyQPGENL
P12931	SRC SRC1		530	KEPEERPtFEyLQAFLEDyFtstEPQyQPGENL
P12931	SRC SRC1	432		FPIKWtAPEAALyGR
P12931	SRC SRC1		439	FPIKWtAPEAALyGR
P12931	SRC SRC1		212	KLDsGGFyItsR
P12931	SRC SRC1		216	KLDsGGFyItsR
P12931	SRC SRC1		218	KLDsGGFyItsR
P12931	SRC SRC1		219	KLDsGGFyItsR
P12931	SRC SRC1		212	LDsGGFyItsR
P12931	SRC SRC1		216	LDsGGFyItsR
P12931	SRC SRC1		218	LDsGGFyItsR
P12931	SRC SRC1		219	LDsGGFyItsR
P16591	FER TYK3		402	VQENDGKEPPPVVNyEEDAR
P16591	FER TYK3	714		QEDGGVysssGLK
P16591	FER TYK3	715		QEDGGVysssGLK
P16591	FER TYK3	716		QEDGGVysssGLK
P16591	FER TYK3	717		QEDGGVysssGLK
P16591	FER TYK3		485	EsHGKPGEyVLsVysDGQRR
P16591	FER TYK3		492	EsHGKPGEyVLsVysDGQRR
P16591	FER TYK3		495	EsHGKPGEyVLsVysDGQRR
P16591	FER TYK3		497	EsHGKPGEyVLsVysDGQRR
P16591	FER TYK3		498	EsHGKPGEyVLsVysDGQRR
P16591	FER TYK3		485	EsHGKPGEyVLsVysDGQR
P16591	FER TYK3		492	EsHGKPGEyVLsVysDGQR
P16591	FER TYK3		495	EsHGKPGEyVLsVysDGQR
P16591	FER TYK3		497	EsHGKPGEyVLsVysDGQR
P16591	FER TYK3		498	EsHGKPGEyVLsVysDGQR
P16591	FER TYK3	727		WtAPEALNyGR
P16591	FER TYK3		734	WtAPEALNyGR
P16591	FER TYK3		615	ILKQyDHPNIVK
P16591	FER TYK3		519	FEGtGFsNIPQLIDHHyttK
P16591	FER TYK3		522	FEGtGFsNIPQLIDHHyttK
P16591	FER TYK3		532	FEGtGFsNIPQLIDHHyttK
P16591	FER TYK3		533	FEGtGFsNIPQLIDHHyttK
P16591	FER TYK3		534	FEGtGFsNIPQLIDHHyttK
P21860	ERBB3 HER3		1307	AFQGPGHQAPHVHyAR
P21860	ERBB3 HER3		1315	sLEAtDsAFDNPDyWHsR
P21860	ERBB3 HER3		1319	sLEAtDsAFDNPDyWHsR
P21860	ERBB3 HER3		1321	sLEAtDsAFDNPDyWHsR
P21860	ERBB3 HER3		1328	sLEAtDsAFDNPDyWHsR
P21860	ERBB3 HER3		1331	sLEAtDsAFDNPDyWHsR
P21860	ERBB3 HER3		1138	HsLLtPVtPLsPPGLEEEDVNGyVMPDtHLK
P21860	ERBB3 HER3		1141	HsLLtPVtPLsPPGLEEEDVNGyVMPDtHLK
P21860	ERBB3 HER3		1144	HsLLtPVtPLsPPGLEEEDVNGyVMPDtHLK
P21860	ERBB3 HER3		1147	HsLLtPVtPLsPPGLEEEDVNGyVMPDtHLK
P21860	ERBB3 HER3		1159	HsLLtPVtPLsPPGLEEEDVNGyVMPDtHLK
P21860	ERBB3 HER3		1164	HsLLtPVtPLsPPGLEEEDVNGyVMPDtHLK
P21860	ERBB3 HER3		1044	GsQsLLsPssGyMPMNQGNLGEsCQEsAVsGssER
P21860	ERBB3 HER3		1046	GsQsLLsPssGyMPMNQGNLGEsCQEsAVsGssER
P21860	ERBB3 HER3		1049	GsQsLLsPssGyMPMNQGNLGEsCQEsAVsGssER
P21860	ERBB3 HER3		1051	GsQsLLsPssGyMPMNQGNLGEsCQEsAVsGssER
P21860	ERBB3 HER3		1052	GsQsLLsPssGyMPMNQGNLGEsCQEsAVsGssER
P21860	ERBB3 HER3		1054	GsQsLLsPssGyMPMNQGNLGEsCQEsAVsGssER
P21860	ERBB3 HER3		1065	GsQsLLsPssGyMPMNQGNLGEsCQEsAVsGssER
P21860	ERBB3 HER3		1069	GsQsLLsPssGyMPMNQGNLGEsCQEsAVsGssER
P21860	ERBB3 HER3		1072	GsQsLLsPssGyMPMNQGNLGEsCQEsAVsGssER
P21860	ERBB3 HER3		1074	GsQsLLsPssGyMPMNQGNLGEsCQEsAVsGssER
P21860	ERBB3 HER3		1075	GsQsLLsPssGyMPMNQGNLGEsCQEsAVsGssER
P41240	CSK		18	yNFHGtAEQDLPFCK
P41240	CSK		23	yNFHGtAEQDLPFCK
P41240	CSK		64	EGIIPANyVQK
P41240	CSK		176	VMEGtVAAQDEFyRsGWALNMK
P41240	CSK		184	VMEGtVAAQDEFyRsGWALNMK
P41240	CSK		186	VMEGtVAAQDEFyRsGWALNMK
P41240	CSK		109	EstNyPGDytLCVsCDGKVEHyR
P41240	CSK		110	EstNyPGDytLCVsCDGKVEHyR
P41240	CSK		112	EstNyPGDytLCVsCDGKVEHyR
P41240	CSK		116	EstNyPGDytLCVsCDGKVEHyR
P41240	CSK		117	EstNyPGDytLCVsCDGKVEHyR
P41240	CSK		121	EstNyPGDytLCVsCDGKVEHyR
P41240	CSK		129	EstNyPGDytLCVsCDGKVEHyR
P41240	CSK		263	GGLyIVtEyMAK
P41240	CSK		266	GGLyIVtEyMAK
P41240	CSK		268	GGLyIVtEyMAK
P41240	CSK		109	EstNyPGDytLCVsCDGK
P41240	CSK		110	EstNyPGDytLCVsCDGK
P41240	CSK		112	EstNyPGDytLCVsCDGK
P41240	CSK		116	EstNyPGDytLCVsCDGK
P41240	CSK		117	EstNyPGDytLCVsCDGK
P41240	CSK		121	EstNyPGDytLCVsCDGK
P29597	TYK2		292	LLAQAEGEPCyIR
P29597	TYK2		819	sPsEKEHFyQR
P29597	TYK2		821	sPsEKEHFyQR
P29597	TYK2		827	sPsEKEHFyQR
P29597	TYK2		427	LtADssHyLCHEVAPPR
P29597	TYK2		430	LtADssHyLCHEVAPPR
P29597	TYK2		431	LtADssHyLCHEVAPPR
P29597	TYK2		433	LtADssHyLCHEVAPPR
P29597	TYK2		687	GPENIMVtEyVEHGPLDVWLR
P29597	TYK2		689	GPENIMVtEyVEHGPLDVWLR
P29597	TYK2	1054		AVPEGHEyyRVR
P29597	TYK2	1055		AVPEGHEyyRVR
P29597	TYK2	1054		AVPEGHEyyR
P29597	TYK2	1055		AVPEGHEyyR
P29597	TYK2		837	LPEPsCPQLAtLtsQCLtyEPtQRPsFR
P29597	TYK2		843	LPEPsCPQLAtLtsQCLtyEPtQRPsFR
P29597	TYK2		845	LPEPsCPQLAtLtsQCLtyEPtQRPsFR
P29597	TYK2		846	LPEPsCPQLAtLtsQCLtyEPtQRPsFR
P29597	TYK2		850	LPEPsCPQLAtLtsQCLtyEPtQRPsFR
P29597	TYK2		851	LPEPsCPQLAtLtsQCLtyEPtQRPsFR
P29597	TYK2		854	LPEPsCPQLAtLtsQCLtyEPtQRPsFR
P29597	TYK2		858	LPEPsCPQLAtLtsQCLtyEPtQRPsFR
Q8N4C8	MINK1 B55 MAP4K6 MINK YSK2 ZC3		903	NLLHADsNGytNLPDVVQPsHsPtENsK
Q8N4C8	MINK1 B55 MAP4K6 MINK YSK2 ZC3		906	NLLHADsNGytNLPDVVQPsHsPtENsK
Q8N4C8	MINK1 B55 MAP4K6 MINK YSK2 ZC3		907	NLLHADsNGytNLPDVVQPsHsPtENsK
Q8N4C8	MINK1 B55 MAP4K6 MINK YSK2 ZC3		916	NLLHADsNGytNLPDVVQPsHsPtENsK
Q8N4C8	MINK1 B55 MAP4K6 MINK YSK2 ZC3		918	NLLHADsNGytNLPDVVQPsHsPtENsK
Q8N4C8	MINK1 B55 MAP4K6 MINK YSK2 ZC3		920	NLLHADsNGytNLPDVVQPsHsPtENsK
Q8N4C8	MINK1 B55 MAP4K6 MINK YSK2 ZC3		923	NLLHADsNGytNLPDVVQPsHsPtENsK
Q8N4C8	MINK1 B55 MAP4K6 MINK YSK2 ZC3		699	sNsAWQIyLQR
Q8N4C8	MINK1 B55 MAP4K6 MINK YSK2 ZC3		701	sNsAWQIyLQR
Q8N4C8	MINK1 B55 MAP4K6 MINK YSK2 ZC3		706	sNsAWQIyLQR
Q8N4C8	MINK1 B55 MAP4K6 MINK YSK2 ZC3		505	QQQQQLLPGDRKPLyHyGR
Q8N4C8	MINK1 B55 MAP4K6 MINK YSK2 ZC3		507	QQQQQLLPGDRKPLyHyGR
Q8N4C8	MINK1 B55 MAP4K6 MINK YSK2 ZC3		592	VPLKPyAAPVPR
Q8N4C8	MINK1 B55 MAP4K6 MINK YSK2 ZC3		927	GQsPPsKDGsGDyQsR
Q8N4C8	MINK1 B55 MAP4K6 MINK YSK2 ZC3		930	GQsPPsKDGsGDyQsR
Q8N4C8	MINK1 B55 MAP4K6 MINK YSK2 ZC3		934	GQsPPsKDGsGDyQsR
Q8N4C8	MINK1 B55 MAP4K6 MINK YSK2 ZC3		937	GQsPPsKDGsGDyQsR
Q8N4C8	MINK1 B55 MAP4K6 MINK YSK2 ZC3		939	GQsPPsKDGsGDyQsR
Q8N4C8	MINK1 B55 MAP4K6 MINK YSK2 ZC3		987	LDQLQyDVRK
Q8N4C8	MINK1 B55 MAP4K6 MINK YSK2 ZC3		84	NIAtyyGAFIK
Q8N4C8	MINK1 B55 MAP4K6 MINK YSK2 ZC3		85	NIAtyyGAFIK
Q8N4C8	MINK1 B55 MAP4K6 MINK YSK2 ZC3		86	NIAtyyGAFIK
P49137	MAPKAPK2	214		EttsHNsLttPCytPyyVAPEVLGPEK
P49137	MAPKAPK2	215		EttsHNsLttPCytPyyVAPEVLGPEK
P49137	MAPKAPK2	216		EttsHNsLttPCytPyyVAPEVLGPEK
P49137	MAPKAPK2	219		EttsHNsLttPCytPyyVAPEVLGPEK
P49137	MAPKAPK2	221		EttsHNsLttPCytPyyVAPEVLGPEK
P49137	MAPKAPK2	222		EttsHNsLttPCytPyyVAPEVLGPEK
P49137	MAPKAPK2	225		EttsHNsLttPCytPyyVAPEVLGPEK
P49137	MAPKAPK2	226		EttsHNsLttPCytPyyVAPEVLGPEK
P49137	MAPKAPK2	228		EttsHNsLttPCytPyyVAPEVLGPEK
P49137	MAPKAPK2	229		EttsHNsLttPCytPyyVAPEVLGPEK
P49137	MAPKAPK2	214		EttsHNsLttPCytPyyVAPEVLGPEKyDK
P49137	MAPKAPK2	215		EttsHNsLttPCytPyyVAPEVLGPEKyDK
P49137	MAPKAPK2	216		EttsHNsLttPCytPyyVAPEVLGPEKyDK
P49137	MAPKAPK2	219		EttsHNsLttPCytPyyVAPEVLGPEKyDK
P49137	MAPKAPK2	221		EttsHNsLttPCytPyyVAPEVLGPEKyDK
P49137	MAPKAPK2	222		EttsHNsLttPCytPyyVAPEVLGPEKyDK
P49137	MAPKAPK2	225		EttsHNsLttPCytPyyVAPEVLGPEKyDK
P49137	MAPKAPK2	226		EttsHNsLttPCytPyyVAPEVLGPEKyDK
P49137	MAPKAPK2	228		EttsHNsLttPCytPyyVAPEVLGPEKyDK
P49137	MAPKAPK2	229		EttsHNsLttPCytPyyVAPEVLGPEKyDK
P49137	MAPKAPK2		240	EttsHNsLttPCytPyyVAPEVLGPEKyDK
O14976	GAK		1143	ACtQPRPNyAsNFsVIGAR
O14976	GAK		1149	ACtQPRPNyAsNFsVIGAR
O14976	GAK		1151	ACtQPRPNyAsNFsVIGAR
O14976	GAK		1154	ACtQPRPNyAsNFsVIGAR
O14976	GAK	194		LCDFGsAttIsHyPDysWsAQR
O14976	GAK	196		LCDFGsAttIsHyPDysWsAQR
O14976	GAK	197		LCDFGsAttIsHyPDysWsAQR
O14976	GAK	199		LCDFGsAttIsHyPDysWsAQR
O14976	GAK	201		LCDFGsAttIsHyPDysWsAQR
O14976	GAK	204		LCDFGsAttIsHyPDysWsAQR
O14976	GAK	205		LCDFGsAttIsHyPDysWsAQR
O14976	GAK	207		LCDFGsAttIsHyPDysWsAQR
O14976	GAK		326	sPItELLEQNGGyGsAtLsR
O14976	GAK		329	sPItELLEQNGGyGsAtLsR
O14976	GAK		338	sPItELLEQNGGyGsAtLsR
O14976	GAK		340	sPItELLEQNGGyGsAtLsR
O14976	GAK		342	sPItELLEQNGGyGsAtLsR
O14976	GAK		344	sPItELLEQNGGyGsAtLsR
O14976	GAK		399	VIQsVANyAK
O14976	GAK		403	VIQsVANyAK
P06213	INSR	1185		DIyEtDyyRK
P06213	INSR	1187		DIyEtDyyRK
P06213	INSR	1189		DIyEtDyyRK
P06213	INSR	1190		DIyEtDyyRK
P06213	INSR	1185		DIyEtDyyRKGGK
P06213	INSR	1187		DIyEtDyyRKGGK
P06213	INSR	1189		DIyEtDyyRKGGK
P06213	INSR	1190		DIyEtDyyRKGGK
P06213	INSR		1354	syEEHIPytHMNGGK
P06213	INSR		1355	syEEHIPytHMNGGK
P06213	INSR		1361	syEEHIPytHMNGGK
P06213	INSR		1362	syEEHIPytHMNGGK
P06213	INSR	1185		DIyEtDyyR
P06213	INSR	1187		DIyEtDyyR
P06213	INSR	1189		DIyEtDyyR
P06213	INSR	1190		DIyEtDyyR
P06213	INSR		1354	syEEHIPytHMNGGKK
P06213	INSR		1355	syEEHIPytHMNGGKK
P06213	INSR		1361	syEEHIPytHMNGGKK
P06213	INSR		1362	syEEHIPytHMNGGKK
Q13873	BMPR2 PPH1		815	NHsVNsHAAttQyANGtVLsGQttNIVtHR
Q13873	BMPR2 PPH1		818	NHsVNsHAAttQyANGtVLsGQttNIVtHR
Q13873	BMPR2 PPH1		822	NHsVNsHAAttQyANGtVLsGQttNIVtHR
Q13873	BMPR2 PPH1		823	NHsVNsHAAttQyANGtVLsGQttNIVtHR
Q13873	BMPR2 PPH1		825	NHsVNsHAAttQyANGtVLsGQttNIVtHR
Q13873	BMPR2 PPH1		829	NHsVNsHAAttQyANGtVLsGQttNIVtHR
Q13873	BMPR2 PPH1		832	NHsVNsHAAttQyANGtVLsGQttNIVtHR
Q13873	BMPR2 PPH1		835	NHsVNsHAAttQyANGtVLsGQttNIVtHR
Q13873	BMPR2 PPH1		836	NHsVNsHAAttQyANGtVLsGQttNIVtHR
Q13873	BMPR2 PPH1		840	NHsVNsHAAttQyANGtVLsGQttNIVtHR
Q13873	BMPR2 PPH1		543	IGPyPDyssssyIEDsIHHtDsIVK
Q13873	BMPR2 PPH1		546	IGPyPDyssssyIEDsIHHtDsIVK
Q13873	BMPR2 PPH1		547	IGPyPDyssssyIEDsIHHtDsIVK
Q13873	BMPR2 PPH1		548	IGPyPDyssssyIEDsIHHtDsIVK
Q13873	BMPR2 PPH1		549	IGPyPDyssssyIEDsIHHtDsIVK
Q13873	BMPR2 PPH1		550	IGPyPDyssssyIEDsIHHtDsIVK
Q13873	BMPR2 PPH1		551	IGPyPDyssssyIEDsIHHtDsIVK
Q13873	BMPR2 PPH1		555	IGPyPDyssssyIEDsIHHtDsIVK
Q13873	BMPR2 PPH1		559	IGPyPDyssssyIEDsIHHtDsIVK
Q13873	BMPR2 PPH1		561	IGPyPDyssssyIEDsIHHtDsIVK
Q16644	MAPKAPK3		76	LLyDsPK
Q16644	MAPKAPK3		78	LLyDsPK
Q16644	MAPKAPK3	194		EttQNALQtPCytPyyVAPEVLGPEK
Q16644	MAPKAPK3	195		EttQNALQtPCytPyyVAPEVLGPEK
Q16644	MAPKAPK3	201		EttQNALQtPCytPyyVAPEVLGPEK
Q16644	MAPKAPK3	204		EttQNALQtPCytPyyVAPEVLGPEK
Q16644	MAPKAPK3	205		EttQNALQtPCytPyyVAPEVLGPEK
Q16644	MAPKAPK3	207		EttQNALQtPCytPyyVAPEVLGPEK
Q16644	MAPKAPK3	208		EttQNALQtPCytPyyVAPEVLGPEK
Q16644	MAPKAPK3	194		EttQNALQtPCytPyyVAPEVLGPEKyDK
Q16644	MAPKAPK3	195		EttQNALQtPCytPyyVAPEVLGPEKyDK
Q16644	MAPKAPK3	201		EttQNALQtPCytPyyVAPEVLGPEKyDK
Q16644	MAPKAPK3	204		EttQNALQtPCytPyyVAPEVLGPEKyDK
Q16644	MAPKAPK3	205		EttQNALQtPCytPyyVAPEVLGPEKyDK
Q16644	MAPKAPK3	207		EttQNALQtPCytPyyVAPEVLGPEKyDK
Q16644	MAPKAPK3	208		EttQNALQtPCytPyyVAPEVLGPEKyDK
Q16644	MAPKAPK3		219	EttQNALQtPCytPyyVAPEVLGPEKyDK
Q16644	MAPKAPK3		356	tsNNRLLNKR
Q16644	MAPKAPK3		357	tsNNRLLNKR
P10721	KIT SCFR		929	QIsEstNHIysNLANCsPNR
P10721	KIT SCFR		931	QIsEstNHIysNLANCsPNR
P10721	KIT SCFR		932	QIsEstNHIysNLANCsPNR
P10721	KIT SCFR		936	QIsEstNHIysNLANCsPNR
P10721	KIT SCFR		937	QIsEstNHIysNLANCsPNR
P10721	KIT SCFR		943	QIsEstNHIysNLANCsPNR
P10721	KIT SCFR	821		DIKNDsNyVVK
P10721	KIT SCFR	823		DIKNDsNyVVK
P10721	KIT SCFR		607	VVEAtAyGLIK
P10721	KIT SCFR		609	VVEAtAyGLIK
P10721	KIT SCFR		712	EssCsDstNEyMDMKPGVsyVVPtK
P10721	KIT SCFR		713	EssCsDstNEyMDMKPGVsyVVPtK
P10721	KIT SCFR		715	EssCsDstNEyMDMKPGVsyVVPtK
P10721	KIT SCFR		717	EssCsDstNEyMDMKPGVsyVVPtK
P10721	KIT SCFR		718	EssCsDstNEyMDMKPGVsyVVPtK
P10721	KIT SCFR		721	EssCsDstNEyMDMKPGVsyVVPtK
P10721	KIT SCFR		729	EssCsDstNEyMDMKPGVsyVVPtK
P10721	KIT SCFR		730	EssCsDstNEyMDMKPGVsyVVPtK
P10721	KIT SCFR		734	EssCsDstNEyMDMKPGVsyVVPtK
P08069	IGF1R	1161		DIyEtDyyRK
P08069	IGF1R	1163		DIyEtDyyRK
P08069	IGF1R	1165		DIyEtDyyRK
P08069	IGF1R	1166		DIyEtDyyRK
P08069	IGF1R	1161		DIyEtDyyRKGGK
P08069	IGF1R	1163		DIyEtDyyRKGGK
P08069	IGF1R	1165		DIyEtDyyRKGGK
P08069	IGF1R	1166		DIyEtDyyRKGGK
P08069	IGF1R		1339	AsFDERQPyAHMNGGR
P08069	IGF1R		1346	AsFDERQPyAHMNGGR
P08069	IGF1R	1161		DIyEtDyyR
P08069	IGF1R	1163		DIyEtDyyR
P08069	IGF1R	1165		DIyEtDyyR
P08069	IGF1R	1166		DIyEtDyyR
P08069	IGF1R		973	LGNGVLyAsVNPEyFsAADVyVPDEWEVAR
P08069	IGF1R		975	LGNGVLyAsVNPEyFsAADVyVPDEWEVAR
P08069	IGF1R		980	LGNGVLyAsVNPEyFsAADVyVPDEWEVAR
P08069	IGF1R		982	LGNGVLyAsVNPEyFsAADVyVPDEWEVAR
P08069	IGF1R		987	LGNGVLyAsVNPEyFsAADVyVPDEWEVAR
Q9BZL6	PRKD2 PKD2 HSPC187	710		sVVGtPAyLAPEVLLNQGyNR
Q9BZL6	PRKD2 PKD2 HSPC187	714		sVVGtPAyLAPEVLLNQGyNR
Q9BZL6	PRKD2 PKD2 HSPC187	717		sVVGtPAyLAPEVLLNQGyNR
Q9BZL6	PRKD2 PKD2 HSPC187		728	sVVGtPAyLAPEVLLNQGyNR
Q9BZL6	PRKD2 PKD2 HSPC187		374	AQssLGyIPLMR
Q9BZL6	PRKD2 PKD2 HSPC187		375	AQssLGyIPLMR
Q9BZL6	PRKD2 PKD2 HSPC187		378	AQssLGyIPLMR
Q9BZL6	PRKD2 PKD2 HSPC187		236	RPPsssssssAssytGRPIELDK
Q9BZL6	PRKD2 PKD2 HSPC187		237	RPPsssssssAssytGRPIELDK
Q9BZL6	PRKD2 PKD2 HSPC187		238	RPPsssssssAssytGRPIELDK
Q9BZL6	PRKD2 PKD2 HSPC187		239	RPPsssssssAssytGRPIELDK
Q9BZL6	PRKD2 PKD2 HSPC187		240	RPPsssssssAssytGRPIELDK
Q9BZL6	PRKD2 PKD2 HSPC187		241	RPPsssssssAssytGRPIELDK
Q9BZL6	PRKD2 PKD2 HSPC187		242	RPPsssssssAssytGRPIELDK
Q9BZL6	PRKD2 PKD2 HSPC187		244	RPPsssssssAssytGRPIELDK
Q9BZL6	PRKD2 PKD2 HSPC187		245	RPPsssssssAssytGRPIELDK
Q9BZL6	PRKD2 PKD2 HSPC187		246	RPPsssssssAssytGRPIELDK
Q9BZL6	PRKD2 PKD2 HSPC187		247	RPPsssssssAssytGRPIELDK
Q2M2I8	AAK1 KIAA1048		14	EQGGsGLGsGssGGGGstsGLGsGyIGR
Q2M2I8	AAK1 KIAA1048		18	EQGGsGLGsGssGGGGstsGLGsGyIGR
Q2M2I8	AAK1 KIAA1048		20	EQGGsGLGsGssGGGGstsGLGsGyIGR
Q2M2I8	AAK1 KIAA1048		21	EQGGsGLGsGssGGGGstsGLGsGyIGR
Q2M2I8	AAK1 KIAA1048		26	EQGGsGLGsGssGGGGstsGLGsGyIGR
Q2M2I8	AAK1 KIAA1048		27	EQGGsGLGsGssGGGGstsGLGsGyIGR
Q2M2I8	AAK1 KIAA1048		28	EQGGsGLGsGssGGGGstsGLGsGyIGR
Q2M2I8	AAK1 KIAA1048		32	EQGGsGLGsGssGGGGstsGLGsGyIGR
Q2M2I8	AAK1 KIAA1048		34	EQGGsGLGsGssGGGGstsGLGsGyIGR
Q2M2I8	AAK1 KIAA1048		14	REQGGsGLGsGssGGGGstsGLGsGyIGR
Q2M2I8	AAK1 KIAA1048		18	REQGGsGLGsGssGGGGstsGLGsGyIGR
Q2M2I8	AAK1 KIAA1048		20	REQGGsGLGsGssGGGGstsGLGsGyIGR
Q2M2I8	AAK1 KIAA1048		21	REQGGsGLGsGssGGGGstsGLGsGyIGR
Q2M2I8	AAK1 KIAA1048		26	REQGGsGLGsGssGGGGstsGLGsGyIGR
Q2M2I8	AAK1 KIAA1048		27	REQGGsGLGsGssGGGGstsGLGsGyIGR
Q2M2I8	AAK1 KIAA1048		28	REQGGsGLGsGssGGGGstsGLGsGyIGR
Q2M2I8	AAK1 KIAA1048		32	REQGGsGLGsGssGGGGstsGLGsGyIGR
Q2M2I8	AAK1 KIAA1048		34	REQGGsGLGsGssGGGGstsGLGsGyIGR
Q08345	DDR1 CAK EDDR1 NEP NTRK4 PTK3A RTK6 TRKE		496	GNPPHsAPCVPNGsALLLsNPAyR
Q08345	DDR1 CAK EDDR1 NEP NTRK4 PTK3A RTK6 TRKE		504	GNPPHsAPCVPNGsALLLsNPAyR
Q08345	DDR1 CAK EDDR1 NEP NTRK4 PTK3A RTK6 TRKE		509	GNPPHsAPCVPNGsALLLsNPAyR
Q08345	DDR1 CAK EDDR1 NEP NTRK4 PTK3A RTK6 TRKE		513	GNPPHsAPCVPNGsALLLsNPAyR
Q08345	DDR1 CAK EDDR1 NEP NTRK4 PTK3A RTK6 TRKE	792		NLyAGDyyR
Q08345	DDR1 CAK EDDR1 NEP NTRK4 PTK3A RTK6 TRKE	796		NLyAGDyyR
Q08345	DDR1 CAK EDDR1 NEP NTRK4 PTK3A RTK6 TRKE	797		NLyAGDyyR
Q08345	DDR1 CAK EDDR1 NEP NTRK4 PTK3A RTK6 TRKE		519	LLLAtyARPPR
Q08345	DDR1 CAK EDDR1 NEP NTRK4 PTK3A RTK6 TRKE		520	LLLAtyARPPR
Q08345	DDR1 CAK EDDR1 NEP NTRK4 PTK3A RTK6 TRKE		869	QVyLsRPPACPQGLyELMLR
Q08345	DDR1 CAK EDDR1 NEP NTRK4 PTK3A RTK6 TRKE		871	QVyLsRPPACPQGLyELMLR
Q08345	DDR1 CAK EDDR1 NEP NTRK4 PTK3A RTK6 TRKE		881	QVyLsRPPACPQGLyELMLR
Q08345	DDR1 CAK EDDR1 NEP NTRK4 PTK3A RTK6 TRKE		484	EPPPyQEPRPR
Q08345	DDR1 CAK EDDR1 NEP NTRK4 PTK3A RTK6 TRKE		484	EPPPyQEPR
Q08345	DDR1 CAK EDDR1 NEP NTRK4 PTK3A RTK6 TRKE	792		NLyAGDyyRVQGR
Q08345	DDR1 CAK EDDR1 NEP NTRK4 PTK3A RTK6 TRKE	796		NLyAGDyyRVQGR
Q08345	DDR1 CAK EDDR1 NEP NTRK4 PTK3A RTK6 TRKE	797		NLyAGDyyRVQGR
P27448	MARK3 CTAK1 EMK2		418	ysDHAGPAIPsVVAyPK
P27448	MARK3 CTAK1 EMK2		419	ysDHAGPAIPsVVAyPK
P27448	MARK3 CTAK1 EMK2		428	ysDHAGPAIPsVVAyPK
P27448	MARK3 CTAK1 EMK2		432	ysDHAGPAIPsVVAyPK
P27448	MARK3 CTAK1 EMK2		418	ysDHAGPAIPsVVAyPKR
P27448	MARK3 CTAK1 EMK2		419	ysDHAGPAIPsVVAyPKR
P27448	MARK3 CTAK1 EMK2		428	ysDHAGPAIPsVVAyPKR
P27448	MARK3 CTAK1 EMK2		432	ysDHAGPAIPsVVAyPKR
P27448	MARK3 CTAK1 EMK2		574	RtAtyNGPPAsPsLsHEAtPLsQtR
P27448	MARK3 CTAK1 EMK2		576	RtAtyNGPPAsPsLsHEAtPLsQtR
P27448	MARK3 CTAK1 EMK2		577	RtAtyNGPPAsPsLsHEAtPLsQtR
P27448	MARK3 CTAK1 EMK2		583	RtAtyNGPPAsPsLsHEAtPLsQtR
P27448	MARK3 CTAK1 EMK2		585	RtAtyNGPPAsPsLsHEAtPLsQtR
P27448	MARK3 CTAK1 EMK2		587	RtAtyNGPPAsPsLsHEAtPLsQtR
P27448	MARK3 CTAK1 EMK2		591	RtAtyNGPPAsPsLsHEAtPLsQtR
P27448	MARK3 CTAK1 EMK2		594	RtAtyNGPPAsPsLsHEAtPLsQtR
P27448	MARK3 CTAK1 EMK2		596	RtAtyNGPPAsPsLsHEAtPLsQtR
Q12866	MERTK MER	749		KIysGDyyR
Q12866	MERTK MER	750		KIysGDyyR
Q12866	MERTK MER	753		KIysGDyyR
Q12866	MERTK MER	754		KIysGDyyR
Q12866	MERTK MER	749		IysGDyyR
Q12866	MERTK MER	750		IysGDyyR
Q12866	MERTK MER	753		IysGDyyR
Q12866	MERTK MER	754		IysGDyyR
Q12866	MERTK MER		929	yILNGGsEEWEDLtsAPsAAVtAEK
Q12866	MERTK MER		935	yILNGGsEEWEDLtsAPsAAVtAEK
Q12866	MERTK MER		942	yILNGGsEEWEDLtsAPsAAVtAEK
Q12866	MERTK MER		943	yILNGGsEEWEDLtsAPsAAVtAEK
Q12866	MERTK MER		946	yILNGGsEEWEDLtsAPsAAVtAEK
Q12866	MERTK MER		950	yILNGGsEEWEDLtsAPsAAVtAEK
Q12866	MERTK MER		539	FGNAFtEEDsELVVNyIAKK
Q12866	MERTK MER		543	FGNAFtEEDsELVVNyIAKK
Q12866	MERTK MER		549	FGNAFtEEDsELVVNyIAKK
P23458	JAK1 JAK1A JAK1B		3	MQyLNIK
P23458	JAK1 JAK1A JAK1B	1030		AIEtDKEyytVKDDR
P23458	JAK1 JAK1A JAK1B	1034		AIEtDKEyytVKDDR
P23458	JAK1 JAK1A JAK1B	1035		AIEtDKEyytVKDDR
P23458	JAK1 JAK1A JAK1B	1036		AIEtDKEyytVKDDR
P23458	JAK1 JAK1A JAK1B	1030		AIEtDKEyytVK
P23458	JAK1 JAK1A JAK1B	1034		AIEtDKEyytVK
P23458	JAK1 JAK1A JAK1B	1035		AIEtDKEyytVK
P23458	JAK1 JAK1A JAK1B	1036		AIEtDKEyytVK
P23458	JAK1 JAK1A JAK1B		3	MQyLNIKEDCNAMAFCAK
P23458	JAK1 JAK1A JAK1B		595	tHIysGtLMDyKDDEGtsEEK
P23458	JAK1 JAK1A JAK1B		598	tHIysGtLMDyKDDEGtsEEK
P23458	JAK1 JAK1A JAK1B		599	tHIysGtLMDyKDDEGtsEEK
P23458	JAK1 JAK1A JAK1B		601	tHIysGtLMDyKDDEGtsEEK
P23458	JAK1 JAK1A JAK1B		605	tHIysGtLMDyKDDEGtsEEK
P23458	JAK1 JAK1A JAK1B		611	tHIysGtLMDyKDDEGtsEEK
P23458	JAK1 JAK1A JAK1B		612	tHIysGtLMDyKDDEGtsEEK
P33981	TTK MPS1 MPS1L1		554	yVNLEEADNQtLDsyRNEIAyLNK
P33981	TTK MPS1 MPS1L1		564	yVNLEEADNQtLDsyRNEIAyLNK
P33981	TTK MPS1 MPS1L1		567	yVNLEEADNQtLDsyRNEIAyLNK
P33981	TTK MPS1 MPS1L1		568	yVNLEEADNQtLDsyRNEIAyLNK
P33981	TTK MPS1 MPS1L1		574	yVNLEEADNQtLDsyRNEIAyLNK
P33981	TTK MPS1 MPS1L1		811	yVLGQLVGLNsPNsILK
P33981	TTK MPS1 MPS1L1		821	yVLGQLVGLNsPNsILK
P33981	TTK MPS1 MPS1L1		824	yVLGQLVGLNsPNsILK
P33981	TTK MPS1 MPS1L1		371	LEEtKEyQEPEVPEsNQK
P33981	TTK MPS1 MPS1L1		374	LEEtKEyQEPEVPEsNQK
P33981	TTK MPS1 MPS1L1		382	LEEtKEyQEPEVPEsNQK
P33981	TTK MPS1 MPS1L1		453	tPssNtLDDyMsCFR
P33981	TTK MPS1 MPS1L1		455	tPssNtLDDyMsCFR
P33981	TTK MPS1 MPS1L1		456	tPssNtLDDyMsCFR
P33981	TTK MPS1 MPS1L1		458	tPssNtLDDyMsCFR
P33981	TTK MPS1 MPS1L1		462	tPssNtLDDyMsCFR
P33981	TTK MPS1 MPS1L1		464	tPssNtLDDyMsCFR
Q01973	ROR1 NTRKR1		822	FIPINGyPIPPGyAAFPAAHyQPtGPPR
Q01973	ROR1 NTRKR1		828	FIPINGyPIPPGyAAFPAAHyQPtGPPR
Q01973	ROR1 NTRKR1		836	FIPINGyPIPPGyAAFPAAHyQPtGPPR
Q01973	ROR1 NTRKR1		839	FIPINGyPIPPGyAAFPAAHyQPtGPPR
Q01973	ROR1 NTRKR1		454	GQNVEMsMLNAyKPK
Q01973	ROR1 NTRKR1		459	GQNVEMsMLNAyKPK
Q01973	ROR1 NTRKR1		786	yPNyMFPsQGItPQGQIAGFIGPPIPQNQR
Q01973	ROR1 NTRKR1		789	yPNyMFPsQGItPQGQIAGFIGPPIPQNQR
Q01973	ROR1 NTRKR1		793	yPNyMFPsQGItPQGQIAGFIGPPIPQNQR
Q01973	ROR1 NTRKR1		797	yPNyMFPsQGItPQGQIAGFIGPPIPQNQR
Q01973	ROR1 NTRKR1		488	IyKGHLyLPGMDHAQLVAIK
Q01973	ROR1 NTRKR1		493	IyKGHLyLPGMDHAQLVAIK
Q01973	ROR1 NTRKR1	641		EIysADyyR
Q01973	ROR1 NTRKR1	642		EIysADyyR
Q01973	ROR1 NTRKR1	645		EIysADyyR
Q01973	ROR1 NTRKR1	646		EIysADyyR
P06493	CDK1 CDC2 CDC28A CDKN1 P34CDC2		14	IGEGtyGVVyK
P06493	CDK1 CDC2 CDC28A CDKN1 P34CDC2		15	IGEGtyGVVyK
P06493	CDK1 CDC2 CDC28A CDKN1 P34CDC2		19	IGEGtyGVVyK
P06493	CDK1 CDC2 CDC28A CDKN1 P34CDC2		14	IGEGtyGVVyKGR
P06493	CDK1 CDC2 CDC28A CDKN1 P34CDC2		15	IGEGtyGVVyKGR
P06493	CDK1 CDC2 CDC28A CDKN1 P34CDC2		19	IGEGtyGVVyKGR
P06493	CDK1 CDC2 CDC28A CDKN1 P34CDC2		14	IEKIGEGtyGVVyKGR
P06493	CDK1 CDC2 CDC28A CDKN1 P34CDC2		15	IEKIGEGtyGVVyKGR
P06493	CDK1 CDC2 CDC28A CDKN1 P34CDC2		19	IEKIGEGtyGVVyKGR
P06493	CDK1 CDC2 CDC28A CDKN1 P34CDC2		14	IEKIGEGtyGVVyK
P06493	CDK1 CDC2 CDC28A CDKN1 P34CDC2		15	IEKIGEGtyGVVyK
P06493	CDK1 CDC2 CDC28A CDKN1 P34CDC2		19	IEKIGEGtyGVVyK
P06493	CDK1 CDC2 CDC28A CDKN1 P34CDC2	160		VytHEVVtLWyR
P06493	CDK1 CDC2 CDC28A CDKN1 P34CDC2	161		VytHEVVtLWyR
[truncated: 1,121 more rows]
