# Supplementary material for: INKA, an integrative data analysis pipeline for phosphoproteomic inference of active kinases
Source: Mol Syst Biol. 2019 Apr 12;15(4):e8250. doi: 10.15252/msb.20188250 (PMC6461034; doi:10.15252/msb.20188250)
Supplement: Supplementary file 7 — Code EV1 [file MSB-15-e8250-s007.zip › MSB-18-8250RRR_Computer_Code_EV1/pp-Peptide-report.txt]

ppModPeptide.ID	Sequence	Modifications	Mass	Proteins	Gene.names	HGNCplus.gene.names	Sorted.kinase.names	MQ.gene.names	Protein.Names	Phospho..STY.	MS.MS.Count	Score	Phospho..STY..site.IDs	Intensity.SKMel28_1	Intensity.SKMel28_2	Intensity.H2228_1	Intensity.H2228_2	Intensity.K562_1	Intensity.K562_2	Intensity.HCC827ER3_1	Intensity.HCC827ER3_2	Norm.Intensity.SKMel28_1	Norm.Intensity.SKMel28_2	Norm.Intensity.H2228_1	Norm.Intensity.H2228_2	Norm.Intensity.K562_1	Norm.Intensity.K562_2	Norm.Intensity.HCC827ER3_1	Norm.Intensity.HCC827ER3_2	OPL.ppCount.SKMel28_1	OPL.ppCount.SKMel28_2	OPL.ppCount.H2228_1	OPL.ppCount.H2228_2	OPL.ppCount.K562_1	OPL.ppCount.K562_2	OPL.ppCount.HCC827ER3_1	OPL.ppCount.HCC827ER3_2
8462	IGEGTYGVVYK	Phospho (STY)	1264.5741	Q00526;P24941;P24941-2;P06493;P06493-2	="CDK3;CDK2;CDK1"	="CDK3;CDK2;CDK1"	="CDK1;CDK2;CDK3"	="CDK3;CDK2;CDK1"	Cyclin-dependent kinase 3;Cyclin-dependent kinase 2;Cyclin-dependent kinase 1	1	151	148.94	640;672;1437;1438;1784	6470400000	5745300000	2675500000	2385600000	1.2368e+10	1.4981e+10	165700000	354030000	50843941537.0109	45100086349.007	15772563815.3628	14174266955.8242	70268734730.9812	82437749346.5401	373021768.983138	737816124.292726	17	19	13	15	27	29	13	21
10594	LCDFGSASHVADNDITPYLVSR	Phospho (STY)	2516.1043	Q13523	="PRPF4B"	="PRPF4B"	="PRPF4B"	="PRPF4B"	Serine/threonine-protein kinase PRP4 homolog	1	305	290.56	253;2682	4673900000	4294700000	574720000	4512300000	8350800000	7746600000	495900000	791600000	36727172717.2717	33713007300.416	3388079938.69009	26810255191.4679	47445031532.2993	42628146925.2992	1116363881.94773	1649733762.64758	53	51	18	56	60	56	5	6
4927	GEPNVSYICSR	Phospho (STY)	1360.5483	P49841;P49841-2;P49840	="GSK3B;GSK3A"	="GSK3B;GSK3A"	="GSK3A;GSK3B"	="GSK3B;GSK3A"	Glycogen synthase kinase-3 beta;Glycogen synthase kinase-3 alpha	1	118	142.97	177;2105	3196600000	3046900000	2779300000	2902300000	3.484e+09	3385700000	1665600000	2086800000	25118654722.6151	23917889944.2656	16384483876.6728	17244288642.6428	19794329867.6211	18630898335.3969	3749577902.34348	4348994967.01992	4	17	17	16	14	15	19	16
9443	IYQYIQSR	Phospho (STY)	1149.522	Q13627-3;Q13627-4;Q13627-5;Q9Y463-2;Q9Y463-3;Q9Y463;Q13627-2;Q13627	="DYRK1A;DYRK1B"	="DYRK1A;DYRK1B"	="DYRK1A;DYRK1B"	="DYRK1A;DYRK1B"	Dual specificity tyrosine-phosphorylation-regulated kinase 1A;Dual specificity tyrosine-phosphorylation-regulated kinase 1B	1	83	146.58	2701;2702	1303200000	925790000	1107700000	941660000	1876300000	2132200000	1093600000	1359400000	10240452616.6902	7267367925.26886	6530094912.45652	5594961528.17801	10660189761.9453	11733113220.5255	2461898651.53868	2833057196.74472	11	12	12	10	18	15	5	5
1306	AVDGYVKPQIK	Phospho (STY)	1296.6479	P42229;P42229-2;P51692	="STAT5A;STAT5B"	="STAT5A;STAT5B"	=""	="STAT5A;STAT5B"	Signal transducer and activator of transcription 5A;Signal transducer and activator of transcription 5B	1	27	143.97	1994	0	0	0	0	3388900000	3.632e+09	271180000	330850000	0	0	0	0	19254019657.974	19986242949.5116	610477026.631548	689507851.657341	0	0	0	0	12	11	2	2
11778	LMTGDTYTAHAGAK	Phospho (STY)	1515.6429	P42684-4;P42684-7;P42684-10;P42684-5;P42684-8;P42684-2;P42684-6;P42684-3;P42684;P00519;P00519-2	="ABL2;ABL1"	="ABL2;ABL1"	="ABL1;ABL2"	="ABL2;ABL1"	Abelson tyrosine-protein kinase 2;Tyrosine-protein kinase ABL1	1	34	153.39	631;632;1363	690440	0	16109000	16459000	2039300000	1972300000	16239000	13094000	5425428.25711143	0	94965513.1757354	97792697.7808146	11586273507.1871	10853212271.289	36557033.8353481	27288547.1047339	0	0	2	3	13	15	2	1
2366	DMYDKEYYSVHNK	Phospho (STY)	1770.6961	P08581;P08581-2	="MET"	="MET"	="MET"	="MET"	Hepatocyte growth factor receptor	1	31	265.12	102;1502;1503;1504	590960	390240	25491000	22569000	0	0	1688200000	1996200000	4643721.51500865	3063348.77148913	150274126.039026	134095837.913312	0	0	3800454739.87528	4160180061.89628	0	0	2	3	0	0	13	13
23437	VLGSGAFGTVYK	Phospho (STY)	1277.6057	P00533;P04626-3;P04626-2;P04626-5;P04626-4;P04626;Q15303-4;Q15303-3;Q15303-2;Q15303;P04626-6	="EGFR;ERBB2;ERBB4"	="EGFR;ERBB2;ERBB4"	="EGFR;ERBB2;ERBB4"	="EGFR;ERBB2;ERBB4"	Epidermal growth factor receptor;Receptor tyrosine-protein kinase erbB-2;Receptor tyrosine-protein kinase erbB-4;ERBB4 intracellular domain	1	14	172.13	634;1380	0	0	0	1385400	0	0	1667500000	1.784e+09	0	0	0	8231484.50729331	0	0	3753855158.59616	3717944710.16079	0	0	0	1	0	0	7	7
8464	IGEGTYGVVYK	2 Phospho (STY)	1344.5404	Q00526;P24941;P24941-2;P06493;P06493-2	="CDK3;CDK2;CDK1"	="CDK3;CDK2;CDK1"	="CDK1;CDK2;CDK3"	="CDK3;CDK2;CDK1"	Cyclin-dependent kinase 3;Cyclin-dependent kinase 2;Cyclin-dependent kinase 1	2	174	164.2	640;672;1437;1438;1784	181790000	138300000	244110000	192680000	927970000	891510000	401940000	431800000	1428492849.28493	1085642515.11108	1439073277.13258	1144826356.91156	5272257258.11033	4905819232.35659	904842304.315526	899892671.439141	15	20	17	16	53	49	5	4
22758	VADPDHDHTGFLTEYVATR	Phospho (STY)	2222.9634	P28482;P28482-2	="MAPK1"	="MAPK1"	="MAPK1"	="MAPK1"	Mitogen-activated protein kinase 1	1	181	231.83	678;1826	898290000	510500000	31743000	19386000	600010000	547340000	339790000	363500000	7058698727.01556	4007378915.14248	187130814.12486	115183743.798461	3408954036.70246	3011913605.72293	764931001.103081	757552075.192515	43	42	10	10	37	31	4	5
11823	LNGPQDHSHLLYSTIPR	Phospho (STY)	2026.9626	O60716-13;O60716-11;O60716-10;O60716-9;O60716-5;O60716-3;O60716-2;O60716;O60716-16;O60716-15;O60716-14;O60716-12;O60716-8;O60716-7;O60716-6;O60716-4	="CTNND1"	="CTNND1"	=""	="CTNND1"	Catenin delta-1	1	22	223.93	1168	3934100	1255300	122520000	95230000	14932000	3779800	577060000	2368300000	30913877.1019959	9853991.67909569	722277898.956553	565818008.971807	84836088.8585875	20799559.7743844	1299070259.56192	4935654964.72746	1	0	5	4	2	1	2	8
8725	IKPSSSANAIYSLAARPLPVPK	Phospho (STY)	2359.2665	P22681	="CBL"	="CBL"	=""	="CBL"	E3 ubiquitin-protein ligase CBL	1	31	134.66	135;136;137;138;1753	249520	591330	74018000	85125000	1123400000	1018900000	381760000	414280000	1960710.35674996	4641887.11829814	436349702.293226	505778200.291138	6382591898.1876	5606823497.04224	859413340.537133	863380120.24967	0	0	3	2	9	6	5	6
13792	NKPTVYGVSPNYDKWEMER	Phospho (STY)	2392.0559	P00519;P00519-2	="ABL1"	="ABL1"	="ABL1"	="ABL1"	Tyrosine-protein kinase ABL1	1	31	196.89	1367	0	0	0	1461700	1426900000	1657300000	0	0	0	0	0	8684828.1393898	8106925742.85551	9119823909.75375	0	0	0	0	0	0	17	14	0	0
12242	LSLEGDHSTPPSAYGSVK	Phospho (STY)	1923.8615	P07355;P07355-2;A6NMY6	="ANXA2;ANXA2P2"	="ANXA2;ANXA2P2"	=""	="ANXA2;ANXA2P2"	Annexin A2;Putative annexin A2-like protein	1	50	300.87	1455	70857000	71647000	1440600000	159330000	355100000	358850000	202330000	262890000	556789250.353607	562422482.141455	8492601544.53811	946674192.685898	2017499005.73831	1974687027.10139	455482767.159676	547875832.317359	3	4	11	3	6	6	9	8
23880	VSSTHYYLLPERPPYLDK	Phospho (STY)	2257.082	Q9UJM3	="ERRFI1"	="ERRFI1"	=""	="ERRFI1"	ERBB receptor feedback inhibitor 1	1	36	194.51	550;887;4198;4199	0	0	1509300	4035200	0	0	1320200000	1384500000	0	0	8897600.66026057	23975520.6321856	0	0	2972017739.35751	2885366844.85292	0	0	0	1	0	0	17	18
1300	AVCSTYLQSR	Phospho (STY)	1263.5319	Q9H2X6-2;Q86Z02-2;Q9H2X6-3;Q9H2X6;Q86Z02	="HIPK2;HIPK1"	="HIPK2;HIPK1"	="HIPK1;HIPK2"	="HIPK2;HIPK1"	Homeodomain-interacting protein kinase 2;Homeodomain-interacting protein kinase 1	1	42	123.75	3214	275290000	251510000	226750000	218440000	422480000	415240000	274100000	441800000	2163209178.06066	1974330795.19586	1336732889.2295	1297881821.69276	2400318163.74069	2284991057.91718	617050494.135656	920733168.693406	4	6	5	6	6	6	5	5
5509	GLPSDYGRPLSFPPPR	Phospho (STY)	1834.8767	O15357;O15357-2	="INPPL1"	="INPPL1"	=""	="INPPL1"	Phosphatidylinositol 3,4,5-trisphosphate 5-phosphatase 2	1	45	130.21	1071	0	0	0	4035900	1151900000	1131300000	82026000	94403000	0	0	0	23979679.7480764	6544514516.22066	6225340486.99959	184655905.99041	196740546.229433	0	0	0	1	18	18	4	4
23398	VLEDDPEATYTTSGGKIPIR	Phospho (STY)	2241.0566	P29317	="EPHA2"	="EPHA2"	="EPHA2"	="EPHA2"	Ephrin type-A receptor 2	1	17	157.22	683;684;1835	0	0	0	9252100	0	0	1222800000	1225400000	0	0	0	54972223.0474436	0	0	2752752076.72047	2553794533.53757	0	0	1	2	0	0	7	7
23267	VIQAQTAFSANPANPAILSEASAPIPHDGNLYPR	Phospho (STY)	3609.7617	O00560-2;O00560	="SDCBP"	="SDCBP"	=""	="SDCBP"	Syntenin-1	1	27	266.57	26;986	0	1390200	495080000	349240000	8870700	51677000	685120000	774760000	0	10912944.5011382	2918587514.00106	2075042333.85817	50398840.9749446	284369239.235108	1542333580.96396	1614638365.2714	0	0	7	5	1	0	7	7
2368	DMYDKEYYSVHNK	2 Phospho (STY)	1850.6624	P08581;P08581-2	="MET"	="MET"	="MET"	="MET"	Hepatocyte growth factor receptor	2	26	274.09	102;1502;1503;1504	0	0	0	0	0	0	1052600000	1306700000	0	0	0	0	0	0	2369599963.981	2723227776.21474	0	0	0	0	0	0	13	13
2596	DVIINQEGEYIK	Phospho (STY)	1499.6909	Q9HC35-2;Q9HC35	="EML4"	="EML4"	=""	="EML4"	Echinoderm microtubule-associated protein-like 4	1	62	162.93	3952	1516300	0	1330300000	1007100000	1830700	1620900	1484700	1584300	11914977.2120069	0	7842362789.6009	5983779448.02591	10401113.5730924	8919521.25464301	3342338.08333896	3301759.97999312	0	0	28	30	1	1	1	1
24541	YCRPESQEHPEADPGSAAPYLK	Phospho (STY)	2581.0945	P40763-3;P40763	="STAT3"	="STAT3"	=""	="STAT3"	Signal transducer and activator of transcription 3	1	44	177.03	1973	108180000	107850000	643730000	592260000	2063000	3144500	412700000	445910000	850070721.35785	846612763.953214	3794906561.33939	3518968539.25908	11720924.9474462	17303618.1042785	929065081.830665	929298613.064908	5	6	10	15	1	1	2	4
23084	VGEEEHVYSFPNK	Phospho (STY)	1613.6763	P49023;P49023-2;P49023-3	="PXN"	="PXN"	=""	="PXN"	Paxillin	1	52	267.37	175;2089	196970000	172510000	404290000	427780000	15383000	19975000	457450000	613860000	1547776206.19205	1354187926.83884	2383363791.78211	2541695136.8052	87398443.2702687	109918833.402119	1029805722.51863	1279314764.45028	8	7	11	10	1	1	9	6
9713	KGTGLLSSDYR	Phospho (STY)	1275.586	Q7Z2W4;Q7Z2W4-2;Q7Z2W4-3	="ZC3HAV1"	="ZC3HAV1"	=""	="ZC3HAV1"	Zinc finger CCCH-type antiviral protein 1	1	11	161.87	3130	0	0	999300	1481500	1017300	2308200	857210000	1233100000	0	0	5891057.00642575	8802471.70315796	5779785.23947503	12701609.5749071	1929740438.08109	2569841716.42336	0	0	0	0	0	1	5	5
3150	ELFDDPSYVNVQNLDK	Phospho (STY)	1974.8612	P29353-2;P29353-7;P29353;P29353-6;P29353-5;P29353-3	="SHC1"	="SHC1"	=""	="SHC1"	SHC-transforming protein 1	1	121	259.96	145;1848	744660	355330	163050000	128130000	200750000	162730000	751180000	680400000	5851485.14851485	2789308.42295314	961209691.681896	761296455.839102	1140560195.44344	895473930.389325	1691047027.3069	1417987433.18016	1	0	29	23	32	28	3	5
24052	VVQEYIDAFSDYANFK	Phospho (STY)	1987.8605	P18433-4;P18433-2;P18433-3;P18433	="PTPRA"	="PTPRA"	=""	="PTPRA"	Receptor-type tyrosine-protein phosphatase alpha	1	77	224.59	125;1697	91522000	77658000	196980000	163020000	442940000	365230000	334600000	378620000	719173345.906019	609608289.504671	1161233272.41644	968598675.024509	2516561559.00233	2009795019.94772	753247337.970779	789062907.040962	9	8	11	9	16	14	6	6
25410	YTEFYHVPTHSDASK	Phospho (STY)	1860.772	Q96HC4;Q96HC4-4;Q96HC4-6;Q96HC4-7;Q96HC4-3;Q96HC4-2	="PDLIM5"	="PDLIM5"	=""	="PDLIM5"	PDZ and LIM domain protein 5	1	25	186.05	829;3591;3592	0	546100	1015600	3026400	68681000	73350000	928590000	959640000	0	4286835.70138943	5987148.49967576	17981640.4741392	390210783.478211	403631861.328931	2090430201.93152	1999937478.50824	0	0	0	1	4	5	7	8
15793	RPAGSVQNPVYHNQPLNPAPSR	Phospho (STY)	2478.1918	P00533	="EGFR"	="EGFR"	="EGFR"	="EGFR"	Epidermal growth factor receptor	1	11	227.2	1382	0	0	2293700	0	0	0	983070000	1021400000	0	0	13521782.7035312	0	0	0	2213074897.00817	2128648389.55058	0	0	1	0	0	0	5	5
24118	VYENVGLMQQQK	Phospho (STY)	1515.6793	Q06124-2;Q06124	="PTPN11"	="PTPN11"	=""	="PTPN11"	Tyrosine-protein phosphatase non-receptor type 11	1	39	281.17	2496	8001500	4627100	255220000	204040000	143970000	159480000	555500000	640440000	62875216.0930379	36322317.2933511	1504568767.3171	1212322866.22501	817964888.358616	877589764.754437	1250534657.03158	1334708806.15212	3	1	8	7	6	6	5	3
12224	LSHSSGYAQLNTYSR	Phospho (STY)	1762.7676	Q96J84-3;Q96J84;Q96J84-2	="KIRREL"	="KIRREL"	=""	="KIRREL"	Kin of IRRE-like protein 1	1	17	163.33	434;435;436;3609;3610	5856400	262640	52335000	43563000	0	0	770700000	1071600000	46019173.345906	2061700.29044666	308524435.536167	258833665.072339	0	0	1734990207.33437	2233267685.76698	1	0	5	4	0	0	4	3
25455	YVDSEGHLYTVPIR	Phospho (STY)	1727.792	Q03135	="CAV1"	="CAV1"	=""	="CAV1"	Caveolin-1	1	27	245.03	723;2464;2465	9510500	7020100	45140000	45675000	0	0	838380000	978490000	74732830.4258998	55107151.2677604	266108589.282556	271382311.874276	0	0	1887350577.42959	2039221815.83253	2	1	3	5	0	0	10	10
24749	YGLFKEENPYAR	Phospho (STY)	1565.6916	P53801	="PTTG1IP"	="PTTG1IP"	=""	="PTTG1IP"	Pituitary tumor-transforming gene 1 protein-interacting protein	1	35	181.98	2195;2196	6661400	6700800	29702000	31828000	29785000	30473000	842780000	934170000	52344805.9091624	52600675.0922364	175098744.325886	189109057.960251	169223339.582978	167687439.812904	1897255802.43578	1946856732.00163	2	2	6	5	5	4	7	6
5795	GQYHTLQAGFSSR	Phospho (STY)	1530.6617	Q9Y446;Q9Y446-2	="PKP3"	="PKP3"	=""	="PKP3"	Plakophilin-3	1	26	266.85	4356	0	0	0	0	75838000	85312000	793820000	950050000	0	0	0	0	430873245.838304	469456596.505709	1787037662.3669	1979951441.6414	0	0	1	0	5	5	7	8
15188	QQPTQFINPETPGYVGFANLPNQVHR	Phospho (STY)	3031.4342	Q15019;Q15019-3;Q15019-2	="SEPT2"	="SEPT2"	=""	="SEPT2"	Septin-2	1	19	213.05	2793	0	0	0	5597600	17543000	16609000	948070000	897130000	0	0	0	33258667.3004367	99670473.2685642	91396340.6245701	2134283334.45893	1869663530.17183	0	0	0	1	2	3	7	6
16411	SEQLKPLKTYVDPHTYEDPNQAVLK	2 Phospho (STY)	3072.4246	P29317	="EPHA2"	="EPHA2"	="EPHA2"	="EPHA2"	Ephrin type-A receptor 2	2	7	181.33	681;682;1833;1834	0	0	0	0	0	0	859940000	1009300000	0	0	0	0	0	0	1935886179.95993	2103431387.87292	0	0	0	0	0	0	3	4
2422	DPHYQDPHSTAVGNPEYLNTVQPTCVNSTFDSPAHWAQK	Phospho (STY)	4487.9543	P00533	="EGFR"	="EGFR"	="EGFR"	="EGFR"	Epidermal growth factor receptor	1	22	281.91	83;1374;1375	0	0	750450	1039200	0	0	961690000	876250000	0	0	4424040.55886341	6174504.61958944	0	0	2164944508.22809	1826148571.90493	0	0	0	0	0	0	10	12
4001	FIHQQPQSSSPVYGSSAK	Phospho (STY)	2026.915	P49023;P49023-2;P49023-3	="PXN"	="PXN"	=""	="PXN"	Paxillin	1	34	143.43	172;173;174;2087	163400000	125190000	299360000	354300000	13492000	16979000	371410000	469040000	1283985541.41128	982730198.602716	1764782172.96469	2105106800.15448	76654735.5263905	93432384.0968497	836113549.89757	977502683.214022	4	3	7	7	2	1	4	6
25352	YSLTVAVK	Phospho (STY)	959.4729	P42684-4;P42684-7;P42684-10;P42684-5;P42684-8;P42684-2;P42684-6;P42684-3;P42684;P00519;P00519-2	="ABL2;ABL1"	="ABL2;ABL1"	="ABL1;ABL2"	="ABL2;ABL1"	Abelson tyrosine-protein kinase 2;Tyrosine-protein kinase ABL1	1	28	124.98	1362	0	705630	0	645070	852540000	917940000	0	0	0	5539131.7999843	0	3832744.1252488	4843702062.38282	5051258770.11969	0	0	0	0	0	0	13	15	0	0
8193	IADPEHDHTGFLTEYVATR	Phospho (STY)	2250.9947	P27361-2;P27361-3;P27361	="MAPK3"	="MAPK3"	="MAPK3"	="MAPK3"	Mitogen-activated protein kinase 3	1	100	235.79	674;675;1807	313370000	299690000	150450000	133510000	241560000	271150000	142170000	168990000	2462439101.05296	2352539445.79637	886930377.881271	793262232.256914	1372422021.47605	1492089695.96919	320051327.075032	352183563.099816	20	16	12	10	17	17	3	5
3580	EYFTFPASK	Phospho (STY)	1168.4842	P55196-2;P55196-3;P55196-1;P55196-6;P55196;P55196-5	="MLLT4"	="MLLT4"	=""	="MLLT4"	Afadin	1	20	134.51	2216	836770	0	6989600	8548800	19401000	20169000	753180000	903790000	6575278.95646708	0	41204975.5349879	50793499.8960221	110226691.665246	110986380.520017	1695549402.30972	1883543301.34317	0	0	1	2	2	3	6	6
6995	HKDVIINQEGEYIK	Phospho (STY)	1764.8448	Q9HC35-2;Q9HC35	="EML4"	="EML4"	=""	="EML4"	Echinoderm microtubule-associated protein-like 4	1	48	197.88	3952	0	0	770730000	929080000	0	0	0	0	0	0	4543594882.98061	5520216274.02632	0	0	0	0	0	0	26	22	0	0	0	0
22950	VEGDNIYVR	Phospho (STY)	1143.4962	O43491	="EPB41L2"	="EPB41L2"	=""	="EPB41L2"	Band 4.1-like protein 2	1	13	139.02	1104	2339300	1724400	3282900	3569700	1117200	1396400	691770000	920020000	18382052.4909634	13536384.3315802	19353298.3552438	21209708.5648079	6347366.6268962	7684138.12078691	1557303977.84831	1917367428.38684	1	1	1	1	1	1	4	5
17295	SLPSGSHQGPVIYAQLDHSGGHHSDK	Phospho (STY)	2790.2511	O95297-4;O95297-2;O95297	="MPZL1"	="MPZL1"	=""	="MPZL1"	Myelin protein zero-like protein 1	1	30	199.75	1308	0	0	50897000	73155000	14475000	19152000	706490000	7.25e+08	0	0	300047161.46908	434657318.558569	82239645.4746889	105390012.381345	1590441457.86902	1510936050.93418	0	0	5	4	2	2	8	9
17296	SLPSGSHQGPVIYAQLDHSGGHHSDKINK	Phospho (STY)	3145.4731	O95297-4;O95297-2;O95297	="MPZL1"	="MPZL1"	=""	="MPZL1"	Myelin protein zero-like protein 1	1	19	157.68	1308	0	0	0	6823400	0	3653200	723240000	764250000	0	0	0	40541873.3846291	0	20102902.7376531	1628148848.51759	1592735002.65716	0	0	0	1	0	0	10	8
22904	VDKVIQAQTAFSANPANPAILSEASAPIPHDGNLYPR	Phospho (STY)	3951.952	O00560-2;O00560	="SDCBP"	="SDCBP"	=""	="SDCBP"	Syntenin-1	1	23	240.83	26;986	0	230890	42699000	34749000	6134700	6425400	690630000	673730000	0	1812465.65664495	251718446.029594	206464454.413119	34854269.6437702	35357820.8832027	1554737624.09671	1404086821.51156	0	0	3	2	1	1	9	7
5122	GGMDYAYIPPPGLQPEPGYGYAPNQGR	Phospho (STY)	2944.2891	Q93052	="LPP"	="LPP"	=""	="LPP"	Lipoma-preferred partner	1	59	172.8	3523;3524	4861700	5113900	14529000	10921000	0	0	676550000	691640000	38202891.7177432	40143653.3479865	85651123.0324825	64888149.4905083	0	0	1523040904.0769	1441412152.09395	1	2	4	4	0	0	22	26
14177	NSLETLLYKPVDR	Phospho (STY)	1626.8018	P11274-2;P11274	="BCR"	="BCR"	="BCR"	="BCR"	Breakpoint cluster region protein	1	39	176.56	1564	0	0	0	314550	7.13e+08	666920000	0	0	0	0	0	1868928.43349871	4050906198.51145	3669940844.6829	0	0	0	0	0	0	24	17	0	0
8723	IKPSSSANAIYSLAAR	Phospho (STY)	1727.8607	P22681	="CBL"	="CBL"	=""	="CBL"	E3 ubiquitin-protein ligase CBL	1	22	138.91	135;136;137;138;1753	1384500	839020	64780000	62666000	585650000	514580000	80532000	9575100	10879302.2159359	6586231.25834053	381889995.873371	372335937.732094	3327367763.19527	2831641216.12326	181292631.863308	19954984.5259308	0	0	3	3	7	8	2	1
13053	MKGDYDVTVPK	Phospho (STY)	1331.5833	Q09666	="AHNAK"	="AHNAK"	=""	="AHNAK"	Neuroblast differentiation-associated protein AHNAK	1	21	115.34	2574	6945100	5060200	8369400	7176900	11535000	11528000	553250000	690480000	54574100.2671696	39722113.1956982	49339149.9145198	42642226.9094798	65536049.08812	63436511.2119962	1245469485.15342	1438994654.41246	2	1	1	1	1	1	7	7
9186	ISTYGLPAGGIQPHPQTK	Phospho (STY)	1943.9506	Q9Y5K6	="CD2AP"	="CD2AP"	=""	="CD2AP"	CD2-associated protein	1	17	175.16	4420	0	0	30768000	34018000	494320000	604920000	35487000	42432000	0	0	181383010.080764	202121149.104305	2808476791.09141	3328765992.57119	79887890.8624299	88430397.9492951	0	0	1	1	6	5	2	2
23882	VSSTHYYLLPERPPYLDKYEK	Phospho (STY)	2677.2829	Q9UJM3	="ERRFI1"	="ERRFI1"	=""	="ERRFI1"	ERBB receptor feedback inhibitor 1	1	29	227.08	550;887;4198;4199	0	0	3360100	10924000	0	0	483110000	653340000	0	0	19808406.5318635	64905974.2728974	0	0	1087571193.80473	1361593047.61012	0	0	0	1	0	0	15	13
16417	SESVVYADIR	Phospho (STY)	1217.5329	O95297-4;O95297-2;O95297;O95297-5	="MPZL1"	="MPZL1"	=""	="MPZL1"	Myelin protein zero-like protein 1	1	62	179.09	1307	4820900	3743400	64723000	42772000	14258000	16707000	436270000	564100000	37882288.2288229	29385352.0684512	381553970.406178	254133864.115742	81006760.9794898	91935617.0037145	982125571.238827	1175612450.11306	3	2	10	10	3	3	17	16
1038	AQIPEGDYLSYR	Phospho (STY)	1490.6443	Q96RT1-6;Q96RT1-9;Q96RT1-2;Q96RT1;Q96RT1-8;Q96RT1-4;Q96RT1-5;Q96RT1-3;Q96RT1-7	="ERBB2IP"	="ERBIN"	=""	="ERBB2IP"	Protein LAP2	1	18	145.23	448;3677;3678	1651800	0	6649900	7004300	3056600	3276800	531130000	554310000	12979726.544083	0	39202381.6541885	41616707.7626927	17366058.7466621	18031641.2161233	1195673217.62229	1155209603.30114	0	0	1	1	1	2	6	7
23320	VKGEYDVTVPK	Phospho (STY)	1313.6268	Q09666	="AHNAK"	="AHNAK"	=""	="AHNAK"	Neuroblast differentiation-associated protein AHNAK	1	17	117.21	2579	17436000	14467000	11843000	11809000	19338000	49149000	443320000	522630000	137010843.941537	113564644.006594	69816659.7889524	70164285.0776863	109868757.456963	270458109.781263	997996443.123747	1089186907.99963	2	2	1	2	1	3	3	3
5860	GSHQISLDNPDYQQDFFPK	Phospho (STY)	2314.9896	P00533	="EGFR"	="EGFR"	="EGFR"	="EGFR"	Epidermal growth factor receptor	1	17	364.88	85;1379	194390	0	11458000	12572000	0	0	448540000	594600000	1527502.75027503	0	67547014.0894889	74697721.3986513	0	0	1009747641.88109	1239175966.73857	0	0	1	3	0	0	6	7
25373	YSSDPTGALTEDSIDDTFLPVPEYINQSVPK	Phospho (STY)	3477.5753	P00533	="EGFR"	="EGFR"	="EGFR"	="EGFR"	Epidermal growth factor receptor	1	10	165.31	1384	0	0	0	0	0	0	225030000	840930000	0	0	0	0	0	0	506584723.441615	1752539935.60286	0	0	0	0	0	0	3	7
638	AKSPTPESSTIASYVTLRK	2 Phospho (STY)	2195.0276	Q9HAU0-5;Q9HAU0-8;Q9HAU0;Q9HAU0-2;Q9HAU0-4;Q9HAU0-6	="PLEKHA5"	="PLEKHA5"	=""	="PLEKHA5"	Pleckstrin homology domain-containing family A member 5	2	12	207.24	500;501;866;867;3918	0	0	0	0	0	0	504430000	536760000	0	0	0	0	0	0	1135566511.33473	1118634530.6199	0	0	0	0	0	0	6	6
17120	SLDNNYSTPNER	Phospho (STY)	1488.5882	O60716-13;O60716-11;O60716-10;O60716-9;O60716-5;O60716-3;O60716-2;O60716;O60716-21;O60716-19;O60716-18;O60716-17;O60716-29;O60716-27;O60716-26;O60716-25	="CTNND1"	="CTNND1"	=""	="CTNND1"	Catenin delta-1	1	14	194.06	1177	2061100	146410	33108000	29893000	6006800	5307500	406900000	540760000	16195976.7405312	1149305.28298925	195177739.786594	177612073.319272	34127606.3860008	29206218.1868208	916008194.322504	1126970729.52161	1	0	1	3	1	1	2	5
18162	STTTGHLIYK	Phospho (STY)	1199.5588	Q05639;P68104;Q5VTE0;P68104-2	="EEF1A2;EEF1A1;EEF1A1P5"	="EEF1A2;EEF1A1;EEF1A1P5"	=""	="EEF1A2;EEF1A1;EEF1A1P5"	Elongation factor 1-alpha 2;Elongation factor 1-alpha 1;Putative elongation factor 1-alpha-like 3	1	40	107.55	2363	13285000	9143600	19615000	17062000	333340000	333900000	60438000	231340000	104392582.115354	71776434.5710024	115634026.999941	101375479.041027	1893869666.49622	1837391663.22741	136057270.210036	482124063.480155	3	3	4	4	13	13	1	2
24513	YATPQVIQAPGPR	Phospho (STY)	1476.7126	Q07912;Q07912-3	="TNK2"	="TNK2"	="TNK2"	="TNK2"	Activated CDC42 kinase 1	1	29	210.79	2547	99642000	87022000	126160000	150080000	183370000	183230000	85101000	101090000	782979726.544083	683114844.179292	743736367.387844	891714446.986126	1041815805.92012	1008281744.394	191578307.557236	210676586.74336	5	3	3	3	3	3	4	5
8094	HYGGLTGLNK	Phospho (STY)	1138.5172	P18669;P15259;Q8N0Y7	="PGAM1;PGAM2;PGAM4"	="PGAM1;PGAM2;PGAM4"	=""	="PGAM1;PGAM2;PGAM4"	Phosphoglycerate mutase 1;Phosphoglycerate mutase 2;Probable phosphoglycerate mutase 4	1	51	174.42	1700	62586000	53039000	53658000	54342000	175670000	202540000	185310000	224060000	491796322.489392	416351361.959337	316323763.485233	322878108.196429	998068291.574342	1114541202.36621	417167555.885729	466952181.47905	7	7	6	7	9	7	4	4
5211	GHGQPGADAEKPFYVNVEFHHER	Phospho (STY)	2700.1871	P11274-2;P11274	="BCR"	="BCR"	="BCR"	="BCR"	Breakpoint cluster region protein	1	88	200.29	1559	0	3553900	0	3268300	366100000	532240000	43846000	45767000	0	27897794.175367	0	19418912.0941149	2079995454.8037	2928821020.77315	98705567.1866909	95380703.7835923	0	0	0	1	38	42	4	4
11523	LLGAEEKEYHAEGGKVPIK	Phospho (STY)	2147.0664	P00533	="EGFR"	="EGFR"	="EGFR"	="EGFR"	Epidermal growth factor receptor	1	7	124.2	1377	0	0	0	0	0	0	459370000	515320000	0	0	0	0	0	0	1034128002.52133	1073952504.50676	0	0	0	0	0	0	3	4
1828	CVAPYPSLLSSEDNADDEVDTRPASFWETS	Phospho (STY)	3437.4283	P08581;P08581-2	="MET"	="MET"	="MET"	="MET"	Hepatocyte growth factor receptor	1	11	223.34	1501	0	0	0	0	0	0	529540000	435110000	0	0	0	0	0	0	1192093829.49506	906790876.030303	0	0	0	0	0	0	6	5
7787	HTDDEMTGYVATR	Phospho (STY)	1574.6072	Q16539-3;Q16539;Q16539-5;Q16539-4;Q16539-2	="MAPK14"	="MAPK14"	="MAPK14"	="MAPK14"	Mitogen-activated protein kinase 14	1	73	271.07	770;2880	77699000	46409000	149450000	117400000	217500000	187790000	75042000	90551000	610553198.176961	364306460.475704	881035194.246301	697543150.827367	1235725242.88393	1033374604.4848	168933612.480583	188712786.68709	8	8	12	12	16	11	3	3
6897	HIDRNYEPLK	Phospho (STY)	1363.6286	Q12929;Q12929-2	="EPS8"	="EPS8"	=""	="EPS8"	Epidermal growth factor receptor kinase substrate 8	1	5	111.86	2600	0	0	13307000	12668000	0	0	0	927760000	0	0	78447208.6305488	75268114.4351029	0	0	0	1933497973.26164	0	0	1	1	0	0	0	3
2367	DMYDKEYYSVHNK	Oxidation (M);2 Phospho (STY)	1866.6573	P08581;P08581-2	="MET"	="MET"	="MET"	="MET"	Hepatocyte growth factor receptor	2	39	166.6	102;1502;1503;1504	0	0	0	0	0	0	467810000	484870000	0	0	0	0	0	0	1053128025.0332	1010493190.36752	0	0	0	0	0	0	17	22
4767	GASQAGMTGYGMPR	Phospho (STY)	1462.5734	P37802;P37802-2;Q9UI15	="TAGLN2;TAGLN3"	="TAGLN2;TAGLN3"	=""	="TAGLN2;TAGLN3"	Transgelin-2;Transgelin-3	1	18	190.27	692;1958	0	0	22768000	22865000	32118000	25710000	349950000	490160000	0	0	134221541.001002	135854549.775705	182478268.280211	141477507.222452	787803066.117376	1021517813.41503	0	0	1	2	2	1	6	6
17921	SSGSGSSVADERVDYVVVDQQK	Phospho (STY)	2391.0591	Q13480;Q13480-2	="GAB1"	="GAB1"	=""	="GAB1"	GRB2-associated-binding protein 1	1	21	232.54	250;251;2678	681700	540830	109380000	133810000	68669000	70990000	231820000	292960000	5356749.96071036	4245466.67713321	644815185.993044	795044710.495826	390142605.533776	390645205.667905	521870286.576168	610543207.560933	0	0	5	5	3	3	3	2
25388	YSTLHTQSAEPPPPPEPARI	Phospho (STY)	2267.0624	Q8TCZ2-3;Q8TCZ2-2;Q8TCZ2;Q8TCZ2-6;Q8TCZ2-5	="CD99L2"	="CD99L2"	=""	="CD99L2"	CD99 antigen-like protein 2	1	17	128.79	380;809;3379	0	414070	71206000	66789000	0	0	336100000	433800000	0	3250412.12026062	419772445.91169	396833130.328867	0	0	756624119.222889	904060770.889994	0	0	2	2	0	0	7	6
11779	LMTGDTYTAHAGAK	Oxidation (M);Phospho (STY)	1531.6378	P42684-4;P42684-7;P42684-10;P42684-5;P42684-8;P42684-2;P42684-6;P42684-3;P42684;P00519;P00519-2	="ABL2;ABL1"	="ABL2;ABL1"	="ABL1;ABL2"	="ABL2;ABL1"	Abelson tyrosine-protein kinase 2;Tyrosine-protein kinase ABL1	1	31	131.66	631;632;1363	185650	0	1950000	591170	419850000	455400000	0	0	1458824.45387396	0	11495608.0881919	3512492.20165771	2385375830.9187	2505984316.96244	0	0	0	0	0	0	16	15	0	0
20677	TLSEVDYAPAGPAR	Phospho (STY)	1525.6814	O15357;O15357-2	="INPPL1"	="INPPL1"	=""	="INPPL1"	Phosphatidylinositol 3,4,5-trisphosphate 5-phosphatase 2	1	25	174.72	1077	0	0	5053500	5902200	374320000	453820000	15973000	18758000	0	0	29791310.4993221	35068476.8723449	2126697346.74166	2497289861.05379	35958217.9599738	39092604.7495493	0	0	1	1	8	10	3	3
5304	GILFVKEYVNASEVSSGKPVSAR	Phospho (STY)	2516.2676	O15231-4;O15231-7;O15231;O15231-3;O15231-8;O15231-6;O15231-2;O15231-5;O15231-9	="ZNF185"	="ZNF185"	=""	="ZNF185"	Zinc finger protein 185	1	26	242.11	1062	0	0	0	0	0	0	399930000	453960000	0	0	0	0	0	0	900317417.437698	946075213.354591	0	0	0	0	0	0	13	13
16509	SFLDSGYR	Phospho (STY)	1023.4063	P18206-2;P18206	="VCL"	="VCL"	=""	="VCL"	Vinculin	1	30	153.04	1696	34887000	28190000	32615000	32638000	0	0	349220000	375580000	274139556.812824	221288955.177015	192271414.254554	193921749.205312	0	0	786159699.241349	782727395.875666	6	5	6	6	0	0	4	3
24676	YFSLKPEEKDEK	Phospho (STY)	1591.7171	Q9Y5K6	="CD2AP"	="CD2AP"	=""	="CD2AP"	CD2-associated protein	1	38	198.14	4421	646320	687870	9932100	9571200	73726000	102540000	310530000	342150000	5078736.44507308	5399717.40324986	58551553.3808878	56868185.7342325	418873927.617749	564259182.831201	699061254.811913	713057613.55466	0	0	2	2	10	10	7	7
23884	VSSTHYYLLPERPSYLER	Phospho (STY)	2289.0831	Q07912;Q07912-3	="TNK2"	="TNK2"	="TNK2"	="TNK2"	Activated CDC42 kinase 1	1	31	122.29	730;2545;2546	19644000	20225000	35459000	33243000	28506000	33071000	330780000	343910000	154361150.400754	158764424.209122	209037316.512409	197516413.653783	161956707.005284	181983766.680424	744647801.715404	716725541.07141	3	2	4	3	5	5	4	5
17405	SLYTSMARPPLPR	Phospho (STY)	1567.7582	Q12965	="MYO1E"	="MYO1E"	=""	="MYO1E"	Unconventional myosin-Ie	1	19	220.31	2621	4113300	4470200	0	3677200	0	0	76223000	754340000	32322017.9160773	35090666.4573357	0	21848429.9337512	0	0	171592264.919745	1572082069.87819	1	1	0	1	0	0	7	9
3607	EYVNASEVSSGKPVSAR	Phospho (STY)	1858.8462	O15231-4;O15231-7;O15231;O15231-3;O15231-8;O15231-6;O15231-2;O15231-5;O15231-9	="ZNF185"	="ZNF185"	=""	="ZNF185"	Zinc finger protein 185	1	6	196.71	1062	0	0	0	0	0	0	362610000	477770000	0	0	0	0	0	0	816303099.885189	995696437.316995	0	0	0	0	0	0	3	3
1241	ATGNQPPPLVGTYNTLLSR	Phospho (STY)	2078.0198	Q96PD2;Q96PD2-2	="DCBLD2"	="DCBLD2"	=""	="DCBLD2"	Discoidin, CUB and LCCL domain-containing protein 2	1	17	227.06	446;838;839;3654	0	847650	5227600	5015000	0	0	353900000	447500000	0	6653975.97927624	30817661.9701704	29797094.5604706	0	0	796695256.747934	932612252.128336	0	1	2	2	0	0	6	6
25298	YRPSMEGYR	Phospho (STY)	1237.4951	O60716-13;O60716-11;O60716-10;O60716-9;O60716-5;O60716-3;O60716-2;O60716;O60716-16;O60716-15;O60716-14;O60716-12;O60716-8;O60716-7;O60716-6;O60716-4;O60716-21;O60716-19;O60716-18;O60716-17;O60716-24;O60716-23;O60716-22;O60716-20	="CTNND1"	="CTNND1"	=""	="CTNND1"	Catenin delta-1	1	15	136.84	1185;1186	0	0	0	0	0	0	355350000	438990000	0	0	0	0	0	0	799959478.624974	914876988.964957	0	0	0	0	0	0	7	8
25119	YMEDSTYYK	Phospho (STY)	1278.4516	Q05397-7;Q05397;Q05397-5;Q05397-3;Q05397-4;Q05397-2	="PTK2"	="PTK2"	="PTK2"	="PTK2"	Focal adhesion kinase 1	1	47	138.98	216;725;2487;2488;2489	75100000	61318000	214580000	186440000	17186000	19812000	97125000	116720000	590130441.61559	481340764.581207	1264988504.39191	1107750809.5422	97642179.4216237	109021873.710277	218646586.074154	243250283.951775	8	7	11	11	3	3	3	3
17387	SLYASSPGGVYATR	Phospho (STY)	1507.6708	P08670	="VIM"	="VIM"	=""	="VIM"	Vimentin	1	33	157.86	107;649;1512;1513	60184000	53076000	135140000	109670000	93288000	86350000	125110000	122310000	472921577.872073	416641808.619201	796675116.429877	651614628.204747	530015340.037498	475168523.868483	281646068.301028	254900121.916909	3	3	6	4	6	4	4	4
17396	SLYPSLEDLK	Acetyl (Protein N-term);Phospho (STY)	1285.5843	O00560-2;O00560-3;O00560	="SDCBP"	="SDCBP"	=""	="SDCBP"	Syntenin-1	1	13	123.79	985;989	0	0	3818800	3353900	814670	0	353660000	421350000	0	0	22512527.2652243	19927512.5516176	4628543.83273677	0	796154971.747596	878114351.808435	0	0	2	2	0	0	5	4
23764	VQIYHNPTANSFR	Phospho (STY)	1625.7352	P50552	="VASP"	="VASP"	=""	="VASP"	Vasodilator-stimulated phosphoprotein	1	25	132.06	2125	10132000	9898500	11969000	13652000	290590000	352310000	42353000	51177000	79616533.0818796	77702331.4231886	70559452.9269587	81114643.0587327	1650985739.44662	1938698583.0238	95344544.2470903	106655412.798149	2	3	3	1	6	6	2	2
13789	NKPTSLWNPTYGSWFTEKPTK	Phospho (STY)	2561.1992	Q9UM73	="ALK"	="ALK"	="ALK"	="ALK"	ALK tyrosine kinase receptor	1	20	196.05	890;4260	0	304610	392860000	384060000	0	0	0	0	0	2391161.00164848	2315981842.8344	2281928641.4545	0	0	0	0	0	0	11	9	0	0	0	0
13190	MPLSNGQMGQPLRPQANYSQIHHPPQASVAR	Phospho (STY)	3489.6548	Q96RT1-6;Q96RT1-9;Q96RT1-2;Q96RT1;Q96RT1-8;Q96RT1-4	="ERBB2IP"	="ERBIN"	=""	="ERBB2IP"	Protein LAP2	1	13	162.87	453;3686	0	0	0	0	0	0	344350000	424190000	0	0	0	0	0	0	775196416.109497	884033053.028646	0	0	0	0	0	0	6	7
15449	RAQIPEGDYLSYR	Phospho (STY)	1646.7454	Q96RT1-6;Q96RT1-9;Q96RT1-2;Q96RT1;Q96RT1-8;Q96RT1-4;Q96RT1-5;Q96RT1-3;Q96RT1-7	="ERBB2IP"	="ERBIN"	=""	="ERBB2IP"	Protein LAP2	1	6	174.44	448;3677;3678	0	0	0	0	0	0	389040000	377520000	0	0	0	0	0	0	875801985.547375	786770452.342993	0	0	0	0	0	0	3	3
2365	DMYDKEYYSVHNK	Oxidation (M);Phospho (STY)	1786.691	P08581;P08581-2	="MET"	="MET"	="MET"	="MET"	Hepatocyte growth factor receptor	1	47	209.11	102;1502;1503;1504	0	0	2881900	0	0	0	313430000	447740000	0	0	16989329.7176207	0	0	0	705589698.565993	933112424.062439	0	0	1	0	0	0	21	26
3368	ERLYEWISIDKDEAGAK	Phospho (STY)	2101.9722	O15357;O15357-2	="INPPL1"	="INPPL1"	=""	="INPPL1"	Phosphatidylinositol 3,4,5-trisphosphate 5-phosphatase 2	1	49	177.67	1068	0	0	20084000	14335000	74645000	66514000	274380000	291470000	0	0	118398868.124742	85172751.8493212	424095221.862394	366014582.473518	617680826.63605	607437973.470047	0	0	6	4	15	14	5	5
18620	TADKHKDVIINQEGEYIK	Phospho (STY)	2180.0515	Q9HC35-2;Q9HC35	="EML4"	="EML4"	=""	="EML4"	Echinoderm microtubule-associated protein-like 4	1	20	176.69	3952	0	216420	395140000	336290000	869190	835680	0	0	0	1698877.46290918	2329422861.52214	1998098689.87849	4938298.96028634	4598596.78085019	0	0	0	0	10	10	0	0	0	0
2423	DPHYQDPHSTAVGNPEYLNTVQPTCVNSTFDSPAHWAQK	2 Phospho (STY)	4567.9206	P00533	="EGFR"	="EGFR"	="EGFR"	="EGFR"	Epidermal growth factor receptor	2	11	233.08	83;1374;1375	0	0	0	0	0	0	354300000	377030000	0	0	0	0	0	0	797595731.748497	785749267.977534	0	0	0	0	0	0	6	5
12051	LQLDNQYAVLENQK	Phospho (STY)	1754.824	Q9UKY7	="CDV3"	="CDV3"	=""	="CDV3"	Protein CDV3 homolog	1	19	304.37	4223	619680	470200	1572400	2927400	15068000	12760000	316470000	380260000	4869401.22583687	3691027.55318314	9269586.74762719	17393422.6552984	85608772.2288506	70215985.6926675	712433308.57027	792480748.590662	0	1	1	2	3	3	5	4
1066	AQQAADKYLYVDKNFINNPLAQADWAAK	Acetyl (Protein N-term);Phospho (STY)	3287.5652	P35579	="MYH9"	="MYH9"	=""	="MYH9"	Myosin-9	1	16	293.68	1925;1926	1130200	1448400	595000	2530000	25883000	19896000	344420000	319420000	8881030.96023888	11369809.2471937	3507634.26280729	15032233.1481536	147054144.650872	109484110.606686	775353999.234596	665687163.295717	0	0	0	0	4	2	6	4
4852	GDKQVEYLDLDLDSGK	Phospho (STY)	1873.8347	Q13480;Q13480-2	="GAB1"	="GAB1"	=""	="GAB1"	GRB2-associated-binding protein 1	1	14	330.65	2673	0	0	881350	0	327120	0	336620000	372260000	0	0	5195720.09668101	0	1858530.76529743	0	757794736.723621	775808350.78725	0	0	1	0	0	0	5	8
23883	VSSTHYYLLPERPPYLDKYEK	2 Phospho (STY)	2757.2493	Q9UJM3	="ERRFI1"	="ERRFI1"	=""	="ERRFI1"	ERBB receptor feedback inhibitor 1	2	27	198.24	550;887;4198;4199	0	0	0	0	0	0	337570000	370380000	0	0	0	0	0	0	759933364.849958	771890337.303448	0	0	0	0	0	0	14	13
25387	YSTLHTQSAEPPPPPEPAR	Phospho (STY)	2153.9783	Q8TCZ2-3;Q8TCZ2-2;Q8TCZ2;Q8TCZ2-6;Q8TCZ2-5	="CD99L2"	="CD99L2"	=""	="CD99L2"	CD99 antigen-like protein 2	1	11	118.72	380;809;3379	0	0	87518000	108050000	0	0	251100000	258320000	0	0	515934681.365325	641989245.714625	0	0	565273181.603295	538351725.07216	0	0	2	2	0	0	4	3
18535	SYSPYDMLESIRK	Phospho (STY)	1667.7266	P07355;P07355-2;A6NMY6	="ANXA2;ANXA2P2"	="ANXA2;ANXA2P2"	=""	="ANXA2;ANXA2P2"	Annexin A2;Putative annexin A2-like protein	1	26	164.53	1460;1461	1319300	1241800	42898000	32179000	5705900	5259400	307960000	305830000	10366965.2679554	9748017.89779417	252891587.572953	191194557.499777	32418044.4292938	28941532.5354244	693275702.933297	637364927.527171	1	1	5	4	2	2	5	6
11946	LPPGEQCEGEEDTEYMTPSSRPLRPLDTSQSSR	Phospho (STY)	3828.6608	P22681	="CBL"	="CBL"	=""	="CBL"	E3 ubiquitin-protein ligase CBL	1	29	158.13	667;668;1754	0	0	2586800	1558300	64943000	51189000	283050000	293030000	0	0	15249661.026941	9258786.1323193	368973353.786716	281683862.979777	637198622.273249	610689091.041713	0	0	0	0	6	5	8	10
23317	VKGEYDMTVPK	Phospho (STY)	1345.5989	Q09666	="AHNAK"	="AHNAK"	=""	="AHNAK"	Neuroblast differentiation-associated protein AHNAK	1	8	110.92	2578	12239000	0	7238600	7091600	8503000	9355000	293860000	351010000	96173188.7474462	0	42672876.2600955	42135408.930216	48309755.1275495	51478882.9275004	661533959.163458	731522294.121938	1	0	1	1	1	1	3	2
11008	LGHYATQLQK	Phospho (STY)	1237.5856	P42229	="STAT5A"	="STAT5A"	=""	="STAT5A"	Signal transducer and activator of transcription 5A	1	14	159.83	695;1995	0	0	0	0	352420000	334900000	0	0	0	0	0	0	2002272598.14783	1842894483.42276	0	0	0	0	0	0	8	6	0	0
18159	STTNYVDFYSTK	Phospho (STY)	1504.6123	Q99569-2;Q99569	="PKP4"	="PKP4"	=""	="PKP4"	Plakophilin-4	1	22	158.59	3725;3726	7416700	5147500	10845000	10487000	8418000	6478200	306440000	320130000	58279899.4185133	40407410.3147814	63933266.5212521	62309497.6382163	47826828.0211351	35648369.7895171	689853897.931158	667166838.600769	2	2	3	3	1	1	5	5
17397	SLYPSLEDLKVDK	Acetyl (Protein N-term);Phospho (STY)	1627.7746	O00560-2;O00560	="SDCBP"	="SDCBP"	=""	="SDCBP"	Syntenin-1	1	12	199.31	985	0	0	2187700	2003100	0	0	409040000	256330000	0	0	12896893.2382244	11901607.2012121	0	0	920825735.575515	534204466.118562	0	0	1	1	0	0	5	5
14598	PSSINYMVAPVTGNDVGIR	Phospho (STY)	2068.9653	O00560-2;O00560-3;O00560	="SDCBP"	="SDCBP"	=""	="SDCBP"	Syntenin-1	1	26	211.96	23;24;27;28;982;987	2951200	3463700	135910000	110290000	18657000	14493000	191600000	187880000	23190319.0319032	27189732.3180783	801214407.828804	655298416.565164	105999659.110278	79752373.0912093	431327525.269579	391551262.413121	1	1	6	4	3	3	4	4
14182	NSLRVEGDNIYVR	Phospho (STY)	1613.7563	O43491	="EPB41L2"	="EPB41L2"	=""	="EPB41L2"	Band 4.1-like protein 2	1	8	153.52	45;1104	0	0	0	0	0	0	296390000	366900000	0	0	0	0	0	0	667229463.542018	764637844.258964	0	0	0	0	0	0	4	4
13504	NEEENIYSVPHDSTQGK	Phospho (STY)	2025.8317	Q9NRY4	="ARHGAP35"	="ARHGAP35"	=""	="ARHGAP35"	Rho GTPase-activating protein 35	1	22	208.43	4036	7091200	5102400	39013000	33905000	73278000	76712000	175740000	251380000	55722143.6429357	40053379.3861371	229988799.151094	201449748.967648	416328617.692176	422132342.825698	395623691.497264	523888419.977701	1	1	2	3	4	4	4	3
8713	IKLGHYATQLQK	Phospho (STY)	1478.7647	P42229	="STAT5A"	="STAT5A"	=""	="STAT5A"	Signal transducer and activator of transcription 5A	1	14	109.69	695;1995	0	0	0	0	233180000	396660000	0	0	0	0	0	0	1324811090.27896	2182748658.68758	0	0	0	0	0	0	8	6	0	0
1470	AYTNFDAERDALNIETAIK	Phospho (STY)	2234.0256	P07355;P07355-2;A6NMY6	="ANXA2;ANXA2P2"	="ANXA2;ANXA2P2"	=""	="ANXA2;ANXA2P2"	Annexin A2;Putative annexin A2-like protein	1	12	243.41	641;1453	0	1643800	19535000	16935000	0	0	307020000	264500000	0	12903681.6076615	115162412.309143	100620896.586554	0	0	691159586.681974	551231152.375296	0	1	3	2	0	0	3	3
25492	YVPPSSTDRSPYEK	Phospho (STY)	1704.7396	P15941-7;P15941-11;P15941-8;P15941-4;P15941-3;P15941;P15941-2;P15941-17;P15941-15;P15941-6;P15941-12;P15941-16;P15941-9;P15941-10	="MUC1"	="MUC1"	=""	="MUC1"	Mucin-1;Mucin-1 subunit alpha;Mucin-1 subunit beta	1	11	99.991	1655	0	0	339280000	267270000	0	227070	908030	1123800	0	0	2000117903.6727	1588009863.04626	0	1249525.38175815	2044145.78690259	2342055.08143424	0	0	6	5	0	0	0	0
7913	HVHLENATEYATLR	Phospho (STY)	1732.7934	Q96A22	="C11orf52"	="C11orf52"	=""	="C11orf52"	Uncharacterized protein C11orf52	1	12	130.2	826;827;3544	0	0	8564000	8890500	689430	843730	319980000	267920000	0	0	50486352.649885	52823742.6101423	3916993.35265042	4642894.48342276	720334976.700209	558358602.436254	0	0	3	1	0	0	4	4
16105	SAFSNLFGGEPLSYTR	Phospho (STY)	1824.8084	P02786	="TFRC"	="TFRC"	=""	="TFRC"	Transferrin receptor protein 1;Transferrin receptor protein 1, serum form	1	13	249.86	636;1396	853060	825920	6513700	9205900	10943000	10826000	251840000	312140000	6703284.61417571	6483397.44092943	38399457.6431056	54697721.3986513	62172603.8293278	59573531.4348604	566939060.354336	650515281.294612	0	0	1	2	2	1	3	4
15252	QSPEDVYFSKSEQLKPLK	Phospho (STY)	2202.061	P29317	="EPHA2"	="EPHA2"	="EPHA2"	="EPHA2"	Ephrin type-A receptor 2	1	7	136.39	1828	0	0	4582700	4481000	0	0	277160000	309140000	0	0	27015858.0439781	26624283.2952081	0	0	623939127.889961	644263132.118333	0	0	1	0	0	0	2	4
23300	VIYDFIEK	Phospho (STY)	1105.5097	O00401	="WASL"	="WASL"	=""	="WASL"	Neural Wiskott-Aldrich syndrome protein	1	27	109.11	968	68761000	43728000	57897000	60268000	44987000	46134000	113430000	156440000	540319031.90319	343260852.500196	341313446.913871	358087995.009061	255593432.191353	253867106.892282	255352198.284595	326028739.045714	5	3	5	4	3	3	2	2
3365	ERLDGENIYIR	Phospho (STY)	1456.6712	P11171-4;P11171-3;P11171-2;P11171;P11171-7	="EPB41"	="EPB41"	=""	="EPB41"	Protein 4.1	1	9	189.24	1551	0	0	1840400	2624600	5956200	2321400	254680000	322880000	0	0	10849495.9617992	15594307.9528237	33840122.7203	12774246.8014858	573332432.858332	672897975.345692	0	0	1	1	2	1	3	4
24540	YCRPESQEHPEADPGAAPYLK	Phospho (STY)	2494.0624	P40763-2	="STAT3"	="STAT3"	=""	="STAT3"	Signal transducer and activator of transcription 3	1	21	164.94	1974	26649000	25788000	139410000	155090000	0	0	110040000	132040000	209405940.594059	202433472.015072	821847550.5512	921481833.575948	0	0	247720672.654825	275177925.745308	3	3	7	6	0	0	1	1
9504	KAPTNEFYA	Phospho (STY)	1119.4638	P31431	="SDC4"	="SDC4"	=""	="SDC4"	Syndecan-4	1	12	121.64	1874	1076800	0	28548000	28877000	2128100	2474000	222770000	299330000	8461417.57032846	0	168295702.41113	171575413.683491	12090790.2960059	13613977.1632962	501497039.688435	623818604.311899	0	0	2	4	1	1	2	2
2536	DTCYSPKPSVYLSTPSSASK	Phospho (STY)	2253.9865	Q9Y5K6	="CD2AP"	="CD2AP"	=""	="CD2AP"	CD2-associated protein	1	18	195.18	589;590;4418;4419	0	450080	18630000	18211000	237940000	214700000	43900000	49573000	0	3533087.36949525	109827271.119495	108202370.696058	1351855008.23817	1181455495.94167	98827131.3117669	103312597.038565	0	0	3	2	4	3	3	3
13791	NKPTVYGVSPNYDKWEMER	Oxidation (M);Phospho (STY)	2408.0508	P00519;P00519-2	="ABL1"	="ABL1"	="ABL1"	="ABL1"	Tyrosine-protein kinase ABL1	1	49	164.69	1367	0	0	0	0	297550000	279120000	0	0	0	0	0	0	1690528947.21891	1535947172.92613	0	0	0	0	0	0	23	26	0	0
18311	SVSPTTEMVSNESVDYR	Phospho (STY)	1979.8184	P08581;P08581-2	="MET"	="MET"	="MET"	="MET"	Hepatocyte growth factor receptor	1	10	199.61	103;104;105;1508	0	0	0	0	0	0	268320000	307680000	0	0	0	0	0	0	604038630.377524	641220419.51921	0	0	0	0	0	0	5	5
1465	AYSQEEITQGFEETGDTLYAPYSTHFQLQNQPPQK	Phospho (STY)	4124.8317	Q8NFJ5	="GPRC5A"	="GPRC5A"	=""	="GPRC5A"	Retinoic acid-induced protein 3	1	30	233	373;374;807;3356;3357;3358	0	0	19694000	13684000	0	0	269050000	270010000	0	0	116099746.507104	81304774.0708832	0	0	605681997.253551	562714266.362396	0	0	4	2	0	0	10	14
13508	NEGFYADPYLYHEGR	Phospho (STY)	1909.7672	Q5T5P2;Q5T5P2-3;Q5T5P2-10;Q5T5P2-6;Q5T5P2-9;Q5T5P2-2;Q5T5P2-7;Q5T5P2-4;Q5T5P2-8	="KIAA1217"	="KIAA1217"	=""	="KIAA1217"	Sickle tail protein homolog	1	17	174.59	2980;2981;2982	292010	330120	3442700	4045300	0	0	297880000	265160000	2294593.7450888	2591412.19875971	20295348.700112	24035530.7328956	0	0	670583732.919114	552606625.194077	0	0	1	2	0	0	8	6
3542	EVTTVLQADSAEYAQPLVGGIVGTLHQR	Phospho (STY)	3031.5016	Q96PD2;Q96PD2-2	="DCBLD2"	="DCBLD2"	=""	="DCBLD2"	Discoidin, CUB and LCCL domain-containing protein 2	1	9	274.88	3655	0	0	0	0	0	0	280120000	285060000	0	0	0	0	0	0	630602642.894126	594079214.730064	0	0	0	0	0	0	5	4
12581	LVPTGPTHREPSPVRYDNLSR	2 Phospho (STY)	2550.1782	Q9C0B5-2;Q9C0B5	="ZDHHC5"	="ZDHHC5"	=""	="ZDHHC5"	Palmitoyltransferase ZDHHC5	2	6	94.594	481;3827	0	0	0	0	0	0	269960000	293670000	0	0	0	0	0	0	607730577.879831	612022882.865986	0	0	0	0	0	0	3	3
12905	MERPEGCPEKVYELMR	Phospho (STY)	2102.8989	P00519;P00519-2	="ABL1"	="ABL1"	="ABL1"	="ABL1"	Tyrosine-protein kinase ABL1	1	21	166.67	1364	0	0	0	0	284980000	278080000	0	0	0	0	0	0	1619112550.42327	1530224239.92296	0	0	0	0	0	0	11	10	0	0
10959	LGEGTYATVYK	Phospho (STY)	1280.569	Q00536;Q00536-3;Q00536-2;Q00537-2;Q00537	="CDK16;CDK17"	="CDK16;CDK17"	="CDK16;CDK17"	="CDK16;CDK17"	Cyclin-dependent kinase 16;Cyclin-dependent kinase 17	1	21	67.385	2417	77755000	108830000	30301000	38933000	131670000	174040000	0	0	610993242.181361	854305675.484732	178629959.323233	231324084.251805	748082495.312766	957710826.798735	0	0	4	4	2	2	4	5	0	0
17830	SREEDPTLTEEEISAMYSSVNKPGQLVNK	Phospho (STY)	3330.5327	Q9NWQ8	="PAG1"	="PAG1"	=""	="PAG1"	Phosphoprotein associated with glycosphingolipid-enriched microdomains 1	1	16	279.15	531;532;4065	5145800	5347100	34396000	30460000	0	0	285950000	197630000	40435329.2472105	41974252.2960986	202770736.308436	180980957.190814	0	0	643727066.027329	411870747.236029	1	1	4	4	0	0	3	3
23091	VGFQYEGTYK	Phospho (STY)	1270.5271	P11413;P11413-2;P11413-3	="G6PD"	="G6PD"	=""	="G6PD"	Glucose-6-phosphate 1-dehydrogenase	1	20	141.91	1575;1576	3590200	2421200	68261000	65682000	30913000	30865000	171340000	184690000	28211535.4392582	19006201.4286836	402411130.106703	390255785.627284	175632066.359866	169844545.329481	385718466.491074	384903143.789011	1	1	4	4	2	2	3	3
9969	KLSLGQYDNDAGGQLPFSK	Phospho (STY)	2116.983	Q68CZ2;Q68CZ2-2	="TNS3"	="TNS3"	=""	="TNS3"	Tensin-3	1	15	224.57	312;3028	0	0	23968000	20637000	0	0	253400000	257290000	0	0	141295761.362966	122616678.054722	0	0	570450912.856531	536205153.854971	0	0	5	4	0	0	2	4
25542	YYEGYYAAGPGYGGR	Phospho (STY)	1722.6716	Q93052	="LPP"	="LPP"	=""	="LPP"	Lipoma-preferred partner	1	29	165.02	3529;3530;3531;3532;3533	2110300	1765600	4071600	5625900	0	0	247270000	293400000	16582586.8301116	13859800.612293	24002829.6881448	33426814.4143074	0	0	556651133.472906	611460189.44012	2	2	3	4	0	0	9	9
9107	ISAIFSTFIGEHYVHVNATYVNVK	Phospho (STY)	2788.3626	P08581;P08581-2	="MET"	="MET"	="MET"	="MET"	Hepatocyte growth factor receptor	1	58	242.11	647;1505;1506	0	0	0	0	0	0	292840000	258670000	0	0	0	0	0	0	659237747.912023	539081142.47606	0	0	0	0	0	0	30	28
15370	QVVESAYEVIK	Phospho (STY)	1343.6374	P00338;P00338-3;P00338-4	="LDHA"	="LDHA"	=""	="LDHA"	L-lactate dehydrogenase A chain	1	12	119.74	1348	5731900	4562600	176930000	195020000	28651000	36474000	44693000	56967000	45040861.2289801	35815998.1160217	1043034840.53528	1158729687.17507	162780523.833873	200709863.8052	100612323.000383	118722060.708369	1	1	3	4	1	1	1	2
674	ALDYYMLR	Phospho (STY)	1123.4773	Q9Y490	="TLN1"	="TLN1"	=""	="TLN1"	Talin-1	1	13	120.46	4365	4567200	4226700	12690000	10637000	2731300	2490200	242730000	262530000	35888731.7303159	33179213.4390454	74809880.3277722	63200736.7576721	15517868.3029373	13703122.8504609	546430742.216519	547125574.416206	2	1	3	2	1	1	2	2
11876	LNSLPSEYESGSACPAQTVHYRPINLSSSENK	Phospho (STY)	3614.6349	Q9HAU0-5;Q9HAU0-8;Q9HAU0;Q9HAU0-2;Q9HAU0-4;Q9HAU0-6;Q9HAU0-3	="PLEKHA5"	="PLEKHA5"	=""	="PLEKHA5"	Pleckstrin homology domain-containing family A member 5	1	6	133.36	505;506;507;508;3926;3927	0	0	0	0	0	595330	287160000	254840000	0	0	0	0	0	3275993.94689779	646451002.904031	531099232.027676	0	0	0	0	0	0	3	3
23439	VLGSGAFGTVYKGLWIPEGEK	Phospho (STY)	2287.129	P00533	="EGFR"	="EGFR"	="EGFR"	="EGFR"	Epidermal growth factor receptor	1	6	185.61	634;1380	0	0	0	0	0	0	266510000	274660000	0	0	0	0	0	0	599963980.999977	572405097.585629	0	0	0	0	0	0	4	4
14039	NNYALNTTATYAEPYRPIQYR	Phospho (STY)	2598.1904	Q99569-2;Q99569	="PKP4"	="PKP4"	=""	="PKP4"	Plakophilin-4	1	27	212.69	843;844;3717;3718;3719;3720	3355000	2426000	6990000	6971200	26236000	28538000	206120000	260480000	26363350.6207764	19043880.9953686	41207333.6084419	41420040.9969995	149059712.516334	157039482.734902	464014767.790009	542853272.479082	1	2	2	1	4	5	6	6
11957	LPQGLPAHPRPVTAYDGFVQYIPFDDPR	Phospho (STY)	3245.5699	Q9P266	="KIAA1462"	="KIAA1462"	=""	="KIAA1462"	Junctional protein associated with coronary artery disease	1	8	143.32	881;4122;4123	0	0	0	0	0	0	238610000	297380000	0	0	0	0	0	0	537155849.710722	619754707.347318	0	0	0	0	0	0	4	4
16720	SGQSLTVPESTYTSIQGDPQR	Phospho (STY)	2330.0427	Q9NWQ8	="PAG1"	="PAG1"	=""	="PAG1"	Phosphoprotein associated with glycosphingolipid-enriched microdomains 1	1	11	127.07	533;534;877;878;4067	2032000	1895300	16314000	15439000	0	0	239740000	256090000	15967311.016816	14877933.9037601	96174025.8209043	91732271.7685155	0	0	539699691.587312	533704294.18446	0	1	2	2	0	0	4	4
9136	ISHSLYSGIEGLDESPSR	Phospho (STY)	2025.9045	Q8TEW0-7;Q8TEW0-6;Q8TEW0-4;Q8TEW0-11;Q8TEW0-2;Q8TEW0;Q8TEW0-5;Q8TEW0-3;Q8TEW0-9;Q8TEW0-10;Q8TEW0-8	="PARD3"	="PARD3"	=""	="PARD3"	Partitioning defective 3 homolog	1	10	158.17	391;392;393;3394	1427800	0	5902200	5061700	0	0	219590000	295510000	11219550.5264812	0	34794552.8503213	30074567.0063278	0	0	494338263.433961	615857534.36077	0	0	1	1	0	0	4	4
15251	QSPEDVYFSK	Phospho (STY)	1278.5169	P29317	="EPHA2"	="EPHA2"	="EPHA2"	="EPHA2"	Ephrin type-A receptor 2	1	5	90.306	1828	0	0	24137000	27241000	0	0	202020000	264190000	0	0	142292047.397276	161854965.687294	0	0	454784899.03424	550585096.960414	0	0	2	0	0	0	1	2
23832	VSGDYGHPVYIVQEMPPQSPANIYYKV	Phospho (STY)	3130.4511	P52799;P98172	="EFNB2;EFNB1"	="EFNB2;EFNB1"	=""	="EFNB2;EFNB1"	Ephrin-B2;Ephrin-B1	1	41	137.62	181;182;2173;2174;2175;2176	0	0	2095600	0	0	0	252670000	262670000	0	0	12353946.8254436	0	0	0	568807545.980504	547417341.377766	0	0	1	0	0	0	22	18
18428	SYEDMIGEEVPSDQYYWAPLAQHER	Phospho (STY)	3092.2899	O60716-13;O60716-11;O60716-10;O60716-9;O60716-5;O60716-3;O60716-2;O60716;O60716-16;O60716-15;O60716-14;O60716-12;O60716-8;O60716-7;O60716-6;O60716-4;O60716-21;O60716-19;O60716-18;O60716-17;O60716-24;O60716-23;O60716-22;O60716-20	="CTNND1"	="CTNND1"	=""	="CTNND1"	Catenin delta-1	1	14	238.7	56;57;1173;1174;1175	0	0	0	0	0	0	238480000	277190000	0	0	0	0	0	0	536863195.335539	577677743.390958	0	0	0	0	0	0	7	7
394	AGKPGLPAPDELVYQVPQSTQEVSGAGR	Phospho (STY)	2930.4175	Q96PD2;Q96PD2-2	="DCBLD2"	="DCBLD2"	=""	="DCBLD2"	Discoidin, CUB and LCCL domain-containing protein 2	1	16	130.53	3653	0	0	2365900	0	0	0	250320000	259240000	0	0	13947414.9619761	0	0	0	563517255.352198	540269050.819553	0	0	1	0	0	0	8	7
23272	VIQPHGGGSNPLEGTQHLQDVPYVMVR	Phospho (STY)	3007.4375	Q14126	="DSG2"	="DSG2"	=""	="DSG2"	Desmoglein-2	1	9	205.65	2720	0	0	4266800	0	0	0	237440000	269880000	0	0	25153569.533691	0	0	0	534521960.334076	562443339.89809	0	0	1	0	0	0	4	4
13794	NKPYISWPSSGGSEPSVTVPLR	Phospho (STY)	2437.1679	Q9Y5S2	="CDC42BPB"	="CDC42BPB"	="CDC42BPB"	="CDC42BPB"	Serine/threonine-protein kinase MRCK beta	1	12	205.02	591;4424	255980	0	0	0	0	0	263030000	247030000	2011472.57582901	0	0	0	0	0	592129848.495081	514822803.672096	0	0	0	0	0	0	6	6
1353	AVLYADYR	Phospho (STY)	1049.4583	Q96J84-3;Q96J84;Q96J84-2	="KIRREL"	="KIRREL"	=""	="KIRREL"	Kin of IRRE-like protein 1	1	10	84.743	3604;3605	8849300	5259200	26733000	26175000	0	0	201530000	240570000	69537168.0025146	41284245.2311798	157595944.113659	155521226.345028	0	0	453681817.158551	501359842.445841	1	1	1	2	0	0	3	2
16167	SASAYCNPSMQAEMHMEQSLYR	Phospho (STY)	2670.0372	Q5T5P2;Q5T5P2-3;Q5T5P2-10;Q5T5P2-6;Q5T5P2-9;Q5T5P2-2;Q5T5P2-7;Q5T5P2-4;Q5T5P2-8	="KIAA1217"	="KIAA1217"	=""	="KIAA1217"	Sickle tail protein homolog	1	12	249.06	300;301;302;2987	0	0	433270	0	0	0	278950000	229100000	0	0	2554206.21352355	0	0	0	627968753.51748	477455792.0952	0	0	0	0	0	0	6	6
5916	GSTAENAEYLR	Phospho (STY)	1289.5289	P00533	="EGFR"	="EGFR"	="EGFR"	="EGFR"	Epidermal growth factor receptor	1	21	122.69	84;633;1376	0	0	18805000	15207000	0	0	173560000	299110000	0	0	110858928.255615	90353821.9304239	0	0	390716102.744197	623360113.372305	0	0	2	1	0	0	6	13
423	AGSLPNYATINGK	Phospho (STY)	1384.6388	Q9HBL0	="TNS1"	="TNS1"	=""	="TNS1"	Tensin-1	1	8	132.79	3939	246980000	239300000	0	0	9587100	10653000	0	0	1940751217.97894	1878483397.44093	0	0	54469064.2577126	58621543.5410648	0	0	4	3	0	0	1	1	0	0
24215	WDTGENPIYK	Phospho (STY)	1301.5329	P05556	="ITGB1"	="ITGB1"	=""	="ITGB1"	Integrin beta-1	1	13	130.01	1431	300390	0	8304500	9466100	0	2131100	220970000	260660000	2360443.18717586	0	48956552.4966103	56243724.1912005	0	11727060.1183106	497444902.185903	543228401.429658	0	0	4	3	0	1	3	2
228	AEFAEYASVDR	Phospho (STY)	1336.5337	Q9NWQ8	="PAG1"	="PAG1"	=""	="PAG1"	Phosphoprotein associated with glycosphingolipid-enriched microdomains 1	1	34	118.9	4062	1954100	1332300	10520000	6901900	0	0	223340000	247620000	15355178.3749804	10458434.7280006	62017331.8398868	41008288.5238109	0	0	502780216.564237	516052393.010098	1	1	3	3	0	0	14	16
8154	HYSVVLPTVSHSGFLYK	Phospho (STY)	2012.9761	Q96P48-3;Q96P48;Q96P48-7;Q96P48-2;Q96P48-4;Q96P48-1	="ARAP1"	="ARAP1"	=""	="ARAP1"	Arf-GAP with Rho-GAP domain, ANK repeat and PH domain-containing protein 1	1	29	209.6	3646;3647	0	479670	2541500	430980	179600000	194740000	54234000	59458000	0	3765366.19828872	14982609.2082768	2560708.23802026	1020396568.3768	1071619204.84248	122090902.951307	123913428.574406	0	0	1	0	12	11	4	2
24295	WKLEDYFETDSSYSDANNFIR	Phospho (STY)	2679.1166	P42685;P42685-2	="FRK"	="FRK"	="FRK"	="FRK"	Tyrosine-protein kinase FRK	1	20	334.57	161;2019	0	0	0	0	0	0	215020000	269610000	0	0	0	0	0	0	484050336.552531	561880646.472225	0	0	0	0	0	0	10	10
11522	LLGAEEKEYHAEGGK	Phospho (STY)	1709.7662	P00533	="EGFR"	="EGFR"	="EGFR"	="EGFR"	Epidermal growth factor receptor	1	8	113.01	1377	0	0	0	850320	0	0	232610000	244500000	0	0	0	5052256.32037076	0	0	523648724.70228	509550157.866767	0	0	0	0	0	0	4	4
13213	MQNHGYENPTYK	Phospho (STY)	1560.6068	Q06481-5;Q06481-4;Q06481-2;Q06481-3;Q06481-6;Q06481	="APLP2"	="APLP2"	=""	="APLP2"	Amyloid-like protein 2	1	12	155.66	726;2514;2515	497310	455510	20322000	22178000	5356300	4640600	379420000	42910000	3907826.49693541	3575712.37930764	119801921.829865	131772674.608597	30431793.6480882	25536387.3985418	854145561.78384	89426573.718049	0	0	1	2	0	0	6	3
10399	KYPDYIQIAMPTESR	Phospho (STY)	1890.8587	Q8NHU3	="SGMS2"	="SGMS2"	=""	="SGMS2"	Phosphatidylcholine:ceramide cholinephosphotransferase 2	1	9	117.97	3362;3363	535690	410890	379480	0	0	0	224590000	247740000	4209413.79852271	3225449.40733182	2237104.2857985	0	0	0	505594200.940996	516302478.977149	0	0	0	0	0	0	5	4
914	ANKEILDEAYVMASVDNPHVCR	Phospho (STY)	2610.1608	P00533	="EGFR"	="EGFR"	="EGFR"	="EGFR"	Epidermal growth factor receptor	1	9	270.58	1372	0	0	0	0	0	0	236480000	234740000	0	0	0	0	0	0	532360820.332725	489209832.546605	0	0	0	0	0	0	4	5
25457	YVDSEGHLYTVPIREQGNIYKPNNK	Phospho (STY)	3013.4335	Q03135	="CAV1"	="CAV1"	=""	="CAV1"	Caveolin-1	1	5	134.66	723;2464;2465	0	0	0	0	0	0	212640000	256770000	0	0	0	0	0	0	478692510.299182	535121447.99775	0	0	0	0	0	0	2	3
22226	TVMYTAVGSEWRPFGYPR	Phospho (STY)	2195.9864	Q9Y276	="BCS1L"	="BCS1L"	=""	="BCS1L"	Mitochondrial chaperone BCS1	1	15	172.91	567;4313	22716000	21636000	28871000	28310000	50839000	45562000	134830000	135560000	178500707.213579	169840646.832561	170199846.725226	168206529.811949	288841543.094142	250719493.740542	303527610.814704	282513780.77881	1	1	1	1	2	4	2	3
392	AGKGESAGYMEPYEAQR	Phospho (STY)	1922.787	Q15464;Q15464-2	="SHB"	="SHB"	=""	="SHB"	SH2 domain-containing adapter protein B	1	7	141.07	2840	0	0	3442400	0	277230	0	187520000	277030000	0	0	20293580.1450215	0	1575080.96130902	0	422142680.263839	577344295.434889	0	0	1	0	0	0	2	4
23001	VFDKDGNGYISAAELR	Phospho (STY)	1833.8298	P62158	="CALM1"	="CALM1"	=""	="CALM1"	Calmodulin	1	27	245.97	2308	6424000	5174400	15335000	13118000	28633000	26468000	219620000	150660000	50479333.6476505	40618572.8864118	90402641.0422685	77941831.7934702	162678256.917221	145648644.930527	494405799.059003	313982931.632749	3	2	3	3	6	6	2	2
17835	SREYDRLYEEYTR	Phospho (STY)	1858.7887	P27986-5;P27986-3;P27986-2;P27986;P27986-4	="PIK3R1"	="PIK3R1"	=""	="PIK3R1"	Phosphatidylinositol 3-kinase regulatory subunit alpha	1	13	134.88	1814;1815	1837400	2312900	2614600	2794600	10150000	9229700	206530000	229250000	14438158.1015244	18156056.2053536	15413547.1319932	16604378.9548736	57667178.0012499	50789379.557023	464937754.665586	477768399.554014	1	1	1	1	2	2	2	3
10880	LFQDLYPFIQGEHVLNSQNK	Phospho (STY)	2469.173	Q9P266	="KIAA1462"	="KIAA1462"	=""	="KIAA1462"	Junctional protein associated with coronary artery disease	1	10	202.95	4121	0	0	561070	0	663600	0	203250000	252060000	0	0	3307610.68207275	0	3770240.32725413	0	457553859.660971	525305573.790991	0	0	0	0	0	0	5	5
5132	GGNRPNTGPLYTEADR	Phospho (STY)	1796.7843	Q9HAU0-5;Q9HAU0-8;Q9HAU0;Q9HAU0-2;Q9HAU0-4;Q9HAU0-6;Q9HAU0-3	="PLEKHA5"	="PLEKHA5"	=""	="PLEKHA5"	Pleckstrin homology domain-containing family A member 5	1	7	158.45	868;3922	0	0	0	0	0	0	2.14e+08	242480000	0	0	0	0	0	0	481754125.301096	505340377.421406	0	0	0	0	0	0	3	4
15475	RDYEVDGRDYHFVTSR	Phospho (STY)	2093.8956	Q12959-5;Q12959-3;Q12959-6;Q12959-4;Q12959;Q12959-7;Q12959-2;Q12959-8;Q12959-9	="DLG1"	="DLG1"	=""	="DLG1"	Disks large homolog 1	1	3	48.376	2610	0	0	0	0	0	0	199420000	253340000	0	0	0	0	0	0	448931811.530582	527973157.439537	0	0	0	0	0	0	2	1
25109	YLYVDKNFINNPLAQADWAAK	Phospho (STY)	2533.2043	P35579	="MYH9"	="MYH9"	=""	="MYH9"	Myosin-9	1	20	188.86	1925;1926	1828200	2070500	2348100	1689800	15699000	15053000	29608000	383980000	14365865.1579444	16253238.087762	13842480.6932736	10040105.7603755	89193795.8070564	82833952.4006054	66653159.5416582	800233413.569248	1	1	1	1	3	3	2	8
6721	HGHYFVALFDYQAR	Phospho (STY)	1802.793	P42685	="FRK"	="FRK"	="FRK"	="FRK"	Tyrosine-protein kinase FRK	1	18	133.16	2017	0	186250	0	3019900	0	0	211780000	235840000	0	1462045.68647461	0	17943020.1122961	0	0	476756489.047972	491502287.244574	0	0	0	1	0	0	7	10
116	AAVPSGASTGIYEALELR	Phospho (STY)	1883.903	P06733;P13929-2;P13929;P13929-3;P09104;P09104-2	="ENO1;ENO3;ENO2"	="ENO1;ENO3;ENO2"	=""	="ENO1;ENO3;ENO2"	Alpha-enolase;Beta-enolase;Gamma-enolase	1	46	166.7	1439;1522	13620000	10751000	41010000	31758000	58401000	42565000	120250000	131260000	107024988.213107	84394379.4646361	241761480.870129	188693146.371171	331805011.078916	234227541.615078	270705297.044191	273552366.959476	4	4	6	5	7	7	7	6
7272	HLSPYATLTVGDSSHK	Phospho (STY)	1791.8193	Q9BSJ8;Q9BSJ8-2	="ESYT1"	="ESYT1"	=""	="ESYT1"	Extended synaptotagmin-1	1	26	153.2	476;853;854;3781	2501700	0	22714000	26699000	17959000	29849000	159850000	186150000	19658180.1037247	0	133903201.084714	158634621.668994	102033975.34231	164253680.011006	359852322.099907	387945856.388134	1	0	4	5	2	2	6	7
8970	INTASDGKLYVSSESR	Phospho (STY)	1805.8197	P00519;P00519-2	="ABL1"	="ABL1"	="ABL1"	="ABL1"	Tyrosine-protein kinase ABL1	1	32	265.08	1361	0	0	1005300	1270700	214330000	226230000	1688200	0	0	0	5926428.10823557	7549983.66061614	1217714902.56235	1244903012.79406	3800454.73987528	0	0	0	1	0	17	14	1	0
6996	HKEDVYENLHTK	Phospho (STY)	1591.7032	P29350-2;P29350;P29350-3	="PTPN6"	="PTPN6"	=""	="PTPN6"	Tyrosine-protein phosphatase non-receptor type 6	1	5	181.76	1847	0	0	1477600	1822100	475680	779150	218380000	221300000	0	0	8710723.33903201	10826178.6637355	2702573.71740242	4287522.35520705	491614326.557258	461200204.236873	0	0	0	0	0	0	2	3
18371	SWHDVQVSSAYVK	Phospho (STY)	1584.6974	O43399;O43399-5;O43399-7	="TPD52L2"	="TPD52L2"	=""	="TPD52L2"	Tumor protein D54	1	7	199.38	1102	0	0	0	0	0	0	211960000	228160000	0	0	0	0	0	0	477161702.798226	475496785.353299	0	0	0	0	0	0	3	4
25475	YVLCPSTTPSPAQPADR	Phospho (STY)	1938.8547	P30530-2;P30530	="AXL"	="AXL"	="AXL"	="AXL"	Tyrosine-protein kinase receptor UFO	1	31	171.26	1870	27023000	25299000	27082000	28912000	5644800	1480000	140010000	180800000	212344805.909162	198594866.159039	159653363.202264	171783369.478031	32070905.0622124	8144173.88911818	315188762.071993	376796190.357102	4	3	5	3	3	1	6	6
12055	LQLHESQKDYK	Phospho (STY)	1467.6759	Q14247	="CTTN"	="CTTN"	=""	="CTTN"	Src substrate cortactin	1	8	107.03	2743	135020	132270	426400	411830	7663600	8326400	207770000	211250000	1060977.52632406	1038307.55946307	2513706.30195131	2446926.71043641	43540707.914323	45818682.0745632	467729227.16733	440255504.496338	0	0	0	0	1	2	2	3
24214	WDSYENLSADGEVLHTQGPVDGSLYAK	2 Phospho (STY)	3110.2948	Q68CZ2;Q68CZ2-3	="TNS3"	="TNS3"	=""	="TNS3"	Tensin-3	2	11	292.78	313;3031	0	0	0	0	0	0	219260000	213180000	0	0	0	0	0	0	493595371.558497	444277720.466411	0	0	0	0	0	0	6	5
6053	GVISYQTLPR	Phospho (STY)	1212.5904	Q9HAU0-5;Q9HAU0-8;Q9HAU0;Q9HAU0-2;Q9HAU0-4;Q9HAU0-6;Q9HAU0-3	="PLEKHA5"	="PLEKHA5"	=""	="PLEKHA5"	Pleckstrin homology domain-containing family A member 5	1	6	117.02	3923	0	0	0	0	0	0	205560000	222390000	0	0	0	0	0	0	462754102.789221	463471818.437588	0	0	0	0	0	0	3	3
12708	LYDLNMPAYVK	Phospho (STY)	1405.6353	P16333;P16333-2	="NCK1"	="NCK1"	=""	="NCK1"	Cytoplasmic protein NCK1	1	26	196.88	1666;1667	3714200	3666400	62225000	52044000	105580000	117060000	38510000	44833000	29185918.5918592	28780909.0195463	366827801.686023	309224324.886367	599852281.120391	644160132.067685	86693230.6791832	93434201.340044	3	2	4	2	6	6	2	2
12309	LSTEHSSVSEYHPADGYAFSSNIYTR	Phospho (STY)	2997.2818	Q12929;Q12929-2	="EPS8"	="EPS8"	=""	="EPS8"	Epidermal growth factor receptor kinase substrate 8	1	5	295.01	234;235;236;237;739;740;2601;2602;2603	0	0	0	0	0	0	190420000	236950000	0	0	0	0	0	0	428671124.017919	493815582.439797	0	0	0	0	0	0	2	3
2794	EATQPEPIYAESTKR	Phospho (STY)	1798.8139	Q86YV5	="SGK223"	="SGK223"	="SGK223"	="SGK223"	Tyrosine-protein kinase SgK223	1	8	102.63	3211	1570800	1037200	41939000	34875000	0	0	142140000	203150000	12343234.3234323	8141926.36784677	247238106.467016	207213095.273462	0	0	319983791.44999	423374701.720383	0	0	1	2	0	0	2	3
14242	NTPYKTLEPVKPPTVPNDYMTSPAR	Phospho (STY)	2895.3878	Q8IZP0-3;Q8IZP0-5;Q8IZP0-9;Q8IZP0-10;Q8IZP0-8;Q8IZP0-7;Q8IZP0-2;Q8IZP0-4;Q8IZP0-6;Q8IZP0-12;Q8IZP0;Q8IZP0-11	="ABI1"	="ABI1"	=""	="ABI1"	Abl interactor 1	1	20	209.4	356;802;803;3270;3271	3322900	845400	6518000	5341400	64558000	63686000	124250000	156130000	26111111.1111111	6636313.68239265	38424806.932736	31736430.8844063	366785978.069428	350452606.961068	279710047.049819	325382683.630832	1	0	1	1	5	4	4	4
16655	SGGKYVDSEGHLYTVPIR	Acetyl (Protein N-term);2 Phospho (STY)	2178.9388	Q03135	="CAV1"	="CAV1"	=""	="CAV1"	Caveolin-1	2	10	157.22	214;723;2464;2465	0	0	0	0	0	0	195200000	229090000	0	0	0	0	0	0	439431800.274644	477434951.597945	0	0	0	0	0	0	4	6
21300	TPYEAYDPIGK	Phospho (STY)	1332.5639	Q96J84-3;Q96J84;Q96J84-2	="KIRREL"	="KIRREL"	=""	="KIRREL"	Kin of IRRE-like protein 1	1	20	193.28	3617;3618	5819600	3517300	14412000	14005000	0	0	181970000	204430000	45730001.5715857	27610487.479394	84961386.5471909	83212025.7865185	0	0	409648589.63103	426042285.368929	1	2	5	5	0	0	4	3
23810	VSAQYLSEIEMAK	Phospho (STY)	1547.6943	O75955;O75955-2	="FLOT1"	="FLOT1"	=""	="FLOT1"	Flotillin-1	1	10	116.19	1276	584340	0	1422200	1228000	0	628940	144480000	267690000	4591702.02734559	0	8384130.16565466	7296277.59127774	0	3460943.7336635	325251570.203282	557879270.999406	1	0	1	1	0	1	3	3
445	AGYGGSHISGYATLR	Phospho (STY)	1588.7035	Q70E73	="RAPH1"	="RAPH1"	=""	="RAPH1"	Ras-associated and pleckstrin homology domains-containing protein 1	1	6	172.43	3108	0	0	0	0	0	0	185380000	230480000	0	0	0	0	0	0	417325139.010828	480331780.716288	0	0	0	0	0	0	3	3
192	ADPPYTHTIQK	Phospho (STY)	1349.6017	Q12929;Q12929-2	="EPS8"	="EPS8"	=""	="EPS8"	Epidermal growth factor receptor kinase substrate 8	1	4	73.435	738;2599	0	290360	0	0	0	0	197710000	213870000	0	2279299.78805244	0	0	0	0	445082280.903176	445715714.776955	0	0	0	0	0	0	2	2
18007	SSTETCYSAIPK	Phospho (STY)	1422.5738	O75369-8;O75369-6;O75369-3;O75369-2;O75369-9;O75369;O75369-7	="FLNB"	="FLNB"	=""	="FLNB"	Filamin-B	1	8	140	1226	517370	415470	0	0	8297700	8439300	179500000	214700000	4065456.54565457	3261401.99387707	0	0	47143344.1281745	46439950.4746183	404088156.502555	447445476.049059	0	0	0	0	1	1	4	2
9157	ISMPDVDLHLKGPNVKGEYDVTMPK	Phospho (STY)	2862.3697	Q09666	="AHNAK"	="AHNAK"	=""	="AHNAK"	Neuroblast differentiation-associated protein AHNAK	1	10	101.04	2573	0	0	0	0	0	0	196180000	212110000	0	0	0	0	0	0	441637964.026023	442047787.260204	0	0	0	0	0	0	5	5
9404	IYERPSTTCSKPQR	Phospho (STY)	1801.8182	Q9BVA0	="KATNB1"	="KATNB1"	=""	="KATNB1"	Katanin p80 WD40 repeat-containing subunit B1	1	1	136.93	3787	0	0	0	0	274710000	125710000	7093300	0	0	0	0	0	1560763592.97767	691759526.757464	15968348.3037302	0	0	0	0	0	1	1	1	0
17638	SPGLMSEDSNLHYADIQVCSRPHAR	Phospho (STY)	2919.2793	Q96A22	="C11orf52"	="C11orf52"	=""	="C11orf52"	Uncharacterized protein C11orf52	1	6	186.62	420;3545	0	0	0	0	0	891900	196280000	205680000	0	0	0	0	0	4907965.33223277	441863082.776164	428647347.525712	0	0	0	0	0	0	3	3
1072	AQQGLYQVPGPSPQFQSPPAK	Phospho (STY)	2304.094	P56945-5;P56945-8;P56945;P56945-7;P56945-2;P56945-6;P56945-3	="BCAR1"	="BCAR1"	=""	="BCAR1"	Breast cancer anti-estrogen resistance protein 1	1	18	145.52	2235	23050000	27074000	96947000	87668000	14818000	16983000	60509000	75638000	181125255.382681	212528455.922757	571520367.859459	520887674.162978	84188398.3864553	93454395.3776311	136217104.522636	157633353.131806	2	3	2	3	2	2	2	2
17700	SPVVFSQEDDREVDKLYCFPLDIVHMQAAAEGSSR	Phospho (STY)	4074.8493	P35367	="HRH1"	="HRH1"	=""	="HRH1"	Histamine H1 receptor	1	9	281.14	1913	0	0	0	0	0	0	214600000	187950000	0	0	0	0	0	0	483104837.80194	391697145.893901	0	0	0	0	0	0	5	4
2698	DYSTLTSVSSHDSR	Phospho (STY)	1633.6621	P16144-4;P16144-2;P16144	="ITGB4"	="ITGB4"	=""	="ITGB4"	Integrin beta-4	1	15	212.11	121;663;1656	0	0	14580000	14210000	0	0	149070000	223870000	0	0	85951777.397866	84430052.5831081	0	0	335584520.83474	466556212.031219	0	0	4	4	0	0	4	3
13872	NLLHADSNGYTNLPDVVQPSHSPTENSK	Phospho (STY)	3113.4091	Q8N4C8;Q8N4C8-2;Q8N4C8-3;Q8N4C8-4;Q8N4C8-5	="MINK1"	="MINK1"	="MINK1"	="MINK1"	Misshapen-like kinase 1	1	6	282.1	362;363;806;3303	0	0	0	0	0	0	183250000	218190000	0	0	0	0	0	0	412530109.632831	454718809.590797	0	0	0	0	0	0	4	2
24637	YFDSGDYNMAK	Phospho (STY)	1389.4948	O43768-6;O43768-5;O43768-2;O43768;O43768-9;O43768-7;O43768-3;O43768-4;P56211-2;P56211	="ENSA;ARPP19"	="ENSA;ARPP19"	=""	="ENSA;ARPP19"	Alpha-endosulfine;cAMP-regulated phosphoprotein 19	1	10	158.05	47;1131;1132	0	0	442370	369520	1330500	0	186670000	211390000	0	0	2607852.38460178	2195537.86280859	7559229.58922788	0	420229170.887643	440547271.457897	0	0	0	0	1	0	5	4
23877	VSSQGNLIPARPAPAPPLYSSLT	Phospho (STY)	2415.2199	Q13443	="ADAM9"	="ADAM9"	=""	="ADAM9"	Disintegrin and metalloproteinase domain-containing protein 9	1	10	128.88	245;246;2668	0	0	14515000	17279000	2877400	0	171330000	186810000	0	0	85568590.4615929	102664804.967173	16347934.7764331	0	385695954.61606	389321329.206915	0	0	1	1	0	0	4	4
3298	EPGRPTPTYHLVPNTSQSQVEEDVSSPPQR	Phospho (STY)	3411.5732	Q92536	="SLC7A6"	="SLC7A6"	=""	="SLC7A6"	Y+L amino acid transporter 2	1	8	191.22	408;409;818;819;820;3459	0	0	3659300	0	0	0	359590000	29459000	0	0	21572245.4754466	0	0	0	809504513.630939	61394020.8613378	0	0	1	0	0	0	5	2
3587	EYHAEGGKVPIK	Phospho (STY)	1406.6595	P00533	="EGFR"	="EGFR"	="EGFR"	="EGFR"	Epidermal growth factor receptor	1	5	177.64	1377	0	0	0	0	0	0	177350000	213500000	0	0	0	0	0	0	399248103.37453	444944616.378547	0	0	0	0	0	0	2	3
24164	VYTYIQSR	Phospho (STY)	1108.4954	Q9NR20-5;Q9NR20-2;Q9NR20;Q92630-2;Q92630;Q9NR20-3;Q9NR20-4	="DYRK4;DYRK2"	="DYRK4;DYRK2"	="DYRK2;DYRK4"	="DYRK4;DYRK2"	Dual specificity tyrosine-phosphorylation-regulated kinase 4;Dual specificity tyrosine-phosphorylation-regulated kinase 2	1	18	113.26	3476	104220000	85172000	32295000	28405000	32486000	33130000	30869000	43839000	818953323.903819	668592511.186121	190384955.491364	168770981.254271	184569058.576217	182308433.071949	69491906.9809324	91362655.9129701	3	3	2	2	2	2	2	2
12885	MDYVEINIDHK	Phospho (STY)	1455.6105	Q00341;Q00341-2	="HDLBP"	="HDLBP"	=""	="HDLBP"	Vigilin	1	26	198.55	2415	875140	396630	134340000	90653000	1992900	0	84893000	74801000	6876787.67876788	3113509.69463851	791958969.521901	538623332.640147	11322652.1220385	0	191110060.556944	155889003.511624	0	0	9	10	1	0	4	4
22266	TVQPVAMGPDGLPVDASSVSNNYIQTLGR	Phospho (STY)	3065.4529	O60716-13;O60716-11;O60716-10;O60716-9;O60716-5;O60716-3;O60716-2;O60716;O60716-16;O60716-15;O60716-14;O60716-12;O60716-8;O60716-7;O60716-6;O60716-4;O60716-21;O60716-19;O60716-18;O60716-17;O60716-24;O60716-23;O60716-22;O60716-20	="CTNND1"	="CTNND1"	=""	="CTNND1"	Catenin delta-1	1	10	254.71	1183	0	0	4586300	0	0	0	175400000	205070000	0	0	27037080.705064	0	0	0	394858287.746786	427376077.193202	0	0	1	0	0	0	5	4
18625	TADSVFCPHYEK	Phospho (STY)	1532.6007	P52799	="EFNB2"	="EFNB2"	=""	="EFNB2"	Ephrin-B2	1	11	193.81	2172	0	0	1569300	0	0	0	179830000	202580000	0	0	9251311.67835878	0	0	0	404831048.378019	422186793.37689	0	0	1	0	0	0	5	5
3171	ELKPETISSPGYHILR	Phospho (STY)	1918.9554	Q9ULQ1-3	="TPCN1"	="TPCN1"	=""	=""		1	6	82.651	557;558;4246	0	0	0	0	0	0	170450000	213190000	0	0	0	0	0	0	383714909.614821	444298560.963665	0	0	0	0	0	0	3	3
1040	AQIPEGDYLSYREFHSAGR	Phospho (STY)	2275.0059	Q96RT1-6;Q96RT1-9;Q96RT1-2;Q96RT1;Q96RT1-8;Q96RT1-4;Q96RT1-5;Q96RT1-3;Q96RT1-7	="ERBB2IP"	="ERBIN"	=""	="ERBB2IP"	Protein LAP2	1	12	88.574	448;3677;3678	0	0	0	0	0	0	176720000	204290000	0	0	0	0	0	0	397829855.248643	425750518.407369	0	0	0	0	0	0	6	6
1436	AYHEQLSVAEITNACFEPANQMVK	Phospho (STY)	2829.2503	Q71U36;Q71U36-2;Q13748;Q13748-2;Q6PEY2;P68366-2;P68366;P68363;P68363-2	="TUBA1A;TUBA3C;TUBA3E;TUBA4A;TUBA1B"	="TUBA1A;TUBA3C;TUBA3E;TUBA4A;TUBA1B"	=""	="TUBA1A;TUBA3C;TUBA3E;TUBA4A;TUBA1B"	Tubulin alpha-1A chain;Tubulin alpha-3C/D chain;Tubulin alpha-3E chain;Tubulin alpha-4A chain;Tubulin alpha-1B chain	1	14	261.83	199;2364	0	0	3907500	0	3444200	0	184230000	186520000	0	0	23035430.0536462	0	19568206.3519118	0	414736273.38421	388716954.786541	0	0	1	0	1	0	5	7
6122	GVYQYHWQSHNVK	Phospho (STY)	1724.7461	Q12965	="MYO1E"	="MYO1E"	=""	="MYO1E"	Unconventional myosin-Ie	1	7	148.62	2616;2617	0	0	2866400	2979900	0	0	188550000	183570000	0	0	16897954.3712787	17705356.3471079	0	0	424461403.390288	382569008.096533	0	0	0	0	0	0	3	4
989	APSASVDSSLYNLPR	Phospho (STY)	1655.7556	Q13480;Q13480-2	="GAB1"	="GAB1"	=""	="GAB1"	GRB2-associated-binding protein 1	1	14	298.78	2671	351540	576390	969250	365340	78552000	84831000	89348000	119600000	2762376.23762376	4524609.46699113	5713906.73819489	2170701.99934642	446292824.271348	466809739.991746	201139100.875712	249252347.161003	0	0	0	0	4	4	3	3
16412	SEQLKPLKTYVDPHTYEDPNQAVLK	Phospho (STY)	2992.4583	P29317	="EPHA2"	="EPHA2"	="EPHA2"	="EPHA2"	Ephrin type-A receptor 2	1	6	170.18	681;682;1833;1834	0	0	0	0	0	0	184460000	187480000	0	0	0	0	0	0	415254046.509533	390717642.522951	0	0	0	0	0	0	3	3
3265	ENDYESISDLQQGR	Phospho (STY)	1732.6941	Q9NWQ8	="PAG1"	="PAG1"	=""	="PAG1"	Phosphoprotein associated with glycosphingolipid-enriched microdomains 1	1	14	219.41	4063	1607200	1080900	6265900	2940600	0	0	156600000	196120000	12629262.9262926	8484967.42287464	36938631.13836	17471851.6978105	0	0	352535962.720335	408723832.150635	1	1	3	1	0	0	4	4
20910	TMSVSDFNYSR	Phospho (STY)	1385.5323	Q96RT1-6;Q96RT1-9;Q96RT1-2;Q96RT1;Q96RT1-8;Q96RT1-4;Q96RT1-5;Q96RT1-3;Q96RT1-7	="ERBB2IP"	="ERBIN"	=""	="ERBB2IP"	Protein LAP2	1	6	169.52	457;3688	0	0	0	0	0	0	164220000	200080000	0	0	0	0	0	0	369690011.481056	416976669.063324	0	0	0	0	0	0	3	3
20162	TIYVRDPTSNK	Phospho (STY)	1372.6388	P07948	="LYN"	="LYN"	="LYN"	="LYN"	Tyrosine-protein kinase Lyn	1	15	224.03	1490	1041300	582260	88290000	99891000	0	17543000	70703000	83109000	8182461.10325318	4570688.43708297	520485763.131522	593511779.210362	0	96535974.6870272	159165709.911978	173203288.630467	0	0	3	2	0	2	4	4
14161	NSFNNPAYYVLEGVPHQLLPPEPPSPAR	Phospho (STY)	3182.5226	O15357;O15357-2	="INPPL1"	="INPPL1"	=""	="INPPL1"	Phosphatidylinositol 3,4,5-trisphosphate 5-phosphatase 2	1	25	183.49	39;1074;1075	2628800	4312900	78122000	95312000	628610	0	87380000	92239000	20656922.8351407	33855875.6574299	460543535.931144	566305219.690443	3571444.80427248	0	196708763.872943	192230662.62361	1	2	5	5	1	0	6	5
11217	LIEDNEYTAR	Phospho (STY)	1302.5493	P12931;P12931-2;P06239;P06239-3;P07947;P06241-3;P06241-2;P06241	="SRC;LCK;YES1;FYN"	="SRC;LCK;YES1;FYN"	="FYN;LCK;SRC;YES1"	="SRC;LCK;YES1;FYN"	Proto-oncogene tyrosine-protein kinase Src;Tyrosine-protein kinase Lck;Tyrosine-protein kinase Yes;Tyrosine-protein kinase Fyn	1	36	137.46	1482	31651000	20720000	53679000	48236000	62072000	54022000	36456000	51914000	248711299.701399	162650129.52351	316447562.341567	286598734.44045	352661780.580649	297273352.593204	82069291.5512932	108191357.445789	5	5	6	6	5	5	2	2
2625	DVTIGGSAPIYVK	Phospho (STY)	1398.6796	Q8TEW0-7;Q8TEW0-6;Q8TEW0-4;Q8TEW0-11;Q8TEW0-2;Q8TEW0;Q8TEW0-5;Q8TEW0-3;Q8TEW0-9;Q8TEW0-10;Q8TEW0-8	="PARD3"	="PARD3"	=""	="PARD3"	Partitioning defective 3 homolog	1	10	134.56	3389	3927500	3590700	12563000	11812000	0	5447300	141540000	178310000	30862014.7729059	28186670.8532852	74061192.006131	70182109.8600755	0	29975512.4501307	318633078.949145	371606906.54079	1	2	1	0	0	1	3	3
12036	LQHQQLYYSQDDSNRK	Phospho (STY)	2101.9218	Q99569-2;Q99569	="PKP4"	="PKP4"	=""	="PKP4"	Plakophilin-4	1	7	165.34	3712	0	0	0	0	0	0	181940000	174920000	0	0	0	0	0	0	409581054.005988	364541977.971595	0	0	0	0	0	0	3	4
5705	GPNVKGEYDVTMPK	Phospho (STY)	1613.7161	Q09666	="AHNAK"	="AHNAK"	=""	="AHNAK"	Neuroblast differentiation-associated protein AHNAK	1	10	184	2573	0	0	0	0	8930200	1844500	161510000	183800000	0	0	0	0	50736889.9494347	10149951.8503233	363589293.352243	383048339.533381	0	0	0	0	0	0	5	5
452	AHAWPSPYKDYEVKK	Phospho (STY)	1897.8764	Q8NFJ5	="GPRC5A"	="GPRC5A"	=""	="GPRC5A"	Retinoic acid-induced protein 3	1	18	147.12	372;3354;3355	0	0	9266900	12599000	0	0	151310000	182410000	0	0	54630077.2269056	74858144.4401533	0	0	340627180.837892	380151510.415039	0	0	2	2	0	0	8	7
3584	EYGMIYLGK	Phospho (STY)	1152.4926	Q7KZF4	="SND1"	="SND1"	=""	="SND1"	Staphylococcal nuclease domain-containing protein 1	1	26	144.09	3119	3990000	2903900	41455000	37091000	64480000	57937000	65299000	81842000	31353135.3135314	22795352.8534422	244384837.587691	220379667.864888	366342821.4306	318816893.658	147000292.654375	170562797.628352	1	2	5	5	5	4	2	2
4485	FSYTSQHSDYGQR	Phospho (STY)	1654.6413	Q96J84-3;Q96J84;Q96J84-2	="KIRREL"	="KIRREL"	=""	="KIRREL"	Kin of IRRE-like protein 1	1	12	103.76	437;438;834;3613;3614	2149200	1735900	16326000	15644000	0	0	136480000	181750000	16888260.2545969	13626658.2934296	96244768.024524	92950298.565105	0	0	307242070.192026	378776037.596257	1	0	2	2	0	0	3	4
3398	ESMCSTPAFPVSPETPYVK	Phospho (STY)	2205.9364	Q68CZ2;Q68CZ2-2	="TNS3"	="TNS3"	=""	="TNS3"	Tensin-3	1	18	241.08	311;3026	3934700	2880300	103630000	78939000	0	0	71300000	91965000	30918591.8591859	22610094.9839077	610917880.091965	469023499.004783	0	0	160509668.850318	191659632.998843	2	1	5	6	0	0	2	2
3059	EILDEAYVMASVDNPHVCR	Phospho (STY)	2296.9858	P00533	="EGFR"	="EGFR"	="EGFR"	="EGFR"	Epidermal growth factor receptor	1	17	246.95	1372	0	0	0	0	0	0	175510000	175100000	0	0	0	0	0	0	395105918.371941	364917106.922171	0	0	0	0	0	0	8	9
24842	YHSLAPMYYR	Phospho (STY)	1379.5734	P51148;P51148-2;P20339-2;P20339;P61020-2;P61020	="RAB5C;RAB5A;RAB5B"	="RAB5C;RAB5A;RAB5B"	=""	="RAB5C;RAB5A;RAB5B"	Ras-related protein Rab-5C;Ras-related protein Rab-5A;Ras-related protein Rab-5B	1	6	153.97	1725	0	0	0	0	0	0	165710000	182160000	0	0	0	0	0	0	373044280.858152	379630497.983682	0	0	0	0	0	0	3	3
6043	GVGYETILK	Phospho (STY)	1058.5049	Q9NQ84;Q9NQ84-2	="GPRC5C"	="GPRC5C"	=""	="GPRC5C"	G-protein coupled receptor family C group 5 member C	1	9	97.965	3994	0	0	29740000	38568000	2921500	3020300	123160000	150200000	0	0	175322761.304015	229155402.394462	16598488.7222317	16620167.836016	277256252.673285	313024268.759053	0	0	3	3	0	1	1	1
8461	IGEGTYGTVFK	Phospho (STY)	1250.5584	Q00535;Q00535-2	="CDK5"	="CDK5"	="CDK5"	="CDK5"	Cyclin-dependent-like kinase 5	1	20	88.338	2416	92655000	79247000	19390000	20476000	19948000	22649000	39662000	52469000	728076379.066478	622081796.059345	114307610.682073	121660081.39984	113334469.632407	124633374.604485	89286598.680804	109348005.0434	4	4	2	2	2	2	2	2
12308	LSTEHSSVSEYHPADGYAFSSNIYTR	2 Phospho (STY)	3077.2481	Q12929;Q12929-2	="EPS8"	="EPS8"	=""	="EPS8"	Epidermal growth factor receptor kinase substrate 8	2	14	212.9	234;235;236;237;739;740;2601;2602;2603	0	0	0	0	0	0	159510000	186940000	0	0	0	0	0	0	359086918.349429	389592255.671221	0	0	0	0	0	0	8	6
8073	HYEDGYPGGSDNYGSLSR	Phospho (STY)	2052.7851	O60716-13;O60716-11;O60716-10;O60716-9;O60716-5;O60716-3;O60716-2;O60716;O60716-16;O60716-15;O60716-14;O60716-12;O60716-8;O60716-7;O60716-6;O60716-4;O60716-21;O60716-19;O60716-18;O60716-17;O60716-24;O60716-23;O60716-22;O60716-20	="CTNND1"	="CTNND1"	=""	="CTNND1"	Catenin delta-1	1	22	219.66	53;54;55;1169;1170;1171	0	0	12027000	15469000	1306100	2647700	132270000	182580000	0	0	70901373.577787	91910519.5924066	7420601.1022101	14569817.0312285	297764570.811103	380505798.868361	0	0	4	4	1	1	5	7
22069	TVCSTYLQSR	Phospho (STY)	1293.5425	Q9H422-2;Q9H422	="HIPK3"	="HIPK3"	="HIPK3"	="HIPK3"	Homeodomain-interacting protein kinase 3	1	14	145.99	3873	76022000	65183000	66581000	55032000	40468000	39736000	0	0	597375451.830898	511680665.672345	392507221.599953	326977808.145926	229918754.616215	218660063.282432	0	0	2	2	2	2	3	3	0	0
1041	AQIPEGDYLSYREFHSAGR	2 Phospho (STY)	2354.9722	Q96RT1-6;Q96RT1-9;Q96RT1-2;Q96RT1;Q96RT1-8;Q96RT1-4;Q96RT1-5;Q96RT1-3;Q96RT1-7	="ERBB2IP"	="ERBIN"	=""	="ERBB2IP"	Protein LAP2	2	6	128.88	448;3677;3678	0	0	0	0	0	0	162520000	176620000	0	0	0	0	0	0	365862992.728664	368084862.50482	0	0	0	0	0	0	3	3
25574	YYRPTEVDFLQGDCTK	Phospho (STY)	2070.8758	O60547-2;O60547	="GMDS"	="GMDS"	=""	="GMDS"	GDP-mannose 4,6 dehydratase	1	22	174.59	1152;1153	2778700	2934300	43035000	36081000	65487000	76626000	56228000	53111000	21834826.3397768	23033990.1091137	253699227.730944	214378657.793886	372064087.267769	421659100.288898	126579770.829112	110685964.967124	1	1	4	3	5	6	1	1
18073	STGPGASLGTGYDRKDYV	Phospho (STY)	1922.8411	O15551	="CLDN3"	="CLDN3"	=""	="CLDN3"	Claudin-3	1	3	139.81	1085	0	0	0	0	0	0	10327000	321810000	0	0	0	0	0	0	23248013.32703	670668042.139486	0	0	0	0	0	0	1	2
23397	VLEDDPEATYTTSGGK	Phospho (STY)	1761.7346	P29317	="EPHA2"	="EPHA2"	="EPHA2"	="EPHA2"	Ephrin type-A receptor 2	1	19	172.57	683;684;1835	1739400	871040	8690300	5414500	0	0	135290000	179940000	13668081.0938237	6837585.36776827	51230914.3429818	32170761.4152877	0	0	304563157.065352	375003907.593235	1	2	5	5	0	0	3	3
13486	NDSDPTYGQQGHPNTWK	Phospho (STY)	2023.8061	Q93052	="LPP"	="LPP"	=""	="LPP"	Lipoma-preferred partner	1	10	152.94	3526	3776300	0	15024000	13454000	0	0	136890000	162370000	29673895.9610247	0	88569238.9317927	79938207.4210511	0	0	308165057.067603	338387153.917493	1	0	3	2	0	0	2	2
3393	ESLATSEMSAFHQPGPCEDPSCLTHGDYYDNLSLASPK	Phospho (STY)	4290.7858	Q9UGP4	="LIMD1"	="LIMD1"	=""	="LIMD1"	LIM domain-containing protein 1	1	6	198.14	547;884;4159;4160	17067000	18373000	0	0	0	0	147040000	144690000	134111268.269684	144226391.396499	0	0	0	0	331014610.206884	301541154.771953	1	1	0	0	0	0	2	2
2895	EFEVYGPIKR	Phospho (STY)	1316.6166	P08621-2;P08621;P08621-3	="SNRNP70"	="SNRNP70"	=""	="SNRNP70"	U1 small nuclear ribonucleoprotein 70 kDa	1	34	130.98	1509	10105000	7431200	2625300	4685300	33911000	33035000	105740000	129140000	79404369.0083294	58334249.1561347	15476625.5968873	27838150.9759068	192665189.47787	181785665.153391	238040566.398775	269134181.541572	4	4	2	2	8	8	3	3
3360	ERDYAEIQDFHR	Phospho (STY)	1657.6886	Q8TEW0-7;Q8TEW0-6;Q8TEW0-4;Q8TEW0-11;Q8TEW0-2;Q8TEW0;Q8TEW0-5;Q8TEW0-3	="PARD3"	="PARD3"	=""	="PARD3"	Partitioning defective 3 homolog	1	23	203.7	3390	7219100	6616400	55465000	44981000	2024700	2019700	72571000	134580000	56727172.7172717	51938142.7113588	326976360.313624	267258845.548261	11503323.6747912	11114045.9485486	163370928.164607	280471412.047892	3	2	5	6	1	1	2	3
23218	VIEDNEYTAR	Phospho (STY)	1288.5337	P08631-3;P08631-2;P08631-4;P08631;P07948-2;P07948	="HCK;LYN"	="HCK;LYN"	="HCK;LYN"	="HCK;LYN"	Tyrosine-protein kinase HCK;Tyrosine-protein kinase Lyn	1	23	135.86	646;1492	582300	0	102090000	76949000	58983000	65102000	5741400	15025000	4575671.85289958	0	601839297.294111	457199726.68667	335111641.384012	358244600.357683	12924967.9205781	31312847.1245324	1	0	4	6	5	5	1	1
1117	ARQYTSPEEIDAQLQAEK	Phospho (STY)	2155.9787	Q13442	="PDAP1"	="PDAP1"	=""	="PDAP1"	28 kDa heat- and acid-stable phosphoprotein	1	16	185.85	243;744;2665	1696800	1408400	2226800	0	24811000	29997000	118670000	144540000	13333333.3333333	11055812.8581521	13127394.9183517	0	140963581.614681	165068097.399918	267148420.791968	301228547.313139	1	1	1	0	2	3	3	5
2737	EAEYSDKHGQYLIGHGTK	Phospho (STY)	2111.9313	P54760	="EPHB4"	="EPHB4"	="EPHB4"	="EPHB4"	Ephrin type-B receptor 4	1	3	87.411	187;2207;2208	0	0	330030	3146400	0	404560	124970000	191460000	0	0	1945587.45504922	18694631.7697038	0	2226220.93823084	281330902.050832	399012160.430148	0	0	0	0	0	0	2	1
18422	SYDYDLIIIGGGSGGLAAAK	Phospho (STY)	2019.9554	Q16881-5;Q16881-2;Q16881-4;Q16881-3;Q16881-6;Q16881	="TXNRD1"	="TXNRD1"	=""	="TXNRD1"	Thioredoxin reductase 1, cytoplasmic	1	86	164.69	289;2901;2902	359400	2478200	187120000	102270000	14960000	11173000	1223300	0	2824139.55681283	19453646.2830677	1103106761.77563	607646831.64493	84995170.7289358	61483010.0426469	2753877.67047117	0	0	3	39	31	6	6	1	1
13193	MPNVPNTQPAIMKPTEEHPAYTQIAK	Phospho (STY)	2985.413	O15126;O15126-2	="SCAMP1"	="SCAMP1"	=""	="SCAMP1"	Secretory carrier-associated membrane protein 1	1	4	189.88	608	0	0	0	0	0	0	137720000	181390000	0	0	0	0	0	0	310033542.693771	378025779.695104	0	0	0	0	0	0	2	2
2321	DLQYITVSKEELSSGDSLSPDPWKR	Phospho (STY)	2929.3746	P55196-2;P55196-3;P55196-1;P55196-6;P55196;P55196-5	="MLLT4"	="MLLT4"	=""	="MLLT4"	Afadin	1	6	129.5	2215	0	0	0	0	433260	0	142830000	173180000	0	0	0	0	2461564.68382478	0	321537110.82596	360915731.449353	0	0	0	0	0	0	3	3
10137	KPTYDPVSEDQDPLSSDFKR	Phospho (STY)	2403.0632	Q07912	="TNK2"	="TNK2"	="TNK2"	="TNK2"	Activated CDC42 kinase 1	1	19	170.14	729;2544	16878000	11800000	40486000	40247000	37386000	24861000	66224000	77887000	132626119.754833	92628934.7672502	238672404.645405	239131338.938237	212408385.887165	136805612.876599	149082641.093177	162320380.96429	2	1	4	3	2	1	3	3
9288	IVATKPLYVALAQR	Phospho (STY)	1621.8957	P11940;P11940-2;Q9H361	="PABPC1;PABPC3"	="PABPC1;PABPC3"	=""	="PABPC1;PABPC3"	Polyadenylate-binding protein 1;Polyadenylate-binding protein 3	1	22	136.24	1583	3236000	2875800	6857800	8974200	72385000	83763000	63934000	73274000	25428257.1114254	22574770.3901405	40427990.3318988	53321054.0387986	411255042.32714	460932728.023112	143927421.714954	152706659.580898	1	1	2	3	5	4	3	3
2484	DSAYQSITHYRPVSASR	Phospho (STY)	2016.9055	P50402	="EMD"	="EMD"	=""	="EMD"	Emerin	1	10	157.11	2115;2116	2298900	0	0	0	3806800	4035100	119800000	185150000	18064592.1735031	0	0	0	21628316.572922	22204429.7702573	269692262.668557	385861806.662707	1	0	0	0	1	1	2	5
6898	HIDRNYEPLKTQPK	Phospho (STY)	1817.8825	Q12929;Q12929-2	="EPS8"	="EPS8"	=""	="EPS8"	Epidermal growth factor receptor kinase substrate 8	1	4	174.47	2600	0	0	1337600	0	0	0	254810000	57097000	0	0	7885397.63013618	0	0	0	573625087.233515	118992987.172674	0	0	0	0	0	0	3	1
635	AKSPTPESSTIASYVTLR	2 Phospho (STY)	2066.9327	Q9HAU0-5;Q9HAU0-8;Q9HAU0;Q9HAU0-2;Q9HAU0-4;Q9HAU0-6	="PLEKHA5"	="PLEKHA5"	=""	="PLEKHA5"	Pleckstrin homology domain-containing family A member 5	2	8	137.04	500;501;866;867;3918	0	0	0	0	0	0	141280000	171610000	0	0	0	0	0	0	318047770.19878	357643773.380433	0	0	0	0	0	0	4	4
18467	SYIGSNHSSLGSMSPSNMEGYSK	Phospho (STY)	2499.0084	P78310-6;P78310-7;P78310-2;P78310	="CXADR"	="CXADR"	=""	="CXADR"	Coxsackievirus and adenovirus receptor	1	9	185.45	201;2372;2373	0	0	0	0	0	0	156310000	156190000	0	0	0	0	0	0	351883118.344927	325507726.614357	0	0	0	0	0	0	4	5
12764	LYPELSQYMGLSLNEEEIR	Phospho (STY)	2363.0756	O00560-2;O00560-3;O00560	="SDCBP"	="SDCBP"	=""	="SDCBP"	Syntenin-1	1	58	263.07	25;983;984	130640	274260	54464000	29594000	10218000	6070500	98940000	111500000	1026559.79883703	2152916.24146322	321075281.495019	175835536.67449	58053519.6863814	33404869.9958729	222732491.389208	232371544.385049	0	0	14	11	4	4	14	11
24675	YFSLKPEEK	Phospho (STY)	1219.5526	Q9Y5K6	="CD2AP"	="CD2AP"	=""	="CD2AP"	CD2-associated protein	1	17	193.52	4421	0	377380	4023400	2772200	63884000	68323000	77871000	91972000	0	2962398.93241228	23718681.8369392	16471287.2463682	362956650.19033	375969184.206906	175302221.922064	191674221.346921	0	0	1	1	4	3	5	3
12993	MHLPSPTDSNFYR	Phospho (STY)	1643.6803	P00533	="EGFR"	="EGFR"	="EGFR"	="EGFR"	Epidermal growth factor receptor	1	17	160.38	86;87;1381	0	0	615550	2090400	0	0	154500000	151040000	0	0	3628780.28650593	12420308.3687353	0	0	347808468.96738	314774870.528411	0	0	1	1	0	0	8	9
23776	VQPNEAVYTK	Phospho (STY)	1227.5537	P11413;P11413-2;P11413-3	="G6PD"	="G6PD"	=""	="G6PD"	Glucose-6-phosphate 1-dehydrogenase	1	8	89.827	653;1577	2209500	2013100	109090000	90022000	47647000	57063000	0	0	17362093.3521924	15802653.2694874	643105582.738902	534874186.744304	270706209.874439	314007428.807264	0	0	0	0	3	2	1	2	0	0
16874	SHYADVDPENQNFLLESNLGK	Phospho (STY)	2469.0849	Q96QD8	="SLC38A2"	="SLC38A2"	=""	="SLC38A2"	Sodium-coupled neutral amino acid transporter 2	1	13	251.13	3669	0	3081800	6801900	4835000	4547500	5229800	138060000	144840000	0	24191851.7937044	40098449.566704	28727607.6171237	25836600.1931708	28778649.0576421	310798946.444249	301853762.230767	0	1	1	1	2	2	3	3
6343	HAQDYVLTYNYEGR	Phospho (STY)	1807.7567	Q02487	="DSC2"	="DSC2"	=""	="DSC2"	Desmocollin-2	1	5	64.52	2451;2452	0	0	0	0	0	0	133250000	174080000	0	0	0	0	0	0	299970734.562481	362791376.202236	0	0	0	0	0	0	2	3
1181	ASSESSYLSILPK	Phospho (STY)	1460.68	Q86SQ0-2;Q86SQ0-3;Q86SQ0	="PHLDB2"	="PHLDB2"	=""	="PHLDB2"	Pleckstrin homology-like domain family B member 2	1	12	127.71	3161	0	0	0	0	0	0	147010000	159570000	0	0	0	0	0	0	330947074.581842	332551814.686299	0	0	0	0	0	0	6	6
21829	TTEDEVHICHNQDGYSYPSR	Phospho (STY)	2486.9798	P01130-3;P01130-6;P01130-4;P01130;P01130-2	="LDLR"	="LDLR"	=""	="LDLR"	Low-density lipoprotein receptor	1	14	295.21	88;1389	0	447480	5463800	8439300	345980	0	142410000	149380000	0	3512677.60420755	32210104.3447503	50142895.3388194	1965683.76796773	0	320591612.075369	311315347.984203	0	0	1	2	0	0	5	6
24992	YLCEGTESPYQTGQLHPAIR	Phospho (STY)	2399.0617	Q15262;Q15262-2;Q15262-3;Q15262-4	="PTPRK"	="PTPRK"	=""	="PTPRK"	Receptor-type tyrosine-protein phosphatase kappa	1	8	179.46	274;2821;2822	0	0	3642100	3271300	0	0	132990000	166300000	0	0	21470848.3169251	19436736.876504	0	0	299385425.812116	346577469.338419	0	0	1	1	0	0	3	3
25501	YVSLITSYQPFSLEK	Phospho (STY)	1853.8852	P15260	="IFNGR1"	="IFNGR1"	=""	="IFNGR1"	Interferon gamma receptor 1	1	24	219.84	120;1634;1635	0	0	20478000	17132000	5842400	3762500	116200000	141610000	0	0	120721570.47692	101791390.630106	33193568.5472416	20704360.9850048	261587987.663492	295122281.61764	0	0	5	4	2	1	7	5
25381	YSSSEVNHLSPR	Phospho (STY)	1454.6191	Q96PD2;Q96PD2-2	="DCBLD2"	="DCBLD2"	=""	="DCBLD2"	Discoidin, CUB and LCCL domain-containing protein 2	1	11	159.99	3659	0	0	2284400	2433800	0	0	119490000	179680000	0	0	13466957.495726	14460651.792876	0	0	268994394.543121	374462054.664625	0	0	1	2	0	0	4	4
25456	YVDSEGHLYTVPIR	2 Phospho (STY)	1807.7583	Q03135	="CAV1"	="CAV1"	=""	="CAV1"	Caveolin-1	2	4	234.83	723;2464;2465	0	0	0	0	0	0	131390000	171810000	0	0	0	0	0	0	295783525.809864	358060583.325518	0	0	0	0	0	0	2	2
206	ADYDTLSLR	Phospho (STY)	1132.4802	Q9Y446;Q9Y446-2	="PKP3"	="PKP3"	=""	="PKP3"	Plakophilin-3	1	10	135.55	572;4355	0	0	2839700	0	7519000	5970400	124520000	161820000	0	0	16740552.968225	0	42719163.6838816	32854037.6943184	280317867.675198	337240926.568508	0	0	1	0	3	2	2	2
1252	ATLGTNGHHGLVPKENDYESISDLQQGR	Phospho (STY)	3115.436	Q9NWQ8	="PAG1"	="PAG1"	=""	="PAG1"	Phosphoprotein associated with glycosphingolipid-enriched microdomains 1	1	3	215.59	4063	0	0	0	0	0	0	122890000	178610000	0	0	0	0	0	0	276648432.047905	372232121.458418	0	0	0	0	0	0	1	2
22709	TYVDPHTYEDPNQAVLK	Phospho (STY)	2068.9143	P29317	="EPHA2"	="EPHA2"	="EPHA2"	="EPHA2"	Ephrin type-A receptor 2	1	13	149.86	681;682;1833;1834	2356700	1497300	11821000	4716900	0	0	137190000	143830000	18518780.4494735	11753669.8327969	69686965.7489831	28025905.3504055	0	0	308840413.318025	299748872.008086	1	0	2	1	0	0	4	5
17347	SLTETELTKPNYLYLLPTEK	Phospho (STY)	2432.2128	Q99650	="OSMR"	="OSMR"	=""	="OSMR"	Oncostatin-M-specific receptor subunit beta	1	10	172.3	472;849;3738;3739	214070	137860	0	3387700	0	0	140430000	156690000	1682146.78610718	1082188.55483162	0	20128338.4332016	0	0	316134260.822584	326549751.47707	0	0	0	1	0	0	4	5
17918	SSGPYGGGGQYFAKPR	Phospho (STY)	1707.7406	P09651-2;P09651;P09651-3	="HNRNPA1"	="HNRNPA1"	=""	="HNRNPA1"	Heterogeneous nuclear ribonucleoprotein A1;Heterogeneous nuclear ribonucleoprotein A1, N-terminally processed	1	24	148.52	1534;1535	7272800	10422000	11969000	12468000	18143000	19720000	105490000	113940000	57149143.4857772	81811759.1647696	70559452.9269587	74079795.6091619	103079370.490313	108515614.252304	237477769.523423	237456625.71509	2	2	2	3	4	3	4	4
13633	NGQGWVPSNYITPVNSLEK	Phospho (STY)	2182.0096	P42684-4;P42684-7;P42684-10;P42684-5;P42684-8;P42684-2;P42684-6;P42684-3;P42684;P00519;P00519-2	="ABL2;ABL1"	="ABL2;ABL1"	="ABL1;ABL2"	="ABL2;ABL1"	Abelson tyrosine-protein kinase 2;Tyrosine-protein kinase ABL1	1	5	132.14	1366	0	0	0	0	160140000	139270000	0	0	0	0	0	0	909834668.484745	766377768.606411	0	0	0	0	0	0	3	2	0	0
18060	STFSTNYR	Phospho (STY)	1054.4121	P05783	="KRT18"	="KRT18"	=""	="KRT18"	Keratin, type I cytoskeletal 18	1	7	100.02	1436	0	0	5491600	5646900	16681000	16568000	53602000	198330000	0	0	32373990.4498025	33551587.8910312	94773024.2599852	91170724.9965608	120668152.450417	413329582.043828	0	0	2	1	1	2	1	1
16656	SGGKYVDSEGHLYTVPIR	Acetyl (Protein N-term);Phospho (STY)	2098.9725	Q03135	="CAV1"	="CAV1"	=""	="CAV1"	Caveolin-1	1	5	183.65	214;723;2464;2465	0	0	0	0	0	0	146950000	148560000	0	0	0	0	0	0	330812003.331757	309606427.209353	0	0	0	0	0	0	3	2
25441	YTYSEWHSFTQPR	Phospho (STY)	1780.7247	Q02487;Q14574-2;Q02487-2;Q14574	="DSC2;DSC3"	="DSC2;DSC3"	=""	="DSC2;DSC3"	Desmocollin-2;Desmocollin-3	1	10	190.1	2454;2455	0	0	0	0	1559900	1620600	142990000	148320000	0	0	0	0	8862564.62700982	8917870.4085844	321897300.826186	309106255.275251	0	0	0	0	1	1	4	4
12645	LVYENINGLSIPSASGVR	Phospho (STY)	1967.9718	Q8WU20	="FRS2"	="FRS2"	=""	="FRS2"	Fibroblast growth factor receptor substrate 2	1	13	229.4	3409	0	0	55465000	59865000	327430	225780	91263000	86892000	0	0	326976360.313624	355693532.57479	1860292.028862	1242426.74370615	205450124.940906	181087248.741755	0	0	4	3	0	0	3	3
21628	TSHYLTPQSNHLSLSK	Phospho (STY)	1891.8829	Q6R327;Q6R327-3	="RICTOR"	="RICTOR"	=""	="RICTOR"	Rapamycin-insensitive companion of mTOR	1	8	181.86	3073	0	0	467540	0	3258400	3689800	125110000	159020000	0	0	2756234.15669398	0	18512584.5122436	20304305.9568029	281646068.301028	331405587.337314	0	0	0	0	1	1	2	4
11822	LNFSHGTHEYHAETIK	Phospho (STY)	1962.8625	P14618;P14618-2	="PKM"	="PKM"	=""	="PKM"	Pyruvate kinase PKM	1	3	155.92	1617	3735300	2892300	0	0	0	0	134960000	148830000	29351720.8863744	22704293.9006201	0	0	0	0	303820265.189887	310169120.635219	0	0	0	0	0	0	2	1
10392	KYGLFKEENPYAR	Phospho (STY)	1693.7865	P53801	="PTTG1IP"	="PTTG1IP"	=""	="PTTG1IP"	Pituitary tumor-transforming gene 1 protein-interacting protein	1	8	99.161	2195;2196	0	0	1544500	1290200	1063600	0	125160000	159980000	0	0	9105111.12421152	7665844.74614539	6042838.47508664	0	281758627.676099	333406275.073723	0	0	1	1	0	0	3	3
8540	IHFPLATYAPVISAEKAYHEQLSVAEITNACFEPANQMVK	Phospho (STY)	4567.1957	Q71U36;Q71U36-2;Q13748;Q13748-2;Q6PEY2;P68366-2;P68366;P68363;P68363-2	="TUBA1A;TUBA3C;TUBA3E;TUBA4A;TUBA1B"	="TUBA1A;TUBA3C;TUBA3E;TUBA4A;TUBA1B"	=""	="TUBA1A;TUBA3C;TUBA3E;TUBA4A;TUBA1B"	Tubulin alpha-1A chain;Tubulin alpha-3C/D chain;Tubulin alpha-3E chain;Tubulin alpha-4A chain;Tubulin alpha-1B chain	1	15	155.9	199;200;719;2364;2365	0	0	0	0	0	0	150250000	136450000	0	0	0	0	0	0	338240922.0864	284368585.034439	0	0	0	0	0	0	8	7
17119	SLDNGGYYISPR	Phospho (STY)	1420.6024	P07948-2;P07948	="LYN"	="LYN"	="LYN"	="LYN"	Tyrosine-protein kinase Lyn	1	28	137.58	1488;1489	1044300	917790	73637000	73336000	44843000	42357000	21256000	29092000	8206034.88920321	7204568.64746055	434103637.328303	435732747.096046	254775296.858133	233082955.014445	47851241.529907	60629174.6121063	1	1	5	5	4	4	4	4
561	AIMTYVSSFYHAFSGAQK	Phospho (STY)	2086.9224	O43707;P12814-2;P12814;P12814-3;P12814-4	="ACTN4;ACTN1"	="ACTN4;ACTN1"	=""	="ACTN4;ACTN1"	Alpha-actinin-4;Alpha-actinin-1	1	26	204.07	1124	5131700	4677500	15524000	15644000	73563000	72805000	50425000	47393000	40324532.4532453	36717952.7435434	91516830.7492778	92950298.565105	417947843.872507	400632824.322465	113516129.758447	98769368.6371357	1	1	3	3	6	6	3	3
25095	YLVIQGDER	Phospho (STY)	1171.5275	P00533	="EGFR"	="EGFR"	="EGFR"	="EGFR"	Epidermal growth factor receptor	1	13	143.04	1383	0	0	0	0	0	0	123330000	160530000	0	0	0	0	0	0	277638954.548524	334552502.422708	0	0	0	0	0	0	6	8
20360	TLEPVKPPTVPNDYMTSPAR	Phospho (STY)	2292.0861	Q8IZP0-3;Q8IZP0-5;Q8IZP0-9;Q8IZP0-10;Q8IZP0-8;Q8IZP0-7;Q8IZP0-2;Q8IZP0-4;Q8IZP0-6;Q8IZP0-12;Q8IZP0;Q8IZP0-11	="ABI1"	="ABI1"	=""	="ABI1"	Abl interactor 1	1	23	184.78	356;802;803;3271	3583000	2842700	7056200	7054000	95472000	87177000	37543000	40993000	28154958.3529782	22314938.3782086	41597594.7650769	41912004.9909391	542423725.924663	479719356.170037	84516332.3653226	85431450.3944065	1	1	2	1	5	5	4	5
17827	SRDPGYDHLWDETLSSSHQK	Phospho (STY)	2437.0336	Q494U1-3;Q494U1-2;Q494U1	="PLEKHN1"	="PLEKHN1"	=""	="PLEKHN1"	Pleckstrin homology domain-containing family N member 1	1	6	110.75	2915	0	0	0	0	0	0	121510000	155170000	0	0	0	0	0	0	273541793.295963	323381995.894422	0	0	0	0	0	0	3	3
17068	SKQPLYSSIVTVEASKPNGQR	Phospho (STY)	2368.1788	O60245;O60245-2	="PCDH7"	="PCDH7"	=""	="PCDH7"	Protocadherin-7	1	14	208.69	1138	0	0	18975000	22962000	0	0	104470000	126700000	0	0	111861109.47356	136430884.406286	0	0	235181558.271988	264049100.211531	0	0	3	3	0	0	4	4
10305	KTYITDPVSAPCAPPLQPK	Phospho (STY)	2162.0483	Q93052	="LPP"	="LPP"	=""	="LPP"	Lipoma-preferred partner	1	8	111.77	825;3525	1293900	0	4808200	0	0	0	131130000	134800000	10167373.8802452	0	28345221.9536639	0	0	0	295198217.059499	280929902.987485	0	0	1	0	0	0	3	4
14623	PYQYPALTPEQK	Phospho (STY)	1513.6854	P04075	="ALDOA"	="ALDOA"	=""	="ALDOA"	Fructose-bisphosphate aldolase A	1	38	225.33	1401;1402	4515200	3481100	16333000	7187000	39605000	32230000	82553000	85696000	35480119.4405155	27326320.7473114	96286034.3099688	42702237.0101898	225015624.112266	177355894.896134	185842281.803651	178594725.270145	3	2	3	2	3	4	11	10
12880	MDTCSSNLNNSIYKK	Phospho (STY)	1853.7689	P25116	="F2R"	="F2R"	=""	="F2R"	Proteinase-activated receptor 1	1	4	71.031	141;1788	0	516080	4362900	4550000	0	0	116990000	143530000	0	4051181.41141377	25720096.6810116	27034253.2901578	0	0	263366425.789604	299123657.090458	0	0	1	1	0	0	1	1
22669	TYSLGSALRPSTSR	Phospho (STY)	1574.7454	P08670	="VIM"	="VIM"	=""	="VIM"	Vimentin	1	20	147.26	1514	22959000	23386000	24904000	25452000	10987000	7429800	63547000	90793000	180410183.87553	183577988.853128	146813653.245299	151225453.789252	62422589.6255894	40884853.4874123	143056212.15191	189217126.720644	2	2	3	3	2	2	3	3
9384	IWRDYVAPTANLDQK	Phospho (STY)	1868.8822	Q7KZF4	="SND1"	="SND1"	=""	="SND1"	Staphylococcal nuclease domain-containing protein 1	1	4	109.79	3118	0	0	0	0	400650	0	124840000	142540000	0	0	0	0	2276291.11982274	0	281038247.675649	297060447.862286	0	0	0	0	0	0	2	2
9375	IWHHTFYNELR	Phospho (STY)	1594.7082	P68133;P68032;P63261;Q9BYX7;P60709;Q6S8J3;A5A3E0;P0CG38;P0CG39	="ACTA1;ACTC1;ACTG1;POTEKP;ACTB;POTEE;POTEF;POTEI;POTEJ"	="ACTA1;ACTC1;ACTG1;POTEKP;ACTB;POTEE;POTEF;POTEI;POTEJ"	=""	="ACTA1;ACTC1;ACTG1;POTEKP;ACTB;POTEE;POTEF;POTEI;POTEJ"	Actin, alpha skeletal muscle;Actin, alpha cardiac muscle 1;Actin, cytoplasmic 2;Actin, cytoplasmic 2, N-terminally processed;Putative beta-actin-like protein 3;Actin, cytoplasmic 1;Actin, cytoplasmic 1, N-terminally processed;POTE ankyrin domain family member E;POTE ankyrin domain family member F;POTE ankyrin domain family member I;POTE ankyrin domain family member J	1	10	149.49	2262	1094500	1146000	1602600	2067800	6881500	9560800	120640000	124460000	8600502.9074336	8995996.54603972	9447621.29340329	12286028.341404	39097210.3857735	52611363.3237034	271583260.169739	259380828.826576	0	0	1	1	2	3	2	2
10986	LGGGQYGEVYEGVWK	Phospho (STY)	1720.7498	P00519;P00519-2	="ABL1"	="ABL1"	="ABL1"	="ABL1"	Tyrosine-protein kinase ABL1	1	22	233.4	1358;1359	0	0	0	0	139520000	127920000	0	0	0	0	0	0	792682233.963979	703920759.389187	0	0	0	0	0	0	12	10	0	0
3371	ERPISMINEASNYNVTSDYAVHPMSPVGR	Phospho (STY)	3313.4897	Q9HAU0-5;Q9HAU0-8;Q9HAU0;Q9HAU0-2;Q9HAU0-4;Q9HAU0-6;Q9HAU0-3	="PLEKHA5"	="PLEKHA5"	=""	="PLEKHA5"	Pleckstrin homology domain-containing family A member 5	1	8	192.55	502;503;504;3920;3921	0	0	0	0	0	0	121880000	143160000	0	0	0	0	0	0	274374732.671484	298352558.692051	0	0	0	0	0	0	4	4
13790	NKPTVYGVSPNYDK	Phospho (STY)	1660.7498	P00519;P00519-2	="ABL1"	="ABL1"	="ABL1"	="ABL1"	Tyrosine-protein kinase ABL1	1	7	222.45	1367	0	0	0	0	122470000	141860000	0	0	0	0	0	0	695812737.912618	780630072.912368	0	0	0	0	0	0	3	4	0	0
23157	VHFPASTDYSTQYGLK	Phospho (STY)	1892.8346	Q99569-2;Q99569	="PKP4"	="PKP4"	=""	="PKP4"	Plakophilin-4	1	8	123.42	464;842;3715;3716	0	0	2021300	0	0	474660	114870000	1.46e+08	0	0	11915934.6813653	0	0	2611968.63392489	258593908.286621	304271259.912262	0	0	1	0	0	0	4	4
17892	SSFSHYSGLKHEDKR	Phospho (STY)	1856.8207	Q8NC51-3;Q8NC51	="SERBP1"	="SERBP1"	=""	="SERBP1"	Plasminogen activator inhibitor 1 RNA-binding protein	1	6	96.208	368;3334	0	0	0	0	0	1270800	183310000	78565000	0	0	0	0	0	6992983.90425093	412665180.882915	163733366.678129	0	0	0	0	0	0	4	2
17348	SLTETELTKPNYLYLLPTEK	2 Phospho (STY)	2512.1791	Q99650	="OSMR"	="OSMR"	=""	="OSMR"	Oncostatin-M-specific receptor subunit beta	2	8	296.75	472;849;3738;3739	0	0	0	0	0	0	131420000	130930000	0	0	0	0	0	0	295851061.434907	272864630.550085	0	0	0	0	0	0	4	4
954	APGDQGEKYIDLRH	Phospho (STY)	1677.7512	P43121	="MCAM"	="MCAM"	=""	="MCAM"	Cell surface glycoprotein MUC18	1	4	105.14	2024	0	0	0	0	0	0	105880000	156050000	0	0	0	0	0	0	238355732.648972	325215959.652798	0	0	0	0	0	0	2	2
24509	YATLPNIMK	Phospho (STY)	1129.5243	P38117;P38117-2	="ETFB"	="ETFB"	=""	="ETFB"	Electron transfer flavoprotein subunit beta	1	9	122.52	1960	244220	292370	1137900	936730	5546600	4030400	6929800	241740000	1919063.33490492	2295078.10660177	6708129.45823262	5565669.46911856	31512982.2169195	22178566.5153391	15600279.1472502	503798180.62459	0	0	1	1	1	1	2	3
12595	LVQSPNSYFMDVK	Phospho (STY)	1606.7102	Q71UM5;P42677	="RPS27L;RPS27"	="RPS27L;RPS27"	=""	="RPS27L;RPS27"	40S ribosomal protein S27-like;40S ribosomal protein S27	1	13	138.02	160;2010	6791800	5805100	9059200	7535200	6996000	6823400	88857000	128210000	53369479.8051234	45569510.9506241	53405647.5859223	44771100.0861531	39747741.6055906	37547943.320952	200033767.812521	267196015.296925	1	1	1	2	2	2	2	3
24970	YKYGYEIPVDMLCK	Phospho (STY)	1857.8082	P60900;P60900-2;P60900-3	="PSMA6"	="PSMA6"	=""	="PSMA6"	Proteasome subunit alpha type-6	1	20	88.768	2271;2272;2273	6429900	6978400	5768100	966040	15142000	15628000	99053000	109960000	50525695.4266855	54779810.0321846	34004008.7248718	5739817.59306022	86029202.8861996	85998074.0129317	222986875.576867	229162107.807892	2	1	1	0	4	3	4	5
10987	LGGGQYGEVYEGVWKK	Phospho (STY)	1848.8448	P00519;P00519-2	="ABL1"	="ABL1"	="ABL1"	="ABL1"	Tyrosine-protein kinase ABL1	1	13	130.29	1358;1359	0	0	1137600	1122400	125790000	131010000	0	0	0	0	6706360.90314213	6668845.25118089	714675302.539628	720924473.792819	0	0	0	0	0	0	6	7	0	0
2307	DLPHSVIDNDNYLNFSSLSSGALPYK	Phospho (STY)	2945.3484	Q86SQ0-2;Q86SQ0-3;Q86SQ0	="PHLDB2"	="PHLDB2"	=""	="PHLDB2"	Pleckstrin homology-like domain family B member 2	1	7	173.89	3162	0	0	0	0	0	0	108430000	148480000	0	0	0	0	0	0	244096260.77756	309439703.231319	0	0	0	0	0	0	3	4
21722	TSSESIYSRPGSSIPGSPGHTIYAK	Phospho (STY)	2658.2327	O14639-3;O14639-5;O14639-2;O14639-6;O14639	="ABLIM1"	="ABLIM1"	=""	="ABLIM1"	Actin-binding LIM protein 1	1	8	144.27	31;32;1009;1011	0	0	603080	3387400	0	0	137180000	114360000	0	0	3555267.34657785	20126555.9549627	0	0	308817901.443011	238331926.599769	0	0	0	0	0	0	4	4
10350	KVSSTHYYLLPERPPYLDK	Phospho (STY)	2385.177	Q9UJM3	="ERRFI1"	="ERRFI1"	=""	="ERRFI1"	ERBB receptor feedback inhibitor 1	1	13	173.56	550;887;4198;4199	0	0	0	0	0	0	114820000	139780000	0	0	0	0	0	0	258481348.911551	291308470.620109	0	0	0	0	0	0	7	6
24641	YFEITDESPYVHYLNTFSSK	Phospho (STY)	2519.0934	Q9ULV4;Q9ULV4-2;Q9ULV4-3	="CORO1C"	="CORO1C"	=""	="CORO1C"	Coronin-1C	1	10	167.53	4249	3252800	3590200	13109000	11408000	30787000	0	104250000	86428000	25560270.3127456	28182745.8984222	77279962.2708247	67781705.8316746	174916197.943299	0	234686297.021679	180120249.669157	1	0	3	1	1	0	3	2
7665	HSAIIVPSYRPTPDYETVMR	Phospho (STY)	2411.1345	Q15678	="PTPN14"	="PTPN14"	=""	="PTPN14"	Tyrosine-protein phosphatase non-receptor type 14	1	6	150.68	2853;2854	0	0	0	0	0	0	111990000	139450000	0	0	0	0	0	0	252110488.282569	290620734.210718	0	0	0	0	0	0	2	4
22813	VAQQPLSLVGCEVVPDPSPDHLYSFR	Phospho (STY)	2989.4045	Q8N4X5-2;Q8N4X5;Q8N4X5-4	="AFAP1L2"	="AFAP1L2"	=""	="AFAP1L2"	Actin filament-associated protein 1-like 2	1	9	133.58	365;3319	0	474160	5266600	11691000	0	0	109770000	123270000	0	3722113.19569825	31047574.1319342	69463176.9703812	0	0	247112852.029445	256900809.653318	0	0	1	2	0	0	4	2
5865	GSIDREDGSLQGPIGNQHIYQPVGKPDPAAPPK	Phospho (STY)	3517.6991	Q05397-7;Q05397;Q05397-6	="PTK2"	="PTK2"	="PTK2"	="PTK2"	Focal adhesion kinase 1	1	11	156.86	2483	21149000	18698000	81531000	86487000	0	1630900	17693000	21408000	166187333.019016	146777612.057461	480640216.942758	513870651.495796	0	8974549.45659651	39830260.4623939	44615336.5219294	2	2	2	3	0	0	1	1
14677	QANGGAYQKPTKQEEFYA	Phospho (STY)	2108.9204	P18827	="SDC1"	="SDC1"	=""	="SDC1"	Syndecan-1	1	2	66.068	1703	0	0	0	0	0	0	122650000	125760000	0	0	0	0	0	0	276108147.047567	262090093.46963	0	0	0	0	0	0	1	1
3523	EVPIYANR	Phospho (STY)	1040.4692	Q13443	="ADAM9"	="ADAM9"	=""	="ADAM9"	Disintegrin and metalloproteinase domain-containing protein 9	1	8	79.469	2666	754930	0	20912000	22114000	0	3801300	84478000	115250000	5932186.07575043	0	123280080.174497	131392412.584296	0	20917870.4085844	190175817.74386	240186730.855398	0	0	2	2	0	1	1	2
3381	ESDRVYLDLTPVK	Phospho (STY)	1613.7702	Q8N4X5-2;Q8N4X5;Q8N4X5-4;Q8N4X5-3	="AFAP1L2"	="AFAP1L2"	=""	="AFAP1L2"	Actin filament-associated protein 1-like 2	1	7	161.21	3313	0	0	0	0	0	0	111650000	132990000	0	0	0	0	0	0	251345084.53209	277157772.984464	0	0	0	0	0	0	4	3
11326	LIYLVPEK	Phospho (STY)	1053.5511	Q9NZM3-4;Q9NZM3-3;Q9NZM3-2;Q9NZM3	="ITSN2"	="ITSN2"	=""	="ITSN2"	Intersectin-2	1	16	101.43	4093	3565300	3798000	0	8816700	86307000	74584000	30432000	35593000	28015873.015873	29813957.1394929	0	52385252.9633701	490352820.862451	410422341.449993	68508138.0428175	74177581.8771036	1	1	0	2	4	4	2	2
17686	SPSSCNDLYATVK	Phospho (STY)	1520.6218	Q9NWQ8	="PAG1"	="PAG1"	=""	="PAG1"	Phosphoprotein associated with glycosphingolipid-enriched microdomains 1	1	9	309.26	535;536;537;4068	3306300	2649200	0	2506100	0	0	105670000	128940000	25980669.495521	20795980.8462203	0	14890229.0484537	0	0	237882983.273677	268717371.596486	1	1	0	1	0	0	3	3
13056	MKGDYDVTVPKVEGEIK	Phospho (STY)	1986.9373	Q09666	="AHNAK"	="AHNAK"	=""	="AHNAK"	Neuroblast differentiation-associated protein AHNAK	1	10	121.44	2574	0	0	671530	699270	0	1471500	112110000	127160000	0	0	3958792.66639156	4154778.52707882	0	8097399.9174577	252380630.782738	265007763.085227	0	0	0	0	0	0	5	6
7974	HVSPVTPPREVPIYANR	2 Phospho (STY)	2090.9704	Q13443	="ADAM9"	="ADAM9"	=""	="ADAM9"	Disintegrin and metalloproteinase domain-containing protein 9	2	8	94.632	244;745;2666	0	0	6741400	5693400	0	0	104150000	125110000	0	0	39741790.9567883	33827872.0180624	0	0	234461178.271538	260735461.148103	0	0	1	1	0	0	4	2
24458	YAGKDGYNYTLSK	Phospho (STY)	1558.6705	P31949	="S100A11"	="S100A11"	=""	="S100A11"	Protein S100-A11;Protein S100-A11, N-terminally processed	1	5	83.692	1890;1891	0	0	0	0	0	0	103880000	137730000	0	0	0	0	0	0	233853357.646158	287036168.682985	0	0	0	0	0	0	2	3
10801	LFEDDEHEKEQYCIRK	Phospho (STY)	2217.9402	Q9Y2D5-5;Q9Y2D5-7;Q9Y2D5-6;Q9Y2D5-4;Q9Y2D5	="AKAP2"	="AKAP2"	=""	="AKAP2"	A-kinase anchor protein 2	1	3	151.56	4318	0	0	0	0	0	0	130810000	110580000	0	0	0	0	0	0	294477837.059048	230454218.637657	0	0	0	0	0	0	2	1
24106	VYAPASTLVDQPYANEGTVVVTER	Phospho (STY)	2658.2578	Q14126	="DSG2"	="DSG2"	=""	="DSG2"	Desmoglein-2	1	14	251.13	2722;2723	0	677690	0	2990300	0	0	117550000	119630000	0	5319805.32223879	0	17767148.9260569	0	0	264627090.790392	249314868.652766	0	0	0	1	0	0	6	7
20891	TMNNSAENHTANSSMAYPSLVAMASQR	Phospho (STY)	2962.2409	P78318	="IGBP1"	="IGBP1"	=""	="IGBP1"	Immunoglobulin-binding protein 1	1	8	172.05	2375	0	0	0	0	0	0	126690000	113670000	0	0	0	0	0	0	285202944.553252	236893932.289225	0	0	0	0	0	0	3	5
23333	VKPPEGYDVVAVYPNAK	Phospho (STY)	1924.9336	P50479	="PDLIM4"	="PDLIM4"	=""	="PDLIM4"	PDZ and LIM domain protein 4	1	6	64.454	2124	0	0	1703900	1988300	1334600	1201600	107400000	125930000	0	0	10044803.3956258	11813671.6080925	7582523.72024316	6612188.7467327	241777537.651111	262444381.922953	0	0	0	1	0	0	2	3
5508	GLPSDYGR	Phospho (STY)	943.38006	O15357;O15357-2	="INPPL1"	="INPPL1"	=""	="INPPL1"	Phosphatidylinositol 3,4,5-trisphosphate 5-phosphatase 2	1	5	53.968	1071	0	0	0	1211800	47449000	187060000	516320	1201800	0	0	0	7200023.76637652	269581273.791262	1029357545.74219	1162333.13072646	2504610.96001751	0	0	0	0	3	2	0	0
22764	VAEQEMQLEPITDERVYESIGQYGGETVK	Phospho (STY)	3377.5374	Q8N3R9-2;Q8N3R9	="MPP5"	="MPP5"	=""	="MPP5"	MAGUK p55 subfamily member 5	1	6	168.17	360;805;3302	0	0	0	0	0	0	120580000	116600000	0	0	0	0	0	0	271448188.919655	243000197.984724	0	0	0	0	0	0	3	3
5964	GTGLLSSDYR	Phospho (STY)	1147.4911	Q7Z2W4;Q7Z2W4-2;Q7Z2W4-3	="ZC3HAV1"	="ZC3HAV1"	=""	="ZC3HAV1"	Zinc finger CCCH-type antiviral protein 1	1	4	123.79	3130	0	0	0	0	0	0	106450000	128830000	0	0	0	0	0	0	239638909.524774	268488126.12669	0	0	0	0	0	0	2	2
14616	PVTAYDGFVQYIPFDDPR	Phospho (STY)	2178.9663	Q9P266	="KIAA1462"	="KIAA1462"	=""	="KIAA1462"	Junctional protein associated with coronary artery disease	1	11	287.01	881;4122;4123	0	0	0	148360	0	0	107030000	127920000	0	0	0	881494.905083034	0	0	240944598.27559	266591640.876551	0	0	0	0	0	0	6	6
23724	VPSEGAYDIILPR	Phospho (STY)	1508.7276	Q9NQ84;Q9NQ84-2	="GPRC5C"	="GPRC5C"	=""	="GPRC5C"	G-protein coupled receptor family C group 5 member C	1	17	176.25	4000	0	0	9504000	9484300	1594900	3525400	100420000	110350000	0	0	56027825.2667571	56351861.2043611	9061416.96494517	19399642.3166873	226064248.89129	229974887.200809	0	0	3	3	1	1	5	4
6153	GWQDVTATSAYKK	Phospho (STY)	1533.6865	P55327-2;P55327-4;P55327;P55327-7;P55327-5;P55327-6;P55327-3	="TPD52"	="TPD52"	=""	="TPD52"	Tumor protein D52	1	4	134.56	2225	0	0	0	0	0	0	116940000	117060000	0	0	0	0	0	0	263253866.414533	243958860.85842	0	0	0	0	0	0	3	2
9063	IQNTGDYYDLYGGEK	Phospho (STY)	1814.74	Q06124-2;Q06124;Q06124-3	="PTPN11"	="PTPN11"	=""	="PTPN11"	Tyrosine-protein phosphatase non-receptor type 11	1	26	174.21	2498;2499	19883000	14442000	19914000	21666000	15182000	16811000	53312000	72349000	156239195.348106	113368396.263443	117396686.906797	128730578.414189	86256462.7009829	92507910.3040309	120015308.075009	150778913.584878	3	4	4	4	4	3	2	2
10286	KTPQGPPEIYSDTQFPSLQSTAK	Phospho (STY)	2599.2207	Q9UKY7;Q9UKY7-2;Q9UKY7-3	="CDV3"	="CDV3"	=""	="CDV3"	Protein CDV3 homolog	1	17	202.99	4222	0	2132200	11810000	12158000	36230000	35686000	63078000	72441000	0	16737577.5178585	69622118.7289984	72237901.4289534	205840577.239929	196373641.491264	142000405.21375	150970646.159617	0	1	2	2	3	2	3	4
1466	AYSQEEITQGFEETGDTLYAPYSTHFQLQNQPPQK	2 Phospho (STY)	4204.798	Q8NFJ5	="GPRC5A"	="GPRC5A"	=""	="GPRC5A"	Retinoic acid-induced protein 3	2	9	167.04	373;374;807;3356;3357;3358	0	0	0	0	0	0	113510000	119210000	0	0	0	0	0	0	255532293.284707	248439567.768087	0	0	0	0	0	0	5	4
13220	MQQNGYENPTYK	Phospho (STY)	1551.6065	P05067-7;P05067-11;P05067-8;P05067-9;P05067;P05067-10;P05067-3;P05067-4;P05067-5;P05067-6	="APP"	="APP"	=""	="APP"	Amyloid beta A4 protein;N-APP;Soluble APP-alpha;Soluble APP-beta;C99;Beta-amyloid protein 42;Beta-amyloid protein 40;C83;P3(42);P3(40);C80;Gamma-secretase C-terminal fragment 59;Gamma-secretase C-terminal fragment 57;Gamma-secretase C-terminal fragment 50;C31	1	11	205.02	639;1422;1423	334770	198260	6811400	5345800	0	0	89406000	129540000	2630598.77416313	1556323.10228432	40154453.8112362	31762573.898577	0	0	201269669.750793	269967801.431742	0	0	1	1	0	0	3	6
10459	LAFATHGTAFDKRPYHR	Phospho (STY)	2066.984	Q8TDM6-2;Q8TDM6-4;Q8TDM6	="DLG5"	="DLG5"	=""	="DLG5"	Disks large homolog 5	1	10	91.657	3380	0	0	0	0	0	0	97999000	133370000	0	0	0	0	0	0	220614123.950384	277949711.880126	0	0	0	0	0	0	5	5
14395	NYGSYSTQASAAAATAELLK	Phospho (STY)	2095.9463	O14828;O14828-2	="SCAMP3"	="SCAMP3"	=""	="SCAMP3"	Secretory carrier-associated membrane protein 3	1	14	188.27	34;35;1023;1024	595610	717130	2435900	6098600	3444600	9453600	96196000	111910000	4680260.88323118	5629405.76183374	14360077.816424	36235405.9594189	19570478.9500596	52021460.9987619	216555232.885347	233226004.772474	0	0	1	2	1	2	5	6
23951	VTPPEGYEVVTVFPK	Phospho (STY)	1740.8376	O00151	="PDLIM1"	="PDLIM1"	=""	="PDLIM1"	PDZ and LIM domain protein 1	1	16	175.15	602;951	695440	773620	1217700	1065400	4747500	2177600	111240000	108340000	5464717.90036147	6072847.16225763	7178565.11230325	6330174.38578771	26972899.2670871	11982941.2573944	250422097.656514	225785947.252702	0	0	1	0	2	1	6	7
25498	YVSAMTTPAR	Phospho (STY)	1175.5046	Q02297-11;Q02297-7;Q02297;Q02297-6;Q02297-2	="NRG1"	="NRG1"	=""	="NRG1"	Pro-neuregulin-1, membrane-bound isoform;Neuregulin-1	1	6	164.97	2450	0	0	0	0	0	0	96361000	133880000	0	0	0	0	0	0	216926678.823079	279012577.240093	0	0	0	0	0	0	3	3
13406	NAIKVPIVINPNAYDNLAIYK	Phospho (STY)	2422.2661	Q9H792	="PEAK1"	="PEAK1"	="PEAK1"	="PEAK1"	Pseudopodium-enriched atypical kinase 1	1	20	121.44	3904;3905	5245600	4317800	13976000	0	2533000	11362000	98937000	92345000	41219550.5264812	33894340.2150875	82391086.4823439	0	14391227.7711494	62523043.0595681	222725737.826703	192451571.894506	1	1	2	0	2	3	6	5
1416	AYALCVLYR	Phospho (STY)	1207.5461	Q92835-2;Q92835	="INPP5D"	="INPP5D"	=""	="INPP5D"	Phosphatidylinositol 3,4,5-trisphosphate 5-phosphatase 1	1	14	172.15	3497	0	0	124670000	103570000	0	0	0	0	0	0	734952543.771739	615370904.013547	0	0	0	0	0	0	8	7	0	0	0	0
21749	TSTIMTDYNPNYCFAGK	Phospho (STY)	2061.8213	Q9UM73	="ALK"	="ALK"	="ALK"	="ALK"	ALK tyrosine kinase receptor	1	9	219.52	4261;4262	0	0	104700000	123090000	0	0	0	0	0	0	617225726.581383	731350821.425388	0	0	0	0	0	0	4	5	0	0	0	0
8018	HWGAGWDGGHHYPEMDAR	Phospho (STY)	2157.8265	Q00587-2;Q00587	="CDC42EP1"	="CDC42EP1"	=""	="CDC42EP1"	Cdc42 effector protein 1	1	6	174.52	2418	0	0	0	0	0	0	119610000	107530000	0	0	0	0	0	0	269264537.04329	224097866.975106	0	0	0	0	0	0	3	3
4338	FQDVGPQAPVGSVYQK	Phospho (STY)	1798.8291	Q9UJU6;Q9UJU6-2;Q9UJU6-3;Q9UJU6-5;Q9UJU6-4	="DBNL"	="DBNL"	=""	="DBNL"	Drebrin-like protein	1	10	223.15	4201	726040	0	13936000	15047000	14923000	13996000	80832000	87659000	5705170.51705171	0	82155279.1369451	89403166.8696711	84784955.4002613	77017471.4541203	181967988.11373	182685714.881157	0	0	2	2	2	1	2	2
22731	TYYSPVYR	Phospho (STY)	1127.4689	Q99569-2;Q99569	="PKP4"	="PKP4"	=""	="PKP4"	Plakophilin-4	1	12	118.32	467;847;3730;3731;3732	0	0	1071200	0	9693200	9357400	95120000	111090000	0	0	6314920.70978011	0	55071870.9164252	51492089.6959692	214132955.133833	231517083.997624	0	0	0	0	2	4	3	3
16354	SEDIYADPAAYVMR	Phospho (STY)	1679.6902	Q9Y2H5	="PLEKHA6"	="PLEKHA6"	=""	="PLEKHA6"	Pleckstrin homology domain-containing family A member 6	1	11	184.11	4325;4326	0	0	14085000	8463100	0	0	96175000	107250000	0	0	83033661.4985557	50284305.2791064	0	0	216507957.947817	223514333.051987	0	0	2	1	0	0	4	4
3096	EKLYDFVK	Phospho (STY)	1120.5206	Q92835-2;Q92835;Q92835-3	="INPP5D"	="INPP5D"	=""	="INPP5D"	Phosphatidylinositol 3,4,5-trisphosphate 5-phosphatase 1	1	11	123.6	3498	381960	0	91486000	106770000	16357000	10951000	0	0	3001414.427157	0	539326770.028886	634384005.228603	92932219.7602408	60261383.9592792	0	0	0	0	5	4	1	1	0	0
24763	YGMNPHQTPAQLYTLQPK	Phospho (STY)	2165.9969	P31939-2;P31939	="ATIC"	="ATIC"	=""	="ATIC"	Bifunctional purine biosynthesis protein PURH;Phosphoribosylaminoimidazolecarboxamide formyltransferase;IMP cyclohydrolase	1	15	225.13	1881	18419000	16873000	9679800	10967000	17645000	20936000	56170000	74234000	144735187.804495	132451526.807442	57064198.5497848	65161462.8204747	100249985.796262	115207043.60985	126449201.954031	154707347.317307	2	1	1	1	2	2	3	3
3654	FANYIDKVR	Phospho (STY)	1204.5642	P08670	="VIM"	="VIM"	=""	="VIM"	Vimentin	1	16	125.68	1511	4826900	8845400	20795000	20878000	30207000	32851000	48919000	57428000	37929435.8007229	69435591.4906978	122590343.689206	124048602.239981	171620930.628941	180773146.237447	110125841.381329	119682807.63179	2	2	3	3	1	1	2	2
14252	NTYNQTALDIVNQFTTSQASR	Phospho (STY)	2451.1067	Q8WXE0-2;Q8WXE0	="CASKIN2"	="CASKIN2"	=""	="CASKIN2"	Caskin-2	1	20	258.43	817;3449	6332800	6079500	35305000	29167000	34765000	35253000	39519000	36673000	49762690.5547698	47723526.1794489	208129458.232624	173298475.981106	197517186.523493	193990920.346678	88964678.8681028	76428355.5805642	3	1	4	3	1	3	2	3
16376	SEHSHSTTLPRDYSTLTSVSSHDSR	Phospho (STY)	2866.2519	P16144-4;P16144-2;P16144	="ITGB4"	="ITGB4"	=""	="ITGB4"	Integrin beta-4	1	3	78.758	121;123;663;1656	0	0	0	0	0	0	85391000	137500000	0	0	0	0	0	0	192231151.932644	286556837.246137	0	0	0	0	0	0	1	2
9108	ISAIFSTFIGEHYVHVNATYVNVK	2 Phospho (STY)	2868.3289	P08581;P08581-2	="MET"	="MET"	="MET"	="MET"	Hepatocyte growth factor receptor	2	48	220.52	647;1505;1506	0	0	0	0	0	0	119280000	103470000	0	0	0	0	0	0	268521645.167826	215636625.089875	0	0	0	0	0	0	25	23
604	AIYSSFKDDVDLK	Phospho (STY)	1579.7171	Q96J84-3;Q96J84;Q96J84-2	="KIRREL"	="KIRREL"	=""	="KIRREL"	Kin of IRRE-like protein 1	1	13	138.55	3603	152650	1226400	5156300	3755200	0	0	96742000	114620000	1199512.8084237	9627129.28801319	30397335.376997	22311874.2758682	0	0	217784381.261115	238873779.52838	0	0	3	2	0	0	4	4
13332	MVVESAYEVIK	Phospho (STY)	1346.6193	P07195	="LDHB"	="LDHB"	=""	="LDHB"	L-lactate dehydrogenase B chain	1	11	92.943	1452	0	0	47465000	54350000	13102000	13631000	42382000	50326000	0	0	279814891.233862	322925640.949467	74438952.3322538	75008942.0828175	95409828.684631	104881886.481812	0	0	2	3	1	1	2	2
10760	LEPQIASASEYAHR	Phospho (STY)	1650.7403	O60664-4;O60664-3;O60664	="PLIN3"	="PLIN3"	=""	="PLIN3"	Perilipin-3	1	11	134.61	52;1159	1657400	0	11320000	13156000	7457600	8429400	79242000	98928000	13023730.944523	0	66733478.747863	78167612.370399	42370319.8681893	46385472.5546843	178388599.986493	206170871.236988	0	0	3	2	1	1	2	3
15747	RLSTEHSSVSEYHPADGYAFSSNIYTR	2 Phospho (STY)	3233.3493	Q12929;Q12929-2	="EPS8"	="EPS8"	=""	="EPS8"	Epidermal growth factor receptor kinase substrate 8	2	4	230.34	234;235;236;237;739;740;2601;2602;2603	0	0	0	0	0	0	104590000	114020000	0	0	0	0	0	0	235451700.772157	237623349.693124	0	0	0	0	0	0	2	2
1398	AVYIGVHVPFSK	Phospho (STY)	1395.6952	Q9Y6M7-6;Q9Y6M7-13;Q9Y6M7-8;Q9Y6M7-7;Q9Y6M7-2;Q9Y6M7-9;Q9Y6M7-12;Q9Y6M7;Q9Y6M7-11;Q9Y6M7-14;Q9Y6M7-10	="SLC4A7"	="SLC4A7"	=""	="SLC4A7"	Sodium bicarbonate cotransporter 3	1	2	126.12	4436	0	0	0	0	0	0	100130000	118040000	0	0	0	0	0	0	225411404.515882	246001229.589338	0	0	0	0	0	0	1	1
23364	VLAPASTLQSSYQIPTENSMTAR	Phospho (STY)	2544.1931	Q14126	="DSG2"	="DSG2"	=""	="DSG2"	Desmoglein-2	1	5	147.41	258;2721	0	0	0	0	0	0	97775000	119720000	0	0	0	0	0	0	220109857.950068	249502433.128055	0	0	0	0	0	0	2	3
615	AKHDELTYF	Phospho (STY)	1202.5009	P04080	="CSTB"	="CSTB"	=""	="CSTB"	Cystatin-B	1	5	79.489	1404	0	0	0	0	0	0	75052000	141570000	0	0	0	0	0	0	168956124.355597	295038919.628623	0	0	0	0	0	0	2	3
5355	GIVVYTGDR	Phospho (STY)	1058.4798	P05023-4;P05023;P05023-3;P05023-2	="ATP1A1"	="ATP1A1"	=""	="ATP1A1"	Sodium/potassium-transporting ATPase subunit alpha-1	1	9	83.998	1420	54126000	39875000	34766000	38047000	0	0	23908000	25691000	425318246.110325	313015150.325771	204951954.253375	226059831.852886	0	0	53821390.7836383	53541321.4959309	2	3	1	1	0	0	1	1
14980	QKPATETSMNTASHSLCEQTMVNSENTYSSGSSFPVPK	Phospho (STY)	4211.8123	Q14126	="DSG2"	="DSG2"	=""	="DSG2"	Desmoglein-2	1	3	94.352	2719	425030	524410	0	0	994520	0	100880000	111870000	3339855.41411284	4116571.15943167	0	0	5650360.77495596	0	227099795.141937	233142642.783457	0	0	0	0	0	0	1	2
7966	HVSISYDIPPTPGNTYQIPR	Phospho (STY)	2334.1046	Q13480;Q13480-2	="GAB1"	="GAB1"	=""	="GAB1"	GRB2-associated-binding protein 1	1	50	190.24	248;249;748;2675;2676	0	0	5249100	5417100	16576000	20334000	71256000	95710000	0	0	30944408.4183222	32186209.560025	94176467.2461791	111894345.852249	160410616.600256	199464399.220566	0	0	5	5	9	9	12	11
16582	SFTPDHVVYAR	Phospho (STY)	1370.602	Q6NZI2;Q6NZI2-2;Q6NZI2-3	="PTRF"	="PTRF"	=""	="PTRF"	Polymerase I and transcript release factor	1	15	78.342	3056	0	1156300	19415000	21842000	12801000	24735000	54394000	79774000	0	9076850.61621791	114454990.272947	129776298.981017	72728822.2260098	136112257.531985	122451092.951532	166252982.79617	0	0	2	3	4	3	2	2
10660	LDISNKTYETVASLGAATPQGESEDCPPPLPVK	Phospho (STY)	3563.6743	Q8TDY4-3;Q8TDY4;Q8TDY4-2	="ASAP3"	="ASAP3"	=""	="ASAP3"	Arf-GAP with SH3 domain, ANK repeat and PH domain-containing protein 3	1	19	161.14	385;811;812;3383	0	0	14412000	12544000	5737700	3404500	93353000	84601000	0	0	84961386.5471909	74531356.7630195	32598715.9820465	18734351.3550695	210155106.818847	176312690.820803	0	0	2	4	1	1	5	6
4036	FKANGDYSGSYLTLSQPVPAK	Phospho (STY)	2322.0933	Q86SQ0-2;Q86SQ0-3;Q86SQ0	="PHLDB2"	="PHLDB2"	=""	="PHLDB2"	Pleckstrin homology-like domain family B member 2	1	6	184.6	340;341;3159;3160	0	0	0	0	0	0	96943000	1.17e+08	0	0	0	0	0	0	218236869.948898	243833817.874895	0	0	0	0	0	0	3	3
167	ADGGAEYATYQTK	Phospho (STY)	1453.5763	P15529-7;P15529-4;P15529-6;P15529-3;P15529-5;P15529-2;P15529-16	="CD46"	="CD46"	=""	="CD46"	Membrane cofactor protein	1	25	213.73	661;1642;1643	0	287700	54056000	48652000	6366200	6556700	21752000	75966000	0	2258419.02818118	318670046.571951	289070437.598408	36169535.8218283	36080341.1748521	48967830.5306048	158316921.441746	0	0	7	7	3	2	2	5
17043	SKGHYEVTGSDDETGKLQGSGVSLASK	2 Phospho (STY)	2896.2529	Q09666	="AHNAK"	="AHNAK"	=""	="AHNAK"	Neuroblast differentiation-associated protein AHNAK	2	2	94.059	228;2577	0	0	0	0	0	0	96796000	116420000	0	0	0	0	0	0	217905945.386191	242625069.034147	0	0	0	0	0	0	1	1
12163	LRSYEDMIGEEVPSDQYYWAPLAQHER	Phospho (STY)	3361.4751	O60716-13;O60716-11;O60716-10;O60716-9;O60716-5;O60716-3;O60716-2;O60716;O60716-16;O60716-15;O60716-14;O60716-12;O60716-8;O60716-7;O60716-6;O60716-4;O60716-21;O60716-19;O60716-18;O60716-17;O60716-24;O60716-23;O60716-22;O60716-20	="CTNND1"	="CTNND1"	=""	="CTNND1"	Catenin delta-1	1	10	86.449	56;57;1173;1174;1175	0	0	0	0	0	0	107850000	103470000	0	0	0	0	0	0	242790572.026744	215636625.089875	0	0	0	0	0	0	4	6
18531	SYSPYDMLESIR	Phospho (STY)	1539.6317	P07355;P07355-2;A6NMY6	="ANXA2;ANXA2P2"	="ANXA2;ANXA2P2"	=""	="ANXA2;ANXA2P2"	Annexin A2;Putative annexin A2-like protein	1	24	111.79	1460;1461	1231300	1170100	21844000	18920000	2980700	2872800	73908000	86621000	9675467.54675468	9185179.37043724	128774391.32229	112414960.934019	16934833.2481109	15808501.8572018	166380765.853988	180522471.266165	2	1	3	5	1	1	6	5
14353	NVYATTVGTPYK	Phospho (STY)	1392.6326	Q13439-3;Q13439-4;Q13439;Q13439-5	="GOLGA4"	="GOLGA4"	=""	="GOLGA4"	Golgin subfamily A member 4	1	5	179.8	2663	0	0	725990	956570	0	0	87741000	120020000	0	0	4279844.36715204	5683550.69665191	0	0	197521442.560951	250127648.045683	0	0	0	1	0	0	3	2
2889	EEYEMKDPTNGYYNVR	Phospho (STY)	2086.8343	Q96J84-3;Q96J84;Q96J84-2	="KIRREL"	="KIRREL"	=""	="KIRREL"	Kin of IRRE-like protein 1	1	6	145.49	3606;3607;3608	0	0	4406300	0	0	0	90515000	114280000	0	0	25975947.6507693	0	0	0	203766236.689854	238165202.621735	0	0	1	0	0	0	4	3
9548	KDLYANTVLSGGTTMYPGIADR	Phospho (STY)	2422.124	P63261;P60709	="ACTG1;ACTB"	="ACTG1;ACTB"	=""	="ACTG1;ACTB"	Actin, cytoplasmic 2;Actin, cytoplasmic 2, N-terminally processed;Actin, cytoplasmic 1;Actin, cytoplasmic 1, N-terminally processed	1	17	201.85	710;2258	0	1594300	15323000	10209000	50554000	38616000	42634000	48401000	0	12515111.0762226	90331898.8386488	60657734.4701583	287222316.913812	212496904.66364	95977127.9349856	100870090.760366	0	1	2	1	5	4	2	2
24119	VYENVGLMQQQK	Oxidation (M);Phospho (STY)	1531.6742	Q06124-2;Q06124	="PTPN11"	="PTPN11"	=""	="PTPN11"	Tyrosine-protein phosphatase non-receptor type 11	1	91	155.99	2496	942530	997180	38190000	35571000	27371000	34562000	29870000	37510000	7406333.49049191	7827772.98061072	225137063.019513	211348444.787737	155508209.760809	190188471.591691	67242970.6670268	78172705.2007461	0	0	16	21	15	17	12	10
15395	QYATLDVYNPFETR	Phospho (STY)	1795.7818	O14828	="SCAMP3"	="SCAMP3"	=""	="SCAMP3"	Secretory carrier-associated membrane protein 3	1	22	302.73	1025;1026	1111800	810040	7981900	3542800	5960500	5676800	95951000	82726000	8736445.07307874	6358740.87447994	47054766.2559689	21049879.6827189	33864553.1503892	31238409.6849636	216003691.947502	172405097.585628	2	1	4	2	2	3	4	4
7282	HLSYVVSP	Phospho (STY)	980.43685	Q9UJM3	="ERRFI1"	="ERRFI1"	=""	="ERRFI1"	ERBB receptor feedback inhibitor 1	1	9	128.57	4197	0	0	0	0	0	0	91417000	111050000	0	0	0	0	0	0	205796807.816123	231433722.008607	0	0	0	1	0	0	5	4
15545	RGDYDNLEGLSWVDYGER	Phospho (STY)	2222.927	Q9UP95-3;Q9UP95-2;Q9UP95;Q9UP95-4	="SLC12A4"	="SLC12A4"	=""	="SLC12A4"	Solute carrier family 12 member 4	1	5	180.32	4279	0	0	0	0	0	0	95117000	105940000	0	0	0	0	0	0	214126201.571329	220784227.911678	0	0	0	0	0	0	3	2
1865	CYEMASHLR	Phospho (STY)	1245.4672	P07737;CON__P02584	="PFN1"	="PFN1"	=""	="PFN1"	Profilin-1	1	14	168.74	1466	0	485350	8337700	1670100	36084000	35101000	53937000	64872000	0	3809953.68553262	49152272.5932913	9923056.35602032	205011078.915971	193154491.676985	121422300.263389	135196473.787865	0	1	2	1	4	2	3	3
6759	HGMNGFFQQQMIYDSPPSR	Phospho (STY)	2318.9602	Q13480;Q13480-2	="GAB1"	="GAB1"	=""	="GAB1"	GRB2-associated-binding protein 1	1	23	143.83	2674	0	150550	5547200	4631400	21088000	19846000	72700000	75350000	0	1181803.90925504	32701762.6599069	27517899.0523157	119811374.35373	109208969.596918	163661331.352288	157033146.810883	0	0	3	3	9	4	4	2
1002	APYTCGGDSDQYVLMSSPVGR	Phospho (STY)	2338.9599	Q9Y4H2	="IRS2"	="IRS2"	=""	="IRS2"	Insulin receptor substrate 2	1	16	229.51	580;4382	1299000	0	6752700	4011700	835410	436560	83104000	102860000	10207449.3163602	0	39808406.5318635	23835893.1701375	4746378.04670189	2402311.18448205	187082686.116926	214365354.757365	1	0	2	3	0	0	4	6
8344	IEIAQKHPDIYAVPIK	Phospho (STY)	1914.0016	Q9UDY2-6;Q9UDY2-3;Q9UDY2;Q9UDY2-7	="TJP2"	="TJP2"	=""	="TJP2"	Tight junction protein ZO-2	1	9	128.64	4142	0	711720	12735000	9253300	60725000	65699000	49110000	0	0	5586937.75021587	75075163.5913459	54979352.9603993	345008806.317823	361529784.014307	110555818.194097	0	0	0	2	1	3	2	1	0
12813	LYVSSESR	Phospho (STY)	1019.4325	P00519;P00519-2	="ABL1"	="ABL1"	="ABL1"	="ABL1"	Tyrosine-protein kinase ABL1	1	7	124.98	1361	0	0	1245700	1613000	25725000	169220000	0	0	0	0	7343630.25408242	9583791.33121417	146156468.382478	931187233.457147	0	0	0	0	1	1	1	4	0	0
15485	REEPEALYAAVNK	Phospho (STY)	1568.7236	Q9NZM3-4;Q9NZM3-3;Q9NZM3-2;Q9NZM3	="ITSN2"	="ITSN2"	=""	="ITSN2"	Intersectin-2	1	30	154.23	4092	8931500	8751800	9600500	10195000	26479000	30736000	53553000	48756000	70183089.7375452	68700839.9403407	56596710.4875317	60574552.1523425	150440315.891142	169134681.524281	120557844.262849	101609928.412892	3	3	3	4	4	5	4	4
12822	MAGFDGSAWDEEEEEPPDHQYYNDFPGKEPPLGGVVDMR	Phospho (STY)	4489.8457	P29353-2;P29353-7;P29353;P29353-6;P29353-5;P29353-3	="SHC1"	="SHC1"	=""	="SHC1"	SHC-transforming protein 1	1	11	229.31	1849;1850	0	0	0	0	0	3390900	93556000	99777000	0	0	0	0	0	18659513.0004127	210612097.881632	207940229.453875	0	0	0	0	0	0	6	5
15916	RPVSPYSGYNGQLLTSVYQPTEMALMHK	Phospho (STY)	3246.5243	Q9NQ84;Q9NQ84-2	="GPRC5C"	="GPRC5C"	=""	="GPRC5C"	G-protein coupled receptor family C group 5 member C	1	10	127.41	522;523;3996;3997;3998	0	0	2579300	3477100	1399700	0	102350000	86573000	0	0	15205447.1496787	20659516.9483973	7952389.0688029	0	230409040.769005	180422436.879344	0	0	1	1	0	0	4	6
25541	YYDSRPGGYGYGYGR	Phospho (STY)	1809.7148	P98179	="RBM3"	="RBM3"	=""	="RBM3"	Putative RNA-binding protein 3	1	11	130.72	2405;2406;2407;2409;2410	0	552200	1370700	1436700	3001500	4354800	84241000	101300000	0	4334720.15071827	8080528.20845369	8536288.28614717	17053008.3517982	23963681.3867107	189642286.306026	211114237.185699	0	0	0	0	1	1	4	5
15278	QTHLQDLSEATQDVKEENHYLTPR	Phospho (STY)	2931.34	Q5SXH7-4;Q5SXH7-2;Q5SXH7;Q5SXH7-5;Q5SXH7-3	="PLEKHS1"	="PLEKHS1"	=""	="PLEKHS1"	Pleckstrin homology domain-containing family S member 1	1	6	400.07	2971	0	0	0	0	0	0	101110000	94950000	0	0	0	0	0	0	227617568.267261	197880521.429241	0	0	0	0	0	0	3	3
16836	SHNSALYSQVQK	Phospho (STY)	1440.6399	Q99704-3;Q99704	="DOK1"	="DOK1"	=""	="DOK1"	Docking protein 1	1	9	200.76	3750	0	0	6448100	1431900	83291000	82760000	9823500	10691000	0	0	38012733.5966515	8507768.63432459	473217430.827794	455413399.367176	22114540.4200716	22280575.6145342	0	0	1	0	4	3	1	1
6689	HGETFTFRDPHLLDPTVEYVK	Phospho (STY)	2580.205	O75815	="BCAR3"	="BCAR3"	=""	="BCAR3"	Breast cancer anti-estrogen resistance protein 3	1	13	152.64	1261	0	0	7947500	11750000	0	0	85271000	88612000	0	0	46851971.9389259	69813731.0240338	0	0	191961009.432475	184671814.269489	0	0	3	4	0	0	4	2
21813	TTDGVYEGVAIGGDRYPGSTFMDHVLR	Phospho (STY)	2992.3426	P53396;P53396-2;P53396-3	="ACLY"	="ACLY"	=""	="ACLY"	ATP-citrate synthase	1	26	208.12	2187	2935900	732160	34062000	24952000	30404000	26149000	38108000	36201000	23070092.7235581	5747389.90501609	200801744.974356	148254656.724399	172740185.216749	143893245.28821	85788253.3036176	75444684.1101629	2	0	5	5	5	2	4	3
23923	VTGVTNYVMQYVTVPLRK	Phospho (STY)	2147.085	Q8IWC1-3;Q8IWC1-4;Q8IWC1	="MAP7D3"	="MAP7D3"	=""	="MAP7D3"	MAP7 domain-containing protein 3	1	10	259.22	3246;3247	0	0	0	0	0	0	101400000	92024000	0	0	0	0	0	0	228270412.642669	191782591.932644	0	0	0	0	0	0	5	5
12703	LYDAYELKHALK	Phospho (STY)	1542.7483	P08758	="ANXA5"	="ANXA5"	=""	="ANXA5"	Annexin A5	1	11	117.79	1517	9737100	7659400	6093900	6555600	3277700	2386800	75868000	81505000	76513437.0579915	60125598.5556166	35924659.5531451	38950714.4766941	18622237.3728765	13134131.2422617	170793093.356746	169860472.870883	2	1	1	1	1	1	2	2
23581	VLYYMEK	Phospho (STY)	1024.4341	Q86X29-6;Q86X29-5;Q86X29-3;Q86X29-4;Q86X29;Q86X29-2	="LSR"	="LSR"	=""	="LSR"	Lipolysis-stimulated lipoprotein receptor	1	5	84.244	3204	0	0	2444000	1904900	11480000	14554000	71048000	90449000	0	0	14407828.8038672	11318142.6576751	65223566.842793	80088045.1231256	159942369.599964	188500213.615097	0	0	1	1	1	1	1	1
3341	EQLIDYLMLK	Phospho (STY)	1344.64	Q96RT1-6;Q96RT1-9;Q96RT1-2;Q96RT1;Q96RT1-8;Q96RT1-4;Q96RT1-5;Q96RT1-3	="ERBB2IP"	="ERBIN"	=""	="ERBB2IP"	Protein LAP2	1	6	103.08	3680	0	0	174700	0	0	0	85641000	105890000	0	0	1029888.5810293	0	0	0	192793948.807996	220680025.425407	0	0	0	0	0	0	3	3
23478	VLLPEYGGTK	Phospho (STY)	1155.5577	P61604	="HSPE1"	="HSPE1"	=""	="HSPE1"	10 kDa heat shock protein, mitochondrial	1	4	79.201	2298	11177000	10444000	8285700	6976900	20159000	20166000	51409000	62538000	87828068.5211378	81984457.1787424	48845723.0442728	41453908.0835388	114533265.155389	110969872.059431	115731298.259832	130332301.728719	0	0	0	0	1	1	2	2
2507	DSNPYATLPR	Phospho (STY)	1212.5176	Q3V6T2-4;Q3V6T2-2;Q3V6T2-3;Q3V6T2	="CCDC88A"	="CCDC88A"	=""	="CCDC88A"	Girdin	1	11	92.611	2913	0	0	5485500	0	2737400	2312500	76303000	102410000	0	0	32338029.8296292	0	15552525.4246918	12725271.7017472	171772359.919858	213427532.380923	0	0	1	0	1	1	4	4
6225	GYISIPVIHEQNVTRPAAQPSFHQAQK	Phospho (STY)	3095.5342	O95817	="BAG3"	="BAG3"	=""	="BAG3"	BAG family molecular chaperone regulator 3	1	6	185.7	1334	0	0	0	0	0	0	77735000	111310000	0	0	0	0	0	0	174996060.421872	231975574.937218	0	0	0	0	0	0	3	3
14055	NPGFYVEANPMPTFK	Phospho (STY)	1790.7739	P19174;P19174-2	="PLCG1"	="PLCG1"	=""	="PLCG1"	1-phosphatidylinositol 4,5-bisphosphate phosphodiesterase gamma-1	1	17	244.56	1706	1367200	431630	498060	154090	6079900	5481600	82234000	92310000	10743360.0502907	3388256.53504985	2936155.16123327	915540.239446243	34542923.6975172	30164259.1828312	185124152.990702	192378630.154116	1	0	1	0	2	3	5	5
2859	EEDPTLTEEEISAMYSSVNKPGQLVNK	Phospho (STY)	3087.3995	Q9NWQ8	="PAG1"	="PAG1"	=""	="PAG1"	Phosphoprotein associated with glycosphingolipid-enriched microdomains 1	1	8	256.76	531;532;4065	450820	0	2084700	1469200	0	0	85353000	98806000	3542511.39399654	0	12289689.3238224	8729390.09536259	0	0	192145606.807591	205916617.170486	0	0	1	0	0	0	3	4
12009	LQDEANYHLYGSR	Phospho (STY)	1644.6934	Q13546-2;Q13546	="RIPK1"	="RIPK1"	="RIPK1"	="RIPK1"	Receptor-interacting serine/threonine-protein kinase 1	1	9	103.76	2684;2685	0	945240	3631000	4302900	6005200	6848500	80880000	85140000	0	7420048.6694403	21405411.7785769	25566085.3807076	34118515.9934094	37686064.1078553	182076045.113797	177435993.622808	0	0	1	1	2	1	3	3
24460	YAGSALQYEDVSTAVQNLQK	Phospho (STY)	2264.0362	Q9NP79-2;Q9NP79	="VTA1"	="VTA1"	=""	="VTA1"	Vacuolar protein sorting-associated protein VTA1 homolog	1	23	268.55	3979	17571000	15575000	7570900	5797200	20403000	18830000	45816000	55919000	138071664.309288	122262343.983044	44631845.7819961	34444609.4887258	115919550.025567	103618104.278443	103140406.564463	116537976.596122	3	3	4	2	3	3	2	3
22932	VDYVVVDQQK	Phospho (STY)	1271.5799	Q13480;Q13480-2	="GAB1"	="GAB1"	=""	="GAB1"	GRB2-associated-binding protein 1	1	12	207.88	2678	0	0	38531000	33226000	20040000	22573000	33716000	38884000	0	0	227147320.639038	197415406.553578	113857167.206409	124215160.269638	75901037.7974381	81036189.5234821	0	0	2	2	2	2	2	2
10246	KSLTETELTKPNYLYLLPTEK	Phospho (STY)	2560.3077	Q99650	="OSMR"	="OSMR"	=""	="OSMR"	Oncostatin-M-specific receptor subunit beta	1	9	280.21	472;849;3738;3739	0	0	0	0	0	0	102290000	84237000	0	0	0	0	0	0	230273969.518921	175554096.720748	0	0	0	0	0	0	4	5
4081	FKYFESDHLGSGSHFSNR	Phospho (STY)	2193.9269	Q9BZF9-2;Q9BZF9	="UACA"	="UACA"	=""	="UACA"	Uveal autoantigen with coiled-coil domains and ankyrin repeats	1	6	178.43	3816	0	0	0	0	0	0	79180000	107250000	0	0	0	0	0	0	178249026.361405	223514333.051987	0	0	0	0	0	0	3	3
25561	YYKETSGLMLDVGPYMK	Phospho (STY)	2073.9193	Q9H008-2;Q9H008	="LHPP"	="LHPP"	=""	="LHPP"	Phospholysine phosphohistidine inorganic pyrophosphate phosphatase	1	14	161.86	490;858;3853;3854	2562900	1513400	2156200	10800000	575190	3703600	90217000	74876000	20139085.3371051	11880053.3793861	12711194.9537228	64169216.600814	3267939.32162945	20380244.8754987	203095382.814434	156045307.241031	1	0	2	1	0	1	5	4
6491	HESQKDYVKGFGGK	Phospho (STY)	1658.7454	Q14247;Q14247-3;Q14247-2	="CTTN"	="CTTN"	=""	="CTTN"	Src substrate cortactin	1	3	79.614	2739	0	0	0	0	0	40310	92689000	92861000	0	0	0	0	0	221818.682074563	208660318.317912	193526941.552826	0	0	0	0	0	0	2	1
11044	LGLVSPESMDNYSHFHELR	Phospho (STY)	2310.014	Q9P0K7-4;Q9P0K7-3;Q9P0K7;Q9P0K7-2	="RAI14"	="RAI14"	=""	="RAI14"	Ankycorbin	1	3	154.49	4104	0	0	0	0	0	0	92169000	93084000	0	0	0	0	0	0	207489700.817181	193991684.641596	0	0	0	0	0	0	2	1
4914	GEHSIVYLKPSYAFGSVGK	Phospho (STY)	2118.0187	Q02790	="FKBP4"	="FKBP4"	=""	="FKBP4"	Peptidyl-prolyl cis-trans isomerase FKBP4;Peptidyl-prolyl cis-trans isomerase FKBP4, N-terminally processed	1	22	184.15	2457	0	0	1127100	1233300	82565000	80724000	7820400	11680000	0	0	6644461.47497495	7327768.04016518	469092665.189478	444209657.449443	17605186.7360032	24341700.7929809	0	0	1	1	8	7	2	3
4797	GAYSLSIR	Phospho (STY)	945.4321	P07947;P06241-3;P06241-2;P06241;P09769	="YES1;FYN;FGR"	="YES1;FYN;FGR"	="FGR;FYN;YES1"	="YES1;FYN;FGR"	Tyrosine-protein kinase Yes;Tyrosine-protein kinase Fyn;Tyrosine-protein kinase Fgr	1	9	77.732	1479	11598000	10844000	9868900	11612000	47112000	52687000	16767000	23510000	91136256.4827912	85124421.0691577	58178977.7751577	68993791.0341345	267666609.851713	289927087.632412	37745660.836091	48996009.0447758	1	1	1	1	1	2	1	1
12225	LSHSSGYAQLNTYSR	2 Phospho (STY)	1842.7339	Q96J84-3;Q96J84;Q96J84-2	="KIRREL"	="KIRREL"	=""	="KIRREL"	Kin of IRRE-like protein 1	2	9	116.73	434;435;436;3609;3610	0	0	949650	0	0	0	27768000	1.55e+08	0	0	5598361.13894948	0	0	0	62510974.5390693	323027707.4411	0	0	0	0	0	0	3	6
9676	KGKDGEYEELLNSSSISSLLDAQGFSDLEK	Phospho (STY)	3338.5443	Q86W92-2	="PPFIBP1"	="PPFIBP1"	=""	="PPFIBP1"	Liprin-beta-1	1	6	184.06	3194	0	319820	0	0	0	0	97984000	84970000	0	2510558.12858152	0	0	0	0	220580356.137863	177081705.169485	0	0	0	0	0	0	2	4
931	ANTAYHLHQR	Phospho (STY)	1289.5666	Q96RT1-6;Q96RT1-9;Q96RT1-2;Q96RT1;Q96RT1-8;Q96RT1-4;Q96RT1-5;Q96RT1-3;Q96RT1-7	="ERBB2IP"	="ERBIN"	=""	="ERBB2IP"	Protein LAP2	1	4	105.2	3676	0	0	0	0	0	0	53016000	129400000	0	0	0	0	0	0	119348956.574593	269676034.470183	0	0	0	0	0	0	2	2
17819	SQYHDLQAPDNQQTK	Phospho (STY)	1851.7789	Q9H788-2;Q9H788	="SH2D4A"	="SH2D4A"	=""	="SH2D4A"	SH2 domain-containing protein 4A	1	4	123.24	497;3902	0	0	0	0	0	0	87435000	94394000	0	0	0	0	0	0	196832579.18552	196721789.781904	0	0	0	0	0	0	2	2
198	ADSEYTDKLQHYTSGHMTPGMK	Phospho (STY)	2576.0713	P29323-2;P29323-3;P29323	="EPHB2"	="EPHB2"	="EPHB2"	="EPHB2"	Ephrin type-B receptor 2	1	6	146.97	144;687;1841;1842	0	0	0	0	0	0	76780000	104700000	0	0	0	0	0	0	172846176.358029	218200006.252149	0	0	0	0	0	0	3	3
1468	AYTNFDAER	Phospho (STY)	1165.4441	P07355;P07355-2;A6NMY6	="ANXA2;ANXA2P2"	="ANXA2;ANXA2P2"	=""	="ANXA2;ANXA2P2"	Annexin A2;Putative annexin A2-like protein	1	9	135.55	641;1453	4728500	3498000	17785000	17612000	2168400	2422200	57278000	75455000	37156215.6215622	27458984.2216814	104845840.947946	104643355.812364	12319754.5594	13328931.0771771	128943517.70559	157251972.032053	1	1	2	1	1	1	2	2
7476	HPDIYAVPIK	Phospho (STY)	1231.6002	Q9UDY2-6;Q9UDY2-3;Q9UDY2;Q9UDY2-7;Q9UDY2-4;Q9UDY2-2	="TJP2"	="TJP2"	=""	="TJP2"	Tight junction protein ZO-2	1	32	153.97	4142	4029000	3465200	5600000	7071200	58952000	63124000	19987000	17970000	31659594.5308817	27201507.1826674	33013028.3558333	42014200.40997	334935515.027555	347360022.011281	44994484.5906215	37450373.5659133	1	3	2	3	8	8	4	4
17330	SLSHLPLHSSKEDAYDGVTSENMR	Phospho (STY)	2752.2164	Q9NUM4	="TMEM106B"	="TMEM106B"	=""	="TMEM106B"	Transmembrane protein 106B	1	4	216.19	4047	0	0	3565500	0	0	0	88804000	87613000	0	0	21019277.2504864	0	0	0	199914454.874946	182589848.593788	0	0	1	0	0	0	2	1
9704	KGSGDYMPMSPK	Phospho (STY)	1376.5506	P35568	="IRS1"	="IRS1"	=""	="IRS1"	Insulin receptor substrate 1	1	13	205.87	1918	930280	708650	42116000	37616000	0	0	38907000	59659000	7310073.86452931	5562838.52735693	248281553.970406	223499004.782983	0	0	87586952.1172418	124332322.569217	0	0	4	3	0	0	3	3
25586	YYTPVLAK	Phospho (STY)	1033.4885	P42229;P42229-2	="STAT5A"	="STAT5A"	=""	="STAT5A"	Signal transducer and activator of transcription 5A	1	4	95.531	1996	0	0	0	0	79652000	100100000	0	0	0	0	0	0	452542469.177887	550832301.554547	0	0	0	0	0	0	2	2	0	0
23273	VIQPHGGGSNPLEGTQHLQDVPYVMVR	Oxidation (M);Phospho (STY)	3023.4325	Q14126	="DSG2"	="DSG2"	=""	="DSG2"	Desmoglein-2	1	13	129.47	2720	0	0	0	0	0	0	78386000	98654000	0	0	0	0	0	0	176461583.485288	205599841.612221	0	0	0	0	0	0	6	8
14602	PSSSTNRLRDFK	Phospho (STY)	1486.693	Q70EL1-7;Q70EL1;Q70EL1-6	="USP54"	="USP54"	=""	="USP54"	Inactive ubiquitin carboxyl-terminal hydrolase 54	1	1	42.083	789	0	0	0	0	177020000	0	0	0	0	0	0	0	1005738310.32328	0	0	0	0	0	0	0	1	0	0	0
6690	HGETFTFRDPHLLDPTVEYVKFSK	Phospho (STY)	2942.4004	O75815	="BCAR3"	="BCAR3"	=""	="BCAR3"	Breast cancer anti-estrogen resistance protein 3	1	7	100.04	1261	0	0	0	0	0	0	102350000	73129000	0	0	0	0	0	0	230409040.769005	152404472.370711	0	0	0	0	0	0	4	3
1355	AVLYADYRAPGPAR	Phospho (STY)	1598.7606	Q96J84-3;Q96J84;Q96J84-2	="KIRREL"	="KIRREL"	=""	="KIRREL"	Kin of IRRE-like protein 1	1	4	82.202	3604;3605	0	0	9173400	993860	0	0	70506000	94758000	0	0	54078877.5570359	5905112.74174861	0	0	158722225.974201	197480383.88196	0	0	0	0	0	0	2	3
10260	KSTVLQQQYNR	Phospho (STY)	1443.6871	Q9Y490	="TLN1"	="TLN1"	=""	="TLN1"	Talin-1	1	5	134.18	4368	2354400	1643000	0	0	0	1843300	75853000	92468000	18500707.2135785	12897401.6798807	0	0	0	10143348.4660889	170759325.544224	192707910.010733	0	1	0	0	0	1	2	2
9671	KGHGQPGADAEKPFYVNVEFHHER	Phospho (STY)	2828.282	P11274-2;P11274	="BCR"	="BCR"	="BCR"	="BCR"	Breakpoint cluster region protein	1	50	166.91	1559	0	0	0	447650	46154000	116170000	10341000	0	0	0	0	2659754.61216244	262223737.287654	639262622.093823	23279529.9520497	0	0	0	0	0	22	27	1	0
16724	SGRDYSTVSASPTALSTLK	Phospho (STY)	2019.9514	Q12774	="ARHGEF5"	="ARHGEF5"	=""	="ARHGEF5"	Rho guanine nucleotide exchange factor 5	1	8	86.189	230;231;736;2587	871400	705030	40007000	37389000	0	0	42712000	50853000	6847399.02561685	5534421.85414868	235848611.684254	222150262.91554	0	0	96152720.5600954	105980180.687111	0	0	1	1	0	0	3	3
24511	YATLSLFNTYK	Phospho (STY)	1399.6425	Q9Y520-6;Q9Y520-4;Q9Y520-5;Q9Y520;Q9Y520-7;Q9Y520-3	="PRRC2C"	="PRRC2C"	=""	="PRRC2C"	Protein PRRC2C	1	11	183.85	4411	446140	563930	1416700	1005700	32480000	32409000	45944000	58048000	3505736.28791451	4426799.59180469	8351706.65566232	5975461.21624432	184534969.604	178340899.711102	103428558.564643	120974918.461555	0	0	0	1	4	2	2	3
15290	QTPSREYVDLER	Phospho (STY)	1571.6981	Q13951;Q13951-2	="CBFB"	="CBFB"	=""	="CBFB"	Core-binding factor subunit beta	1	4	100.02	2713	0	0	0	0	0	0	74812000	97176000	0	0	0	0	0	0	168415839.35526	202519616.118041	0	0	0	0	0	0	2	2
9870	KKYEPPVPTR	Phospho (STY)	1293.6482	P62191	="PSMC1"	="PSMC1"	=""	="PSMC1"	26S protease regulatory subunit 4	1	9	89.171	2312	3235100	0	7779100	7769800	26680000	31008000	45098000	50152000	25421184.9756404	0	45859223.0147969	46164998.0689819	151582296.460428	170631448.617417	101524053.938452	104519261.829587	1	0	1	1	2	2	1	2
24813	YGYLSLPKPMK	Phospho (STY)	1375.6611	Q9UBT7-3;Q9UBT7-2;Q9UBT7	="CTNNAL1"	="CTNNAL1"	=""	="CTNNAL1"	Alpha-catulin	1	9	129.82	541;4138;4139	192290	0	220420	0	227160	666680	95393000	74546000	1511001.10011001	0	1299416.37682014	0	1290608.48815408	3668620.16783602	214747529.321717	155357570.83164	0	0	0	0	0	0	5	4
2154	DILDREYYSVQQHR	Phospho (STY)	1900.8469	Q04912-2;Q04912	="MST1R"	="MST1R"	="MST1R"	="MST1R"	Macrophage-stimulating protein receptor;Macrophage-stimulating protein receptor alpha chain;Macrophage-stimulating protein receptor beta chain	1	6	139.58	215;2479;2480	0	0	0	0	0	0	86298000	83970000	0	0	0	0	0	0	194272978.99642	174997655.444059	0	0	0	0	0	0	3	3
16735	SGSNTGLDYIKFTWK	Phospho (STY)	1795.8182	P35367	="HRH1"	="HRH1"	=""	="HRH1"	Histamine H1 receptor	1	8	129.38	149;1912	0	0	0	0	0	0	90645000	79300000	0	0	0	0	0	0	204058891.065037	165265143.226317	0	0	0	0	0	0	4	4
12244	LSLGQYDNDAGGQLPFSK	Phospho (STY)	1988.8881	Q68CZ2;Q68CZ2-2	="TNS3"	="TNS3"	=""	="TNS3"	Tensin-3	1	11	225.69	312;3028	350210	0	6828200	3896200	0	0	63363000	95316000	2751925.19251925	0	40253492.8963037	23149639.0481566	0	0	142641993.651651	198643283.628747	0	0	2	3	0	0	3	3
15189	QQPTQFINPETPGYVGFANLPNQVHRK	Phospho (STY)	3159.5291	Q15019;Q15019-3;Q15019-2	="SEPT2"	="SEPT2"	=""	="SEPT2"	Septin-2	1	2	55.789	2793	0	0	0	0	0	0	86739000	83010000	0	0	0	0	0	0	195265752.684541	172996967.70765	0	0	0	0	0	0	1	1
1439	AYHEQLTVAEITNACFEPANQMVK	Phospho (STY)	2843.266	Q9BQE3	="TUBA1C"	="TUBA1C"	=""	="TUBA1C"	Tubulin alpha-1C chain	1	11	238.03	851;3767	0	0	0	793150	869510	0	77148000	90641000	0	0	0	4712575.38397552	4940117.03880461	0	173674613.358546	188900351.162379	0	0	0	1	0	0	5	5
2951	EGHMMDALYAQVK	Phospho (STY)	1571.6514	Q8TEW0-7;Q8TEW0-6;Q8TEW0-4;Q8TEW0-11;Q8TEW0-2;Q8TEW0;Q8TEW0-5;Q8TEW0-3	="PARD3"	="PARD3"	=""	="PARD3"	Partitioning defective 3 homolog	1	15	153.34	3391	566140	0	8475000	7125100	591020	0	73228000	78915000	4448687.72591545	0	49961681.3063727	42334452.3335611	3357877.39332992	0	164849958.353031	164462784.082028	0	0	4	5	1	0	2	3
15203	QQSTTLSTLYPSTSSLLTNHQHEGR	Phospho (STY)	2865.3294	Q92783-2;Q92783	="STAM"	="STAM"	=""	="STAM"	Signal transducing adapter molecule 1	1	6	165.85	3493	698500	484350	817910	901770	595210	615110	73367000	91019000	5488763.16203049	3802103.77580658	4821729.6468785	5357951.33834408	3381682.85892847	3384839.73036181	165162873.415727	189688121.95859	0	0	0	0	0	0	3	3
4019	FIPINGYPIPPGYAAFPAAHYQPTGPPR	Phospho (STY)	3088.5001	Q01973;Q01973-2	="ROR1"	="ROR1"	="ROR1"	="ROR1"	Tyrosine-protein kinase transmembrane receptor ROR1	1	26	104.01	2439;2440	0	0	0	0	0	0	83073000	85277000	0	0	0	0	0	0	187012899.304383	177721508.435191	0	0	0	0	0	0	13	13
12720	LYEWISIDKDEAGAK	Phospho (STY)	1816.8284	O15357;O15357-2	="INPPL1"	="INPPL1"	=""	="INPPL1"	Phosphatidylinositol 3,4,5-trisphosphate 5-phosphatase 2	1	24	165.78	1068	579360	0	9815500	7097400	32766000	26428000	48369000	43168000	4552569.54266855	0	57864174.9690503	42169870.1761683	186159877.2797	145428532.122713	108887688.255555	89964258.547209	0	0	3	3	8	6	3	2
19220	TEYMAFPKPFESSSSIGAEKPR	Phospho (STY)	2538.1502	Q15154-2;Q15154	="PCM1"	="PCM1"	=""	="PCM1"	Pericentriolar material 1 protein	1	17	198.98	2818	1404400	0	8708500	9367800	57996000	68010000	15430000	7235400	11035674.996071	0	51338206.6851382	55659665.4882505	329504005.454235	374246801.485762	34735823.1467099	15078933.3833505	1	0	3	3	4	4	1	1
14163	NSFNNPAYYVLEGVPHQLLPPEPPSPARAPVPSATK	2 Phospho (STY)	4013.9118	O15357;O15357-2	="INPPL1"	="INPPL1"	=""	="INPPL1"	Phosphatidylinositol 3,4,5-trisphosphate 5-phosphatase 2	2	21	176.46	39;1074;1075	0	0	0	0	69567000	79014000	9472000	10013000	0	0	0	0	395244588.37566	434799834.915394	21323248.013327	20867589.900695	0	0	0	0	10	8	1	2
5140	GGPGSAVSPYPTFNPSSDVAALHK	Phospho (STY)	2435.1159	P04083	="ANXA1"	="ANXA1"	=""	="ANXA1"	Annexin A1	1	8	247.55	1406	0	0	19486000	18393000	13450000	15022000	44307000	57210000	0	0	114873548.31103	109283740.827664	76416112.7208681	82663364.9745495	99743364.6248395	119228484.791647	0	0	2	2	1	1	1	1
10299	KTVTYEDPQAVGGLASALDNR	Phospho (STY)	2284.0737	Q6ZVM7-2;Q6ZVM7-3;Q6ZVM7;Q6ZVM7-4;Q6ZVM7-5	="TOM1L2"	="TOM1L2"	=""	="TOM1L2"	TOM1-like protein 2	1	4	84.166	786;787;3104	0	0	0	0	1646700	1717700	70615000	93412000	0	0	0	0	9355718.42508948	9452194.2495529	158967605.411855	194675252.951536	0	0	0	0	1	1	1	1
22978	VESGYFSLEK	Phospho (STY)	1237.5268	Q6WCQ1-3;Q6WCQ1;Q6WCQ1-2	="MPRIP"	="MPRIP"	=""	="MPRIP"	Myosin phosphatase Rho-interacting protein	1	6	88.596	3086	882760	0	887630	0	0	1555800	76364000	87198000	6936665.09508094	0	5232741.84990862	0	0	8561287.65992572	171909682.357443	181724967.957736	0	0	1	0	0	1	2	2
16711	SGPKPFSAPKPQTSPSPK	Phospho (STY)	1916.9397	Q01518-2;Q01518	="CAP1"	="CAP1"	=""	="CAP1"	Adenylyl cyclase-associated protein 1	1	2	148.33	210;722	17611000	19207000	7398900	8207300	6430200	0	48389000	59014000	138385981.455288	150773216.108015	43617874.1967812	48764445.5007278	36533151.5254815	0	108932712.005583	122988110.496317	0	0	0	0	0	0	1	1
17794	SQSSPPYSTIDQK	Phospho (STY)	1516.6447	Q7Z2Y5;Q7Z2Y5-2	="NRK"	="NRK"	="NRK"	="NRK"	Nik-related protein kinase	1	11	155.57	335;336;337;3140	0	0	0	0	3372500	0	69545000	93281000	0	0	0	0	19160843.1339128	0	156558834.785349	194402242.437505	0	0	0	0	0	0	6	5
2998	EHALLAYTLGVK	Phospho (STY)	1393.7007	Q05639;P68104;Q5VTE0	="EEF1A2;EEF1A1;EEF1A1P5"	="EEF1A2;EEF1A1;EEF1A1P5"	=""	="EEF1A2;EEF1A1;EEF1A1P5"	Elongation factor 1-alpha 2;Elongation factor 1-alpha 1;Putative elongation factor 1-alpha-like 3	1	53	212.9	718;2359	31355000	23377000	21388000	19875000	35784000	34258000	0	0	246385352.820996	183507339.665594	126086187.584743	118089183.327887	203306630.305096	188515614.252304	0	0	8	8	8	7	9	9	2	2
5182	GHALYVEPHGHGPSLSVQGLSR	Phospho (STY)	2377.1328	Q9BRY0	="SLC39A3"	="SLC39A3"	=""	="SLC39A3"	Zinc transporter ZIP3	1	11	141.07	3774	0	284450	0	0	11890000	11187000	63270000	79227000	0	2232906.82157155	0	0	67552979.9443213	61560049.5253818	142432633.21402	165113007.596361	0	0	0	0	2	3	3	3
10687	LDTASSNGYQRPGSVVAAK	Phospho (STY)	1999.9364	A6NI28	="ARHGAP42"	="ARHGAP42"	=""	="ARHGAP42"	Rho GTPase-activating protein 42	1	5	168.69	0;1;2;911	15375000	11870000	56010000	54945000	0	2801300	24342000	0	120815652.993871	93178428.4480728	330189235.394683	326460889.456641	0	15415050.2132343	54798406.1592489	0	1	1	1	1	0	0	1	0
14136	NQYVPYPHAPGSQR	Phospho (STY)	1692.741	Q12965	="MYO1E"	="MYO1E"	=""	="MYO1E"	Unconventional myosin-Ie	1	6	98.943	2618	517260	475220	0	0	0	0	78719000	85040000	4064592.17350307	3730434.10000785	0	0	0	0	177211228.923257	177227588.650265	0	0	0	0	0	0	3	3
1894	DAFGYATLKR	Phospho (STY)	1220.5591	Q6R327;Q6R327-3	="RICTOR"	="RICTOR"	=""	="RICTOR"	Rapamycin-insensitive companion of mTOR	1	4	84.507	785;3071	0	0	0	0	0	0	88196000	76489000	0	0	0	0	0	0	198545732.874091	159406879.448144	0	0	0	0	0	0	2	3
23704	VPIVINPNAYDNLAIYK	Phospho (STY)	1996.0071	Q9H792	="PEAK1"	="PEAK1"	="PEAK1"	="PEAK1"	Pseudopodium-enriched atypical kinase 1	1	29	153.75	3904;3905	17126000	12504000	19255000	5426500	11771000	8367400	40077000	49701000	134574886.060035	98155271.214381	113511760.891352	32242060.5448442	66876881.9953411	46044297.7025726	90220841.4938879	103579355.40342	4	3	3	1	4	4	5	5
9505	KAQDCYFMK	Phospho (STY)	1269.4923	O43353-2;O43353	="RIPK2"	="RIPK2"	="RIPK2"	="RIPK2"	Receptor-interacting serine/threonine-protein kinase 2	1	11	144.77	1095	8540100	5296800	4787100	3416100	4580500	4989100	62503000	69681000	67107496.4639321	41579401.8368789	28220833.578966	20297079.7064852	26024089.540367	27454120.2366213	140705972.400441	145218668.91744	1	1	2	1	1	1	2	2
9667	KGGSYTQAASSDSAQGSDVSLTACKV	Phospho (STY)	2654.1531	P13746;P13746-2	="HLA-A"	="HLA-A"	=""	="HLA-A"	HLA class I histocompatibility antigen, A-11 alpha chain	1	4	188.29	116;654;1601	1924900	1673200	0	0	0	0	72815000	87270000	15125726.8584001	13134468.953607	0	0	0	0	163920217.91495	181875019.537966	1	1	0	0	0	0	1	1
23876	VSSGYVPPPVATPFSSK	Phospho (STY)	1798.8543	Q15942;Q15942-2	="ZYX"	="ZYX"	=""	="ZYX"	Zyxin	1	29	129.05	2869	0	0	0	0	1314300	1360400	73936000	85796000	0	0	0	0	7467189.36424066	7486036.5937543	166443799.104027	178803130.242688	0	0	0	0	1	1	14	15
9452	IYSYVVSRPQPR	Phospho (STY)	1543.7548	Q96CS3	="FAF2"	="FAF2"	=""	="FAF2"	FAS-associated factor 2	1	9	127.17	3563;3564	0	0	2354100	2602900	0	0	70623000	85836000	0	0	13877851.7950834	15465375.3602091	0	0	158985614.911866	178886492.231705	0	0	1	1	0	0	4	3
1395	AVVYRETDPSPEER	Phospho (STY)	1726.7563	Q9H4G0-3;Q9H4G0-2;Q9H4G0-4;Q9H4G0	="EPB41L1"	="EPB41L1"	=""	="EPB41L1"	Band 4.1-like protein 1	1	3	101.2	860;3884	0	0	0	0	0	0	73205000	87428000	0	0	0	0	0	0	164798181.040499	182204299.394584	0	0	0	0	0	0	1	2
1530	CDTIDTREEYEMKDPTNGYYNVR	Phospho (STY)	2948.1994	Q96J84-3;Q96J84;Q96J84-2	="KIRREL"	="KIRREL"	=""	="KIRREL"	Kin of IRRE-like protein 1	1	4	153.76	832;3606;3607;3608	0	0	0	0	0	0	83585000	75596000	0	0	0	0	0	0	188165507.305103	157545823.043338	0	0	0	0	0	0	2	2
6279	GYYSPYSVSGSGSTAGSR	Phospho (STY)	1861.752	Q15149-4;Q15149-7;Q15149-8;Q15149-9;Q15149-5;Q15149-6;Q15149-3;Q15149-2;Q15149	="PLEC"	="PLEC"	=""	="PLEC"	Plectin	1	17	194.37	2809;2810;2811	0	0	0	1202000	0	0	68597000	89244000	0	0	0	7141796.14390541	0	0	154424709.034015	185988933.695958	0	0	0	1	0	0	8	8
6356	HASQKDYSSGFGGK	Phospho (STY)	1547.6406	Q14247;Q14247-3;Q14247-2	="CTTN"	="CTTN"	=""	="CTTN"	Src substrate cortactin	1	4	96.247	262;2740	0	0	0	0	0	0	55387000	103160000	0	0	0	0	0	0	124686522.140429	214990569.674993	0	0	0	0	0	0	2	2
18014	SSTQMNSYSDSGYQEAGSFHNSQNVSK	Phospho (STY)	3019.1927	Q99569-2;Q99569	="PKP4"	="PKP4"	=""	="PKP4"	Plakophilin-4	1	6	93.166	465;3723	0	0	1157900	0	1942700	2021700	64228000	88670000	0	0	6826033.13093203	0	11037441.0544855	11125051.5889393	144589270.840368	184792689.153563	0	0	0	0	1	1	2	2
6259	GYSFTTTAER	Phospho (STY)	1211.486	P63261;P60709	="ACTG1;ACTB"	="ACTG1;ACTB"	=""	="ACTG1;ACTB"	Actin, cytoplasmic 2;Actin, cytoplasmic 2, N-terminally processed;Actin, cytoplasmic 1;Actin, cytoplasmic 1, N-terminally processed	1	17	115.23	2261	4054800	3231400	6636200	6336000	14533000	15288000	50862000	56367000	31862329.0900519	25366198.2887197	39121617.6383894	37645940.4058109	82569172.2061246	84127115.1465126	114499898.696562	117471630.873113	2	2	2	2	3	2	2	2
21484	TQYNQVPSEDFER	Phospho (STY)	1691.6828	P78310-6;P78310-7;P78310-2;P78310	="CXADR"	="CXADR"	=""	="CXADR"	Coxsackievirus and adenovirus receptor	1	7	177.36	202;2374	0	0	0	933860	0	0	79868000	76276000	0	0	0	5548617.09396631	0	0	179797843.362373	158962976.856628	0	0	0	1	0	0	3	3
12616	LVSSPCCIVTSTYGWTANMER	Phospho (STY)	2511.0634	P08238	="HSP90AB1"	="HSP90AB1"	=""	="HSP90AB1"	Heat shock protein HSP 90-beta	1	11	199.41	1496	3376200	2551400	3630500	3272900	39755000	38304000	33294000	32530000	26529938.7081565	20028259.6750137	21402464.1867594	19446243.4271115	225867848.417703	210780024.762691	74951036.6718443	67794137.5681224	0	0	0	0	2	3	3	3
15894	RPQYSNPPVQGEVMEGADNQGAGEQGRPVR	Phospho (STY)	3302.4888	P67809	="YBX1"	="YBX1"	=""	="YBX1"	Nuclease-sensitive element-binding protein 1	1	6	166.29	198	0	0	0	0	4999900	0	71878000	79837000	0	0	0	0	28406908.6983694	0	161810855.226132	166384277.928871	0	0	0	0	1	0	2	3
13987	NMTPYRSPPPYVPP	Phospho (STY)	1694.7528	Q14118	="DAG1"	="DAG1"	=""	="DAG1"	Dystroglycan;Alpha-dystroglycan;Beta-dystroglycan	1	12	153.81	255;2716	0	0	0	0	0	0	67199000	89239000	0	0	0	0	0	0	151277548.907048	185978513.447331	0	0	0	0	0	0	6	6
25447	YVASYLLAALGGNSSPSAK	Phospho (STY)	1947.9343	P05387	="RPLP2"	="RPLP2"	=""	="RPLP2"	60S acidic ribosomal protein P2	1	8	214.5	1428	0	0	0	0	0	0	73268000	82918000	0	0	0	0	0	0	164940005.853087	172805235.13291	0	0	0	0	0	0	4	4
16035	RVPCAYDKTALALEVGDIVK	Phospho (STY)	2297.1491	P46109	="CRKL"	="CRKL"	=""	="CRKL"	Crk-like protein	1	25	171.06	700;2044	533690	1178500	2212900	728380	44164000	26520000	43100000	37687000	4193697.94122269	9251118.61213596	13045451.8658256	4327738.33219453	250917561.502187	145934791.580685	97026181.3106413	78541582.0021466	0	0	1	0	8	9	3	4
12056	LQLHESQKDYKTGFGGK	Phospho (STY)	2014.9514	Q14247	="CTTN"	="CTTN"	=""	="CTTN"	Src substrate cortactin	1	4	126.63	2743	0	0	0	0	213370	0	67195000	88521000	0	0	0	0	1212260.66700756	0	151268544.157043	184482165.744475	0	0	0	0	0	0	2	2
6215	GYGYGQGAGTLSTDKGESLGIK	Phospho (STY)	2238.0206	P21291	="CSRP1"	="CSRP1"	=""	="CSRP1"	Cysteine and glycine-rich protein 1	1	8	128.01	1729;1730	0	0	0	1349800	0	0	70985000	83498000	0	0	0	8019963.75627581	0	0	159800544.787375	174013983.973658	0	0	1	1	0	0	3	3
14985	QKSYTLVVAK	Phospho (STY)	1215.6264	O43491;O43491-3;O43491-4;O43491-2	="EPB41L2"	="EPB41L2"	=""	="EPB41L2"	Band 4.1-like protein 2	1	3	78.683	1105	0	0	0	0	0	0	66807000	88951000	0	0	0	0	0	0	150395083.406497	185378307.126408	0	0	0	0	0	0	2	2
165	ADFDTYDDRAYSSFGGGR	Acetyl (Protein N-term);Phospho (STY)	2120.8113	Q15056-2;Q15056	="EIF4H"	="EIF4H"	=""	="EIF4H"	Eukaryotic translation initiation factor 4H	1	12	170.61	756;2798;2799	0	0	0	0	0	0	78200000	76970000	0	0	0	0	0	0	176042862.610027	160409307.366074	0	0	0	0	0	0	6	6
18323	SVTDYAQQNPAAQIPAR	Phospho (STY)	1908.8731	Q9UM54-6	="MYO6"	="MYO6"	=""	="MYO6"	Unconventional myosin-VI	1	7	271.43	4255	0	0	0	0	1185500	1745200	73889000	77566000	0	0	0	0	6735412.7606386	9603521.80492503	166337993.291461	161651401.002428	0	0	0	0	1	0	3	3
14075	NPRPGEENGKDYYFVTR	Phospho (STY)	2120.9317	Q16774-2;Q16774-3;Q16774	="GUK1"	="GUK1"	=""	="GUK1"	Guanylate kinase	1	6	142.88	2897	0	0	0	0	0	0	71754000	81982000	0	0	0	0	0	0	161531707.975957	170854564.589911	0	0	0	0	0	0	3	3
16066	RYEPIQATPPPPPLPSQYAQPSQPVTSASLHIHSK	Phospho (STY)	3898.9407	Q07157;Q07157-2	="TJP1"	="TJP1"	=""	="TJP1"	Tight junction protein ZO-1	1	8	83.585	221;2528;2529	0	0	0	0	68247000	39472000	26870000	18934000	0	0	0	0	387745014.487813	217207318.75086	60489408.1628058	39459397.5012244	0	0	0	0	4	1	2	1
25118	YMEDSTYYK	Oxidation (M);Phospho (STY)	1294.4465	Q05397-7;Q05397;Q05397-5;Q05397-3;Q05397-4;Q05397-2	="PTK2"	="PTK2"	="PTK2"	="PTK2"	Focal adhesion kinase 1	1	60	110.76	216;725;2487;2488;2489	14463000	12463000	34915000	34179000	141600	2476700	16572000	37849000	113649222.065064	97833424.9156135	205830336.614986	203077745.759187	804499.744332708	13628834.7778236	37306679.2733166	78879198.0576657	8	9	12	12	0	1	9	9
2039	DGGGGGEFYGYMTMDRPLSHCGR	Phospho (STY)	2599.008	Q9Y4H2	="IRS2"	="IRS2"	=""	="IRS2"	Insulin receptor substrate 2	1	12	133.84	4384;4385	0	1745400	16109000	12560000	0	671240	56821000	64821000	0	13701232.435827	94965513.1757354	74626422.2690948	0	3693713.02792681	127914725.017447	135090187.251868	0	0	3	4	0	0	3	3
23321	VKGEYDVTVPKLEGELK	Phospho (STY)	1982.9966	Q09666	="AHNAK"	="AHNAK"	=""	="AHNAK"	Neuroblast differentiation-associated protein AHNAK	1	9	131.25	2579	0	317710	0	852870	2679800	2288000	71982000	74211000	0	2493994.81905958	0	5067407.3854015	15225271.2914039	12590452.6069611	162044978.726278	154659414.173622	0	0	0	0	1	2	3	3
9434	IYNGDYYR	Phospho (STY)	1142.4434	P30530-2;P30530	="AXL"	="AXL"	="AXL"	="AXL"	Tyrosine-protein kinase receptor UFO	1	9	103.74	1866;1867	14261000	10076000	0	0	1607000	1609700	52059000	72473000	112061920.477762	79095690.3995604	0	0	9130163.0589171	8857889.66845509	117194570.135746	151037335.750831	1	1	0	0	0	1	3	4
13226	MQQYTEHFMAAGYTAIEK	Phospho (STY)	2197.9214	P29317	="EPHA2"	="EPHA2"	="EPHA2"	="EPHA2"	Ephrin type-A receptor 2	1	10	179.1	679;680;1830;1831	341200	284430	2854300	0	0	0	70472000	78099000	2681125.25538268	2232749.82337703	16826622.6492955	0	0	0	158645685.599153	162762199.50608	0	0	2	0	0	0	4	4
24847	YHTINGHNAEVR	Phospho (STY)	1489.6463	P22626;P22626-2	="HNRNPA2B1"	="HNRNPA2B1"	=""	="HNRNPA2B1"	Heterogeneous nuclear ribonucleoproteins A2/B1	1	13	208.51	1751	5141000	4546800	9622500	13781000	15494000	34469000	37115000	31829000	40397611.1896904	35691969.5423503	56726404.527501	81881108.7014646	88029089.2562922	189676709.313523	83552824.1147204	66333218.7105985	0	1	1	2	3	3	1	2
13214	MQNHGYENPTYKYLEQMQI	Phospho (STY)	2466.0385	Q06481-5;Q06481-4;Q06481-2;Q06481-3;Q06481-6;Q06481	="APLP2"	="APLP2"	=""	="APLP2"	Amyloid-like protein 2	1	7	205.88	726;2514;2515;2516	0	0	0	0	0	4457800	71582000	75693000	0	0	0	0	0	24530471.8668318	161144503.725715	157747975.866704	0	0	0	0	0	1	3	3
7879	HVAYGGYSTPEDR	Phospho (STY)	1530.614	Q9HBL0	="TNS1"	="TNS1"	=""	="TNS1"	Tensin-1	1	13	158.58	3943;3944	88138000	62654000	0	0	0	929080	0	0	692582115.354393	491828243.975194	0	0	0	5112560.18709589	0	0	7	6	0	0	0	0	0	0
11009	LGHYATQLQNTYDR	Phospho (STY)	1758.7727	P51692	="STAT5B"	="STAT5B"	=""	="STAT5B"	Signal transducer and activator of transcription 5B	1	8	173.44	2148	0	0	0	0	67112000	84575000	0	0	0	0	0	0	381296517.243338	465401018.021736	0	0	0	0	0	0	4	4	0	0
527	AIETDKEYYTVKDDR	Phospho (STY)	1924.8456	P23458	="JAK1"	="JAK1"	="JAK1"	="JAK1"	Tyrosine-protein kinase JAK1	1	6	125.86	1762;1763	0	0	0	0	0	0	66820000	84057000	0	0	0	0	0	0	150424348.844015	175178967.770171	0	0	0	0	0	0	3	3
13215	MQNHGYENPTYKYLEQMQI	2 Phospho (STY)	2546.0049	Q06481-5;Q06481-4;Q06481-2;Q06481-3;Q06481-6;Q06481	="APLP2"	="APLP2"	=""	="APLP2"	Amyloid-like protein 2	2	12	187.39	726;2514;2515;2516	0	0	0	0	0	0	69301000	81425000	0	0	0	0	0	0	156009545.035006	169693748.892849	0	0	0	0	0	0	6	6
14243	NTPYKTLEPVKPPTVPNDYMTSPAR	2 Phospho (STY)	2975.3541	Q8IZP0-3;Q8IZP0-5;Q8IZP0-9;Q8IZP0-10;Q8IZP0-8;Q8IZP0-7;Q8IZP0-2;Q8IZP0-4;Q8IZP0-6;Q8IZP0-12;Q8IZP0;Q8IZP0-11	="ABI1"	="ABI1"	=""	="ABI1"	Abl interactor 1	2	18	146.1	356;802;803;3270;3271	0	0	734280	0	11440000	11454000	58737000	67880000	0	0	4328715.43948594	0	64996307.0280097	63029302.5175403	132228000.270142	141465295.361947	0	0	0	0	3	2	6	7
12758	LYLQSPHSYEDPYFDDRVHFPASTDYSTQYGLK	Phospho (STY)	4018.7727	Q99569-2;Q99569	="PKP4"	="PKP4"	=""	="PKP4"	Plakophilin-4	1	5	144.43	462;463;464;842;3713;3714;3715;3716	0	0	0	0	0	0	59537000	90679000	0	0	0	0	0	0	134028950.271268	188979545.051945	0	0	0	0	0	0	2	3
15659	RISHSLYSGIEGLDESPSR	Phospho (STY)	2182.0056	Q8TEW0-7;Q8TEW0-6;Q8TEW0-4;Q8TEW0-11;Q8TEW0-2;Q8TEW0;Q8TEW0-5;Q8TEW0-3;Q8TEW0-9;Q8TEW0-10;Q8TEW0-8	="PARD3"	="PARD3"	=""	="PARD3"	Partitioning defective 3 homolog	1	5	88.872	391;392;393;3394	0	0	0	0	0	0	71832000	78197000	0	0	0	0	0	0	161707300.601067	162966436.379172	0	0	0	0	0	0	3	2
24618	YESSSYTDQFSR	Phospho (STY)	1548.577	Q07157;Q07157-2	="TJP1"	="TJP1"	=""	="TJP1"	Tight junction protein ZO-1	1	9	179.6	223;2533;2534	0	0	0	0	0	0	66738000	83065000	0	0	0	0	0	0	150239751.4689	173111590.442548	0	0	0	0	0	0	5	5
3363	ERHPYTVPYGPQGVYSNK	Phospho (STY)	2170.9837	Q15678	="PTPN14"	="PTPN14"	=""	="PTPN14"	Tyrosine-protein phosphatase non-receptor type 14	1	8	89.557	278;761;2851;2852	0	0	0	0	0	0	75067000	73998000	0	0	0	0	0	0	168989892.168119	154215511.582106	0	0	0	0	0	0	4	4
5370	GKADGGAEYATYQTK	Phospho (STY)	1638.6927	P15529-7;P15529-4;P15529-6;P15529-3;P15529-5;P15529-2;P15529-16	="CD46"	="CD46"	=""	="CD46"	Membrane cofactor protein	1	14	190.24	661;1642;1643	0	0	19249000	27815000	5390500	3950900	37219000	55309000	0	0	113476389.789542	165265440.717745	30626100.7897278	21741092.3098088	83786947.6148668	115266706.263612	0	0	3	3	1	1	3	3
2880	EELYSKVTPR	Phospho (STY)	1300.6064	Q8TF42	="UBASH3B"	="UBASH3B"	=""	="UBASH3B"	Ubiquitin-associated and SH3 domain-containing protein B	1	5	55.353	3405	0	0	0	0	0	0	112820000	35842000	0	0	0	0	0	0	253978973.908737	74696510.2587348	0	0	0	0	0	0	3	2
16172	SATLLYDQPLQVFTGSSSSSDLISGTK	Phospho (STY)	2881.3634	Q96RT1-6;Q96RT1-9;Q96RT1-2;Q96RT1;Q96RT1-8;Q96RT1-4;Q96RT1-5;Q96RT1-3;Q96RT1-7	="ERBB2IP"	="ERBIN"	=""	="ERBB2IP"	Protein LAP2	1	5	227.25	454;3687	0	0	0	0	0	0	73999000	73239000	0	0	0	0	0	0	166585623.916616	152633717.840508	0	0	0	0	0	0	2	3
15399	QYFEQYSR	Phospho (STY)	1199.4649	Q07157;Q07157-2	="TJP1"	="TJP1"	=""	="TJP1"	Tight junction protein ZO-1	1	6	172.94	2526;2527	0	0	0	0	1284800	0	65154000	80201000	0	0	0	0	7299585.25083802	0	146673870.466671	167142872.028927	0	0	0	0	1	0	3	3
434	AGVDYAPNLPPFPSPADVK	Phospho (STY)	2033.95	Q68CZ2;Q68CZ2-2	="TNS3"	="TNS3"	=""	="TNS3"	Tensin-3	1	22	144.72	3025	0	0	9642000	8338700	0	0	60373000	67536000	0	0	56841360.608383	49545170.9693711	0	0	135910943.022444	140748382.256401	0	0	3	3	0	0	7	9
5801	GRGEYFAIK	Phospho (STY)	1119.5114	Q05655;Q05655-2	="PRKCD"	="PRKCD"	="PRKCD"	="PRKCD"	Protein kinase C delta type;Protein kinase C delta type regulatory subunit;Protein kinase C delta type catalytic subunit	1	12	89.047	2492	337960	375030	635940	626170	18077000	19522000	57684000	48561000	2655665.56655666	2943951.64455609	3748983.08082297	3720447.99619738	102704391.795921	107426055.853625	129857499.831161	101203538.716434	0	0	0	0	3	3	4	2
14664	QALDYVELSPLTQASPQR	Phospho (STY)	2094.9987	Q9H2D6-5;Q9H2D6-7;Q9H2D6-3;Q9H2D6-2;Q9H2D6;Q9H2D6-6	="TRIOBP"	="TRIOBP"	=""	="TRIOBP"	TRIO and F-actin-binding protein	1	7	200.67	492;3862	0	0	0	0	0	0	67592000	78132000	0	0	0	0	0	0	152162265.595101	162830973.147019	0	0	0	0	0	0	4	3
4440	FSISPDEDSSSYSSNSDFNYSYPTK	Phospho (STY)	2903.1335	Q96QD8	="SLC38A2"	="SLC38A2"	=""	="SLC38A2"	Sodium-coupled neutral amino acid transporter 2	1	7	248.9	3667;3668	0	0	0	0	0	0	66630000	77915000	0	0	0	0	0	0	149996623.218748	162378734.356602	0	0	0	0	0	0	3	4
24989	YLATASTMDHAR	Phospho (STY)	1415.5905	P02686-6;P02686-5;P02686-4;P02686-3;P02686;P02686-2	="MBP"	="MBP"	=""	="MBP"	Myelin basic protein	1	8	142.1	1395	0	0	1285500	0	0	0	64518000	78481000	0	0	7578258.56275423	0	0	0	145242115.215776	163558306.501193	0	0	1	0	0	0	4	4
22711	TYVDPHTYEDPNQAVLK	2 Phospho (STY)	2148.8806	P29317	="EPHA2"	="EPHA2"	="EPHA2"	="EPHA2"	Ephrin type-A receptor 2	2	3	180.1	681;682;1833;1834	634600	0	0	0	0	0	66116000	77370000	4986641.52129499	0	0	0	0	0	148839512.843025	161242927.256244	0	0	0	0	0	0	1	2
5377	GKEEAYRGYGSHTANR	Phospho (STY)	1874.8061	Q7Z2Y5;Q7Z2Y5-2	="NRK"	="NRK"	="NRK"	="NRK"	Nik-related protein kinase	1	3	89.624	334;3135;3136	0	0	0	0	0	0	71984000	71795000	0	0	0	0	0	0	162049481.101281	149624350.036992	0	0	0	0	0	0	2	1
3679	FAVPTYAAK	Phospho (STY)	1046.4838	Q13443	="ADAM9"	="ADAM9"	=""	="ADAM9"	Disintegrin and metalloproteinase domain-containing protein 9	1	6	72.928	2667	0	0	8239400	0	2694600	0	59645000	72704000	0	0	48572776.0419737	0	15309357.4228737	0	134272078.52142	151518751.237405	0	0	1	0	1	0	2	2
1109	ARPEYMLPVHFYGR	Phospho (STY)	1814.8328	P11216	="PYGB"	="PYGB"	=""	="PYGB"	Glycogen phosphorylase, brain form	1	15	93.243	1553;1554	2086600	2541400	1671800	3506600	215070	1678700	65871000	65120000	16396353.9211064	19949760.5777534	9855568.00094323	20834793.9752236	1221919.20913584	9237584.26193425	148287971.90518	135713318.11977	2	2	1	1	0	1	4	4
18313	SVSPTTEMVSNESVDYRATFPEDQFPNSSQNGSCR	Phospho (STY)	4002.6674	P08581;P08581-2	="MET"	="MET"	="MET"	="MET"	Hepatocyte growth factor receptor	1	11	187.32	103;104;105;648;1508	0	0	0	0	0	0	64574000	77235000	0	0	0	0	0	0	145368181.715855	160961580.543312	0	0	0	0	0	0	6	5
1414	AYAALQHWTIR	Phospho (STY)	1408.6653	O75509	="TNFRSF21"	="TNFRSF21"	=""	="TNFRSF21"	Tumor necrosis factor receptor superfamily member 21	1	8	178.46	1232	0	0	1207400	1212000	0	0	65826000	73377000	0	0	7117844.72086306	7201212.08520246	0	0	148186668.467617	152921316.702617	0	0	1	1	0	0	3	4
339	AFVDNYGVAMEMAEK	Phospho (STY)	1753.7093	P11274-2;P11274	="BCR"	="BCR"	="BCR"	="BCR"	Breakpoint cluster region protein	1	17	199.15	1556	0	0	0	0	68175000	73169000	0	0	0	0	0	0	387335946.821203	402635850.873573	0	0	0	0	0	0	9	8	0	0
16088	SADDTYLQLKK	Phospho (STY)	1360.6276	Q6IQ23;Q6IQ23-2;Q6IQ23-3	="PLEKHA7"	="PLEKHA7"	=""	="PLEKHA7"	Pleckstrin homology domain-containing family A member 7	1	5	79.659	3049	327860	0	952070	0	0	0	59509000	80259000	2576300.48719158	0	5612627.48334611	0	0	0	133965917.021229	167263746.913001	0	0	0	0	0	0	3	2
927	ANRGPAYGLSR	Acetyl (Protein N-term);Phospho (STY)	1282.5819	P37802	="TAGLN2"	="TAGLN2"	=""	="TAGLN2"	Transgelin-2	1	7	174.57	1957	0	0	0	3799800	4318500	4365600	67657000	60836000	0	0	0	22576869.3740531	24535537.7535367	24023111.8448205	152308592.782693	126785249.096043	0	0	0	1	1	1	2	3
14626	PYSVGFR	Phospho (STY)	904.38442	P16157-11;P16157-9;P16157-6;P16157-7;P16157-4;P16157-13;P16157-15;P16157-2;P16157-10;P16157-8;P16157-5;P16157-16;P16157-3;P16157;P16157-12;P16157-14	="ANK1"	="ANK1"	=""	="ANK1"	Ankyrin-1	1	4	190.71	1662	0	0	0	0	66415000	74404000	0	0	0	0	0	0	377336514.97074	409431833.81483	0	0	0	0	0	0	2	2	0	0
25200	YPNYMFPSQGITPQGQIAGFIGPPIPQNQR	Phospho (STY)	3395.6162	Q01973;Q01973-2	="ROR1"	="ROR1"	="ROR1"	="ROR1"	Tyrosine-protein kinase transmembrane receptor ROR1	1	11	153.12	2442;2443	0	0	0	0	0	0	64296000	75757000	0	0	0	0	0	0	144742351.590464	157881355.049132	0	0	0	0	0	0	5	6
12806	LYTYIQSR	Phospho (STY)	1122.5111	O43781-2;O43781	="DYRK3"	="DYRK3"	="DYRK3"	="DYRK3"	Dual specificity tyrosine-phosphorylation-regulated kinase 3	1	8	122.19	617;1134	10575000	8217700	16419000	16703000	38609000	42215000	3139800	3951500	83097595.4738331	64508203.1556637	96793020.1025762	99242446.7484626	219356854.724163	232301554.546705	7068278.51691767	8235122.49002262	1	1	1	3	1	2	1	1
3572	EYDRLYEEYTR	Phospho (STY)	1615.6556	P27986-5;P27986-3;P27986-2;P27986;P27986-4;Q92569;Q92569-3;Q92569-2	="PIK3R1;PIK3R3"	="PIK3R1;PIK3R3"	=""	="PIK3R1;PIK3R3"	Phosphatidylinositol 3-kinase regulatory subunit alpha;Phosphatidylinositol 3-kinase regulatory subunit gamma	1	11	150.06	1814;1815;3463;3464	4933200	4625700	5310800	3981900	5668900	7392400	49328000	58550000	38764733.6162188	36311327.4197347	31308141.2485999	23658833.6650723	32207829.1006193	40679048.0121062	111046577.069404	122021111.423719	1	1	1	2	2	1	1	2
5774	GQPIYIQFSNHK	Phospho (STY)	1510.697	P26599;P26599-2;P26599-3	="PTBP1"	="PTBP1"	=""	="PTBP1"	Polypyrimidine tract-binding protein 1	1	10	105.03	1803	4743800	4204300	18054000	2612700	60006000	50171000	0	0	37276441.9299073	33003375.4611822	106431645.345753	15523602.9826803	340923811.147094	276081992.020911	0	0	1	1	1	0	3	4	0	0
13432	NASTFEDVTQVSSAYQK	Phospho (STY)	1953.8357	Q14247;Q14247-3;Q14247-2	="CTTN"	="CTTN"	=""	="CTTN"	Src substrate cortactin	1	13	173.28	2744	0	0	5353500	16540000	21787000	5919700	73317000	16787000	0	0	31559865.5898131	98273966.9053207	123782739.617067	32575044.7104141	165050314.040656	34984942.7407338	0	0	1	3	2	2	3	2
10548	LASQLGVYR	Phospho (STY)	1085.5271	P11274-2;P11274	="BCR"	="BCR"	="BCR"	="BCR"	Breakpoint cluster region protein	1	8	126.82	1561	0	0	0	0	63280000	76219000	0	0	0	0	0	0	359525026.987103	419419452.469391	0	0	0	0	0	0	4	4	0	0
17562	SNSAWQIYLQR	Phospho (STY)	1444.65	Q8N4C8;Q8N4C8-4	="MINK1"	="MINK1"	="MINK1"	="MINK1"	Misshapen-like kinase 1	1	10	202.03	364;3306	0	0	0	0	1224100	1248500	58505000	78093000	0	0	0	0	6954718.48190443	6870271.01389463	131705724.769816	162749695.207728	0	0	0	0	1	1	4	4
6101	GVTIPYRPKPSSSPVIFAGGQAYTIQGQYAIPQPDLTK	Phospho (STY)	4125.0976	Q15366-4;Q15366-5;Q15366-7;Q15366-8	="PCBP2"	="PCBP2"	=""	="PCBP2"	Poly(rC)-binding protein 2	1	5	106.31	2829	1717400	1492400	0	0	49646000	40997000	21769000	23273000	13495206.6635235	11715205.2751393	0	0	282063519.118232	225599119.548769	49006100.7181288	48502089.2598498	0	0	0	0	1	1	1	2
17018	SIYYITGESK	Phospho (STY)	1239.5424	P08238;Q58FF8	="HSP90AB1;HSP90AB2P"	="HSP90AB1;HSP90AB2P"	=""	="HSP90AB1;HSP90AB2P"	Heat shock protein HSP 90-beta;Putative heat shock protein HSP 90-beta 2	1	15	132.85	1497;1498	806900	0	8299800	6511900	51331000	51175000	10706000	9882100	6340562.62769134	0	48928845.1335259	38691066.813226	291636838.815976	281606823.497042	24101213.3900632	20594787.7916367	0	0	2	1	4	3	3	2
5288	GIGLGNYHPATENPGTSSK	Phospho (STY)	1978.8786	P25054-2;P25054	="APC"	="APC"	=""	="APC"	Adenomatous polyposis coli protein	1	4	126.4	1785	0	0	0	0	0	0	66212000	71819000	0	0	0	0	0	0	149055626.84316	149674367.230402	0	0	0	0	0	0	2	2
24440	YAALSDQGLDIK	Phospho (STY)	1372.6276	Q8WX93-4;Q8WX93-3;Q8WX93;Q8WX93-8;Q8WX93-5;Q8WX93-7	="PALLD"	="PALLD"	=""	="PALLD"	Palladin	1	5	163.71	3448	376390	0	2901500	1917800	0	0	65944000	66475000	2957645.76457646	0	17104875.3168661	11394789.2219482	0	0	148452308.592783	138537205.497723	0	0	0	2	0	0	2	1
18312	SVSPTTEMVSNESVDYR	2 Phospho (STY)	2059.7847	P08581;P08581-2	="MET"	="MET"	="MET"	="MET"	Hepatocyte growth factor receptor	2	16	243.87	103;104;105;1508	0	0	0	0	0	0	65345000	71267000	0	0	0	0	0	0	147103847.27944	148523971.781967	0	0	0	0	0	0	8	8
5762	GQKYFDSGDYNMAK	Phospho (STY)	1702.6698	O43768-6;O43768-5;O43768-2;O43768;P56211-2;P56211	="ENSA;ARPP19"	="ENSA;ARPP19"	=""	="ENSA;ARPP19"	Alpha-endosulfine;cAMP-regulated phosphoprotein 19	1	4	103.83	47;1131;1132	0	0	0	0	0	0	61585000	74835000	0	0	0	0	0	0	138639382.274149	155959861.202288	0	0	0	0	0	0	1	3
18850	TCAGESKDYALHVGDGSSDPEVLLNIENQR	Phospho (STY)	3353.4871	O95425-4;O95425-3;O95425;O95425-2	="SVIL"	="SVIL"	=""	="SVIL"	Supervillin	1	2	106.47	78;1314	0	0	0	0	0	0	74220000	61252000	0	0	0	0	0	0	167083136.354427	127652213.781821	0	0	0	0	0	0	1	1
4000	FIHQQPQSSSPVYGSSAK	2 Phospho (STY)	2106.8813	P49023;P49023-2;P49023-3	="PXN"	="PXN"	=""	="PXN"	Paxillin	2	16	110.4	172;173;174;2087	4951900	3074200	7383800	5719300	614880	474030	47548000	65250000	38911676.8819739	24132192.4797865	43528856.9238932	33981759.3060218	3493437.87284813	2608501.85720182	107039463.3169	135984244.584076	3	3	3	3	0	0	2	2
16689	SGLSSPIYIDLR	Phospho (STY)	1399.6748	P11172	="UMPS"	="UMPS"	=""	="UMPS"	Uridine 5'-monophosphate synthase;Orotate phosphoribosyltransferase;Orotidine 5'-phosphate decarboxylase	1	15	140.91	1552	0	0	1392300	0	4732900	5472800	59886000	63465000	0	0	8207864.17496905	0	26889949.4346912	30115834.3651121	134814614.709259	132264215.82419	0	0	2	0	4	3	3	3
1138	ASFSHDFTYLVSGSEDKYVYIWSTYHDLSK	Phospho (STY)	3624.6126	Q5JSH3-3;Q5JSH3-4;Q5JSH3	="WDR44"	="WDR44"	=""	="WDR44"	WD repeat-containing protein 44	1	7	188.73	294;2946	0	0	0	0	0	0	75868000	58517000	0	0	0	0	0	0	170793093.356746	121952337.78278	0	0	0	0	0	0	4	3
2197	DKDAYSSFGSR	Phospho (STY)	1311.5133	O00571-2;O00571;O15523-2;O15523;O15523-3	="DDX3X;DDX3Y"	="DDX3X;DDX3Y"	=""	="DDX3X;DDX3Y"	ATP-dependent RNA helicase DDX3X;ATP-dependent RNA helicase DDX3Y	1	8	141.73	990	339020	0	1211500	1623500	1176700	3956900	38694000	87300000	2663994.97092566	0	7142014.97376643	9646178.06957607	6685415.60138628	21774109.2309809	87107449.1794421	181937541.029729	0	0	1	1	0	2	2	2
5969	GTGYIKTELISVSEVHPSR	Phospho (STY)	2152.0565	P42224	="STAT1"	="STAT1"	=""	="STAT1"	Signal transducer and activator of transcription 1-alpha/beta	1	8	136.68	693;1992	1589500	310670	1819800	562000	0	0	59390000	70404000	12490177.5891875	2438731.45458827	10728055.1789188	3339175.90089421	0	0	133698025.708561	146725436.868924	1	0	1	0	0	0	3	3
16165	SAQPSPHYMAAPSSGQIYGSGPQGYNTQPVPVSGQCPPPSTR	Phospho (STY)	4419.9678	Q93052	="LPP"	="LPP"	=""	="LPP"	Lipoma-preferred partner	1	4	114.72	3527;3528	0	0	0	0	0	0	62087000	71926000	0	0	0	0	0	0	139769478.399856	149897360.551023	0	0	0	0	0	0	2	2
6244	GYNDDYYEESYFTTR	Phospho (STY)	2001.7306	P50402	="EMD"	="EMD"	=""	="EMD"	Emerin	1	3	102.65	2117;2118	0	0	0	0	0	0	62733000	71180000	0	0	0	0	0	0	141223745.525765	148342659.455855	0	0	0	0	0	0	3	1
16842	SHPSLSTTNQQMSPIIQSGSSKPSPIYISSYSSPAR	Phospho (STY)	3899.8401	Q99569-2	="PKP4"	="PKP4"	=""	="PKP4"	Plakophilin-4	1	10	272.55	469;470;471;3734;3735	488030	0	0	3235900	5983900	6061700	55605000	62422000	3834904.91906334	0	0	19226404.4443124	33997500.1420374	33356445.1781538	125177281.015736	130090551.96057	0	0	0	1	1	1	4	3
8325	IEDPVYGIYYVDHINRK	Phospho (STY)	2173.0245	Q96QZ7-4;Q96QZ7-3;Q96QZ7-5;Q96QZ7-7;Q96QZ7-6;Q96QZ7-2;Q96QZ7	="MAGI1"	="MAGI1"	=""	="MAGI1"	Membrane-associated guanylate kinase, WW and PDZ domain-containing protein 1	1	16	120.63	3674	812940	498790	3909400	3969700	683000	784320	64635000	58128000	6388024.51673739	3915456.47225057	23046630.9025526	23586346.2166899	3880461.33742401	4315971.93561701	145505504.153441	121141642.439589	1	1	3	2	0	1	4	4
9399	IYDILSDNGPQQPSTTVK	Phospho (STY)	2054.9562	Q96RT1-6;Q96RT1-9;Q96RT1-2;Q96RT1;Q96RT1-8;Q96RT1-4;Q96RT1-5;Q96RT1-3;Q96RT1-7	="ERBB2IP"	="ERBIN"	=""	="ERBB2IP"	Protein LAP2	1	8	119.68	3685	0	0	0	3669700	680790	886780	49409000	77621000	0	0	0	21803867.9777784	3867905.23265723	4879790.89283258	111228923.257018	161766023.737326	0	0	0	0	0	0	4	4
11971	LPSSPVYEDAASFK	Phospho (STY)	1589.7015	Q14247;Q14247-3;Q14247-2	="CTTN"	="CTTN"	=""	="CTTN"	Src substrate cortactin	1	17	150.9	263;264;2742	3292400	2435800	10028000	9930900	23921000	23217000	21295000	38089000	25871444.2872859	19120810.1106837	59116901.4914815	59005377.1426874	135907050.735754	127758976.475444	47939037.8424619	79379369.991768	1	1	2	2	4	4	1	2
3014	EHKDNIGSQYLLNWCVQIAK	Phospho (STY)	2495.1668	P00533	="EGFR"	="EGFR"	="EGFR"	="EGFR"	Epidermal growth factor receptor	1	4	156.83	82;1373	0	0	0	0	0	0	75578000	56617000	0	0	0	0	0	0	170140248.981337	117992643.304469	0	0	0	0	0	0	2	2
2394	DNLIDANGGSRPPWPPLEYQPYQSIYVGGMMEGEGK	Phospho (STY)	4044.8064	P11274-2;P11274	="BCR"	="BCR"	="BCR"	="BCR"	Breakpoint cluster region protein	1	26	189.05	113;1557;1558	0	0	361770	0	79573000	52175000	0	0	0	0	2132700.58362318	0	452093631.04369	287109643.692393	0	0	0	0	0	0	16	10	0	0
1046	AQLDYVDLYLIHSPMSLKPGEELSPTDENGK	Phospho (STY)	3538.6579	P42330	="AKR1C3"	="AKR1C3"	=""	="AKR1C3"	Aldo-keto reductase family 1 member C3	1	10	213.84	1998	0	0	72552000	38257000	0	0	18751000	2087700	0	0	427707363.08436	227307566.620124	0	0	42212016.8388825	4350870.6117728	0	0	5	3	0	0	1	1
12907	MESMNRPYTSLVPPLSPQPK	Phospho (STY)	2351.1055	Q70E73	="RAPH1"	="RAPH1"	=""	="RAPH1"	Ras-associated and pleckstrin homology domains-containing protein 1	1	4	104.84	330;3109	0	0	0	0	0	0	64509000	67081000	0	0	0	0	0	0	145221854.528264	139800139.631332	0	0	0	0	0	0	2	2
21701	TSQDYDQLPSCSDGSQAPARPPKPR	Phospho (STY)	2837.244	Q13191	="CBLB"	="CBLB"	=""	="CBLB"	E3 ubiquitin-protein ligase CBL-B	1	9	120.33	2644	0	0	5562500	5647900	25411000	27724000	38337000	28324000	0	0	32791958.9695219	33557529.4851609	144372478.83643	152560187.095887	86303775.2414398	59028624.4229788	0	0	1	1	2	2	2	1
12057	LQLHESQKDYSK	Phospho (STY)	1554.7079	Q14247-3;Q14247-2	="CTTN"	="CTTN"	=""	="CTTN"	Src substrate cortactin	1	5	89.035	265;2751	528090	401900	4400300	154620	7040400	925080	58680000	58700000	4149693.54078265	3154878.71889473	25940576.5489595	918689.284334987	4e+07	5090548.90631449	132099682.582562	122333718.882533	0	0	1	0	0	0	2	2
13557	NFHYPPDGYSR	Phospho (STY)	1431.5609	O60716-13;O60716-11;O60716-10;O60716-9;O60716-5;O60716-3;O60716-2;O60716;O60716-16;O60716-15;O60716-14;O60716-12;O60716-8;O60716-7;O60716-6;O60716-4;O60716-21;O60716-19;O60716-18;O60716-17;O60716-24;O60716-23;O60716-22;O60716-20	="CTNND1"	="CTNND1"	=""	="CTNND1"	Catenin delta-1	1	48	75.819	58;1176	0	0	317390	409560	0	0	66289000	63671000	0	0	1871072.3339032	2433439.29176198	0	0	149228968.280768	132693530.067627	0	0	0	0	0	0	29	20
21497	TRDYASLPPKR	Phospho (STY)	1382.6708	Q6XZF7	="DNMBP"	="DNMBP"	=""	="DNMBP"	Dynamin-binding protein	1	14	71.085	325;3093	0	0	0	0	174440	0	64854000	64513000	0	0	0	0	991080.052269757	0	145998514.216249	134448299.936437	0	0	0	0	0	0	6	8
12995	MHLPSPTDSNFYR	Oxidation (M);Phospho (STY)	1659.6753	P00533	="EGFR"	="EGFR"	="EGFR"	="EGFR"	Epidermal growth factor receptor	1	31	174.42	86;87;1381	0	0	0	0	0	0	52429000	76171000	0	0	0	0	0	0	118027509.511267	158744151.635458	0	0	0	0	0	0	16	16
104	AATSGVPSIYAPSTYAHLSPAK	Phospho (STY)	2268.0828	Q86X29-6;Q86X29-5;Q86X29-3;Q86X29-4;Q86X29;Q86X29-2	="LSR"	="LSR"	=""	="LSR"	Lipolysis-stimulated lipoprotein receptor	1	9	122.19	348;3200;3201	699550	531060	2094200	7256800	34659000	36215000	23426000	23513000	5497013.987113	4168773.05910982	12345693.5683547	43116960.2804432	196914948.014317	199284633.374605	52736318.4079601	49002261.1939521	0	0	1	1	3	2	1	1
12303	LSSTDDGYIDLQFKK	Phospho (STY)	1808.8234	Q96A57;Q96A57-2	="TMEM230"	="TMEM230"	=""	="TMEM230"	Transmembrane protein 230	1	9	154.65	421;3547	0	0	0	0	0	0	57909000	70420000	0	0	0	0	0	0	130364017.018977	146758781.664531	0	0	0	0	0	0	5	4
24953	YKPMMIITEYMENGALDK	Phospho (STY)	2225.9812	P29317	="EPHA2"	="EPHA2"	="EPHA2"	="EPHA2"	Ephrin type-A receptor 2	1	8	157.98	1836;1837	0	0	0	0	0	0	64234000	63463000	0	0	0	0	0	0	144602777.965377	132260047.724739	0	0	0	0	0	0	4	4
16123	SAHYIELGSYQYWPVLVPR	Phospho (STY)	2357.1246	Q6TCH7-4;Q6TCH7-3;Q6TCH7-2;Q6TCH7	="PAQR3"	="PAQR3"	=""	="PAQR3"	Progestin and adipoQ receptor family member 3	1	17	177.58	322;323;3078;3079;3080	0	0	0	0	0	0	65299000	62152000	0	0	0	0	0	0	147000292.654375	129527858.534705	0	0	0	0	0	0	8	9
408	AGLQTADKYAALANLDNIFSAGQGGDQGSGFGTTGK	Phospho (STY)	3580.6471	P52594-2;P52594-3;P52594;P52594-4	="AGFG1"	="AGFG1"	=""	="AGFG1"	Arf-GAP domain and FG repeat-containing protein 1	1	6	109.25	703;2162	3208100	4022300	0	0	2944300	3278700	5.8e+07	55950000	25209020.9020902	31574691.8910432	0	0	16728026.8166581	18042096.5744944	130568875.081605	116602582.13761	1	1	0	0	0	0	2	2
25320	YSEFTSTTSGTGHNQTR	Phospho (STY)	1952.7902	P48960-2;P48960-3;P48960	="CD97"	="ADGRE5"	=""	="CD97"	CD97 antigen;CD97 antigen subunit alpha;CD97 antigen subunit beta	1	13	171.56	2086	0	0	22099000	18741000	1488000	1444800	40988000	42396000	0	0	130277663.149207	111351415.584801	8454065.10993693	7950474.61824185	92271673.3076697	88355372.1591798	0	0	4	3	0	1	2	3
12870	MDKNASTFEDVTQVSSAYQK	Phospho (STY)	2327.9981	Q14247;Q14247-3;Q14247-2	="CTTN"	="CTTN"	=""	="CTTN"	Src substrate cortactin	1	6	151.58	2744	0	247720	0	0	0	4590600	53898000	68178000	0	1944579.63733417	0	0	0	25261246.3887743	121334503.950834	142086342.180124	0	0	0	0	0	1	3	2
10261	KSVSSSPWLPQDGFDPSDYAEPMDAVVKPR	Phospho (STY)	3384.5374	Q9NRY4	="ARHGAP35"	="ARHGAP35"	=""	="ARHGAP35"	Rho GTPase-activating protein 35	1	7	112.6	526;4035	453210	0	0	0	8141700	7716400	58398000	51816000	3561291.84347006	0	0	0	46257030.8505198	42461961.7553997	131464847.707165	107987120.572697	0	0	0	0	1	1	2	3
12566	LVNEAPVYSVYSK	Phospho (STY)	1547.7273	O75886	="STAM2"	="STAM2"	=""	="STAM2"	Signal transducing adapter molecule 2	1	9	150.26	70;1266;1267	727530	1069000	2755100	0	3033100	10175000	56288000	52372000	5716878.83074022	8391553.49713478	16241820.4327065	0	17232543.605477	55991195.4876875	126714842.079197	109145852.220034	0	0	1	0	2	2	3	2
449	AHAWPSPYKDYEVK	Phospho (STY)	1769.7814	Q8NFJ5	="GPRC5A"	="GPRC5A"	=""	="GPRC5A"	Retinoic acid-induced protein 3	1	13	179.46	372;3354;3355	0	0	5447500	4073900	0	0	56292000	60327000	0	0	32114012.8515003	24205460.3250052	0	0	126723846.829202	125724467.785801	0	0	2	2	0	0	4	5
25122	YMEDSTYYKASK	Phospho (STY)	1564.6157	Q05397-7;Q05397;Q05397-5;Q05397-3;Q05397-2	="PTK2"	="PTK2"	="PTK2"	="PTK2"	Focal adhesion kinase 1	1	6	103.46	216;217;725;2487;2488;2489	0	0	0	0	0	0	55615000	70098000	0	0	0	0	0	0	125199792.89075	146087717.652943	0	0	0	0	0	0	2	4
6512	HFAPPTTPCSTDVCDSDYAPSRR	Phospho (STY)	2716.1047	O75581	="LRP6"	="LRP6"	=""	="LRP6"	Low-density lipoprotein receptor-related protein 6	1	2	146.6	65;1245	0	0	0	0	0	0	89821000	35766000	0	0	0	0	0	0	202203912.563877	74538122.4796024	0	0	0	0	0	0	2	1
24126	VYFQSPPGAAGEGPGGADDEGPVRR	Phospho (STY)	2565.1285	Q96C90	="PPP1R14B"	="PPP1R14B"	=""	="PPP1R14B"	Protein phosphatase 1 regulatory subunit 14B	1	8	123.29	3561	0	0	0	0	0	0	57640000	67946000	0	0	0	0	0	0	129758447.581099	141602842.643826	0	0	0	0	0	0	4	4
13762	NIYSDIPPQVPVRPISYTPSIPSDSR	Phospho (STY)	2977.4587	Q14517	="FAT1"	="FAT1"	=""	="FAT1"	Protocadherin Fat 1;Protocadherin Fat 1, nuclear form	1	20	168.55	2769	0	0	4458500	4908900	0	0	57905000	58277000	0	0	26283676.2365148	29166691.4233089	0	0	130355012.268972	121452165.848677	0	0	2	3	0	0	8	9
10301	KTYDLLFK	Phospho (STY)	1106.5413	P61026	="RAB10"	="RAB10"	=""	="RAB10"	Ras-related protein Rab-10	1	12	103.88	2281	2319000	2789600	17661000	16499000	4308900	5060900	34800000	41896000	18222536.5393682	21898108.171756	104114838.177209	98030361.5460028	24480995.3979887	27849222.7266474	78341325.0489632	87313347.2964665	1	1	2	2	1	1	2	2
13825	NLEGYVGFANLPNQVYR	Phospho (STY)	2032.9408	Q16181-2;Q16181	="SEPT7"	="SEPT7"	=""	="SEPT7"	Septin-7	1	13	222.57	2871;2872	1007700	219310	1396800	0	1238100	4061300	51438000	65983000	7918434.70061292	1721563.70201743	8234392.50132642	0	7034259.41707857	22348603.6593754	115796582.697373	137511853.032813	0	0	1	0	1	1	5	5
24317	WLNSPNTYMK	Phospho (STY)	1332.5574	Q9UEY8-2;Q9UEY8	="ADD3"	="ADD3"	=""	="ADD3"	Gamma-adducin	1	3	171.33	883;4155	425380	0	0	1649300	693720	692980	65345000	56464000	3342605.68914034	0	0	9799471.19812246	3941366.96778592	3813344.33897373	147103847.27944	117673783.696479	0	0	0	1	0	1	1	1
15635	RHQYSDYDYHSSSEK	Phospho (STY)	1980.7639	Q9UDY2-6;Q9UDY2-3;Q9UDY2;Q9UDY2-7;Q9UDY2-4;Q9UDY2-2;Q9UDY2-5	="TJP2"	="TJP2"	=""	="TJP2"	Tight junction protein ZO-2	1	8	116.96	544;4143;4144;4145	0	0	246060	0	0	216170	59683000	64331000	0	0	1450568.88522077	0	0	1189544.64162884	134357623.646473	134069002.886409	0	0	0	0	0	0	4	4
18545	SYSYRPYSYR	Phospho (STY)	1420.5813	O75581	="LRP6"	="LRP6"	=""	="LRP6"	Low-density lipoprotein receptor-related protein 6	1	8	94.767	67;1249;1250	0	0	0	0	0	0	35233000	88980000	0	0	0	0	0	0	79316089.2370725	185438744.568446	0	0	0	0	0	0	3	5
11956	LPQDDDRPADEYDQPWEWNR	Phospho (STY)	2624.0605	Q15464	="SHB"	="SHB"	=""	="SHB"	SH2 domain-containing adapter protein B	1	3	178.32	2844	0	0	0	0	0	0	58273000	65645000	0	0	0	0	0	0	131183449.26949	136807444.225619	0	0	0	0	0	0	1	2
25077	YLSASEYGSSVDGHPEVPETK	Phospho (STY)	2330.9944	Q8N4X5-2;Q8N4X5;Q8N4X5-4	="AFAP1L2"	="AFAP1L2"	=""	="AFAP1L2"	Actin filament-associated protein 1-like 2	1	7	140.63	3320;3321	0	0	0	0	0	0	60120000	63701000	0	0	0	0	0	0	135341392.584588	132756051.55939	0	0	0	0	0	0	4	3
2518	DSSSQENMVEDCLYETVK	Phospho (STY)	2212.8541	Q9NWQ8	="PAG1"	="PAG1"	=""	="PAG1"	Phosphoprotein associated with glycosphingolipid-enriched microdomains 1	1	8	160.55	528;529;530;876;4064	188570	0	1091400	486550	0	0	67102000	54865000	1481769.60553198	0	6434003.41920651	2890882.62380797	0	0	151059183.719412	114341388.185522	0	0	2	0	0	0	3	3
24867	YIDQEELNK	Phospho (STY)	1230.5169	P07900;P07900-2;Q14568;P08238;Q58FF8	="HSP90AA1;HSP90AA2;HSP90AB1;HSP90AB2P"	="HSP90AA1;HSP90AA2P;HSP90AB1;HSP90AB2P"	=""	="HSP90AA1;HSP90AA2;HSP90AB1;HSP90AB2P"	Heat shock protein HSP 90-alpha;Putative heat shock protein HSP 90-alpha A2;Heat shock protein HSP 90-beta;Putative heat shock protein HSP 90-beta 2	1	11	94.087	1474	2311700	257270	3004300	2180600	4223600	4130900	43621000	63999000	18165173.6602232	2019546.27521783	17710900.1945411	12956240.1592347	23996363.8429635	22731599.9449718	98199049.9988743	133377098.377567	2	0	1	2	2	2	1	1
7725	HSQELQYATPVFQEVAPR	Phospho (STY)	2179.0099	Q7Z6M3-2;Q7Z6M3-3;Q7Z6M3	="MILR1"	="MILR1"	=""	="MILR1"	Allergin-1	1	7	140.96	3157	0	0	1022800	997100	0	0	56670000	64836000	0	0	6029593.82184755	5924363.50672885	0	0	127574795.704734	135121447.997749	0	0	1	0	0	0	2	4
22905	VDLGSEVYR	Phospho (STY)	1116.4853	P50479;P50479-2	="PDLIM4"	="PDLIM4"	=""	="PDLIM4"	PDZ and LIM domain protein 4	1	5	79.148	2123	0	0	0	473290	1552000	1640800	55554000	64260000	0	0	0	2812097.08564808	8817680.81359013	9029027.37653048	125062470.453164	133921035.355904	0	0	0	0	1	2	1	1
2848	EDSARVYENVGLMQQQK	Phospho (STY)	2073.9191	Q06124-2;Q06124	="PTPN11"	="PTPN11"	=""	="PTPN11"	Tyrosine-protein phosphatase non-receptor type 11	1	7	206.43	2496	0	0	0	0	1705000	0	61918000	59766000	0	0	0	0	9686949.60513607	0	139389027.712118	124555315.889837	0	0	0	0	1	0	3	3
24441	YAAPELEIAR	Phospho (STY)	1211.5588	Q86VE9-3;Q86VE9-2;Q86VE9;Q86VE9-4	="SERINC5"	="SERINC5"	=""	="SERINC5"	Serine incorporator 5	1	9	93.096	3188	0	307980	57331000	44399000	1315800	1310700	8321600	9690700	0	2417615.19742523	337976772.976478	263800837.764772	7475711.60729504	7212546.4300454	18733481.9117084	20195900.6741901	0	0	3	2	1	1	1	1
8465	IGEGTYGVVYKGR	Phospho (STY)	1477.6966	P06493;P06493-2	="CDK1"	="CDK1"	="CDK1"	="CDK1"	Cyclin-dependent kinase 1	1	8	75.683	640;1437;1438	0	536020	2849600	2627500	42547000	31590000	21642000	20474000	0	4207708.61135097	16798915.2862112	15611538.5757999	241730583.489574	173834089.97111	48720199.9054501	42668834.0783811	0	0	1	1	2	1	3	2
3361	ERDYIAPWER	Phospho (STY)	1413.6078	Q9H0W8;Q9H0W8-2	="SMG9"	="SMG9"	=""	="SMG9"	Protein SMG9	1	5	78.864	3859	0	0	0	0	0	634360	53607000	67815000	0	0	0	0	0	3490769.0191223	120679408.387925	141329832.129795	0	0	0	0	0	0	2	3
23691	VPCAYDKTALALEVGDIVK	Phospho (STY)	2141.048	P46109	="CRKL"	="CRKL"	=""	="CRKL"	Crk-like protein	1	19	155.86	700;2044	0	2144400	2435500	0	40624000	26184000	23334000	27006000	0	16833346.4165162	14357719.74297	0	230805067.89387	144085843.995048	52529209.1578307	56281846.8848667	0	1	1	0	5	4	4	4
9481	KAEAFQLYQEAAQLDMLLEK	Phospho (STY)	2418.1542	O75955;O75955-2	="FLOT1"	="FLOT1"	=""	="FLOT1"	Flotillin-1	1	7	216.32	1275	0	0	0	0	0	81794	63277000	58279000	0	0	0	0	0	450097.675058468	142448391.52653	121456333.948128	0	0	0	0	0	0	4	3
166	ADGATSDDLDLHDDRLSYLSAPGSEYSMYSTDSR	Phospho (STY)	3789.5625	Q07157;Q07157-2	="TJP1"	="TJP1"	=""	="TJP1"	Tight junction protein ZO-1	1	4	85.441	219;2518;2519;2520	0	0	0	0	0	0	63432000	57504000	0	0	0	0	0	0	142797325.589248	119841195.410923	0	0	0	0	0	0	3	1
10640	LDDLHTLYHKK	Phospho (STY)	1461.7017	Q9HD26-2;Q9HD26	="GOPC"	="GOPC"	=""	="GOPC"	Golgi-associated PDZ and coiled-coil motif-containing protein	1	3	83.045	3965	0	0	211810	0	57803	0	54589000	65993000	0	0	1248658.84572304	0	328407.476847906	0	122890074.514306	137532693.530068	0	0	0	0	0	0	2	3
5911	GSSQPNLSTSHSEQEYGK	Phospho (STY)	2014.8269	O95208-3;O95208-2;O95208	="EPN2"	="EPN2"	=""	="EPN2"	Epsin-2	1	8	132.64	75;1303	404800	0	0	0	761170	776870	60795000	57698000	3180889.51752318	0	0	0	4324583.83046418	4274975.92516165	136860944.148038	120245501.057655	0	0	0	0	0	0	4	4
3135	ELEDAYWKDDDKHVMR	Phospho (STY)	2128.8925	Q96CT7	="CCDC124"	="CCDC124"	=""	="CCDC124"	Coiled-coil domain-containing protein 124	1	6	92.38	3565	0	0	0	0	0	0	55229000	65051000	0	0	0	0	0	0	124330834.515207	135569518.688716	0	0	0	0	0	0	4	2
4766	GASQAGMTGYGMPR	Oxidation (M);Phospho (STY)	1478.5683	P37802;P37802-2;Q9UI15	="TAGLN2;TAGLN3"	="TAGLN2;TAGLN3"	=""	="TAGLN2;TAGLN3"	Transgelin-2;Transgelin-3	1	51	186.67	692;1958	0	0	1557900	1525900	3530700	3746300	45281000	64394000	0	0	9184106.58492012	9066278.48251686	20059655.7013806	20615215.2978402	101936021.25121	134200298.019111	0	0	2	1	3	5	18	22
25362	YSNVSSIEDSFAMEK	Phospho (STY)	1785.7168	O15231-4;O15231-7;O15231;O15231-3;O15231-8;O15231-6;O15231-2;O15231-5;O15231-9	="ZNF185"	="ZNF185"	=""	="ZNF185"	Zinc finger protein 185	1	7	134.76	1065	0	0	0	0	0	0	53916000	66125000	0	0	0	0	0	0	121375025.325859	137807788.093824	0	0	0	0	0	0	3	4
24914	YISITVPSK	Phospho (STY)	1086.5362	Q9H1N7-2;Q9H1N7-3;Q9H1N7	="SLC35B3"	="SLC35B3"	=""	="SLC35B3"	Adenosine 3'-phospho 5'-phosphosulfate transporter 2	1	2	135.43	3861	0	0	0	0	0	0	51556000	68477000	0	0	0	0	0	0	116062222.822539	142709473.048027	0	0	0	0	0	0	1	1
4104	FLEDDTSDPTYTSALGGK	Phospho (STY)	1995.835	P29323-2;P29323-3;P29323	="EPHB2"	="EPHB2"	="EPHB2"	="EPHB2"	Ephrin type-B receptor 2	1	2	143.46	1843	0	0	0	0	0	0	58869000	60636000	0	0	0	0	0	0	132525157.020328	126368439.150958	0	0	0	0	0	0	2	2
25121	YMEDSTYYKASK	2 Phospho (STY)	1644.582	Q05397-7;Q05397;Q05397-5;Q05397-3;Q05397-2	="PTK2"	="PTK2"	="PTK2"	="PTK2"	Focal adhesion kinase 1	2	15	125.54	216;217;725;2487;2488;2489	5089800	105040	9925800	7441800	0	0	26263000	70571000	39995285.24281	824554.517623047	58514413.7239875	44216155.1944387	0	0	59122937.3494518	147073473.17307	3	0	6	3	0	0	1	2
16184	SAVKNEEYFMFPEPK	Phospho (STY)	1894.8213	Q14680-8;Q14680-7;Q14680;Q14680-4;Q14680-2;Q14680-5;Q14680-6;Q14680-3	="MELK"	="MELK"	="MELK"	="MELK"	Maternal embryonic leucine zipper kinase	1	7	201.16	2779	0	0	0	0	0	0	52793000	66438000	0	0	0	0	0	0	118846941.761779	138460095.657882	0	0	0	0	0	0	4	3
23953	VTQEQYELYCEMGSTFQLCK	Phospho (STY)	2593.0576	Q13191;Q13191-2;Q13191-3;P22681	="CBLB;CBL"	="CBLB;CBL"	=""	="CBLB;CBL"	E3 ubiquitin-protein ligase CBL-B;E3 ubiquitin-protein ligase CBL	1	35	202.16	1755	0	0	0	0	6363300	4298300	54079000	54420000	0	0	0	0	36153059.4852565	23652772.0456734	121741968.888589	113413986.057707	0	0	0	0	2	2	16	15
4748	GAMAATYSALNSSKPTPQLKPIESSILAQR	Phospho (STY)	3209.6156	Q15418-3;Q15418-4;Q15418;Q15418-2	="RPS6KA1"	="RPS6KA1"	="RPS6KA1"	="RPS6KA1"	Ribosomal protein S6 kinase alpha-1	1	2	104.12	2837	0	0	0	0	0	0	48328000	70672000	0	0	0	0	0	0	108795389.567997	147283962.195338	0	0	0	0	0	0	1	1
685	ALEHFTDLYDIKR	Phospho (STY)	1699.7971	Q00610-2;Q00610	="CLTC"	="CLTC"	=""	="CLTC"	Clathrin heavy chain 1	1	13	133.16	2420	3209300	2833200	7952700	8041100	23163000	25438000	22361000	25787000	25218450.4164702	22240364.2358113	46882626.8938277	47776952.5563709	131600477.245611	139980740.129316	50338803.7189617	53741390.2695719	1	1	3	2	2	2	1	1
14191	NSPLPNCTYATR	Phospho (STY)	1472.6119	Q5JTD0-4;Q5JTD0-2;Q5JTD0	="TJAP1"	="TJAP1"	=""	="TJAP1"	Tight junction-associated protein 1	1	3	158.42	776	329570	410690	935690	1201800	1855300	1863500	51673000	59748000	2589737.54518309	3223879.42538661	5516064.37540529	7140607.82507947	10540878.3591841	10254505.4340349	116325611.760203	124517802.99478	0	0	0	0	0	0	1	2
8945	INKSESVVYADIR	Phospho (STY)	1572.7549	O95297-4;O95297-2;O95297;O95297-5	="MPZL1"	="MPZL1"	=""	="MPZL1"	Myelin protein zero-like protein 1	1	2	73.834	1307	0	0	0	0	0	0	100030000	17677000	0	0	0	0	0	0	225186285.765741	36839746.9963634	0	0	0	0	0	0	2	1
8550	IHIDRGPEEKPAQESNYR	Phospho (STY)	2218.0168	Q08357	="SLC20A2"	="SLC20A2"	=""	="SLC20A2"	Sodium-dependent phosphate transporter 2	1	2	101.08	2562	0	0	0	0	0	0	51830000	65854000	0	0	0	0	0	0	116679048.197924	137243010.618233	0	0	0	0	0	0	1	1
12082	LQPFHSTELEDDAIYSVHVPAGLYR	Phospho (STY)	2936.3746	Q9Y2X7;Q9Y2X7-3	="GIT1"	="GIT1"	=""	="GIT1"	ARF GTPase-activating protein GIT1	1	10	96.052	4343	786980	0	5413700	6529500	0	2170700	47676000	55062000	6184032.68898319	0	31914755.6446383	38795638.8699088	0	11944971.7980465	107327615.31708	114751945.981431	0	0	1	2	0	1	3	3
14148	NRPPFGQGYTQPGPGYR	Phospho (STY)	1970.8789	Q92734-2;Q92734	="TFG"	="TFG"	=""	="TFG"	Protein TFG	1	7	140.93	3480;3481	0	0	0	0	0	1457600	52994000	63158000	0	0	0	0	0	8020910.71674233	119299430.449562	131624412.558484	0	0	0	0	0	1	3	3
12881	MDTCSSNLNNSIYKK	2 Phospho (STY)	1933.7352	P25116	="F2R"	="F2R"	=""	="F2R"	Proteinase-activated receptor 1	2	2	175.77	141;1788	0	0	0	0	0	0	55005000	62514000	0	0	0	0	0	0	123826568.514891	130282284.535309	0	0	0	0	0	0	1	1
16956	SILYDER	Phospho (STY)	974.41103	P25787	="PSMA2"	="PSMA2"	=""	="PSMA2"	Proteasome subunit alpha type-2	1	6	93.561	1799	1405200	1065900	11922000	12417000	12986000	12799000	27181000	36982000	11041961.338991	8367218.77698406	70282379.2961151	73776774.308547	73779898.8693824	70430595.6802862	61189527.4757434	77072326.945721	0	0	1	1	1	1	1	1
9992	KLYANMFER	Phospho (STY)	1250.5519	Q02790	="FKBP4"	="FKBP4"	=""	="FKBP4"	Peptidyl-prolyl cis-trans isomerase FKBP4;Peptidyl-prolyl cis-trans isomerase FKBP4, N-terminally processed	1	4	107.58	2459	0	0	0	0	0	0	53151000	63555000	0	0	0	0	0	0	119652866.887283	132451780.299478	0	0	0	0	0	0	2	2
17407	SLYTSMARPPLPR	Oxidation (M);Phospho (STY)	1583.7531	Q12965	="MYO1E"	="MYO1E"	=""	="MYO1E"	Unconventional myosin-Ie	1	6	71.176	2621	791270	754450	0	0	0	0	42888000	71895000	6217743.20289172	5922364.39280948	0	0	0	0	96548929.560343	149832755.009535	0	0	0	0	0	0	1	5
10278	KTGQIWPNDGEGAFHGDADGSFGTPPGYGCAADR	Phospho (STY)	3587.4838	P11274-2;P11274	="BCR"	="BCR"	="BCR"	="BCR"	Breakpoint cluster region protein	1	6	135.15	1560	0	0	0	0	53891000	61709000	0	0	0	0	0	0	306181466.962104	339573531.434861	0	0	0	0	0	0	3	3	0	0
16853	SHSITNMEIGGLKIYDILSDNGPQQPSTTVK	Oxidation (M);Phospho (STY)	3438.6378	Q96RT1-6;Q96RT1-9;Q96RT1-2;Q96RT1;Q96RT1-8;Q96RT1-4;Q96RT1-5;Q96RT1-3;Q96RT1-7	="ERBB2IP"	="ERBIN"	=""	="ERBB2IP"	Protein LAP2	1	5	179.64	455;3685	0	0	0	1084500	0	0	61302000	53117000	0	0	0	6443658.83366507	0	0	138002296.211251	110698469.265477	0	0	0	0	0	0	2	3
11007	LGHVVMGNNAVSPYQQVIEK	Phospho (STY)	2262.0868	P60228	="EIF3E"	="EIF3E"	=""	="EIF3E"	Eukaryotic translation initiation factor 3 subunit E	1	5	108.71	2257	0	0	0	0	0	3919600	43897000	67371000	0	0	0	0	0	21568854.0376943	98820377.7492626	140404514.051705	0	0	0	0	0	1	2	2
19880	THYPAQQGEYQTHQPVYHK	Phospho (STY)	2391.0434	O95817	="BAG3"	="BAG3"	=""	="BAG3"	BAG family molecular chaperone regulator 3	1	7	109.24	1335;1336	0	0	6792100	5451700	0	0	38879000	63216000	0	0	40040676.7670813	32391788.7169127	0	0	87523918.8672024	131745287.442558	0	0	2	2	0	0	1	2
23830	VSGDYGHPVYIVQEMPPQSPANIYYK	Phospho (STY)	3031.3827	P52799;P98172	="EFNB2;EFNB1"	="EFNB2;EFNB1"	=""	="EFNB2;EFNB1"	Ephrin-B2;Ephrin-B1	1	21	92.147	181;182;2173;2174;2175;2176	0	0	0	1296600	0	0	59383000	53454000	0	0	0	7703870.9485755	0	0	133682267.396051	111400794.022945	0	0	0	1	0	0	10	10
9895	KLDNGGYYITTR	Phospho (STY)	1479.6759	P07947;P06241-3;P06241-2;P06241	="YES1;FYN"	="YES1;FYN"	="FYN;YES1"	="YES1;FYN"	Tyrosine-protein kinase Yes;Tyrosine-protein kinase Fyn	1	10	125.97	1480;1481	640870	506290	0	5056100	8112200	26176000	32724000	40665000	5035910.73393054	3974330.79519585	0	30041294.0792014	46089426.7371172	144041821.433485	73667859.7960423	84747882.0844666	0	0	0	2	1	3	3	3
5123	GGMDYAYIPPPGLQPEPGYGYAPNQGR	Oxidation (M);Phospho (STY)	2960.2841	Q93052	="LPP"	="LPP"	=""	="LPP"	Lipoma-preferred partner	1	28	130.15	3523;3524	0	0	2399100	0	0	0	52366000	58969000	0	0	14143135.0586571	0	0	0	117885684.698678	122894328.258672	0	0	1	0	0	0	14	13
780	ALNGAEPNYHSLPSAR	Phospho (STY)	1775.7992	Q6IAA8	="LAMTOR1"	="LAMTOR1"	=""	="LAMTOR1"	Ragulator complex protein LAMTOR1	1	7	88.385	3042	0	0	0	0	5537400	5576700	47186000	55383000	0	0	0	0	31460712.4595193	30687577.383409	106224533.44139	115420925.943293	0	0	0	0	1	1	3	2
21860	TTGIVMDSGDGVTHTVPIYEGYALPHAILR	Phospho (STY)	3262.5734	P63261;P60709	="ACTG1;ACTB"	="ACTG1;ACTB"	=""	="ACTG1;ACTB"	Actin, cytoplasmic 2;Actin, cytoplasmic 2, N-terminally processed;Actin, cytoplasmic 1;Actin, cytoplasmic 1, N-terminally processed	1	11	140.26	2264;2265	606190	0	15310000	12072000	11592000	13589000	31286000	28131000	4763397.76834826	0	90255261.4513942	71726924.3337988	65859894.3241861	74777823.6346128	70430652.1690191	58626402.8259715	0	0	2	2	0	0	4	3
24783	YGQFSGLNPGGRPITPPR	Phospho (STY)	1992.9571	P62136;P62136-2;P62136-3	="PPP1CA"	="PPP1CA"	=""	="PPP1CA"	Serine/threonine-protein phosphatase PP1-alpha catalytic subunit	1	11	144.3	713;2305	0	0	14111000	13588000	13241000	13746000	27467000	30093000	0	0	83186936.2730649	80734381.0344315	75228680.1886256	75641766.4052828	61833367.1011458	62715308.3872582	0	0	1	1	1	2	3	3
18315	SVSSSPWLPQDGFDPSDYAEPMDAVVKPR	Phospho (STY)	3256.4424	Q9NRY4	="ARHGAP35"	="ARHGAP35"	=""	="ARHGAP35"	Rho GTPase-activating protein 35	1	9	140.04	526;4035	528830	0	754390	0	8637300	5888700	45998000	50391000	4155508.40798366	0	4447267.58238519	0	49072779.9556843	32404457.2843583	103550122.689719	105017349.713964	0	0	0	0	2	2	3	2
8542	IHFPLATYAPVISAEKAYHEQLTVAEITNACFEPANQMVK	Phospho (STY)	4581.2114	Q9BQE3	="TUBA1C"	="TUBA1C"	=""	="TUBA1C"	Tubulin alpha-1C chain	1	12	108.23	475;851;852;3767;3768	0	0	0	0	0	0	59165000	52654000	0	0	0	0	0	0	133191508.520745	109733554.242604	0	0	0	0	0	0	6	6
25347	YSLIVAQHVEK	Phospho (STY)	1365.6694	Q13439-3;Q13439-4;Q13439;Q13439-5	="GOLGA4"	="GOLGA4"	=""	="GOLGA4"	Golgin subfamily A member 4	1	4	96.756	2664	0	0	0	0	0	0	53290000	58319000	0	0	0	0	0	0	119965781.949979	121539695.937145	0	0	0	0	0	0	2	2
11455	LLAQAEGEPCYIR	Phospho (STY)	1598.7164	P29597	="TYK2"	="TYK2"	="TYK2"	="TYK2"	Non-receptor tyrosine-protein kinase TYK2	1	13	215.77	1856	21035000	19134000	21612000	20646000	4988800	5643200	7989100	10123000	165291529.152915	150200172.698014	127406708.718977	122670152.401889	28343844.099767	31053514.9263998	17984962.0674906	21096835.370492	3	3	3	2	1	1	1	1
16744	SGSYSYLEER	Phospho (STY)	1269.4915	O14974-5;O14974-4;O14974-2;O14974;O14974-3	="PPP1R12A"	="PPP1R12A"	=""	="PPP1R12A"	Protein phosphatase 1 regulatory subunit 12A	1	6	102.53	1041;1042	0	0	0	0	1092500	1261100	51704000	56963000	0	0	0	0	6207033.69126754	6939606.54835604	116395398.572747	118713724.509467	0	0	0	0	1	1	2	2
25300	YRPSMEGYRAPSR	Phospho (STY)	1648.7181	O60716-13;O60716-11;O60716-10;O60716-9;O60716-5;O60716-3;O60716-2;O60716;O60716-16;O60716-15;O60716-14;O60716-12;O60716-8;O60716-7;O60716-6;O60716-4;O60716-21;O60716-19;O60716-18;O60716-17;O60716-24;O60716-23;O60716-22;O60716-20	="CTNND1"	="CTNND1"	=""	="CTNND1"	Catenin delta-1	1	4	64.104	1185;1186	0	0	0	0	0	0	47247000	63611000	0	0	0	0	0	0	106361855.878976	132568487.084102	0	0	0	0	0	0	2	2
22918	VDQSAVGFEYQGKTEK	Phospho (STY)	1864.8244	Q14247;Q14247-3;Q14247-2	="CTTN"	="CTTN"	=""	="CTTN"	Src substrate cortactin	1	8	98.062	2748	2127900	0	360730	3168300	2272800	2908500	46735000	53103000	16720886.3743517	0	2126569.59264281	18824752.6811444	12912902.6759843	16004952.5381758	105209247.878256	110669292.569321	0	0	0	1	0	1	3	3
22482	TYAICGAIR	Phospho (STY)	1103.4835	P63220	="RPS21"	="RPS21"	=""	="RPS21"	40S ribosomal protein S21	1	10	100.98	2348	715100	639180	1394500	849350	5462200	7524100	45864000	47802000	5619204.77762062	5017505.29868906	8220833.57896599	5046492.97406494	31033464.0077268	41403769.4318338	103248463.56453	99621744.9748352	1	1	1	1	1	1	2	2
18049	STCIYGGAPK	Phospho (STY)	1132.4624	P17844;P17844-2;Q92841-1;Q92841-3;Q92841;Q92841-2	="DDX5;DDX17"	="DDX5;DDX17"	=""	="DDX5;DDX17"	Probable ATP-dependent RNA helicase DDX5;Probable ATP-dependent RNA helicase DDX17	1	4	65.719	1685	0	2094500	4370300	4155500	35856000	63764000	0	0	0	16441635.9211869	25763721.0399104	24690294.4059891	203715697.971706	350881826.936305	0	0	0	0	0	0	2	2	0	0
14199	NSSYFVEWIPNNVK	Phospho (STY)	1775.792	Q9BVA1;P07437;P68371;Q13885;P04350;Q9BUF5;Q13509;Q13509-2	="TUBB2B;TUBB;TUBB4B;TUBB2A;TUBB4A;TUBB6;TUBB3"	="TUBB2B;TUBB;TUBB4B;TUBB2A;TUBB4A;TUBB6;TUBB3"	=""	="TUBB2B;TUBB;TUBB4B;TUBB2A;TUBB4A;TUBB6;TUBB3"	Tubulin beta-2B chain;Tubulin beta chain;Tubulin beta-4B chain;Tubulin beta-2A chain;Tubulin beta-4A chain;Tubulin beta-6 chain;Tubulin beta-3 chain	1	11	237.21	90;91;1413	2681600	1860800	5600100	2893500	2552400	6074000	40616000	47821000	21071821.4678611	14607112.0182118	33013617.8741968	17192002.6143014	14501448.7813192	33424129.8665566	91434231.5571463	99661341.9196183	1	1	2	1	1	2	2	3
11349	LKEESRDEESPYATSLYHS	Phospho (STY)	2319.9897	Q8IV50-2;Q8IV50	="LYSMD2"	="LYSMD2"	=""	="LYSMD2"	LysM and putative peptidoglycan-binding domain-containing protein 2	1	8	165.16	3222	0	0	0	0	0	0	43983000	66057000	0	0	0	0	0	0	99013979.8743836	137666072.712495	0	0	0	0	0	0	4	4
23712	VPNAYDKTALALEVGELVK	Phospho (STY)	2109.0759	P46108	="CRK"	="CRK"	=""	="CRK"	Adapter molecule crk	1	11	133.84	2041	957680	0	6422400	4621000	30876000	19884000	25229000	22053000	7525381.10953953	0	37861227.3772328	27456106.4733668	175421851.031191	109418076.764342	56795209.472997	45959548.5948295	0	0	1	1	4	3	1	1
3399	ESMCSTPAFPVSPETPYVK	Oxidation (M);Phospho (STY)	2221.9313	Q68CZ2;Q68CZ2-2	="TNS3"	="TNS3"	=""	="TNS3"	Tensin-3	1	28	145.91	311;3026	0	0	16998000	18287000	0	0	30770000	43919000	0	0	100206331.427224	108653931.849915	0	0	69269039.4182931	91529379.8910042	0	0	10	7	0	0	5	6
9889	KLDDQSEDEALELEGPLITPGSGSIYSSPGLYSK	Phospho (STY)	3674.7128	Q96AC1-2;Q96AC1;Q96AC1-3	="FERMT2"	="FERMT2"	=""	="FERMT2"	Fermitin family homolog 2	1	10	152	422;423;424;425;3549;3550	0	0	1919800	0	0	0	44861000	63143000	0	0	11317573.5424158	0	0	0	100990522.500619	131593151.812602	0	0	1	0	0	0	6	4
18154	STSSPYHAGNLLQR	Phospho (STY)	1609.725	Q9H792	="PEAK1"	="PEAK1"	="PEAK1"	="PEAK1"	Pseudopodium-enriched atypical kinase 1	1	6	98.592	3906	0	0	0	0	24189000	26538000	5513700	53552000	0	0	0	0	137429691.494801	146033842.344201	12412372.5265077	111605030.896037	0	0	0	0	3	3	0	0
15544	RGDVIDYSSSGVSTNDASPLDPITEEDEKSDQSGSK	Phospho (STY)	3864.6698	Q9ULH0-4;Q9ULH0;Q9ULH0-2;Q9ULH0-5	="KIDINS220"	="KIDINS220"	=""	="KIDINS220"	Kinase D-interacting substrate of 220 kDa	1	7	175.3	554;4236	0	0	0	0	0	0	51522000	57850000	0	0	0	0	0	0	115985682.447491	120562276.61592	0	0	0	0	0	0	4	3
9815	KIYEDGDDDMKR	Phospho (STY)	1563.6276	Q9HB71;Q9HB71-3	="CACYBP"	="CACYBP"	=""	="CACYBP"	Calcyclin-binding protein	1	3	172.21	3937	231640	0	169430	0	333050	0	51712000	56871000	1820210.59248782	0	998820.963273006	0	1892222.03283904	0	116413408.072758	118521991.934728	0	0	0	0	0	0	1	2
12996	MHLPSPTDSNFYR	2 Phospho (STY)	1723.6467	P00533	="EGFR"	="EGFR"	="EGFR"	="EGFR"	Epidermal growth factor receptor	2	8	141.65	86;87;1381	0	0	0	0	0	0	44217000	64580000	0	0	0	0	0	0	99540757.7497129	134587931.26804	0	0	0	0	0	0	4	4
14244	NTPYKTLEPVKPPTVPNDYMTSPAR	Oxidation (M);Phospho (STY)	2911.3827	Q8IZP0-3;Q8IZP0-5;Q8IZP0-9;Q8IZP0-10;Q8IZP0-8;Q8IZP0-7;Q8IZP0-2;Q8IZP0-4;Q8IZP0-6;Q8IZP0-12;Q8IZP0;Q8IZP0-11	="ABI1"	="ABI1"	=""	="ABI1"	Abl interactor 1	1	13	159.16	356;802;803;3270;3271	0	0	0	464670	0	0	51582000	56714000	0	0	0	2760880.54425002	0	0	116120753.697575	118194796.127836	0	0	0	0	0	0	6	7
24120	VYESIGQYGGETVK	Phospho (STY)	1608.7073	Q8N3R9-2;Q8N3R9	="MPP5"	="MPP5"	=""	="MPP5"	MAGUK p55 subfamily member 5	1	13	176.89	360;805;3302	1585300	1152500	4355800	4580000	0	0	50811000	45428000	12457174.2888575	9047020.95925897	25678240.8772033	27212501.1140489	0	0	114385088.133991	94674210.9266728	2	1	2	2	0	0	3	4
10048	KNSLRVEGDNIYVR	2 Phospho (STY)	1821.8176	O43491	="EPB41L2"	="EPB41L2"	=""	="EPB41L2"	Band 4.1-like protein 2	2	1	46.15	45;1104	0	0	0	0	0	0	107760000	0	0	0	0	0	0	0	242587965.151617	0	0	0	0	0	0	0	1	0
13378	MYTAIPQSGSPFPGSVQDPGLHVWR	Acetyl (Protein N-term);Oxidation (M);Phospho (STY)	2864.2993	P40121;P40121-2	="CAPG"	="CAPG"	=""	="CAPG"	Macrophage-capping protein	1	18	133.76	1968	2496900	2671500	0	0	0	0	48307000	54278000	19620462.0462046	20971033.8331109	0	0	0	0	108748114.630467	113118050.996697	1	1	0	0	0	0	8	8
2487	DSGLYKELLHK	Phospho (STY)	1381.6643	Q8WUM9	="SLC20A1"	="SLC20A1"	=""	="SLC20A1"	Sodium-dependent phosphate transporter 1	1	5	80.245	3416	469780	300730	0	0	3902500	0	50542000	52410000	3691497.72120069	2360703.35191145	0	0	22172035.6797909	0	113779518.696112	109225046.1096	0	0	0	0	1	0	3	1
4542	FVDDVNNNYYEAPSCPR	Phospho (STY)	2138.8405	Q7Z2Y5;Q7Z2Y5-2	="NRK"	="NRK"	="NRK"	="NRK"	Nik-related protein kinase	1	6	142.4	3133	0	0	0	0	0	0	52202000	55105000	0	0	0	0	0	0	117516489.948448	114841560.119625	0	0	0	0	0	0	3	3
2312	DLPPPPPPDRPYSVGAESRPQR	Phospho (STY)	2507.1958	P22681	="CBL"	="CBL"	=""	="CBL"	E3 ubiquitin-protein ligase CBL	1	10	71.853	134;1752	0	0	1712700	3215500	49371000	52701000	0	0	0	0	10096681.0116135	19105195.9240664	280501107.891597	290004127.115147	0	0	0	0	0	1	4	5	0	0
24483	YALYDATYETK	Phospho (STY)	1416.585	P23528;Q9Y281-3;Q9Y281	="CFL1;CFL2"	="CFL1;CFL2"	=""	="CFL1;CFL2"	Cofilin-1;Cofilin-2	1	17	117.25	670;1773;1774;1775	25669000	22590000	3670400	2390400	3818500	3874700	20682000	24217000	201705170.517052	177329460.711202	21637682.0137947	14202786.6076468	21694790.0687461	21321777.4109231	46559059.9040994	50469432.2006523	3	3	3	2	1	1	4	4
13259	MSIASSHGGHPLDVPDHIIAYHR	Phospho (STY)	2589.1948	Q5T5P2;Q5T5P2-3;Q5T5P2-10;Q5T5P2-6;Q5T5P2-9;Q5T5P2-2;Q5T5P2-7;Q5T5P2-4;Q5T5P2-8	="KIAA1217"	="KIAA1217"	=""	="KIAA1217"	Sickle tail protein homolog	1	8	154.34	2979	0	0	0	0	0	0	53086000	53614000	0	0	0	0	0	0	119506539.699691	111734241.979014	0	0	0	0	0	0	4	4
9233	ITLDNAYMEKCDENILWLDYK	Phospho (STY)	2726.2009	P14618;P14618-3;P14618-2	="PKM"	="PKM"	=""	="PKM"	Pyruvate kinase PKM	1	6	148.66	1615	0	0	0	0	0	0	51359000	55322000	0	0	0	0	0	0	115618738.884762	115293798.910042	0	0	0	0	0	0	3	3
9318	IVGSKPLYVALAQR	Phospho (STY)	1593.8644	Q13310-2;Q13310-3;Q13310	="PABPC4"	="PABPC4"	=""	="PABPC4"	Polyadenylate-binding protein 4	1	8	112.44	2651	625440	0	944710	0	25072000	27426000	23152000	29418000	4914662.89486092	0	5569238.93179273	0	142446451.906142	150920346.677672	52119493.0325746	61308574.8225953	0	0	0	0	2	2	2	2
3197	ELNYFAK	Phospho (STY)	963.4103	P00558;P00558-2	="PGK1"	="PGK1"	=""	="PGK1"	Phosphoglycerate kinase 1	1	12	64.803	1385	5190500	4096700	4783300	4193500	12875000	13142000	26420000	35861000	40786578.6578658	32158725.1746605	28198431.8811531	24916074.9829179	73149252.8833589	72318063.0072913	59476373.7871727	74736107.2035179	2	1	1	2	2	3	1	1
23505	VLPPEVADGGVVDSGVYAVPPPAER	Phospho (STY)	2569.2465	P56945-5;P56945-8;P56945;P56945-7;P56945-2;P56945-6;P56945-3;P56945-4	="BCAR1"	="BCAR1"	=""	="BCAR1"	Breast cancer anti-estrogen resistance protein 1	1	14	104.53	2246	6974600	5843200	33528000	28645000	0	0	15148000	16422000	54805909.1623448	45868592.5111861	197653716.913282	170196963.8454	0	0	34100988.2713131	34224264.5909532	1	1	3	2	0	0	3	4
6241	GYLPLPR	Phospho (STY)	894.43645	Q9Y5Y0	="FLVCR1"	="FLVCR1"	=""	="FLVCR1"	Feline leukemia virus subgroup C receptor-related protein 1	1	6	110.54	4428	368200	518860	3764900	4125300	1773300	0	41926000	53957000	2893289.32893289	4073004.16045215	22194776.8672994	24510858.263272	10074995.7388785	0	94383287.1839895	112449071.034835	0	0	1	1	1	0	2	2
18332	SVTSLCAPEYENIRHYEEIPEYENLPFIMAIR	Phospho (STY)	3962.826	Q6ZV73-2;Q6ZV73	="FGD6"	="FGD6"	=""	="FGD6"	FYVE, RhoGEF and PH domain-containing protein 6	1	2	122.47	3100;3101;3102	0	0	0	0	0	0	54936000	51467000	0	0	0	0	0	0	123671236.577294	107259787.218523	0	0	0	0	0	0	1	1
1335	AVIYNPATQADWTAK	Phospho (STY)	1727.792	P35580;P35580-5;P35580-2;P35580-3;P35580-4	="MYH10"	="MYH10"	=""	="MYH10"	Myosin-10	1	12	143.93	1932	944960	694850	203070	0	18838000	20067000	27320000	37755000	7425428.25711143	5454509.77313761	1197134.9407534	0	107028009.772172	110425092.860091	61502442.538439	78683297.3834756	0	0	0	0	3	3	3	3
5594	GMSVYGLGR	Phospho (STY)	1018.4307	Q15417-3;Q15417;Q15417-2	="CNN3"	="CNN3"	=""	="CNN3"	Calponin-3	1	4	67.897	2835	1842300	0	13517000	11169000	0	0	38116000	40802000	14476661.9519095	0	79685197.1938926	66361664.8346751	0	0	85806262.8036288	85033396.89685	1	0	1	1	0	0	0	1
6475	HELQANCYEEVKDR	Phospho (STY)	1869.7717	P23528	="CFL1"	="CFL1"	=""	="CFL1"	Cofilin-1	1	12	180.74	1771	6027900	4512700	5669900	5986700	3162500	2743400	31787000	45389000	47366808.1093824	35424287.6206924	33425101.6919177	35570541.5763049	17967729.1063008	15096436.9239235	71558497.107224	94592932.9873811	1	1	2	2	1	1	2	2
25273	YQYGGLNSGRPVTPPR	Phospho (STY)	1840.8621	P62140	="PPP1CB"	="PPP1CB"	=""	="PPP1CB"	Serine/threonine-protein phosphatase PP1-beta catalytic subunit	1	7	125.5	2306;2307	1422600	587210	3e+06	4204600	2798600	1662600	42948000	48537000	11178689.2975012	4609545.49022686	17685550.9049107	24982026.6777576	15900232.9413101	9148988.85678911	96684000.8104274	101153521.523024	0	0	0	1	0	0	3	3
23293	VITNQYNNPAGLYSSENISNFNNALESK	Phospho (STY)	3180.4401	O00151	="PDLIM1"	="PDLIM1"	=""	="PDLIM1"	PDZ and LIM domain protein 1	1	9	169.44	603;953;954	344280	238080	0	1893300	26551000	24615000	23343000	27567000	2705327.67562471	1868906.50757516	0	11249220.1657705	150849383.557752	135451919.108543	52549469.8453434	57450998.7808309	0	0	0	0	3	2	2	3
13407	NAIKVPIVINPNAYDNLAIYK	2 Phospho (STY)	2502.2325	Q9H792	="PEAK1"	="PEAK1"	="PEAK1"	="PEAK1"	Pseudopodium-enriched atypical kinase 1	2	6	178.72	3904;3905	0	0	0	0	0	0	48998000	55415000	0	0	0	0	0	0	110303685.19394	115487615.534507	0	0	0	0	0	0	3	3
16852	SHSITNMEIGGLKIYDILSDNGPQQPSTTVK	Phospho (STY)	3422.6429	Q96RT1-6;Q96RT1-9;Q96RT1-2;Q96RT1;Q96RT1-8;Q96RT1-4;Q96RT1-5;Q96RT1-3;Q96RT1-7	="ERBB2IP"	="ERBIN"	=""	="ERBB2IP"	Protein LAP2	1	6	176.78	455;3685	360460	0	5429300	5124800	0	0	45043000	48298000	2832468.96118183	0	32006720.5093439	30449481.5959122	0	0	101400238.625875	100655433.638647	0	0	1	2	0	0	2	1
22778	VAHQPPYTQPHCSPR	Phospho (STY)	1853.8033	Q96RT1-6;Q96RT1-9;Q96RT1-2;Q96RT1;Q96RT1-8;Q96RT1-4;Q96RT1-5;Q96RT1-3	="ERBB2IP"	="ERBIN"	=""	="ERBB2IP"	Protein LAP2	1	4	105.14	3690	0	31615	142270	0	358350	488540	52305000	50933000	0	248174.895988696	838707.775747215	0	2035963.86568945	2688347.77823635	117748362.261093	106146904.665145	0	0	0	0	0	0	2	2
978	APPCSGSSITEIINPNYMGVGPFGPPMPLHVK	Phospho (STY)	3443.6117	Q92835-2;Q92835;Q92835-3	="INPP5D"	="INPP5D"	=""	="INPP5D"	Phosphatidylinositol 3,4,5-trisphosphate 5-phosphatase 1	1	9	174.59	3496	0	0	51434000	48470000	4092700	0	0	0	0	0	303212875.081059	287989067.466801	23252656.0990853	0	0	0	0	0	4	4	1	0	0	0
6072	GVNIGGAGSYIYEKPLAEGPQVTGPIEVPAAR	Phospho (STY)	3289.6384	P52943;P52943-2	="CRIP2"	="CRIP2"	=""	="CRIP2"	Cysteine-rich protein 2	1	8	112.95	183;2179	864050	666720	11838000	7962800	0	0	40776000	41394000	6789643.25003929	5233691.81254415	69787183.8707776	47311725.736015	0	0	91794421.5573714	86267154.3343025	0	0	1	1	0	0	2	4
7471	HPAGVYQVSGLHNK	Phospho (STY)	1585.7402	Q9HBL0	="TNS1"	="TNS1"	=""	="TNS1"	Tensin-1	1	9	149.86	3942	51357000	41562000	0	0	5056000	5452000	0	0	403559641.678454	326257948.033598	0	0	28725640.5886029	30001375.7050489	0	0	4	3	0	0	1	1	0	0
8253	IAYSLLGLK	Phospho (STY)	1056.562	P29317	="EPHA2"	="EPHA2"	="EPHA2"	="EPHA2"	Ephrin type-A receptor 2	1	3	103.19	1829	1291900	0	3975000	0	0	0	46962000	51104000	10151658.0229452	0	23433354.9490067	0	0	0	105720267.441075	106503277.168193	0	0	1	0	0	0	1	1
5693	GPLDGSPYAQVQRPPR	Phospho (STY)	1816.8621	Q63HR2-5;Q63HR2-2;Q63HR2-6;Q63HR2;Q63HR2-4	="TENC1"	="TNS2"	=""	="TENC1"	Tensin-like C1 domain-containing phosphatase	1	13	173.06	3022	25474000	24877000	9489500	11962000	9452400	12506000	5053200	4366500	200172874.4303	195282204.254651	55942345.10405	71073348.9795312	53703766.83143	68818269.3630486	11375700.6821098	9100003.12607459	2	2	2	2	2	1	1	1
5133	GGNRPNTGPLYTEADRVIQR	Phospho (STY)	2293.0965	Q9HAU0-5;Q9HAU0-8;Q9HAU0;Q9HAU0-2;Q9HAU0-4;Q9HAU0-6;Q9HAU0-3	="PLEKHA5"	="PLEKHA5"	=""	="PLEKHA5"	Pleckstrin homology domain-containing family A member 5	1	7	112.58	868;3922	0	0	0	0	0	0	43535000	59566000	0	0	0	0	0	0	98005447.8737533	124138505.944752	0	0	0	0	0	0	3	4
3376	ERVTPPEGYEVVTVFPK	Phospho (STY)	2025.9813	O00151	="PDLIM1"	="PDLIM1"	=""	="PDLIM1"	PDZ and LIM domain protein 1	1	7	146.81	602;951	0	0	0	0	0	0	47667000	55338000	0	0	0	0	0	0	107307354.629567	115327143.705649	0	0	0	0	0	0	2	5
20919	TMVNISDQTMHSIPTSPSHGSIAAYQGYSPQR	Phospho (STY)	3540.5803	Q9HAU0-5;Q9HAU0-8;Q9HAU0;Q9HAU0-2;Q9HAU0-4;Q9HAU0-6;Q9HAU0-3	="PLEKHA5"	="PLEKHA5"	=""	="PLEKHA5"	Pleckstrin homology domain-containing family A member 5	1	3	148.66	3929	0	0	0	0	0	0	45618000	57183000	0	0	0	0	0	0	102694671.439184	119172215.449061	0	0	0	0	0	0	1	2
13222	MQQNGYENPTYKFFEQMQN	Phospho (STY)	2475.9865	P05067-7;P05067-11;P05067-8;P05067-9;P05067;P05067-10;P05067-3;P05067-4;P05067-5;P05067-6	="APP"	="APP"	=""	="APP"	Amyloid beta A4 protein;N-APP;Soluble APP-alpha;Soluble APP-beta;C99;Beta-amyloid protein 42;Beta-amyloid protein 40;C83;P3(42);P3(40);C80;Gamma-secretase C-terminal fragment 59;Gamma-secretase C-terminal fragment 57;Gamma-secretase C-terminal fragment 50;C31	1	7	244.32	639;1422;1423	192140	0	0	3373300	0	0	44661000	54437000	1509822.41081251	0	0	20042779.4777339	0	0	100540285.000338	113449414.90304	0	0	0	1	0	0	3	3
2486	DSGLYKDLLHK	Phospho (STY)	1367.6486	Q08357	="SLC20A2"	="SLC20A2"	=""	="SLC20A2"	Sodium-dependent phosphate transporter 2	1	4	125.97	2561	0	0	630520	802470	0	381660	50249000	50567000	0	0	3717031.18552143	4767951.04126437	0	2100206.35575733	113119920.7582	105384142.465639	0	0	0	0	0	0	3	3
13721	NIILEEGKEILVGDVGQTVDDPYATFVK	Phospho (STY)	3141.5523	P23528	="CFL1"	="CFL1"	=""	="CFL1"	Cofilin-1	1	10	155.8	669;1772	3095100	1883100	2122800	1487600	586640	0	47932000	45376000	24321074.9646393	14782165.0051024	12514295.8203148	8838715.42734916	3332992.44361116	0	107903919.31744	94565840.3409506	1	1	1	1	0	0	3	3
6590	HFPCGNVNYGYQQQGLPLEAATAPGAGHYEDTILK	Phospho (STY)	3895.7665	Q9UM73	="ALK"	="ALK"	="ALK"	="ALK"	ALK tyrosine kinase receptor	1	18	185.38	4256;4257;4258	0	0	61698000	40562000	0	0	0	0	0	0	363721039.910393	241002941.089094	0	0	0	0	0	0	10	8	0	0	0	0
10782	LEYYENEKK	Phospho (STY)	1294.5482	P35568	="IRS1"	="IRS1"	=""	="IRS1"	Insulin receptor substrate 1	1	6	117.31	1921	373250	0	60095000	26031000	94067	951140	14443000	0	2932971.86861543	0	354271060.543536	154665636.790351	534441.224930401	5233952.40060531	32513901.0828212	0	0	0	3	3	0	0	0	0
10352	KVSSTHYYLLPERPSYLER	Phospho (STY)	2417.1781	Q07912;Q07912-3	="TNK2"	="TNK2"	="TNK2"	="TNK2"	Activated CDC42 kinase 1	1	3	76.817	730;2545;2546	0	0	0	0	0	0	49188000	52787000	0	0	0	0	0	0	110731410.819207	110010732.856086	0	0	0	0	0	0	1	2
19024	TDPHGLYLSCNGGTPAGHK	Phospho (STY)	2060.8775	Q9NQU5-2;Q9NQU5	="PAK6"	="PAK6"	="PAK6"	="PAK6"	Serine/threonine-protein kinase PAK 6	1	6	176.44	4009	0	0	586170	440160	0	0	49024000	51905000	0	0	3455579.7913105	2615252.07213095	0	0	110362216.068976	108172600.99826	0	0	0	0	0	0	3	3
24140	VYLCNQDENHKHAQDYVLTYNYEGR	Phospho (STY)	3208.371	Q02487	="DSC2"	="DSC2"	=""	="DSC2"	Desmocollin-2	1	2	96.504	2451;2452;2453	0	0	0	0	0	0	47510000	54331000	0	0	0	0	0	0	106953918.191846	113228505.632144	0	0	0	0	0	0	1	2
25354	YSLVSEQLEPAATSTYR	Phospho (STY)	1993.9034	Q9Y446;Q9Y446-2	="PKP3"	="PKP3"	=""	="PKP3"	Plakophilin-3	1	9	187.56	573;896;4357;4358	0	0	0	0	2614100	0	42853000	55707000	0	0	0	0	14851997.0456224	0	96470137.9977937	116096158.054331	0	0	0	0	1	0	4	4
15819	RPGPGTLYDVPR	Phospho (STY)	1406.6708	P56945-5;P56945-8;P56945;P56945-7;P56945-2;P56945-6;P56945-3;P56945-4	="BCAR1"	="BCAR1"	=""	="BCAR1"	Breast cancer anti-estrogen resistance protein 1	1	8	108.72	709;2241	13472000	13498000	0	0	4612600	7492200	30694000	31227000	105862014.772906	105958081.482063	0	0	26206465.5417306	41228229.4676022	69097949.1681861	65078620.7758918	2	2	0	0	1	1	2	1
5567	GLYPGSSKPSPIYISSYSSPAR	Phospho (STY)	2393.1304	Q99569	="PKP4"	="PKP4"	=""	="PKP4"	Plakophilin-4	1	9	114.63	459;460;461;3711	350420	287230	1187100	1077500	6869000	8734400	38418000	43616000	2753575.35753575	2254729.57060994	6998172.49307316	6402067.67475714	39026191.6936537	48063832.7142661	86486121.4290537	90897912.8242	0	0	0	1	0	2	3	3
902	ANGDYSGSYLTLSQPVPAK	Phospho (STY)	2046.93	Q86SQ0-2;Q86SQ0-3;Q86SQ0	="PHLDB2"	="PHLDB2"	=""	="PHLDB2"	Pleckstrin homology-like domain family B member 2	1	11	141.18	340;341;3159;3160	0	0	0	0	0	0	55173000	44919000	0	0	0	0	0	0	124204768.015128	93613429.6164307	0	0	0	0	0	0	6	5
7630	HRDYVCFR	Phospho (STY)	1231.4958	Q96RV3-2;Q96RV3-4;Q96RV3-3;Q96RV3	="PCNX"	="PCNX1"	=""	="PCNX"	Pecanex-like protein 1	1	2	102.62	3691	0	0	0	0	0	0	48385000	50914000	0	0	0	0	0	0	108923707.255577	106107307.720362	0	0	0	0	0	0	1	1
3500	EVGDYGQLHETEVLLK	Phospho (STY)	1908.887	O60674	="JAK2"	="JAK2"	="JAK2"	="JAK2"	Tyrosine-protein kinase JAK2	1	13	100.43	1161	8558600	6915200	8956500	8575300	14337000	12701000	19403000	19094000	67252868.1439573	54283695.737499	52800212.2266109	50950952.1404593	81455599.1136867	69891319.3011419	43679791.0897998	39792845.4572926	2	1	2	2	2	2	1	1
8701	IKEKYIDQEELNK	Phospho (STY)	1728.8335	P07900;P07900-2;P08238;Q58FF8	="HSP90AA1;HSP90AB1;HSP90AB2P"	="HSP90AA1;HSP90AB1;HSP90AB2P"	=""	="HSP90AA1;HSP90AB1;HSP90AB2P"	Heat shock protein HSP 90-alpha;Heat shock protein HSP 90-beta;Putative heat shock protein HSP 90-beta 2	1	2	117.7	1474	0	0	0	0	249490	0	94709000	3579100	0	0	0	0	1417476.27975683	0	213207717.070755	7459022.37227381	0	0	0	0	0	0	1	1
17273	SLMYFGSDKDPFPK	Phospho (STY)	1710.7365	Q8WWN8	="ARAP3"	="ARAP3"	=""	="ARAP3"	Arf-GAP with Rho-GAP domain, ANK repeat and PH domain-containing protein 3	1	11	119.45	3439	0	0	0	0	46471000	51481000	0	0	0	0	0	0	264024771.319811	283290686.47682	0	0	0	0	0	0	7	4	0	0
5209	GHGNYQNCPVVRPHATHSSYGTYVTLAPK	Phospho (STY)	3290.5081	P49796-9;P49796-4;P49796-6;P49796;P49796-5	="RGS3"	="RGS3"	=""	="RGS3"	Regulator of G-protein signaling 3	1	5	91.767	2103;2104	0	0	0	0	0	0	43165000	54549000	0	0	0	0	0	0	97172508.4982327	113682828.472287	0	0	0	0	0	0	3	2
20897	TMQFEPSTMVYDACR	Phospho (STY)	1914.7352	Q9Y490	="TLN1"	="TLN1"	=""	="TLN1"	Talin-1	1	14	110.97	4369	2697200	991640	13573000	11963000	3296900	1551200	30902000	32438000	21194405.1548012	7784284.48072847	80015327.4774509	71079290.5736609	18731322.0839725	8535974.68702711	69566196.1684788	67602404.9933832	1	0	2	2	1	1	4	3
16278	SDDYMPMSPASVSAPK	Phospho (STY)	1761.6991	Q9Y4H2	="IRS2"	="IRS2"	=""	="IRS2"	Insulin receptor substrate 2	1	19	113.47	4393	2477600	2069500	23065000	21101000	0	0	23620000	24965000	19468804.0232595	16245388.178036	135972410.540588	125373577.730905	0	0	53173048.7832331	52028301.3952713	2	2	5	5	0	0	3	2
15226	QRPYSVAVPAFSQGLDDYGAR	Phospho (STY)	2376.09	Q9UQB8-3;Q9UQB8-5;Q9UQB8-4;Q9UQB8-6;Q9UQB8-2;Q9UQB8	="BAIAP2"	="BAIAP2"	=""	="BAIAP2"	Brain-specific angiogenesis inhibitor 1-associated protein 2	1	8	129.98	564;4295;4296	0	0	743910	747300	0	0	50561000	45087000	0	0	4385486.0578907	4440153.29312855	0	0	113822291.258639	93963549.9703023	0	0	0	0	0	0	4	4
16500	SFIKDYPVVSIEDPFDQDDWGAWQK	Phospho (STY)	3064.3532	P06733;P06733-2	="ENO1"	="ENO1"	=""	="ENO1"	Alpha-enolase	1	4	147.26	95;1441	0	0	0	0	0	0	43840000	53141000	0	0	0	0	0	0	98692060.0616824	110748486.458887	0	0	0	0	0	0	1	3
18429	SYEDMIGEEVPSDQYYWAPLAQHER	2 Phospho (STY)	3172.2563	O60716-13;O60716-11;O60716-10;O60716-9;O60716-5;O60716-3;O60716-2;O60716;O60716-16;O60716-15;O60716-14;O60716-12;O60716-8;O60716-7;O60716-6;O60716-4;O60716-21;O60716-19;O60716-18;O60716-17;O60716-24;O60716-23;O60716-22;O60716-20	="CTNND1"	="CTNND1"	=""	="CTNND1"	Catenin delta-1	2	6	174.19	56;57;1173;1174;1175	0	0	0	0	0	0	45045000	51918000	0	0	0	0	0	0	101404741.000878	108199693.64469	0	0	0	0	0	0	3	3
25261	YQQPFEDFR	Phospho (STY)	1308.5176	P19174;P19174-2	="PLCG1"	="PLCG1"	=""	="PLCG1"	1-phosphatidylinositol 4,5-bisphosphate phosphodiesterase gamma-1	1	14	128.36	1707	235550	0	0	0	19536000	18643000	27816000	30693000	1850935.09350935	0	0	0	110993693.54014	102589076.901912	62619031.5391368	63965738.222514	0	0	0	0	6	5	2	2
14392	NYGGVYVGLPSEAVNMVSSQTK	Phospho (STY)	2379.0818	Q8TAD7	="OCC1"	="C12orf75"	=""	="OCC1"	Overexpressed in colon carcinoma 1 protein	1	8	191.66	3372	176040	0	0	0	0	0	46891000	49704000	1383309.75954738	0	0	0	0	0	105560433.128475	103585607.552596	0	0	0	0	0	0	5	3
1941	DAYREYIAQMSQLEGGPGSTTISGR	Phospho (STY)	2766.232	Q9ULH0-4;Q9ULH0;Q9ULH0-2;Q9ULH0-5	="KIDINS220"	="KIDINS220"	=""	="KIDINS220"	Kinase D-interacting substrate of 220 kDa	1	6	109.25	4232;4233	0	0	0	0	0	0	52077000	44360000	0	0	0	0	0	0	117235091.510772	92448445.8199173	0	0	0	0	0	0	3	3
17998	SSSSNLGADDGYMPMTPGAALAGSGSGSCR	Phospho (STY)	2940.1725	Q9Y4H2	="IRS2"	="IRS2"	=""	="IRS2"	Insulin receptor substrate 2	1	5	121.41	585;586;587;588;4396	3142600	0	25544000	23645000	931990	0	23118000	19714000	24694326.5755147	0	150586570.77168	140488993.196875	5295096.86949605	0	52042952.6575268	41084956.287057	1	0	2	2	0	0	0	0
24948	YKNILPFDHTR	Phospho (STY)	1482.7021	Q06124-2;Q06124;Q06124-3	="PTPN11"	="PTPN11"	=""	="PTPN11"	Tyrosine-protein phosphatase non-receptor type 11	1	12	90.913	2501	0	0	16721000	19531000	27243000	30402000	0	1667100	0	0	98573365.5603372	116045274.947268	154780978.353503	167296739.579034	0	3474319.29725843	0	0	2	2	5	3	0	0
12164	LRSYEDMIGEEVPSDQYYWAPLAQHER	2 Phospho (STY)	3441.4414	O60716-13;O60716-11;O60716-10;O60716-9;O60716-5;O60716-3;O60716-2;O60716;O60716-16;O60716-15;O60716-14;O60716-12;O60716-8;O60716-7;O60716-6;O60716-4;O60716-21;O60716-19;O60716-18;O60716-17;O60716-24;O60716-23;O60716-22;O60716-20	="CTNND1"	="CTNND1"	=""	="CTNND1"	Catenin delta-1	2	8	82.773	56;57;1173;1174;1175	0	0	0	0	0	0	45687000	49861000	0	0	0	0	0	0	102850003.376781	103912803.359488	0	0	0	0	0	0	4	4
13625	NGNGGPGPYVGQAGTATLPR	Phospho (STY)	1962.8949	O60716-13;O60716-11;O60716-10;O60716-9;O60716-5;O60716-3;O60716-2;O60716;O60716-16;O60716-15;O60716-14;O60716-12;O60716-8;O60716-7;O60716-6;O60716-4;O60716-21;O60716-19;O60716-18;O60716-17;O60716-24;O60716-23;O60716-22;O60716-20	="CTNND1"	="CTNND1"	=""	="CTNND1"	Catenin delta-1	1	5	154.48	1172	285160	0	0	0	282980	0	44429000	50504000	2240766.93383624	0	0	0	1607749.55968411	0	100018009.500011	105252847.332937	0	0	0	0	0	0	2	3
17624	SPFIYSPIIAHNR	Phospho (STY)	1593.7705	Q96Q05-3;Q96Q05;Q96Q05-2	="TRAPPC9"	="TRAPPC9"	=""	="TRAPPC9"	Trafficking protein particle complex subunit 9	1	7	172.76	3665	142650	0	0	0	1760700	0	38892000	54473000	1120933.52192362	0	0	0	10003408.8972217	0	87553184.3047207	113524440.693155	0	0	0	0	1	0	3	3
14237	NTNEYTEGPTVVPRPGLKPAPR	Phospho (STY)	2472.2162	O43597	="SPRY2"	="SPRY2"	=""	="SPRY2"	Protein sprouty homolog 2	1	7	143.57	1111	0	0	0	0	0	0	43107000	52004000	0	0	0	0	0	0	97041939.6231511	108378921.921077	0	0	0	0	0	0	3	4
455	AHDGGIYAISWSPDSTHLLSASGDK	Phospho (STY)	2664.1857	O75083;O75083-3	="WDR1"	="WDR1"	=""	="WDR1"	WD repeat-containing protein 1	1	8	92.886	1199	1750700	1876400	9025000	12616000	15884000	12301000	14158000	27234000	13756875.6875688	14729570.609938	53204032.3056063	74959151.5403583	90244872.4504289	67690191.2230018	31872312.6449202	56757010.2222639	0	0	1	3	1	1	1	2
3628	FAGDKGYLTK	Phospho (STY)	1178.5373	P60903	="S100A10"	="S100A10"	=""	="S100A10"	Protein S100-A10	1	5	76.255	2274	1381100	1156800	203530	7798800	0	0	23908000	60317000	10852585.2585259	9080775.57108093	1199846.72522549	46337304.2987434	0	0	53821390.7836383	125703627.288547	0	0	1	2	0	0	1	1
18031	SSYASQHSQLGQDLR	Phospho (STY)	1755.7577	Q99569-2;Q99569	="PKP4"	="PKP4"	=""	="PKP4"	Plakophilin-4	1	5	169.02	3724	0	264780	0	0	2244400	0	38134000	54091000	0	2078499.09726038	0	0	12751548.2074882	0	85846784.1786541	112728333.698042	0	0	0	0	1	0	1	3
9428	IYLGLHEK	Phospho (STY)	1051.5103	Q7Z2Y5;Q7Z2Y5-3	="NRK"	="NRK"	="NRK"	="NRK"	Nik-related protein kinase	1	7	123.72	3137	0	0	0	0	0	0	45932000	48658000	0	0	0	0	0	0	103401544.314626	101405691.5398	0	0	0	0	0	0	3	4
14641	QADSEMTGYVVTR	Phospho (STY)	1535.6327	P53778-2;P53778	="MAPK12"	="MAPK12"	="MAPK12"	="MAPK12"	Mitogen-activated protein kinase 12	1	11	192.18	2193	13260000	6998300	929420	1154800	0	665630	32735000	38792000	104196133.899104	54936023.2357328	5479101.57401403	6861352.90098333	0	3662842.2066309	73692622.8585578	80844456.9487428	2	2	0	0	0	0	3	4
2952	EGHPVYPQLRPGYIPIPVLHEGAENR	Phospho (STY)	3017.4913	O95817	="BAG3"	="BAG3"	=""	="BAG3"	BAG family molecular chaperone regulator 3	1	7	199.83	1332;1333	0	0	0	0	0	0	46234000	48259000	0	0	0	0	0	0	104081402.940051	100574155.699355	0	0	0	0	0	0	3	4
5862	GSHQISLDNPDYQQDFFPK	2 Phospho (STY)	2394.9559	P00533	="EGFR"	="EGFR"	="EGFR"	="EGFR"	Epidermal growth factor receptor	2	7	194.75	85;1379	0	0	0	0	0	0	45232000	49161000	0	0	0	0	0	0	101825713.063641	102453968.55169	0	0	0	0	0	0	4	3
13189	MPLSNGQMGQPLRPQANYSQIHHPPQASVAR	Oxidation (M);Phospho (STY)	3505.6497	Q96RT1-6;Q96RT1-9;Q96RT1-2;Q96RT1;Q96RT1-8;Q96RT1-4	="ERBB2IP"	="ERBIN"	=""	="ERBB2IP"	Protein LAP2	1	7	91.599	453;3686	0	0	0	0	0	0	43707000	50615000	0	0	0	0	0	0	98392652.1239953	105484176.85246	0	0	0	0	0	0	4	3
24742	YGIYAVENEHMNR	Phospho (STY)	1674.6862	Q9UEU0-2;Q9UEU0	="VTI1B"	="VTI1B"	=""	="VTI1B"	Vesicle transport through interaction with t-SNAREs homolog 1B	1	11	105.65	4152;4153	550490	343130	2891600	2095800	2042300	2079800	40468000	43797000	4325711.14254283	2693539.52429547	17046512.9988799	12452392.9770357	11603317.9932958	11444765.4422892	91101055.8069381	91275125.8245022	0	0	1	1	0	0	4	5
25491	YVPLADVK	Phospho (STY)	983.4729	P42167;P42167-2	="TMPO"	="TMPO"	=""	="TMPO"	Lamina-associated polypeptide 2, isoforms beta/gamma;Thymopoietin;Thymopentin	1	4	60.91	1991	0	1338600	0	821710	0	2042600	41926000	48126000	0	10507889.1592747	0	4882267.3123199	0	11240060.5310222	94383287.1839895	100296977.085873	0	1	0	0	0	1	1	1
12894	MEESGYESVLCVKPDVHVYR	Acetyl (Protein N-term);Phospho (STY)	2518.091	Q9NVZ3;Q9NVZ3-2;Q9NVZ3-3	="NECAP2"	="NECAP2"	=""	="NECAP2"	Adaptin ear-binding coat-associated protein 2	1	3	114.55	4053	0	0	0	0	0	0	52701000	41273000	0	0	0	0	0	0	118639832.51165	86014984.3175259	0	0	0	0	0	0	2	1
21495	TRDQYLMWLTQK	Phospho (STY)	1661.7637	P27986-5;P27986-3;P27986-2;P27986;P27986-4	="PIK3R1"	="PIK3R1"	=""	="PIK3R1"	Phosphatidylinositol 3-kinase regulatory subunit alpha	1	14	123.26	1813	1880700	2190600	6281900	6014300	3711600	2749800	33404000	37556000	14778406.4120698	17196012.2458592	37032954.0765195	35734529.5742848	21087438.2137378	15131654.9731738	75198667.2969991	78268571.4881157	1	1	3	2	1	2	2	2
12675	LWMEAMDGKEPIYHSPITK	Phospho (STY)	2325.0575	O60890	="OPHN1"	="OPHN1"	=""	="OPHN1"	Oligophrenin-1	1	7	117.65	1191	0	0	470720	408220	3460800	3235000	41919000	44205000	0	0	2774980.84065319	2425477.55562817	19662519.1750469	17801623.3319576	94367528.8714796	92125418.1124762	0	0	0	0	1	1	2	3
6842	HHIPNPSNGELHSQYHGYYVK	Phospho (STY)	2556.1336	Q9HDC5	="JPH1"	="JPH1"	=""	="JPH1"	Junctophilin-1	1	5	89.011	517;3970;3971	0	0	0	0	0	0	40373000	53108000	0	0	0	0	0	0	90887192.9943044	110679712.817948	0	0	0	0	0	0	3	2
23881	VSSTHYYLLPERPPYLDK	2 Phospho (STY)	2337.0484	Q9UJM3	="ERRFI1"	="ERRFI1"	=""	="ERRFI1"	ERBB receptor feedback inhibitor 1	2	10	130.77	550;887;4198;4199	0	0	0	0	0	0	43959000	49374000	0	0	0	0	0	0	98959951.3743499	102897871.143206	0	0	0	0	0	0	5	5
11379	LKKEDIYAVEIVGGATR	Phospho (STY)	1940.9972	P34932	="HSPA4"	="HSPA4"	=""	="HSPA4"	Heat shock 70 kDa protein 4	1	11	87.676	1901	2416300	2456100	3979100	3848100	28271000	39508000	12800000	0	18987112.997014	19280163.2781223	23457525.20191	22863848.3705178	160621555.593432	217405420.277893	28815200.0180095	0	1	1	2	1	3	2	1	0
11172	LHPYITVFG	Phospho (STY)	1125.526	O60245	="PCDH7"	="PCDH7"	=""	="PCDH7"	Protocadherin-7	1	5	77.058	1137	0	0	0	0	0	0	43349000	49877000	0	0	0	0	0	0	97586726.9984916	103946148.155095	0	0	0	0	0	0	2	3
17828	SRDPHYDDFR	Phospho (STY)	1386.5354	Q86X29-6;Q86X29-5;Q86X29-3;Q86X29-4;Q86X29;Q86X29-2	="LSR"	="LSR"	=""	="LSR"	Lipolysis-stimulated lipoprotein receptor	1	7	84.053	3202	484960	387430	0	159090	13478000	12795000	33594000	32137000	3810781.07810781	3041290.52515896	0	945248.210094768	76575194.5912164	70408584.3995048	75626392.9222664	66975106.0260298	0	0	0	0	1	2	2	2
13558	NFHYPPDGYSRHYEDGYPGGSDNYGSLSR	Phospho (STY)	3386.3691	O60716-13;O60716-11;O60716-10;O60716-9;O60716-5;O60716-3;O60716-2;O60716;O60716-16;O60716-15;O60716-14;O60716-12;O60716-8;O60716-7;O60716-6;O60716-4;O60716-21;O60716-19;O60716-18;O60716-17;O60716-24;O60716-23;O60716-22;O60716-20	="CTNND1"	="CTNND1"	=""	="CTNND1"	Catenin delta-1	1	8	83.944	53;54;55;58;1169;1170;1171;1176	0	0	0	0	0	0	44982000	47935000	0	0	0	0	0	0	101262916.188289	99898923.5883169	0	0	0	0	0	0	4	4
7481	HPEIVGYSVPGR	Phospho (STY)	1389.6442	Q6XZF7;Q6XZF7-2	="DNMBP"	="DNMBP"	=""	="DNMBP"	Dynamin-binding protein	1	8	124.42	3090	0	0	0	0	5332200	5812000	38076000	43674000	0	0	0	0	30294869.6096812	31982390.9753749	85716215.3035726	91018787.7082748	0	0	0	0	1	1	4	2
18613	TACTNFMMTPYVVTR	Phospho (STY)	1870.7817	P45984-5;P45984-3;P45984-2;P45984-4;P45984	="MAPK9"	="MAPK9"	="MAPK9"	="MAPK9"	Mitogen-activated protein kinase 9	1	15	123.92	699;2039	15051000	9525100	7881500	7952600	0	1986600	26142000	23908000	118269684.111268	74771175.131486	46462889.8190179	47251121.475892	0	10931902.6000825	58850543.6617815	49825460.8354956	4	1	2	2	0	1	2	3
25230	YQEVWTSSTSPR	Phospho (STY)	1519.6344	Q9H792	="PEAK1"	="PEAK1"	="PEAK1"	="PEAK1"	Pseudopodium-enriched atypical kinase 1	1	13	167.71	3908	1142100	1007000	3485400	3327500	13966000	12479000	24375000	32393000	8974540.31117398	7904859.09412042	20547073.0413252	19770654.4665934	79347764.331572	68669693.2177742	54872695.3467954	67508622.755739	1	1	2	2	4	2	1	1
10933	LGAAPEEESAYVAGEKR	Phospho (STY)	1855.8353	Q9UNZ2;Q9UNZ2-5;Q9UNZ2-6	="NSFL1C"	="NSFL1C"	=""	="NSFL1C"	NSFL1 cofactor p47	1	2	83.37	4276	0	1391000	0	0	2286300	2320500	41448000	44429000	0	10919224.4289191	0	0	12989602.8634737	12769294.26331	93307219.5583169	92592245.2509717	0	0	0	0	0	0	1	1
5744	GQEGEYAVPFDAVAR	Phospho (STY)	1687.7243	O60496	="DOK2"	="DOK2"	=""	="DOK2"	Docking protein 2	1	12	159.18	1148	0	0	0	0	46016000	45737000	0	0	0	0	0	0	261439690.926652	251682487.274728	0	0	0	0	0	0	6	6	0	0
11004	LGHPEALSAGTGSPQPPSFTYAQQR	Phospho (STY)	2676.2333	Q15942;Q15942-2	="ZYX"	="ZYX"	=""	="ZYX"	Zyxin	1	7	131.56	766;2868	781040	477520	1015200	0	2687200	2423900	38529000	45192000	6137356.59280214	3748488.89237774	5984790.42622178	0	15267314.3571388	13338285.8715092	86736003.2417099	94182375.1914721	0	0	0	0	1	1	2	3
4151	FLKDNLIDANGGSRPPWPPLEYQPYQSIYVGGMMEGEGK	Phospho (STY)	4433.0538	P11274-2;P11274	="BCR"	="BCR"	="BCR"	="BCR"	Breakpoint cluster region protein	1	12	102.5	113;1557;1558	0	0	545300	677830	63706000	25996000	0	0	0	0	3214643.63614927	4027390.74893794	361945344.014544	143051313.798322	0	0	0	0	0	0	7	5	0	0
2213	DKLNTQSTYSEA	Phospho (STY)	1435.5868	O14786	="NRP1"	="NRP1"	=""	="NRP1"	Neuropilin-1	1	3	145.08	1020	0	0	6401800	0	0	0	22209000	62175000	0	0	37739786.5943524	0	0	0	49996623.2187478	129575791.67839	0	0	1	0	0	0	1	1
10723	LEDYFETDSSYSDANNFIR	Phospho (STY)	2364.9424	P42685;P42685-2	="FRK"	="FRK"	="FRK"	="FRK"	Tyrosine-protein kinase FRK	1	7	223.68	161;2019	0	0	0	0	0	0	45119000	45369000	0	0	0	0	0	0	101571328.875982	94551251.9928726	0	0	0	0	0	0	4	3
25287	YRLDLEGNEYPIHSTPNCHDHER	Phospho (STY)	2931.2396	Q13017-2;Q13017	="ARHGAP5"	="ARHGAP5"	=""	="ARHGAP5"	Rho GTPase-activating protein 5	1	5	81.553	2627	0	0	0	0	0	0	37533000	52371000	0	0	0	0	0	0	84493820.4903086	109143768.170309	0	0	0	0	0	0	2	3
12725	LYFLQCETCHSR	Phospho (STY)	1692.679	P20042	="EIF2S2"	="EIF2S2"	=""	="EIF2S2"	Eukaryotic translation initiation factor 2 subunit 2	1	8	158.04	1721	526040	1011100	3853400	3600300	1329600	0	40848000	38256000	4133584.78705013	7937043.72399717	22716500.6189943	21391521.3451769	7554116.24339526	0	91956507.0574727	79727406.2959143	0	0	3	2	0	0	2	2
4853	GDKQVEYLDLDLDSGKSTPPR	2 Phospho (STY)	2492.0873	Q13480;Q13480-2	="GAB1"	="GAB1"	=""	="GAB1"	GRB2-associated-binding protein 1	2	6	172.32	247;747;2673	0	0	0	0	0	0	44550000	44812000	0	0	0	0	0	0	100290403.187681	93390436.2958101	0	0	0	0	0	0	3	3
22154	TVHDMEQFGQQQYDIYER	Phospho (STY)	2365.9675	Q99569-2;Q99569	="PKP4"	="PKP4"	=""	="PKP4"	Plakophilin-4	1	8	87.496	3728;3729	0	0	1506400	0	992840	0	36924000	49911000	0	0	8880504.62771915	0	5640815.86273507	0	83122847.3019517	104017005.84576	0	0	1	0	1	0	3	3
10235	KSDYLYSCGDETK	Phospho (STY)	1644.6379	Q7Z699	="SPRED1"	="SPRED1"	=""	="SPRED1"	Sprouty-related, EVH1 domain-containing protein 1	1	7	105.28	339;3152;3153	0	0	350140	611860	0	0	37164000	50964000	0	0	2064139.59794848	3635423.7842013	0	0	83663132.3022894	106211510.206634	0	0	0	0	0	0	3	4
17709	SPYQEFTDHLVK	Phospho (STY)	1542.6756	P15880	="RPS2"	="RPS2"	=""	="RPS2"	40S ribosomal protein S2	1	8	165.51	1646	807990	837620	852850	842550	0	3926700	36551000	45250000	6349127.76991985	6575241.38472407	5027707.36308436	5006090.13398295	0	21607924.0610813	82283154.3639269	94303250.0755469	0	0	0	0	0	2	3	4
1105	ARIYSPVR	Phospho (STY)	1040.5168	Q9Y2H5	="PLEKHA6"	="PLEKHA6"	=""	="PLEKHA6"	Pleckstrin homology domain-containing family A member 6	1	2	83.623	4323	0	0	0	0	0	0	39013000	50047000	0	0	0	0	0	0	87825577.9923909	104300436.608418	0	0	0	0	0	0	1	1
17042	SKGHYEVTGSDDETGKLQGSGVSLASK	Phospho (STY)	2816.2866	Q09666	="AHNAK"	="AHNAK"	=""	="AHNAK"	Neuroblast differentiation-associated protein AHNAK	1	4	104.83	228;2577	0	0	0	0	0	0	38993000	49970000	0	0	0	0	0	0	87780554.2423628	104139964.77956	0	0	0	0	0	0	2	2
21094	TPCEEVYVK	Phospho (STY)	1203.4883	Q14315;Q14315-2	="FLNC"	="FLNC"	=""	="FLNC"	Filamin-C	1	6	172.59	2758	0	0	0	0	11800000	12138000	30975000	33980000	0	0	0	0	67041645.361059	66793231.5311598	69730532.8560815	70816009.6699908	0	0	0	0	1	1	2	2
15829	RPHTPTPGIYMGRPTYGSSR	Phospho (STY)	2310.0729	P62995-3;P62995	="TRA2B"	="TRA2B"	=""	="TRA2B"	Transformer-2 protein homolog beta	1	2	108.44	715	1520200	0	0	0	0	0	43401000	43963000	11945623.1337419	0	0	0	0	0	97703788.7485648	91621078.078923	0	0	0	0	0	0	1	1
24077	VVYENAYGQFIGPHR	Phospho (STY)	1828.8298	Q16881-5;Q16881-2;Q16881-4;Q16881-3;Q16881-6;Q16881;Q16881-7	="TXNRD1"	="TXNRD1"	=""	="TXNRD1"	Thioredoxin reductase 1, cytoplasmic	1	8	134.06	2900	0	0	19401000	18646000	9701500	10301000	12827000	17840000	0	0	114372457.702057	110786964.142479	55119027.3279927	56684550.8323016	28875982.0805475	37179447.1016079	0	0	1	1	1	3	1	1
24736	YGIDKDKVDK	Phospho (STY)	1259.5799	Q14247;Q14247-3;Q14247-2	="CTTN"	="CTTN"	=""	="CTTN"	Src substrate cortactin	1	5	110.08	2749	1227900	42688	5346500	3070100	108580	1287200	32285000	45102000	9648750.58934465	335096.946385117	31518599.3043683	18241288.1376073	616896.767229134	7083230.15545467	72679588.4829247	93994810.7161837	0	0	1	0	0	0	2	2
19590	TGFSTSPESPYTHWK	Phospho (STY)	1803.7505	Q99873-3;Q99873-2;Q99873-4;Q99873	="PRMT1"	="PRMT1"	=""	="PRMT1"	Protein arginine N-methyltransferase 1	1	7	121.18	850;3760	961700	0	535810	428680	29179000	33753000	1686100	21480000	7556969.98271256	0	3158698.3434534	2547042.57152194	165780353.389012	185736690.053653	3795727.24612233	44765388.1021601	0	0	0	0	2	2	1	2
14385	NYEPLKTQPK	Phospho (STY)	1296.6115	Q12929;Q12929-2	="EPS8"	="EPS8"	=""	="EPS8"	Epidermal growth factor receptor kinase substrate 8	1	3	78.342	2600	0	0	0	0	0	0	40389000	47634000	0	0	0	0	0	0	90923211.9943269	99271624.6209635	0	0	0	0	0	0	2	2
12190	LSDSYSNTLPVRK	Phospho (STY)	1558.7392	Q9UQB8-3;Q9UQB8-5;Q9UQB8-4;Q9UQB8-6;Q9UQB8-2;Q9UQB8	="BAIAP2"	="BAIAP2"	=""	="BAIAP2"	Brain-specific angiogenesis inhibitor 1-associated protein 2	1	4	129.54	4294	0	0	0	0	0	0	37690000	50309000	0	0	0	0	0	0	84847256.9280294	104846457.636479	0	0	0	0	0	0	2	2
2105	DHPALNYNIVSGPPSHK	Phospho (STY)	1924.8833	O15269;O15269-2	="SPTLC1"	="SPTLC1"	=""	="SPTLC1"	Serine palmitoyltransferase 1	1	4	111.01	1067	293650	324220	0	0	968730	1044400	46788000	38128000	2307480.74807481	2545097.73137609	0	0	5503835.00937446	5747145.41202367	105328560.81583	79460647.9310597	0	0	0	0	0	0	3	1
17831	SREEDPTLTEEEISAMYSSVNKPGQLVNK	Oxidation (M);Phospho (STY)	3346.5276	Q9NWQ8	="PAG1"	="PAG1"	=""	="PAG1"	Phosphoprotein associated with glycosphingolipid-enriched microdomains 1	1	4	128.4	531;532;4065	0	0	0	0	0	0	50369000	36927000	0	0	0	0	0	0	113390063.258369	76957704.2108225	0	0	0	0	0	0	2	3
15970	RSDSASSEPVGIYQGFEK	Phospho (STY)	2035.8888	Q05655;Q05655-2	="PRKCD"	="PRKCD"	="PRKCD"	="PRKCD"	Protein kinase C delta type;Protein kinase C delta type regulatory subunit;Protein kinase C delta type catalytic subunit	1	10	111.63	218;2494	571590	522990	2714800	2300000	14911000	16878000	20632000	28657000	4491513.43705799	4105424.28762069	16004244.5322172	13665666.4983215	84716777.4558263	92876599.2571193	46446500.529029	59722612.9815458	0	0	1	1	2	2	2	2
17782	SQPVYIQYSNHR	Phospho (STY)	1570.693	O95758-1;O95758-6;O95758-2;O95758;O95758-5;O95758-4;O95758-7	="PTBP3"	="PTBP3"	=""	="PTBP3"	Polypyrimidine tract-binding protein 3	1	6	67.997	1328;1329	410170	0	0	0	5339300	767320	36402000	44104000	3223086.59437372	0	0	0	30335208.2268053	4222423.99229605	81947727.4262172	91914929.0902081	0	0	0	0	1	0	2	3
8714	IKLGHYATQLQNTYDR	Phospho (STY)	1999.9517	P51692	="STAT5B"	="STAT5B"	=""	="STAT5B"	Signal transducer and activator of transcription 5B	1	6	167.41	2148	0	0	0	0	44094000	42510000	0	0	0	0	0	0	250519856.826317	233924886.504334	0	0	0	0	0	0	3	4	0	0
22816	VASMPLISSTCDMVSAAYASTK	Phospho (STY)	2369.0354	O60664-4;O60664-3;O60664	="PLIN3"	="PLIN3"	=""	="PLIN3"	Perilipin-3	1	14	117.38	622;1160	236400	348200	0	2690100	3212400	2793500	38670000	38637000	1857614.33286186	2733338.56660648	0	15983482.3683194	18251235.7252429	15372128.2157106	87053420.6794083	80521429.2413017	0	0	0	1	1	1	6	6
12701	LYDAYELK	Phospho (STY)	1093.4733	P08758	="ANXA5"	="ANXA5"	=""	="ANXA5"	Annexin A5	1	7	111.17	1517	23985000	18791000	7158900	5554200	0	0	19681000	10886000	188472418.670439	147507653.661983	42203030.1243884	33000802.1152075	0	0	44305621.215191	22686965.3109923	2	2	1	2	0	0	1	1
24520	YAYFNGCSSPTAPLSPMSPPGYK	Phospho (STY)	2571.0851	P17302	="GJA1"	="GJA1"	=""	="GJA1"	Gap junction alpha-1 protein	1	8	134.32	1678	0	0	0	0	0	0	44165000	41783000	0	0	0	0	0	0	99423695.9996397	87077849.6774933	0	0	0	0	0	0	4	4
2856	EEDEHPYELLLTAETK	Phospho (STY)	1995.8714	Q92625	="ANKS1A"	="ANKS1A"	=""	="ANKS1A"	Ankyrin repeat and SAM domain-containing protein 1A	1	6	123.02	3473	0	691590	6645900	0	615780	0	34587000	43397000	0	5428919.06743072	39178800.9196486	0	3498551.21868075	0	77861822.1111636	90441505.9343316	0	0	2	0	0	0	2	2
25295	YRPGYSSSSTSAAMPHSSSAK	Phospho (STY)	2237.9413	Q9C0B5-2;Q9C0B5	="ZDHHC5"	="ZDHHC5"	=""	="ZDHHC5"	Palmitoyltransferase ZDHHC5	1	9	159.77	482;483;484;485;3830;3831	0	0	193160	0	0	0	38494000	46968000	0	0	1138713.67093085	0	0	0	86657211.6791607	97883647.5038295	0	0	0	0	0	0	4	5
15204	QQSTTLSTLYPSTSSLLTNHQHEGRK	Phospho (STY)	2993.4244	Q92783-2;Q92783	="STAM"	="STAM"	=""	="STAM"	Signal transducing adapter molecule 1	1	7	141.29	3493	0	0	630480	0	0	0	45372000	39484000	0	0	3716795.37817603	0	0	0	102140879.313838	82286619.3587379	0	0	0	0	0	0	3	4
16999	SITNNSSDPFLNGGPYHSR	Phospho (STY)	2141.9168	Q9GZV5	="WWTR1"	="WWTR1"	=""	="WWTR1"	WW domain-containing transcription regulator protein 1	1	4	86.539	3848	0	0	0	0	0	0	36482000	48875000	0	0	0	0	0	0	82127822.4263298	101857930.330218	0	0	0	0	0	0	2	2
17833	SREYDQLYEEYTR	Phospho (STY)	1830.7462	O00459	="PIK3R2"	="PIK3R2"	=""	="PIK3R2"	Phosphatidylinositol 3-kinase regulatory subunit beta	1	7	68.283	18;975;976	0	314040	0	0	5240500	4372700	36503000	38820000	0	2465185.65036502	0	0	29773876.4842906	24062181.8682075	82175097.3638594	80902810.3410548	0	0	0	0	2	2	2	2
17961	SSLYEGLEKPESR	Phospho (STY)	1573.7025	P20020-6;P20020-3;P20020-4;P20020;Q01814-6;Q01814-8;Q01814-5;Q01814	="ATP2B1;ATP2B2"	="ATP2B1;ATP2B2"	=""	="ATP2B1;ATP2B2"	Plasma membrane calcium-transporting ATPase 1;Plasma membrane calcium-transporting ATPase 2	1	2	108.66	1719	0	0	2254000	0	0	0	82845000	0	0	0	13287743.9132229	0	0	0	186499628.554062	0	0	0	1	0	0	0	2	0
4929	GESAGYMEPYEAQR	Phospho (STY)	1666.6335	Q15464;Q15464-2	="SHB"	="SHB"	=""	="SHB"	SH2 domain-containing adapter protein B	1	5	225.33	2840	0	0	0	0	0	0	38270000	46683000	0	0	0	0	0	0	86152945.6788455	97289693.332083	0	0	0	0	0	0	2	3
12097	LQQSSTIAPYVTLRR	Phospho (STY)	1811.9295	Q6IQ23;Q6IQ23-2;Q6IQ23-3	="PLEKHA7"	="PLEKHA7"	=""	="PLEKHA7"	Pleckstrin homology domain-containing family A member 7	1	2	81.632	782;783;3046	0	0	0	0	0	0	37492000	47184000	0	0	0	0	0	0	84401521.8027509	98333802.2445216	0	0	0	0	0	0	1	1
9413	IYGISFPDPK	Phospho (STY)	1215.5577	P26639;P26639-2	="TARS"	="TARS"	=""	="TARS"	Threonine--tRNA ligase, cytoplasmic	1	16	146.11	1804	2026800	1464100	3433200	2898800	23744000	23443000	12271000	15326000	15926449.7878359	11493052.8298925	20239344.4555798	17223493.0631889	134901426.055338	129002613.839593	27624321.8297652	31940146.0918858	2	1	1	2	3	3	2	2
10800	LFEDDEHEKEQYCIR	Phospho (STY)	2089.8452	Q9Y2D5-5;Q9Y2D5-7;Q9Y2D5-6;Q9Y2D5-4;Q9Y2D5	="AKAP2"	="AKAP2"	=""	="AKAP2"	A-kinase anchor protein 2	1	4	96.673	4318	0	0	0	0	0	0	27232000	57162000	0	0	0	0	0	0	61304338.0383152	119128450.404827	0	0	0	0	0	0	1	3
20462	TLHYECIVLVK	Phospho (STY)	1453.704	Q9UKK9	="NUDT5"	="NUDT5"	=""	="NUDT5"	ADP-sugar pyrophosphatase	1	13	121.68	4218	410470	493000	28586000	26508000	10712000	13311000	0	4267200	3225443.97296873	3870005.49493681	168519719.389259	157499777.19022	60860178.3989546	73248039.6203054	0	8893056.98833975	0	0	3	5	2	2	0	1
21020	TNPEVHNYQPQYHPNIHPSQPR	Phospho (STY)	2732.2245	Q9H329-2;Q9H329	="EPB41L4B"	="EPB41L4B"	=""	="EPB41L4B"	Band 4.1-like protein 4B	1	3	64.589	3870	0	0	0	0	0	0	31513000	52769000	0	0	0	0	0	0	70941671.7318385	109973219.961028	0	0	0	0	0	0	1	2
22595	TYKEYIDNRR	Phospho (STY)	1436.6449	Q5T5U3-3;Q5T5U3	="ARHGAP21"	="ARHGAP21"	=""	="ARHGAP21"	Rho GTPase-activating protein 21	1	2	83.045	2990	0	0	0	0	0	0	44193000	39862000	0	0	0	0	0	0	99486729.2496791	83074390.1549491	0	0	0	0	0	0	1	1
8005	HVYVPDRR	Phospho (STY)	1120.5179	Q9HAU0-5;Q9HAU0-8;Q9HAU0;Q9HAU0-2;Q9HAU0-4;Q9HAU0-6;Q9HAU0-3	="PLEKHA5"	="PLEKHA5"	=""	="PLEKHA5"	Pleckstrin homology domain-containing family A member 5	1	4	128.61	3924	0	0	0	0	80769	137550	43717000	39854000	0	0	0	0	458888.69950571	756912.917870409	98415163.9990094	83057717.7571457	0	0	0	0	0	0	2	2
1067	AQQAADKYLYVDKNFINNPLAQADWAAK	Acetyl (Protein N-term);2 Phospho (STY)	3367.5316	P35579	="MYH9"	="MYH9"	=""	="MYH9"	Myosin-9	2	7	141.78	1925;1926	0	0	0	0	0	0	46634000	36743000	0	0	0	0	0	0	104981877.940614	76574239.061344	0	0	0	0	0	0	4	3
23229	VIGAGEFGEVYKGMLK	Phospho (STY)	1776.8522	P29317	="EPHA2"	="EPHA2"	="EPHA2"	="EPHA2"	Ephrin type-A receptor 2	1	3	102.65	1832	0	0	0	428720	0	0	35701000	46887000	0	0	0	2547280.23528713	0	0	80369644.987731	97714839.47607	0	0	0	0	0	0	1	2
23805	VRVESGYFSLEK	Phospho (STY)	1492.6963	Q6WCQ1-3;Q6WCQ1;Q6WCQ1-2	="MPRIP"	="MPRIP"	=""	="MPRIP"	Myosin phosphatase Rho-interacting protein	1	4	155.66	3086	0	0	0	0	0	0	39410000	43576000	0	0	0	0	0	0	88719299.4304495	90814550.835183	0	0	0	0	0	0	2	2
13380	MYTAIPQSGSPFPGSVQDPGLHVWR	Acetyl (Protein N-term);Phospho (STY)	2848.3044	P40121;P40121-2	="CAPG"	="CAPG"	=""	="CAPG"	Macrophage-capping protein	1	11	153.56	1968	10169000	11040000	5075900	4514200	0	0	21801000	30355000	79907276.4419299	86663003.3754612	29923362.6127454	26821544.2203143	0	0	49078138.7181738	63261329.4153199	1	1	2	1	0	0	3	3
625	AKPEPDILEEEKIYAYPSNITSETGFR	Phospho (STY)	3176.4955	Q8IY95-2;Q8IY95	="TMEM192"	="TMEM192"	=""	="TMEM192"	Transmembrane protein 192	1	8	112.8	3262	474030	317050	3110600	4791200	924060	989800	33032000	39282000	3724893.91796323	2488813.8786404	18337558.2149384	28467365.7942426	5250042.61121527	5446691.42935755	74361225.5464757	81865641.3142018	0	0	1	1	0	0	3	3
17890	SSFSHYSGLK	Phospho (STY)	1191.4962	Q8NC51-3;Q8NC51	="SERBP1"	="SERBP1"	=""	="SERBP1"	Plasminogen activator inhibitor 1 RNA-binding protein	1	2	138.25	368;3334	1667600	1447700	0	0	5308400	5733900	30157000	38247000	13103881.8167531	11364314.3103854	0	0	30159650.0198852	31552620.7181181	67889061.4799306	79708649.8483854	1	1	0	0	1	1	1	1
23616	VMVYSALR	Phospho (STY)	1017.4719	Q96BI3-3;Q96BI3	="APH1A"	="APH1A"	=""	="APH1A"	Gamma-secretase subunit APH-1A	1	6	96.111	3554	0	0	10981000	11370000	3827700	0	25031000	30951000	0	0	64735011.4956081	67555925.2547459	21747059.8261462	0	56349474.3477184	64503423.051674	0	0	1	1	0	0	2	2
2229	DKVTIADDYSDPFDAKNDLK	Phospho (STY)	2349.0414	Q15464;Q15464-2	="SHB"	="SHB"	=""	="SHB"	SH2 domain-containing adapter protein B	1	4	229.07	2841	0	0	0	0	0	0	36174000	45781000	0	0	0	0	0	0	81434456.6758965	95409880.4797483	0	0	0	0	0	0	2	2
14738	QDVYGPQPQVR	Phospho (STY)	1365.6078	O60716-13;O60716-11;O60716-10;O60716-9;O60716-5;O60716-3;O60716-2;O60716;O60716-16;O60716-15;O60716-14;O60716-12;O60716-8;O60716-7;O60716-6;O60716-4;O60716-21;O60716-19;O60716-18;O60716-17;O60716-24;O60716-23;O60716-22;O60716-20	="CTNND1"	="CTNND1"	=""	="CTNND1"	Catenin delta-1	1	9	193.3	1166	0	0	7859700	6449400	0	0	33277000	33855000	0	0	46334374.8157755	38319717.1801194	0	0	74912766.4843204	70555503.4543125	0	0	2	2	0	0	3	2
12379	LTGIKHELQANCYEEVKDR	Phospho (STY)	2382.1039	P23528	="CFL1"	="CFL1"	=""	="CFL1"	Cofilin-1	1	3	135.49	1771	556220	0	0	0	0	0	75291000	5450400	4370737.07370737	0	0	0	0	0	169494158.168434	11358904.6234643	0	0	0	0	0	0	2	1
25375	YSSGGNFETPSK	Phospho (STY)	1352.5286	Q16625-4;Q16625-2;Q16625-3;Q16625;Q16625-5	="OCLN"	="OCLN"	=""	="OCLN"	Occludin	1	8	262.35	2887	0	0	3985300	4089200	0	0	23617000	49558000	0	0	23494075.3404469	24296366.7151897	0	0	53166295.2207289	103281336.292684	0	0	1	1	0	0	3	3
16419	SESVVYADIRK	Phospho (STY)	1345.6279	O95297-4;O95297-2;O95297;O95297-5	="MPZL1"	="MPZL1"	=""	="MPZL1"	Myelin protein zero-like protein 1	1	3	66.267	1307	0	0	998470	0	0	0	33356000	46871000	0	0	5886164.00400873	0	0	0	75090610.2969316	97681494.6804631	0	0	1	0	0	0	1	3
8449	IGAEVYHNLK	Phospho (STY)	1222.5747	P06733;P06733-2	="ENO1"	="ENO1"	=""	="ENO1"	Alpha-enolase	1	4	57.532	1440	0	0	0	0	149070	0	34874000	46041000	0	0	0	0	846940.51474348	0	78507912.9240674	95951733.4083592	0	0	0	0	0	0	2	2
13399	NAGDTLPQEDLPLTKPEMFENPLYGSLSSFPKPAPR	Phospho (STY)	4035.9329	Q92835-2;Q92835;Q92835-3	="INPP5D"	="INPP5D"	=""	="INPP5D"	Phosphatidylinositol 3,4,5-trisphosphate 5-phosphatase 1	1	8	110.78	3501	0	0	30130000	23379000	13737000	13718000	0	0	0	0	177621882.921653	138908529.158373	78046701.8919379	75487687.4398129	0	0	0	0	4	2	1	1	0	0
3098	EKPAQDPLYDVPNASGGQAGGPQRPGR	Phospho (STY)	2841.3195	Q13671;Q13671-2	="RIN1"	="RIN1"	=""	="RIN1"	Ras and Rab interactor 1	1	4	135.62	2706	5451500	5599200	2634600	0	1060000	1072300	26636000	38308000	42837498.0355178	43953214.5380328	15531450.8046926	0	6022385.09175615	5900674.09547393	59962630.2874766	79835776.8816364	1	1	0	0	0	0	1	1
1273	ATTPPNQGRPDSPVYANLQELK	3 Phospho (STY)	2635.1122	Q8IWW6-2;Q8IWW6-4;Q8IWW6;Q8IWW6-3	="ARHGAP12"	="ARHGAP12"	=""	="ARHGAP12"	Rho GTPase-activating protein 12	3	1	50.2	352;798;799;3250	0	0	0	0	0	0	39857000	40891000	0	0	0	0	0	0	89725580.2435784	85218877.322413	0	0	0	0	0	0	1	0
8510	IGTAEPDYGALYEGR	Phospho (STY)	1690.724	P19174;P19174-2	="PLCG1"	="PLCG1"	=""	="PLCG1"	1-phosphatidylinositol 4,5-bisphosphate phosphodiesterase gamma-1	1	5	163.8	1705	0	562220	0	0	2665800	2972800	28855000	45279000	0	4413376.24617317	0	0	15145730.3562298	16358783.8767368	64958015.3530987	94363687.5175842	0	0	0	0	1	2	1	2
16036	RVPEYYGPYSSQYPDDYQYYPPGVRPESICSMPAYDR	Phospho (STY)	4544.9396	Q9Y2H5	="PLEKHA6"	="PLEKHA6"	=""	="PLEKHA6"	Pleckstrin homology domain-containing family A member 6	1	8	102.17	4330;4331	0	0	0	0	0	0	44360000	35966000	0	0	0	0	0	0	99862677.5624141	74954932.4246877	0	0	0	0	0	0	4	4
18424	SYDYHQNWGR	Acetyl (Protein N-term);Phospho (STY)	1446.5354	Q9H2U1-3;Q9H2U1;Q9H2U1-2	="DHX36"	="DHX36"	=""	="DHX36"	ATP-dependent RNA helicase DHX36	1	7	217.66	493;3867;3868	0	0	0	0	0	0	37327000	42880000	0	0	0	0	0	0	84030075.8650187	89364052.2262862	0	0	0	0	0	0	3	5
10268	KTEDTYFISSAGKPTPGTQGK	Phospho (STY)	2292.0675	Q3V6T2-4;Q3V6T2-2;Q3V6T2-3;Q3V6T2	="CCDC88A"	="CCDC88A"	=""	="CCDC88A"	Girdin	1	5	147.75	774;2914	0	0	848870	927730	296880	442080	34705000	42544000	0	0	5004244.53221718	5512195.12195122	1686722.34532129	2432686.75196038	78127462.2363296	88663811.5185429	0	0	0	0	0	0	3	2
14746	QEDAPVVYLGSFR	Phospho (STY)	1559.7021	Q86YV5	="SGK223"	="SGK223"	="SGK223"	="SGK223"	Tyrosine-protein kinase SgK223	1	6	183.89	3212	821580	645030	1266900	464840	0	0	36835000	39495000	6455917.02027346	5063427.27058639	7468608.14714378	2761890.61525207	0	0	82922491.6143265	82309543.9057176	1	0	0	0	0	0	2	3
10124	KPSLSLTLTLGEADHNHYGYPHSSS	Phospho (STY)	2790.265	O43688-3;O43688;O43688-2	="PPAP2C"	="PLPP2"	=""	="PPAP2C"	Lipid phosphate phosphohydrolase 2	1	7	119.48	1123	0	0	0	0	0	0	37853000	41505000	0	0	0	0	0	0	85214200.4907588	86498483.8538248	0	0	0	0	0	0	4	3
22902	VDKEKGYIDLSK	Phospho (STY)	1473.7116	P05198	="EIF2S1"	="EIF2S1"	=""	="EIF2S1"	Eukaryotic translation initiation factor 2 subunit 1	1	3	121.24	1426	0	0	617110	0	1315300	0	32054000	45365000	0	0	3637976.77297648	0	7472870.85961024	0	72159564.1700997	94542915.7939709	0	0	0	0	0	0	1	2
2504	DSMSAAEVGTGQYATTK	Phospho (STY)	1795.7336	Q9Y2J2-2;Q9Y2J2-4;Q9Y2J2-3	="EPB41L3"	="EPB41L3"	=""	="EPB41L3"	Band 4.1-like protein 3;Band 4.1-like protein 3, N-terminally processed	1	5	135.09	894;4335	881630	173790	3142600	0	0	0	37759000	37141000	6927785.63570643	1364235.81128817	18526204.0912574	0	0	0	85002588.8656265	77403690.8520638	0	0	1	0	0	0	2	2
526	AIETDKEYYTVK	Phospho (STY)	1538.6906	P23458	="JAK1"	="JAK1"	="JAK1"	="JAK1"	Tyrosine-protein kinase JAK1	1	4	85.554	1762;1763	0	0	0	0	0	0	39842000	39145000	0	0	0	0	0	0	89691812.4310573	81580126.5018184	0	0	0	0	0	0	2	2
25223	YQDVYVELSHIK	Phospho (STY)	1572.7225	Q9H2D6-5;Q9H2D6-7;Q9H2D6-3;Q9H2D6-2;Q9H2D6	="TRIOBP"	="TRIOBP"	=""	="TRIOBP"	TRIO and F-actin-binding protein	1	6	108.72	3863	0	0	0	0	0	0	31802000	47122000	0	0	0	0	0	0	71592264.9197451	98204591.1615452	0	0	0	0	0	0	3	3
18537	SYSPYDYQPCLAGPNQDFHSK	Phospho (STY)	2553.0308	Q9HBL0	="TNS1"	="TNS1"	=""	="TNS1"	Tensin-1	1	6	166.11	3948;3949	43937000	34712000	0	0	0	265460	0	0	345253811.095395	272486066.410236	0	0	0	1460778.64905764	0	0	4	2	0	0	0	0	0	0
4032	FIYFNHMNLAEK	Phospho (STY)	1605.7051	P86791;P86790	="CCZ1;CCZ1B"	="CCZ1;CCZ1B"	=""	="CCZ1;CCZ1B"	Vacuolar fusion protein CCZ1 homolog;Vacuolar fusion protein CCZ1 homolog B	1	8	99.844	2398	0	0	0	0	9077900	8655400	25763000	35092000	0	0	0	0	51576046.8155218	47629109.9188334	57997343.5987483	73133472.964665	0	0	0	0	2	3	1	2
1930	DASSQDCYDIPR	Phospho (STY)	1505.5494	Q13480;Q13480-2	="GAB1"	="GAB1"	=""	="GAB1"	GRB2-associated-binding protein 1	1	16	184.87	2672	0	0	3997300	2783300	3214100	3053800	26805000	38713000	0	0	23564817.5440665	16537238.9412079	18260894.2673712	16804512.3125602	60343080.9752144	80679817.0204342	0	0	2	2	3	2	3	4
2447	DQLIYNLLKEEQTPQNK	Phospho (STY)	2153.0406	P00338;P00338-3;P00338-4;P00338-5;P00338-2	="LDHA"	="LDHA"	=""	="LDHA"	L-lactate dehydrogenase A chain	1	13	141.86	1345	3095700	3084300	5580300	5015100	7398700	7756500	20460000	26142000	24325789.7218293	24211476.5680195	32896893.2382244	29797688.7198835	42035679.7909209	42682624.8452332	46059296.278787	54481227.9220982	1	1	1	2	2	2	2	2
25029	YLIALYTK	Phospho (STY)	1063.5355	Q9Y4H2	="IRS2"	="IRS2"	=""	="IRS2"	Insulin receptor substrate 2	1	5	113.71	4389	0	0	36992000	41255000	0	0	0	0	0	0	218074633.024819	245120465.82098	0	0	0	0	0	0	3	2	0	0	0	0
12904	MERPEGCPEKVYELMR	Oxidation (M);Phospho (STY)	2118.8938	P00519;P00519-2	="ABL1"	="ABL1"	="ABL1"	="ABL1"	Tyrosine-protein kinase ABL1	1	13	88.593	1364	0	0	0	0	39773000	38197000	0	0	0	0	0	0	225970115.334356	210191223.001789	0	0	0	0	0	0	6	7	0	0
4461	FSPDSQYIDNR	Phospho (STY)	1420.566	Q8TEW0-7;Q8TEW0-6;Q8TEW0-4;Q8TEW0-11;Q8TEW0-2;Q8TEW0;Q8TEW0-5;Q8TEW0-3;Q8TEW0-9;Q8TEW0-10;Q8TEW0-8	="PARD3"	="PARD3"	=""	="PARD3"	Partitioning defective 3 homolog	1	2	69.216	390;3393	0	0	0	0	0	0	36826000	40952000	0	0	0	0	0	0	82902230.9268138	85346004.355664	0	0	0	0	0	0	2	2
19387	TFNLTAGSLESTEPIYVYK	Phospho (STY)	2212.0341	Q6P996-3;Q6P996-4;Q6P996-5;Q6P996	="PDXDC1"	="PDXDC1"	=""	="PDXDC1"	Pyridoxal-dependent decarboxylase domain-containing protein 1	1	6	128.79	3065	972020	220910	3609500	743940	0	0	35029000	37152000	7638063.80638064	1734123.55757909	21278665.330425	4420189.53685274	0	0	78856846.9867855	77426615.3990435	0	0	1	0	0	0	3	2
10157	KQEGTPEGLYL	Phospho (STY)	1313.5904	P62191;P62191-2	="PSMC1"	="PSMC1"	=""	="PSMC1"	26S protease regulatory subunit 4	1	5	110.93	2313	0	300430	2247400	2382800	0	0	33531000	39210000	0	2358348.37899364	13248835.7012321	14157630.4922611	0	0	75484568.1096778	81715589.7339711	0	0	1	1	0	0	2	2
5915	GSSYSSIPK	Phospho (STY)	1004.4216	Q14315;Q14315-2	="FLNC"	="FLNC"	=""	="FLNC"	Filamin-C	1	1	67.113	2755	0	0	0	0	0	0	0	77594000	0	0	0	0	0	0	0	161709754.39474	0	0	0	0	0	0	0	1
16053	RVYIDPR	Phospho (STY)	997.47463	Q9NQS3-3	="PVRL3"	="NECTIN3"	=""	="PVRL3"	Nectin-3	1	5	44.692	4008	0	0	0	2301300	0	0	30515000	44745000	0	0	0	13673390.5706901	0	0	68694986.6054343	93250804.9642065	0	0	0	1	0	0	2	2
24908	YIPLPQR	Phospho (STY)	965.47357	Q8WWM7-6;Q8WWM7-8;Q8WWM7-5;Q8WWM7-4;Q8WWM7-9;Q8WWM7-2;Q8WWM7;Q8WWM7-3	="ATXN2L"	="ATXN2L"	=""	="ATXN2L"	Ataxin-2-like protein	1	6	59.609	3436	711040	0	0	2846800	6508700	0	29614000	37827000	5587301.58730159	0	0	16914530.1684442	36979148.9119936	0	66666666.6666666	78833348.9637063	1	0	0	1	1	0	2	1
15735	RLQHQQLYYSQDDSNRK	Phospho (STY)	2258.023	Q99569-2;Q99569	="PKP4"	="PKP4"	=""	="PKP4"	Plakophilin-4	1	4	117.2	3712	0	0	0	0	0	0	34989000	42502000	0	0	0	0	0	0	78766799.4867292	88576281.430075	0	0	0	0	0	0	2	2
9577	KEPGTLVYIEKPR	Phospho (STY)	1608.8277	Q5T5P2;Q5T5P2-3;Q5T5P2-10;Q5T5P2-6;Q5T5P2-9;Q5T5P2-2;Q5T5P2-7;Q5T5P2-4;Q5T5P2-8	="KIAA1217"	="KIAA1217"	=""	="KIAA1217"	Sickle tail protein homolog	1	5	153.18	2975	0	0	0	0	0	0	33798000	43346000	0	0	0	0	0	0	76085635.1725534	90335219.3983349	0	0	0	0	0	0	2	3
15118	QNGRDPPDPYVSLLLLPDKNR	Phospho (STY)	2486.2319	Q9BSJ8;Q9BSJ8-2	="ESYT1"	="ESYT1"	=""	="ESYT1"	Extended synaptotagmin-1	1	13	146.97	3780	0	0	740310	2719600	1161300	3407800	34451000	34664000	0	0	4364263.39680481	16158759.3951457	6597920.57269473	18752510.6617141	77555660.6109722	72241499.6821825	0	0	2	1	1	2	3	4
23988	VVALYDYMPMNANDLQLR	Phospho (STY)	2205	Q06187;Q06187-2	="BTK"	="BTK"	="BTK"	="BTK"	Tyrosine-protein kinase BTK	1	7	151.04	2506	0	0	0	0	41023000	35686000	0	0	0	0	0	0	233071984.546332	196373641.491264	0	0	0	0	0	0	4	3	0	0
4293	FNSHPFPGAAGYPTYR	Phospho (STY)	1860.7985	Q96J84-3;Q96J84;Q96J84-2	="KIRREL"	="KIRREL"	=""	="KIRREL"	Kin of IRRE-like protein 1	1	7	99.813	833;3611;3612	620360	0	5692700	4732000	0	0	30710000	34924000	4874744.61731888	0	33559511.878795	28115623.4217641	0	0	69133968.1682087	72783352.6107933	0	0	2	1	0	0	2	3
24445	YADLPGIAR	Phospho (STY)	1054.4849	Q13561;Q13561-3;Q13561-2	="DCTN2"	="DCTN2"	=""	="DCTN2"	Dynactin subunit 2	1	7	93.649	2690	0	1492200	0	4076900	17262000	15830000	0	37901000	0	11713635.2931941	0	24223285.1073943	98073973.0697119	87109643.6923924	0	78987568.6433879	0	1	0	1	2	2	0	1
14869	QGYVIYR	Phospho (STY)	977.43718	P61313;P61313-2	="RPL15"	="RPL15"	=""	="RPL15"	60S ribosomal protein L15	1	10	60.648	2292	12350000	8295800	16501000	16462000	10514000	12386000	0	0	97045418.8275971	65121281.1052673	97276425.1606438	97810522.5632037	59735242.3157775	68157930.9396066	0	0	2	2	1	1	2	2	0	0
19186	TEQTPDLVGMLLSYSHSELPQRPPKPAIYSSVTPR	Phospho (STY)	3973.9649	Q12774	="ARHGEF5"	="ARHGEF5"	=""	="ARHGEF5"	Rho guanine nucleotide exchange factor 5	1	7	131.27	232;233;737;2589	905570	1013100	27374000	32453000	277130	0	8196100	6199700	7115904.44758762	7952743.54344925	161374756.823675	192822554.291316	1574512.81177206	0	18450957.8802818	12920483.0827264	0	0	2	3	0	0	1	1
10969	LGEYEDVSR	Phospho (STY)	1146.4594	Q99426;Q99426-2	="TBCB"	="TBCB"	=""	="TBCB"	Tubulin-folding cofactor B	1	9	93.556	3699	6023600	5203000	2735300	5784800	0	0	18922000	37476000	47333019.0161873	40843080.3045765	16125095.7967341	34370933.7215175	0	0	42596969.9016231	78101847.5100816	1	2	2	1	0	0	1	2
16734	SGSNTGLDYIK	Phospho (STY)	1233.5278	P35367	="HRH1"	="HRH1"	=""	="HRH1"	Histamine H1 receptor	1	3	121.68	149;1912	0	0	0	454950	0	0	30667000	44637000	0	0	0	2703128.24930929	0	0	69037167.1056482	93025727.5938604	0	0	0	0	0	0	1	2
12117	LQTVHSIPLTINKEDDESPGLYGFLNVIVHSATGFK	Phospho (STY)	4019.0081	P11274-2;P11274	="BCR"	="BCR"	="BCR"	="BCR"	Breakpoint cluster region protein	1	1	154.33	1562	0	0	0	0	58380000	17249000	0	0	0	0	0	0	331685699.676155	94918145.5495942	0	0	0	0	0	0	1	0	0	0
8218	IAIYELLFK	Phospho (STY)	1188.6196	P46783	="RPS10"	="RPS10"	=""	="RPS10"	40S ribosomal protein S10	1	16	122.33	2053	2823100	2132100	8435500	6749600	8727100	8013500	19096000	19433000	22183718.3718372	16736792.5268859	49728821.5527914	40103383.7378569	49582978.2398727	44096849.6354382	42988676.5268679	40499338.3142122	2	2	3	1	3	2	2	1
25598	YYVTIIDAPGHR	Phospho (STY)	1483.6861	P68104;Q5VTE0;P68104-2	="EEF1A1;EEF1A1P5"	="EEF1A1;EEF1A1P5"	=""	="EEF1A1;EEF1A1P5"	Elongation factor 1-alpha 1;Putative elongation factor 1-alpha-like 3	1	14	107.06	2361;2362	2993100	2263400	2484200	634100	28030000	21317000	7700600	9823300	23519566.2423385	17767485.6739147	14644815.185993	3767564.83764594	159252315.209363	117303618.104279	17335494.4733347	20472245.6677816	1	1	2	1	5	4	2	2
363	AGDNSQSVYIPMSPGAHHFDSLGYPSTTLPVHR	Phospho (STY)	3617.6399	Q9UQC2-2;Q9UQC2	="GAB2"	="GAB2"	=""	="GAB2"	GRB2-associated-binding protein 2	1	8	63.642	4298	0	0	12620000	0	0	0	30264000	32240000	0	0	74397217.4733243	0	0	0	68129938.5425811	67189763.1477487	0	0	1	0	0	0	4	3
25449	YVATLGVEVHPLVFHTNR	Phospho (STY)	2131.0616	P62826	="RAN"	="RAN"	=""	="RAN"	GTP-binding nuclear protein Ran	1	14	106.93	2332	0	0	0	0	23905000	18460000	16535000	15878000	0	0	0	0	135816146.80984	101582060.806163	37223385.3357646	33090541.5403212	0	0	0	0	5	2	4	4
21464	TQTPPVSPAPQPTEERLPSSPVYEDAASFK	Phospho (STY)	3305.5493	Q14247;Q14247-3;Q14247-2	="CTTN"	="CTTN"	=""	="CTTN"	Src substrate cortactin	1	10	85.814	263;264;754;2742	0	0	7589300	9084800	0	11072000	23939000	23056000	0	0	44740317.1608796	53978194.349544	0	60927225.2029165	53891177.5961819	48049850.4694322	0	0	1	2	0	2	2	3
15496	REVGDYGQLHETEVLLK	Phospho (STY)	2064.9881	O60674	="JAK2"	="JAK2"	="JAK2"	="JAK2"	Tyrosine-protein kinase JAK2	1	12	151.95	1161	7627300	5827600	0	5117700	9947200	10375000	17543000	18242000	59934779.192205	45746133.9194599	0	30407296.2775913	56514970.7402988	57091759.5267575	39492582.3371828	38017235.0912293	2	1	0	1	2	3	2	1
4426	FSGFYSMQK	Phospho (STY)	1173.4566	Q9NZV1	="CRIM1"	="CRIM1"	=""	="CRIM1"	Cysteine-rich motor neuron 1 protein;Processed cysteine-rich motor neuron 1 protein	1	6	119.62	4100	0	182410	2312900	2874800	0	0	33406000	35783000	0	1431902.03312662	13634970.2293226	17080894.8040759	0	0	75203169.6720019	74573551.3249347	0	0	1	1	0	0	2	2
9533	KDASSQDCYDIPR	Phospho (STY)	1633.6444	Q13480;Q13480-2	="GAB1"	="GAB1"	=""	="GAB1"	GRB2-associated-binding protein 1	1	11	178.15	2672	0	0	4417900	3530000	6644400	5129600	22118000	32688000	0	0	26044331.780935	20973827.2778586	37750127.8336458	28227266.474068	49791765.1561198	68123417.4247398	0	0	2	2	1	2	2	2
611	AKEYLSDALLDKK	Phospho (STY)	1572.78	Q9ULH0-4;Q9ULH0;Q9ULH0-2;Q9ULH0-5	="KIDINS220"	="KIDINS220"	=""	="KIDINS220"	Kinase D-interacting substrate of 220 kDa	1	4	121.92	4231	0	0	0	0	0	0	37745000	36610000	0	0	0	0	0	0	84971072.2406068	76297060.4478623	0	0	0	0	0	0	2	2
24101	VYAGSWK	Phospho (STY)	889.37352	Q9UJW8-4	=""	=""	=""	=""		1	3	52.683	4204	0	0	0	0	34847000	39282000	0	0	0	0	0	0	197983069.143799	216161782.913743	0	0	0	0	0	0	0	3	0	0
7788	HTDDEMTGYVATR	Oxidation (M);Phospho (STY)	1590.6022	Q16539-3;Q16539;Q16539-5;Q16539-4;Q16539-2	="MAPK14"	="MAPK14"	="MAPK14"	="MAPK14"	Mitogen-activated protein kinase 14	1	37	94.122	770;2880	396170	1975500	19757000	16169000	9514400	22478000	1060400	2772700	3113075.59327361	15507496.6637884	116471143.076107	96069635.4832001	54056019.544344	123692392.35108	2387159.22649197	5778444.67368992	1	0	11	5	10	10	1	1
6288	HAASYSSDSENQGSYSGVIPPPPGR	Phospho (STY)	2639.1289	Q96D71-2;Q96D71-4;Q96D71-3;Q96D71	="REPS1"	="REPS1"	=""	="REPS1"	RalBP1-associated Eps domain-containing protein 1	1	4	251.13	3572	0	0	0	0	301720	0	36338000	37473000	0	0	0	0	1714220.78291006	0	81803651.4261272	78095595.3609053	0	0	0	0	0	0	2	2
21612	TSGSVYITLK	Phospho (STY)	1147.5526	P37108	="SRP14"	="SRP14"	=""	="SRP14"	Signal recognition particle 14 kDa protein	1	25	108.7	1951	3581500	2215400	11097000	5890600	27592000	18749000	4943200	0	28143171.4600032	17390690.0070649	65418852.7972646	34999554.3804403	156763820.237486	103172375.842619	11128070.056955	0	1	1	1	2	9	10	1	0
17579	SNVVRKDYDTLSK	Phospho (STY)	1603.7607	Q9UHR4	="BAIAP2L1"	="BAIAP2L1"	=""	="BAIAP2L1"	Brain-specific angiogenesis inhibitor 1-associated protein 2-like protein 1	1	1	70.26	886;4178	0	0	0	0	0	0	73881000	0	0	0	0	0	0	0	166319983.79145	0	0	0	0	0	0	0	1	0
9554	KDYDTLSKCSPK	2 Phospho (STY)	1600.6245	Q9UHR4	="BAIAP2L1"	="BAIAP2L1"	=""	="BAIAP2L1"	Brain-specific angiogenesis inhibitor 1-associated protein 2-like protein 1	2	2	70.802	549;886;4178	0	0	0	0	0	0	20551000	52808000	0	0	0	0	0	0	46264154.341415	110054497.90032	0	0	0	0	0	0	1	1
5931	GSVLSERDYESLVMMR	Phospho (STY)	1950.858	Q9NVM6	="DNAJC17"	="DNAJC17"	=""	="DNAJC17"	DnaJ homolog subfamily C member 17	1	4	159.69	4052	0	0	0	0	0	0	35356000	37875000	0	0	0	0	0	0	79592985.2997455	78933383.3505268	0	0	0	0	0	0	2	2
5840	GSEKEEYFI	Phospho (STY)	1180.4689	Q0VAQ4	="SMAGP"	="SMAGP"	=""	="SMAGP"	Small cell adhesion glycoprotein	1	5	68.657	2581	331710	0	2893100	2926800	770630	678430	34401000	31117000	2606553.51249411	0	17055355.7743324	17389857.6988206	4378330.77666041	3733278.30513138	77443101.2359019	64849375.3060948	0	0	1	1	0	0	2	1
16181	SAVGFEYQGKTEK	Phospho (STY)	1522.6705	Q14247;Q14247-3;Q14247-2	="CTTN"	="CTTN"	=""	="CTTN"	Src substrate cortactin	1	6	83.087	2747	0	0	2746900	0	3407600	4038600	26355000	36289000	0	0	16193479.9268997	0	19360263.6213851	22223689.640941	59330046.5995812	75628080.4860004	0	0	1	0	1	1	2	2
5680	GPGTHMSEPPHNNMQVYA	Phospho (STY)	2045.8125	Q04721	="NOTCH2"	="NOTCH2"	=""	="NOTCH2"	Neurogenic locus notch homolog protein 2;Notch 2 extracellular truncation;Notch 2 intracellular domain	1	7	88.385	2470	0	236780	0	0	0	0	29736000	42575000	0	1858701.62493131	0	0	0	0	66941311.5418383	88728417.0600311	0	0	0	0	0	0	3	4
2831	EDGSLQGPIGNQHIYQPVGKPDPAAPPK	Phospho (STY)	2989.4335	Q05397-7;Q05397;Q05397-6	="PTK2"	="PTK2"	="PTK2"	="PTK2"	Focal adhesion kinase 1	1	3	65.248	2483	2614500	0	37844000	31194000	0	647240	0	0	20544554.4554456	0	223097329.481813	185342087.282018	0	3561645.34323841	0	0	0	0	2	1	0	0	0	0
23302	VIYSQPSAR	Phospho (STY)	1099.5063	Q9Y624;Q9Y624-2	="F11R"	="F11R"	=""	="F11R"	Junctional adhesion molecule A	1	8	118.71	4430	0	718420	20416000	31016000	0	20146000	0	0	0	5639532.14538033	120356069.091552	184284483.52693	0	110859815.655524	0	0	0	2	2	2	0	3	0	0
15194	QQQMVVAHQYSFAPDGEAR	Phospho (STY)	2240.9674	Q68CZ2;Q68CZ2-2	="TNS3"	="TNS3"	=""	="TNS3"	Tensin-3	1	7	91.414	3030	291670	0	9310800	10429000	0	0	26879000	25257000	2291922.04934779	0	54888875.7884808	61964885.1786934	0	0	60509668.8503185	52636843.9150958	0	0	1	2	0	0	2	2
18437	SYEQVPPQGFTSR	Phospho (STY)	1574.6766	Q07157;Q07157-2	="TJP1"	="TJP1"	=""	="TJP1"	Tight junction protein ZO-1	1	37	111.83	222;2532	0	0	0	0	0	0	42730000	29357000	0	0	0	0	0	0	96193241.9351207	61181447.7893443	0	0	0	0	0	0	19	19
16875	SHYADVDPENQNFLLESNLGKK	Phospho (STY)	2597.1799	Q96QD8	="SLC38A2"	="SLC38A2"	=""	="SLC38A2"	Sodium-coupled neutral amino acid transporter 2	1	4	68.42	3669	0	0	0	0	0	0	32806000	39259000	0	0	0	0	0	0	73852457.1711577	81817708.170517	0	0	0	0	0	0	2	2
15075	QLSYFDRR	Phospho (STY)	1163.5125	Q07157;Q07157-2	="TJP1"	="TJP1"	=""	="TJP1"	Tight junction protein ZO-1	1	2	50.04	2525	0	0	0	0	0	0	12626000	59381000	0	0	0	0	0	0	28423493.3927647	123752956.745548	0	0	0	0	0	0	0	2
13651	NGYVTCPFRPDCPLGK	Phospho (STY)	1959.8373	Q8NI17-6;Q8NI17;Q8NI17-12;Q8NI17-2	="IL31RA"	="IL31RA"	=""	="IL31RA"	Interleukin-31 receptor subunit alpha	1	6	90.348	3367	0	0	0	0	0	0	33261000	38636000	0	0	0	0	0	0	74876747.4842979	80519345.1915763	0	0	0	0	0	0	3	3
18670	TAGTSFMMTPYVVTR	Phospho (STY)	1740.7616	P53779-4;P45983-5;P45983-3;P45983-2;P53779-2;P53779-3;P45983-4;P45983;P53779	="MAPK10;MAPK8"	="MAPK10;MAPK8"	="MAPK10;MAPK8"	="MAPK10;MAPK8"	Mitogen-activated protein kinase 10;Mitogen-activated protein kinase 8	1	11	207.31	698;2038	7890200	5723800	1798800	1166100	3280600	2792200	27056000	22062000	62000628.634292	44931313.2898972	10604256.3225844	6928492.914649	18638713.7094483	15364974.5494566	60908129.0380675	45978305.0423583	1	1	1	0	1	1	3	3
13552	NFGSYVTHETK	Phospho (STY)	1361.5653	P63167;Q96FJ2	="DYNLL1;DYNLL2"	="DYNLL1;DYNLL2"	=""	="DYNLL1;DYNLL2"	Dynein light chain 1, cytoplasmic;Dynein light chain 2, cytoplasmic	1	8	88.803	2346	0	1221500	2499400	2485200	9869100	3992700	20546000	31149000	0	9588664.7303556	14734421.9772446	14766049.7311429	56071245.9519345	21971110.1939744	46252898.403908	64916064.8973085	0	0	1	1	2	2	2	1
14600	PSSINYMVAPVTGNDVGIRR	Phospho (STY)	2225.0664	O00560-2;O00560-3;O00560	="SDCBP"	="SDCBP"	=""	="SDCBP"	Syntenin-1	1	3	98.543	23;24;27;28;982;987	0	0	6431800	0	992340	0	32014000	32114000	0	0	37916642.1034015	0	5637975.11505028	0	72069516.6700434	66927172.882345	0	0	1	0	0	0	1	1
16314	SDPYHATSGALSPAK	Phospho (STY)	1580.6872	P17302	="GJA1"	="GJA1"	=""	="GJA1"	Gap junction alpha-1 protein	1	6	135.47	1676	0	0	534640	0	0	0	31892000	39095000	0	0	3151800.97860048	0	0	0	71794871.7948717	81475924.0155471	0	0	0	0	0	0	3	3
22856	VCIDQSADSEGDYMSYQAYIR	Phospho (STY)	2550.008	Q7Z2Y5;Q7Z2Y5-2	="NRK"	="NRK"	="NRK"	="NRK"	Nik-related protein kinase	1	28	141.31	3141	0	0	0	0	0	0	34869000	36587000	0	0	0	0	0	0	78496656.9865603	76249127.3041775	0	0	0	0	0	0	13	15
11891	LNYGIPAIVK	Phospho (STY)	1166.6101	P14923	="JUP"	="JUP"	=""	="JUP"	Junction plakoglobin	1	5	154.85	1626	0	0	0	0	0	0	34790000	36539000	0	0	0	0	0	0	78318813.1739492	76149092.9173571	0	0	0	0	0	0	2	3
17792	SQSSHSYDDSTLPLIDR	Phospho (STY)	1999.8524	O60716-13;O60716-11;O60716-10;O60716-9;O60716-5;O60716-3;O60716-2;O60716;O60716-16;O60716-15;O60716-14;O60716-12;O60716-8;O60716-7;O60716-6;O60716-4;O60716-21;O60716-19;O60716-18;O60716-17;O60716-24;O60716-23;O60716-22;O60716-20;O60716-29;O60716-27;O60716-26;O60716-25;O60716-32;O60716-31;O60716-30;O60716-28	="CTNND1"	="CTNND1"	=""	="CTNND1"	Catenin delta-1	1	8	111.01	1182	376690	0	5711700	5396700	0	0	26476000	33278000	2960003.14317146	0	33671520.3678595	32065001.039779	0	0	59602440.2872515	69353006.7627414	0	0	1	1	0	0	3	3
1509	CCCIYEKPR	Phospho (STY)	1364.5077	O60927	="PPP1R11"	="PPP1R11"	=""	="PPP1R11"	Protein phosphatase 1 regulatory subunit 11	1	12	93.649	1192	3121100	429510	9998800	10187000	5585300	6229700	14011000	21609000	24525381.1095395	3371614.72643065	58944762.1293403	60527019.3993048	31732856.0877223	34280918.9709726	31541388.0822133	45034230.5167402	1	1	1	2	2	2	2	2
23101	VGINYQPPTVVPGGDLAK	Phospho (STY)	1903.9445	Q71U36;Q71U36-2;Q13748;Q13748-2;Q6PEY2;P68366-2;P68366;Q9BQE3;P68363;P68363-2	="TUBA1A;TUBA3C;TUBA3E;TUBA4A;TUBA1C;TUBA1B"	="TUBA1A;TUBA3C;TUBA3E;TUBA4A;TUBA1C;TUBA1B"	=""	="TUBA1A;TUBA3C;TUBA3E;TUBA4A;TUBA1C;TUBA1B"	Tubulin alpha-1A chain;Tubulin alpha-3C/D chain;Tubulin alpha-3E chain;Tubulin alpha-4A chain;Tubulin alpha-1C chain;Tubulin alpha-1B chain	1	8	105.06	2367	1568700	1161900	2909900	0	0	5092100	24987000	35411000	12326732.6732673	9120810.11068373	17154394.8593999	0	0	28020910.7167423	56250422.0976565	73798284.827076	0	1	1	0	0	1	3	2
2418	DPGYDHLWDETLSSSHQK	Phospho (STY)	2193.9004	Q494U1-3;Q494U1-2;Q494U1	="PLEKHN1"	="PLEKHN1"	=""	="PLEKHN1"	Pleckstrin homology domain-containing family N member 1	1	4	199.08	2915	0	0	0	0	0	0	30231000	40832000	0	0	0	0	0	0	68055649.3550347	85095918.3886128	0	0	0	0	0	0	2	2
9494	KALEAEKYGFQK	Phospho (STY)	1490.717	Q9HAU0-5;Q9HAU0-8;Q9HAU0;Q9HAU0-2;Q9HAU0-4;Q9HAU0-6;Q9HAU0-3	="PLEKHA5"	="PLEKHA5"	=""	="PLEKHA5"	Pleckstrin homology domain-containing family A member 5	1	2	101.72	3919	0	0	0	0	0	0	32802000	38152000	0	0	0	0	0	0	73843452.4211521	79510665.1244699	0	0	0	0	0	0	1	1
7644	HRPELIDYGK	Phospho (STY)	1306.6071	P12814-2;P12814;P12814-3;P12814-4	="ACTN1"	="ACTN1"	=""	="ACTN1"	Alpha-actinin-1	1	5	53.597	1594	0	0	3698300	3864100	0	0	28691000	34689000	0	0	21802157.6372104	22958913.8765931	0	0	64588820.6028679	72293600.9253181	0	0	1	1	0	0	2	2
13362	MYHSLSETRHPLQPEEQEVGIDPLSSYSNK	Acetyl (Protein N-term);Phospho (STY)	3592.6181	Q92609;Q92609-2	="TBC1D5"	="TBC1D5"	=""	="TBC1D5"	TBC1 domain family member 5	1	4	102.72	412;413;414;822;3469	0	0	0	0	0	0	42331000	28592000	0	0	0	0	0	0	95295018.1220593	59587149.7493931	0	0	0	0	0	0	3	1
5727	GPTSGPQSAPQIYGPPQYNIQYSSSAAVK	Phospho (STY)	3072.423	Q96RT1-6;Q96RT1-9;Q96RT1-2;Q96RT1;Q96RT1-8;Q96RT1-4;Q96RT1-5;Q96RT1-3;Q96RT1-7	="ERBB2IP"	="ERBIN"	=""	="ERBB2IP"	Protein LAP2	1	13	172.06	449;450;451;3681;3682;3683	0	0	0	1360800	998150	890160	26444000	40721000	0	0	0	8085321.29170256	5670984.60314754	4898390.42509286	59530402.2872064	84864588.8690905	0	0	0	1	1	0	4	7
10132	KPSVSAQMQAYGQSSYSTQTWVR	Phospho (STY)	2669.1945	Q68CZ2;Q68CZ2-2	="TNS3"	="TNS3"	=""	="TNS3"	Tensin-3	1	12	190.63	3029	0	0	0	0	0	0	31691000	38671000	0	0	0	0	0	0	71342383.1070889	80592286.9319662	0	0	0	0	0	0	6	6
2569	DTYHPMSEYPTYHTHGR	Phospho (STY)	2170.8568	P15941-7;P15941-11;P15941-8;P15941-4;P15941-3;P15941;P15941-2;P15941-17;P15941-15;P15941-6;P15941-12;P15941-16;P15941-9;P15941-10	="MUC1"	="MUC1"	=""	="MUC1"	Mucin-1;Mucin-1 subunit alpha;Mucin-1 subunit beta	1	11	165.24	662;1650;1651;1652	0	0	42948000	27116000	0	0	0	0	0	0	253186346.754701	161112266.421081	0	0	0	0	0	0	5	6	0	0	0	0
12142	LRLDTASSNGYQRPGSVVAAK	Phospho (STY)	2269.1216	A6NI28	="ARHGAP42"	="ARHGAP42"	=""	="ARHGAP42"	Rho GTPase-activating protein 42	1	5	78.708	0;1;2;911	2368600	3083000	21835000	25736000	853290	332550	0	15314000	18612289.8004086	24201271.6853756	128721334.669575	152912866.522088	4847963.18391	1829962.85596368	0	31915137.4951807	0	0	2	2	0	0	0	1
25008	YLEQMQI	Phospho (STY)	1003.4086	Q06481-5;Q06481-4;Q06481-2;Q06481-3;Q06481-6;Q06481	="APLP2"	="APLP2"	=""	="APLP2"	Amyloid-like protein 2	1	2	106.42	2516	0	0	0	0	0	0	30470000	39004000	0	0	0	0	0	0	68593683.167871	81286275.4905332	0	0	0	0	0	0	1	1
9550	KDNDFIYHDRVPDLK	Phospho (STY)	1953.8986	Q8WUM4;Q8WUM4-2	="PDCD6IP"	="PDCD6IP"	=""	="PDCD6IP"	Programmed cell death 6-interacting protein	1	2	76.158	3413	0	0	416170	0	0	0	32843000	36210000	0	0	2453398.57336556	0	0	0	73935751.1087098	75463440.5576918	0	0	0	0	0	0	1	1
25303	YRSLAQPATTTAR	Phospho (STY)	1514.7243	Q765P7	="MTSS1L"	="MTSS1L"	=""	="MTSS1L"	MTSS1-like protein	1	2	56.569	3115	0	0	0	0	0	0	33281000	36183000	0	0	0	0	0	0	74921771.234326	75407171.2151052	0	0	0	0	0	0	1	1
22751	VAAVGPYIQVPSAGSFPVLGDPIKPQSLSIASNAAHGR	Phospho (STY)	3850.9771	Q96KQ4	="PPP1R13B"	="PPP1R13B"	=""	="PPP1R13B"	Apoptosis-stimulating of p53 protein 1	1	5	189.55	3633	0	0	0	0	0	0	31929000	37519000	0	0	0	0	0	0	71878165.7324238	78191461.648275	0	0	0	0	0	0	2	3
19690	TGQIWPNDGEGAFHGDADGSFGTPPGYGCAADR	Phospho (STY)	3459.3888	P11274-2;P11274	="BCR"	="BCR"	="BCR"	="BCR"	Breakpoint cluster region protein	1	5	125.86	1560	0	0	0	0	45127000	24121000	0	0	0	0	0	0	256388841.543094	132733525.93204	0	0	0	0	0	0	3	2	0	0
25531	YYADGEDAYAMKR	Phospho (STY)	1631.6327	P41227;P41227-2;Q9BSU3	="NAA10;NAA11"	="NAA10;NAA11"	=""	="NAA10;NAA11"	N-alpha-acetyltransferase 10;N-alpha-acetyltransferase 11	1	9	94.122	1979;1980;1981	0	0	904530	919190	3758300	4972500	27657000	31015000	0	0	5332370.45333962	5461453.90808354	21352764.0474973	27362773.4213785	62261092.7264131	64636802.2341013	0	0	0	0	2	2	3	2
3400	ESMCSTPAFPVSPETPYVK	2 Phospho (STY)	2285.9027	Q68CZ2;Q68CZ2-2	="TNS3"	="TNS3"	=""	="TNS3"	Tensin-3	2	3	132.48	311;3026	0	0	0	0	0	0	31184000	38015000	0	0	0	0	0	0	70201031.0438756	79225150.3120865	0	0	0	0	0	0	3	2
23833	VSGDYGHPVYIVQEMPPQSPANIYYKV	Oxidation (M);Phospho (STY)	3146.446	P52799;P98172	="EFNB2;EFNB1"	="EFNB2;EFNB1"	=""	="EFNB2;EFNB1"	Ephrin-B2;Ephrin-B1	1	10	143.48	181;182;2173;2174;2175;2176	0	0	0	0	0	0	40580000	28601000	0	0	0	0	0	0	91353188.8070956	59605906.1969219	0	0	0	0	0	0	7	4
15772	RNDSIYEASSLYGISAMDGVPFTLHPR	Phospho (STY)	3075.4161	Q96EY5-2;Q96EY5;Q96EY5-3	="MVB12A"	="MVB12A"	=""	="MVB12A"	Multivesicular body subunit 12A	1	8	157.66	426;3579;3580	353030	230740	725080	0	6283200	768850	29308000	31457000	2774084.55131227	1811288.17018604	4274479.75004421	0	35697971.706153	4230843.30719494	65977803.2912361	65557952.2127398	0	0	1	0	2	0	2	3
13620	NGLYPAYTGLPGSR	Phospho (STY)	1544.7025	Q9ULI3	="HEG1"	="HEG1"	=""	="HEG1"	Protein HEG homolog 1	1	4	68.044	4240	0	0	600390	599080	0	0	27907000	39716000	0	0	3539409.30259978	3559490.21122367	0	0	62823889.6017649	82770118.8950369	0	0	0	0	0	0	3	3
16041	RVPNAYDKTALALEVGELVK	Phospho (STY)	2265.177	P46108	="CRK"	="CRK"	=""	="CRK"	Adapter molecule crk	1	14	174.63	2041	0	0	2846100	1689100	16236000	14867000	24586000	8527200	0	0	16778282.1434888	10035946.6444847	92244758.8205215	81810427.8442702	55347695.9095923	17771108.8186564	0	0	2	1	5	3	2	1
810	ALSDHHIYLEGTLLKPNMVTPGHACTQK	Phospho (STY)	3210.5355	P04075;P04075-2	="ALDOA"	="ALDOA"	=""	="ALDOA"	Fructose-bisphosphate aldolase A	1	7	103.85	1400	0	0	0	0	32846000	4847800	27158000	3885800	0	0	0	0	186614396.909266	26676571.7430183	61137750.163211	8098200.4230621	0	0	0	0	3	1	2	1
1075	AQSNPYYNGPHLNLK	Phospho (STY)	1794.809	Q8WWI1-3;Q8WWI1;Q8WWI1-4;Q8WWI1-2	="LMO7"	="LMO7"	=""	="LMO7"	LIM domain only protein 7	1	8	86.944	3425;3426	0	0	20502000	21883000	8049800	10229000	7832400	0	0	0	120863054.88416	130019904.340335	45734901.4260553	56288347.7782364	17632200.9860201	0	0	0	2	3	1	1	1	0
15660	RISHSLYSGIEGLDESPSR	2 Phospho (STY)	2261.9719	Q8TEW0-7;Q8TEW0-6;Q8TEW0-4;Q8TEW0-11;Q8TEW0-2;Q8TEW0;Q8TEW0-5;Q8TEW0-3;Q8TEW0-9;Q8TEW0-10;Q8TEW0-8	="PARD3"	="PARD3"	=""	="PARD3"	Partitioning defective 3 homolog	2	4	182.4	391;392;393;3394	0	0	0	0	0	0	30863000	37461000	0	0	0	0	0	0	69478399.8559239	78070586.7642002	0	0	0	0	0	0	2	2
2478	DRRYDEVPSDLPYQDTTIR	Phospho (STY)	2418.0853	Q8N4S9-2;Q8N4S9;Q8N4S9-3	="MARVELD2"	="MARVELD2"	=""	="MARVELD2"	MARVEL domain-containing protein 2	1	2	85.518	3308;3309	0	0	664490	298350	0	0	36617000	30597000	0	0	3917290.57360137	1772674.60859749	0	0	82431732.7390198	63765669.4488731	0	0	0	0	0	0	2	1
2320	DLQYITVSKEELSSGDSLSPDPWK	Phospho (STY)	2773.2735	P55196-2;P55196-3;P55196-1;P55196-6;P55196;P55196-5	="MLLT4"	="MLLT4"	=""	="MLLT4"	Afadin	1	3	185.7	2215	0	0	0	0	0	412410	33523000	34220000	0	0	0	0	0	2269418.07676434	75466558.6096665	71316181.6040931	0	0	0	0	0	0	1	2
22512	TYDYLFK	Phospho (STY)	1028.4256	Q92930;P61006-2;P61006	="RAB8B;RAB8A"	="RAB8B;RAB8A"	=""	="RAB8B;RAB8A"	Ras-related protein Rab-8B;Ras-related protein Rab-8A	1	12	120.49	2277	1582600	0	12649000	13457000	1486100	1837600	16237000	20846000	12435957.8815024	0	74568177.7987384	79956032.2034402	8443270.26873473	10111982.3909754	36552531.4603453	43444100.5762398	1	0	3	3	1	1	2	1
9842	KKLDDQSEDEALELEGPLITPGSGSIYSSPGLYSK	Phospho (STY)	3802.8078	Q96AC1-2;Q96AC1;Q96AC1-3	="FERMT2"	="FERMT2"	=""	="FERMT2"	Fermitin family homolog 2	1	5	129.59	422;423;424;425;3549;3550	0	0	0	0	0	0	32816000	35187000	0	0	0	0	0	0	73874969.0461718	73331457.6885805	0	0	0	0	0	0	3	2
17033	SKEYDRLYEEYTR	Phospho (STY)	1830.7826	Q92569;Q92569-3;Q92569-2	="PIK3R3"	="PIK3R3"	=""	="PIK3R3"	Phosphatidylinositol 3-kinase regulatory subunit gamma	1	8	118.24	3463;3464	2750100	0	13314000	12955000	4721500	5865200	0	28373000	21610089.5803866	0	78488474.9159936	76973351.9503283	26825180.387478	32275141.0097675	0	59130742.8595247	0	0	2	3	1	1	0	1
22531	TYETVASLGAATPQGESEDCPPPLPVK	Phospho (STY)	2893.3093	Q8TDY4-3;Q8TDY4;Q8TDY4-2	="ASAP3"	="ASAP3"	=""	="ASAP3"	Arf-GAP with SH3 domain, ANK repeat and PH domain-containing protein 3	1	11	217.73	811;812;3383	0	0	12882000	14396000	3982300	3523900	13802000	19364000	0	0	75941755.5856865	85535189.0912332	22625419.0102835	19391388.0863943	31070889.8944193	40355538.8831578	0	0	1	3	1	1	2	3
15144	QPGPVTNGQLQQPTTGAASGGYIKR	Phospho (STY)	2605.265	O00161	="SNAP23"	="SNAP23"	=""	="SNAP23"	Synaptosomal-associated protein 23	1	14	180.9	17;958	1984300	0	3353400	0	0	3583200	26661000	32097000	15592487.8202106	0	19768908.8015092	0	0	19717705.3239786	60018909.9750118	66891744.0370128	1	0	1	0	0	1	5	6
1280	ATYINLKPAR	Phospho (STY)	1225.622	Q9H467	="CUEDC2"	="CUEDC2"	=""	="CUEDC2"	CUE domain-containing protein 2	1	6	169.99	3875	0	0	0	0	0	0	17248000	50379000	0	0	0	0	0	0	38828482.0242678	104992341.117259	0	0	0	0	0	0	2	4
5239	GHTLYTSDYTNEK	Phospho (STY)	1607.6505	Q8IWW6-2;Q8IWW6-4;Q8IWW6	="ARHGAP12"	="ARHGAP12"	=""	="ARHGAP12"	Rho GTPase-activating protein 12	1	4	101.72	3251;3252	0	0	665690	797960	0	0	30886000	35136000	0	0	3924364.79396333	4741154.4517394	0	0	69530177.1684563	73225171.1525837	0	0	0	0	0	0	2	2
17821	SQYYSTVGGSHPHSEQYPDLLPLEAR	Phospho (STY)	3010.3498	Q6XZF7	="DNMBP"	="DNMBP"	=""	="DNMBP"	Dynamin-binding protein	1	5	96.793	3091;3092	0	0	0	0	0	0	30928000	36521000	0	0	0	0	0	0	69624727.0435154	76111580.0222994	0	0	0	0	0	0	2	3
23885	VSSTHYYLLPERPSYLER	2 Phospho (STY)	2369.0494	Q07912;Q07912-3	="TNK2"	="TNK2"	="TNK2"	="TNK2"	Activated CDC42 kinase 1	2	8	122.01	730;2545;2546	614230	541680	0	0	6327700	5703500	22175000	31866000	4826575.51469433	4252139.10040035	0	0	35950798.2500994	31385334.9841794	49920082.8437	66410328.5504393	0	0	0	0	2	2	1	3
15979	RSQSSPPYSTIDQK	Phospho (STY)	1672.7458	Q7Z2Y5;Q7Z2Y5-2	="NRK"	="NRK"	="NRK"	="NRK"	Nik-related protein kinase	1	3	98.676	335;336;337;3140	0	0	0	0	0	374460	32441000	34085000	0	0	0	0	0	2060586.05035081	73030773.7331442	71034834.8911605	0	0	0	0	0	0	1	2
12763	LYPELSQYMGLSLNEEEIR	Oxidation (M);Phospho (STY)	2379.0705	O00560-2;O00560-3;O00560	="SDCBP"	="SDCBP"	=""	="SDCBP"	Syntenin-1	1	20	124.63	25;983;984	199500	250210	20963000	14952000	1776000	1967200	12635000	14032000	1567656.76567657	1964125.91255201	123580734.539881	88838715.4273492	10090335.7763763	10825147.8882928	28443754.0802773	29243385.7471839	0	0	8	7	1	1	4	3
25587	YYTPVPCESATAK	Phospho (STY)	1565.6473	P51692	="STAT5B"	="STAT5B"	=""	="STAT5B"	Signal transducer and activator of transcription 5B	1	5	107.65	2149;2150	0	0	0	0	31732000	25196000	5093600	4743200	0	0	0	0	180285211.067553	138649057.642042	11466648.6571666	9885064.65764274	0	0	0	0	2	1	1	1
10239	KSFTPDHVVYAR	Phospho (STY)	1498.697	Q6NZI2;Q6NZI2-2;Q6NZI2-3	="PTRF"	="PTRF"	=""	="PTRF"	Polymerase I and transcript release factor	1	5	89.43	3056	474120	339980	4728700	5185000	7827400	9435300	36801000	1877900	3725601.13154173	2668812.30865845	27876554.8546837	30807165.5625204	44471336.8558604	51920759.389187	82845951.2392786	3913636.97937833	0	0	1	1	1	1	1	1
4375	FQTNYASTTHLMTGK	Phospho (STY)	1778.7699	Q2LD37-7;Q2LD37-4;Q2LD37	="KIAA1109"	="KIAA1109"	=""	="KIAA1109"	Uncharacterized protein KIAA1109	1	3	75.911	2904	0	0	0	0	0	0	32434000	34039000	0	0	0	0	0	0	73015015.4206343	70938968.6037909	0	0	0	0	0	0	1	2
24180	VYYSYSQISHK	Phospho (STY)	1453.6279	Q9UBB9	="TFIP11"	="TFIP11"	=""	="TFIP11"	Tuftelin-interacting protein 11	1	4	135.99	4133	0	0	0	0	0	0	29963000	36444000	0	0	0	0	0	0	67452331.1046576	75951108.1934415	0	0	0	0	0	0	2	2
24389	WTAPEAALYGR	Phospho (STY)	1313.5806	P12931;P12931-2;P07947;P06241-3;P06241-2;P06241	="SRC;YES1;FYN"	="SRC;YES1;FYN"	="FYN;SRC;YES1"	="SRC;YES1;FYN"	Proto-oncogene tyrosine-protein kinase Src;Tyrosine-protein kinase Yes;Tyrosine-protein kinase Fyn	1	5	100.82	1483	724390	0	0	0	27392000	26325000	11727000	0	5692204.93477919	0	0	0	155627521.16357	144861741.642592	26399675.8289998	0	1	0	0	0	2	2	1	0
10713	LEAVSHTSDMHRGYADSPSK	Phospho (STY)	2266.9678	Q01518-2;Q01518	="CAP1"	="CAP1"	=""	="CAP1"	Adenylyl cyclase-associated protein 1	1	3	74.029	2434	442190	0	472750	747160	1477400	2105600	30231000	30335000	3474697.46974698	0	2786948.06343218	4439321.46995039	8393841.25901937	11586738.2033292	68055649.3550347	63219648.4208114	0	0	0	0	0	0	2	1
8342	IEGVYAR	Phospho (STY)	886.39498	P18077	="RPL35A"	="RPL35A"	=""	="RPL35A"	60S ribosomal protein L35a	1	6	88.029	1690	6377300	0	6597600	6207800	8612600	10567000	10390000	16962000	50112368.3796951	0	38894063.5500796	36884228.0383827	48932447.0200557	58148301.0042647	23389838.1396186	35349651.4426834	1	0	1	1	1	1	1	1
1118	ARVYAEVNSLR	Phospho (STY)	1356.6551	P19784	="CSNK2A2"	="CSNK2A2"	="CSNK2A2"	="CSNK2A2"	Casein kinase II subunit alpha'	1	7	147.96	1717	0	0	931280	974000	28308000	35464000	0	0	0	0	5490066.61557508	5787112.68233267	160831770.922107	195152015.407897	0	0	0	0	0	0	3	4	0	0
9557	KDYLEEPEKTQWNNVENLNR	Phospho (STY)	2598.1752	Q9NQS3	="PVRL3"	="NECTIN3"	=""	="PVRL3"	Nectin-3	1	3	71.853	4006	0	0	0	0	0	0	30539000	35026000	0	0	0	0	0	0	68749015.1054681	72995925.6827868	0	0	0	0	0	0	1	2
16075	SAADEVDGLGVARPHYGSVLDNER	Acetyl (Protein N-term);Phospho (STY)	2648.1868	P46940	="IQGAP1"	="IQGAP1"	=""	="IQGAP1"	Ras GTPase-activating-like protein IQGAP1	1	7	187.86	171	0	0	2437500	1855300	2047400	1957300	26212000	30965000	0	0	14369510.1102399	11023439.5888417	11632293.6196807	10770669.9683588	59008126.78688	64532599.74783	0	0	1	1	1	1	1	2
25184	YNVPLNR	Phospho (STY)	954.43243	Q9UHB6-2;Q9UHB6-5;Q9UHB6;Q9UHB6-4	="LIMA1"	="LIMA1"	=""	="LIMA1"	LIM domain and actin-binding protein 1	1	7	114.59	4167	1504500	1647500	0	1319900	15926000	18634000	9789800	16375000	11822253.6539368	12932726.2736479	0	7842310.09179763	90483495.2559513	102539551.520154	22038675.4012742	34126314.2538581	1	1	0	1	2	1	1	1
17411	SLYYYIQQDTK	Phospho (STY)	1500.6538	P07355;P07355-2;A6NMY6	="ANXA2;ANXA2P2"	="ANXA2;ANXA2P2"	=""	="ANXA2;ANXA2P2"	Annexin A2;Putative annexin A2-like protein	1	12	106.67	1457;1458;1459	0	0	6401300	4382600	0	969430	24410000	28943000	0	0	37736839.0025349	26039630.4328451	0	5334598.98197827	54951486.9093446	60318651.2030177	0	0	3	2	0	0	5	5
13360	MYHSLSETR	Acetyl (Protein N-term);Phospho (STY)	1244.4897	Q92609;Q92609-2	="TBC1D5"	="TBC1D5"	=""	="TBC1D5"	TBC1 domain family member 5	1	6	167.12	413;414;822;3469	0	0	0	0	1210400	1085900	27508000	35218000	0	0	0	0	6876881.99534117	5975512.4501307	61925665.7887035	73396063.2300687	0	0	0	0	1	1	2	2
18714	TALLNYENLPSLPPVWEAR	Phospho (STY)	2262.1086	Q8WU20	="FRS2"	="FRS2"	=""	="FRS2"	Fibroblast growth factor receptor substrate 2	1	11	131.25	3410	143700	123060	12689000	10797000	0	0	21367000	19563000	1129184.34700613	966009.890886255	74803985.1441372	64151391.8184249	0	0	48101123.3425632	40770264.7785176	0	0	3	3	0	0	3	2
11875	LNSLPSEYESGSACPAQTVHYRPINLSSSENK	2 Phospho (STY)	3694.6012	Q9HAU0-5;Q9HAU0-8;Q9HAU0;Q9HAU0-2;Q9HAU0-4;Q9HAU0-6;Q9HAU0-3	="PLEKHA5"	="PLEKHA5"	=""	="PLEKHA5"	Pleckstrin homology domain-containing family A member 5	2	3	68.461	505;506;507;508;3926;3927	0	0	0	0	0	0	31823000	32805000	0	0	0	0	0	0	71639539.8572746	68367251.2426147	0	0	0	0	0	0	1	2
15225	QRPVPQPSSASLDEYTLMR	Phospho (STY)	2254.0453	Q9Y4H2	="IRS2"	="IRS2"	=""	="IRS2"	Insulin receptor substrate 2	1	4	202.35	4392	0	0	0	0	0	0	28914000	35653000	0	0	0	0	0	0	65090835.4156817	74302624.8606292	0	0	0	0	0	0	2	2
10436	LAAVTYNGVDNNK	Phospho (STY)	1457.6552	Q16181-2;Q16181	="SEPT7"	="SEPT7"	=""	="SEPT7"	Septin-7	1	6	132.79	767;2870	0	0	0	0	0	0	29184000	35071000	0	0	0	0	0	0	65698656.0410616	73089707.920431	0	0	0	0	0	0	3	3
14892	QHLEQEIYVNKK	Phospho (STY)	1607.7709	Q15058	="KIF14"	="KIF14"	=""	="KIF14"	Kinesin-like protein KIF14	1	10	164.04	2803	340730	151530	0	1488200	17271000	31465000	6109000	7348500	2677432.02891718	1189496.82078656	0	8842280.38382698	98125106.5280381	173146237.446692	13752504.4460953	15314639.4072963	0	0	0	1	3	4	1	1
3425	ESYSVYVYK	Phospho (STY)	1216.5053	Q99880;Q99879;Q99877;Q93079;Q5QNW6;P62807;P58876;O60814;Q5QNW6-2;P57053	="HIST1H2BL;HIST1H2BM;HIST1H2BN;HIST1H2BH;HIST2H2BF;HIST1H2BC;HIST1H2BD;HIST1H2BK;H2BFS"	="HIST1H2BL;HIST1H2BM;HIST1H2BN;HIST1H2BH;HIST2H2BF;HIST1H2BC;HIST1H2BD;HIST1H2BK;H2BFS"	=""	="HIST1H2BL;HIST1H2BM;HIST1H2BN;HIST1H2BH;HIST2H2BF;HIST1H2BC;HIST1H2BD;HIST1H2BK;H2BFS"	Histone H2B type 1-L;Histone H2B type 1-M;Histone H2B type 1-N;Histone H2B type 1-H;Histone H2B type 2-F;Histone H2B type 1-C/E/F/G/I;Histone H2B type 1-D;Histone H2B type 1-K;Histone H2B type F-S	1	9	107.57	1189;1190	717180	0	2463300	0	5627500	4973400	24250000	26109000	5635549.26921264	0	14521605.8480222	0	31972615.1923186	27367725.9595543	54591296.9091195	54412454.2811592	0	0	1	1	1	1	3	2
8324	IEDPVYGIYYVDHINR	Phospho (STY)	2044.9296	Q96QZ7-4;Q96QZ7-3;Q96QZ7-5;Q96QZ7-7;Q96QZ7-6;Q96QZ7-2;Q96QZ7	="MAGI1"	="MAGI1"	=""	="MAGI1"	Membrane-associated guanylate kinase, WW and PDZ domain-containing protein 1	1	8	141.55	3674	2148800	2253600	3834700	3092700	0	0	25020000	27545000	16885117.0831369	17690556.5585996	22606260.6850203	18375568.1649387	0	0	56324711.2852029	57405149.6868716	1	1	1	2	0	0	2	3
9385	IWRDYVAPTANLDQKDK	Phospho (STY)	2112.0041	Q7KZF4	="SND1"	="SND1"	=""	="SND1"	Staphylococcal nuclease domain-containing protein 1	1	2	62.278	3118	0	0	0	0	254100	0	31749000	31720000	0	0	0	0	1443667.9734106	0	71472951.9821705	66106057.290527	0	0	0	0	0	0	1	1
12270	LSPGSDIYVTVSSMALAR	Phospho (STY)	1945.922	O43166-3;O43166-2;O43166	="SIPA1L1"	="SIPA1L1"	=""	="SIPA1L1"	Signal-induced proliferation-associated 1-like protein 1	1	26	155.79	42;1087	0	0	0	0	963550	887580	29162000	32689000	0	0	0	0	5474404.86336003	4884193.14898886	65649129.9160306	68125501.4744652	0	0	0	0	2	1	12	11
1775	CSDAAGYPHATHDLEGPPLDAYSIQGQHTISPLDLAK	Phospho (STY)	4024.8303	Q15365	="PCBP1"	="PCBP1"	=""	="PCBP1"	Poly(rC)-binding protein 1	1	9	114.08	275;758;2826;2827	0	635240	0	0	0	0	32224000	30780000	0	4986576.65436847	0	0	0	0	72542266.0453388	64147050.5486261	0	0	0	0	0	0	4	5
12837	MAPPQNQWPNYEEKPHMHTDSNHSSIAIQR	Phospho (STY)	3622.5871	P55196-2;P55196-3;P55196-1;P55196-6;P55196;P55196-5	="MLLT4"	="MLLT4"	=""	="MLLT4"	Afadin	1	2	47.274	2218	0	0	0	0	0	0	30873000	32761000	0	0	0	0	0	0	69500911.730938	68275553.0546959	0	0	0	0	0	0	1	1
6011	GTYGILSK	Phospho (STY)	917.42595	Q08378-2;Q08378;Q08378-4	="GOLGA3"	="GOLGA3"	=""	="GOLGA3"	Golgin subfamily A member 3	1	6	117.89	2566	523570	823470	2930200	3240600	0	1716700	23106000	30793000	4114175.70328462	6464165.16210064	17274067.0871898	19254329.936722	0	9446691.42935755	52015938.4075099	64174143.1950567	0	0	0	1	0	1	2	2
17731	SQEQLAAELAEYTAK	Phospho (STY)	1730.7764	P15311	="EZR"	="EZR"	=""	="EZR"	Ezrin	1	4	132.51	1637	0	0	0	0	0	0	26420000	36311000	0	0	0	0	0	0	59476373.7871727	75673929.5799598	0	0	0	0	0	0	2	2
1400	AVYTSVQAQYSTAGFVQQSNLLSHSVQAADHLDSISPR	Phospho (STY)	4154.9699	Q6ZSR9	=""	=""	=""	=""	Uncharacterized protein FLJ45252	1	8	190.44	3097	0	0	0	0	0	0	32006000	30611000	0	0	0	0	0	0	72051507.1700321	63794846.1450291	0	0	0	0	0	0	4	4
23500	VLPALVIPAHYMK	Phospho (STY)	1530.8034	Q5VUB5	="FAM171A1"	="FAM171A1"	=""	="FAM171A1"	Protein FAM171A1	1	2	73.435	3009	0	0	0	0	0	0	32210000	30402000	0	0	0	0	0	0	72510749.4203191	63359279.7524149	0	0	0	0	0	0	1	1
8583	IHYLDTTTLIEPAPR	Phospho (STY)	1818.8917	P46109	="CRKL"	="CRKL"	=""	="CRKL"	Crk-like protein	1	8	147.26	2043	0	0	0	0	28351000	34253000	0	0	0	0	0	0	161076075.222999	188488100.151328	0	0	0	0	0	0	4	4	0	0
176	ADHQPLTEASYVNLPTIALCNTDSPLR	Phospho (STY)	3075.4373	P08865	="RPSA"	="RPSA"	=""	="RPSA"	40S ribosomal protein SA	1	13	155.73	109;1519	2485500	2007600	5295500	3514100	1595100	6906400	16104000	24633000	19530881.6595945	15759478.7659942	31217944.9389849	20879355.9311963	9062553.26401909	38004677.3971661	36253123.5226582	51336396.8864297	1	1	2	1	2	2	2	2
10366	KVVYENAYGQFIGPHR	Phospho (STY)	1956.9247	Q16881-5;Q16881-2;Q16881-4;Q16881-3;Q16881-6;Q16881;Q16881-7	="TXNRD1"	="TXNRD1"	=""	="TXNRD1"	Thioredoxin reductase 1, cytoplasmic	1	6	207.4	2900	0	0	10419000	11467000	4445300	4928800	14194000	16683000	0	0	61421918.2927548	68132259.8853272	25255951.3663996	27122300.1788417	31953355.3949708	34768201.5692895	0	0	1	1	1	1	1	1
2198	DKEAIQAYSESLMTSAPK	Phospho (STY)	2047.9173	Q8WTV0-4;Q8WTV0-2;Q8WTV0-3	="SCARB1"	="SCARB1"	=""	="SCARB1"	Scavenger receptor class B member 1	1	3	160.48	3408	0	0	0	0	0	0	28856000	33211000	0	0	0	0	0	0	64960266.5406001	69213375.4311378	0	0	0	0	0	0	1	2
11915	LPGDHSYVSQPLVVPADQQLEIER	Phospho (STY)	2769.3375	Q5VUB5	="FAM171A1"	="FAM171A1"	=""	="FAM171A1"	Protein FAM171A1	1	5	85.013	308;309;3010	0	0	0	0	0	0	29551000	32510000	0	0	0	0	0	0	66524841.854078	67752456.5736139	0	0	0	0	0	0	2	3
16178	SAVGFDYQGKTEK	Phospho (STY)	1508.6548	Q14247;Q14247-3;Q14247-2	="CTTN"	="CTTN"	=""	="CTTN"	Src substrate cortactin	1	6	88.224	2746	2404300	0	0	2385900	0	0	23887000	33357000	18892817.8532139	0	0	14176049.4340632	0	0	53774115.8461088	69517646.6910501	1	0	0	1	0	0	2	2
1964	DDGMEEVVGHTQGPLDGSLYAK	Phospho (STY)	2397.0196	Q9HBL0	="TNS1"	="TNS1"	=""	="TNS1"	Tensin-1	1	8	249.28	3940	39333000	22036000	231780	359550	0	0	0	0	309075907.590759	172980610.722977	1366385.6629134	2136300.16933543	0	0	0	0	4	4	0	0	0	0	0	0
5944	GSYVSIHSSGFR	Phospho (STY)	1375.5922	O00148;O00148-2;O00148-3;Q13838;Q13838-2	="DDX39A;DDX39B"	="DDX39A;DDX39B"	=""	="DDX39A;DDX39B"	ATP-dependent RNA helicase DDX39A;Spliceosome RNA helicase DDX39B	1	5	101.33	950	1588600	0	0	1127900	0	2506300	22503000	34223000	12483105.4534025	0	0	6701524.01889427	0	13791718.255606	50658472.3441615	71322433.7532694	0	0	0	0	0	1	2	2
8258	ICANHYITPMMELKPNAGSDR	Phospho (STY)	2497.0953	P43487-2;P43487	="RANBP1"	="RANBP1"	=""	="RANBP1"	Ran-specific GTPase-activating protein	1	5	161.47	2029	0	0	0	0	28242000	29733000	3825000	0	0	0	0	0	160456792.227714	163615352.868345	8610792.19288174	0	0	0	0	0	2	3	0	0
4810	GCGQINYAYFDTPAVSAADLSYVSDQNGGVPDPNPPPPQTHR	Phospho (STY)	4552.0067	Q9UJM3	="ERRFI1"	="ERRFI1"	=""	="ERRFI1"	ERBB receptor feedback inhibitor 1	1	10	166.74	4195;4196	0	0	0	0	0	0	30380000	31378000	0	0	0	0	0	0	68391076.2927444	65393312.2844311	0	0	0	0	0	0	6	4
18036	SSYVNMQAFDYEQKK	Phospho (STY)	1916.8016	Q9H694;Q9H694-2	="BICC1"	="BICC1"	=""	="BICC1"	Protein bicaudal C homolog 1	1	2	136.81	3892	0	0	0	0	0	0	28177000	33573000	0	0	0	0	0	0	63431710.2271448	69967801.4317422	0	0	0	0	0	0	1	1
20974	TNHIYVSSDDIK	Phospho (STY)	1470.6392	Q6P2Q9	="PRPF8"	="PRPF8"	=""	="PRPF8"	Pre-mRNA-processing-splicing factor 8	1	8	97.631	3063	848680	60108	0	0	16757000	16698000	11424000	15916000	6668866.88668867	471842.373812701	0	0	95204817.9080734	91886091.6219563	25717566.0160735	33169735.4298874	0	0	0	0	2	3	1	2
117	AAVPSGASTGIYEALELRDNDK	Phospho (STY)	2356.0948	P06733	="ENO1"	="ENO1"	=""	="ENO1"	Alpha-enolase	1	2	63.606	1439	0	0	552830	0	0	0	30360000	30760000	0	0	3259034.36892059	0	0	0	68346052.5427162	64105369.5541176	0	0	0	0	0	0	1	1
19366	TFLRPSPEDEAIYGPNTK	Phospho (STY)	2113.9722	Q9UDY2-6;Q9UDY2-3;Q9UDY2;Q9UDY2-7;Q9UDY2-4;Q9UDY2-2;Q9UDY2-5	="TJP2"	="TJP2"	=""	="TJP2"	Tight junction protein ZO-2	1	7	107.18	4148	0	0	0	1318500	2855000	2239900	26075000	29048000	0	0	0	7833991.86001604	16220669.2801545	12325766.9555647	58699714.0991873	60537476.4241875	0	0	0	1	1	1	2	2
1188	ASTDVAGQAVTINLVPTEEQAKPYR	Phospho (STY)	2737.3324	Q9H792	="PEAK1"	="PEAK1"	="PEAK1"	="PEAK1"	Pseudopodium-enriched atypical kinase 1	1	9	131.77	3903	433320	0	8034600	6736700	8761000	7836400	12008000	17672000	3404997.64262141	0	47365442.4335318	40026737.1735837	49775580.9329015	43122300.1788417	27032259.5168951	36829326.7477362	0	0	2	1	2	1	1	2
25277	YRDVSPFDHSR	Phospho (STY)	1457.6089	P18031	="PTPN1"	="PTPN1"	=""	="PTPN1"	Tyrosine-protein phosphatase non-receptor type 1	1	6	73.881	1689	0	0	0	0	1767400	1526400	26640000	31484000	0	0	0	0	10041474.9161979	8399504.74618242	59971635.0374822	65614221.5553264	0	0	0	0	1	1	2	2
1076	AQSPSYVISTGVSPSR	Phospho (STY)	1714.7927	Q99569-2;Q99569	="PKP4"	="PKP4"	=""	="PKP4"	Plakophilin-4	1	9	123.14	458;3710	0	0	0	0	0	1142100	25286000	34986000	0	0	0	0	0	6284770.94510937	56923527.1605771	72912563.6937698	0	0	0	0	0	1	4	4
24933	YKASITALEAK	Phospho (STY)	1273.6319	P35579;P35579-2	="MYH9"	="MYH9"	=""	="MYH9"	Myosin-9	1	8	104.41	1930	0	0	0	0	10257000	12507000	18462000	20103000	0	0	0	0	58275098.0057951	68823772.1832439	41561423.6509758	41895651.6302479	0	0	0	0	2	2	2	2
10329	KVIYSQPSAR	Phospho (STY)	1227.6013	Q9Y624;Q9Y624-2	="F11R"	="F11R"	=""	="F11R"	Junctional adhesion molecule A	1	6	90.913	4430	645680	243180	23241000	12835000	3997400	5277000	0	15006000	5073707.37073707	1908941.04717796	137009962.860343	76260360.6547637	22711209.5903642	29038382.1708626	0	31273250.1797493	0	0	3	1	1	1	0	0
10120	KPQTVAASSIYSMYTQQQAPGK	Phospho (STY)	2463.1505	Q13625-2;Q13625;Q13625-3	="TP53BP2"	="TP53BP2"	=""	="TP53BP2"	Apoptosis-stimulating of p53 protein 2	1	4	165.1	2698;2699	0	286270	0	1148500	8841500	9639500	20183000	21047000	0	2247193.65727294	0	6823920.85796619	50232941.3101528	53044435.2730775	45435717.3408973	43862994.5710505	0	0	0	1	1	1	2	2
12630	LVTSPCCIVTSTYGWTANMER	Phospho (STY)	2525.079	P07900;P07900-2	="HSP90AA1"	="HSP90AA1"	=""	="HSP90AA1"	Heat shock protein HSP 90-alpha	1	6	165.17	642;1476	0	0	2168100	0	16139000	14202000	16001000	12615000	0	0	12781347.638979	0	91693653.7696721	78151052.4143624	36021251.2100132	26290287.2862547	0	0	0	0	2	2	1	2
13873	NLLHADSNGYTNLPDVVQPSHSPTENSK	2 Phospho (STY)	3193.3755	Q8N4C8;Q8N4C8-2;Q8N4C8-3;Q8N4C8-4;Q8N4C8-5	="MINK1"	="MINK1"	="MINK1"	="MINK1"	Misshapen-like kinase 1	2	7	98.627	362;363;806;3303	0	0	0	0	0	0	29786000	31254000	0	0	0	0	0	0	67053870.9169086	65134890.1184783	0	0	0	0	0	0	3	4
17745	SQGLSQLYHNQSQGLLSQLQGQSK	Phospho (STY)	2708.2919	P78344	="EIF4G2"	="EIF4G2"	=""	="EIF4G2"	Eukaryotic translation initiation factor 4 gamma 2	1	3	116.38	2380	0	0	0	0	0	0	28332000	32488000	0	0	0	0	0	0	63780644.2898628	67706607.4796545	0	0	0	0	0	0	2	1
483	AHQSESYLPIGCK	Phospho (STY)	1568.6694	O75815;O75815-3;O75815-2	="BCAR3"	="BCAR3"	=""	="BCAR3"	Breast cancer anti-estrogen resistance protein 3	1	8	84.365	69;1259	1091100	1623200	10778000	11424000	0	0	14356000	21510000	8573785.95002358	12741973.4673051	63538289.2177091	67876771.3377499	0	0	32318047.7701987	44827909.5939229	1	1	2	2	0	0	2	2
13198	MQAYSNPGYSSFPSPTGLEPSCK	Phospho (STY)	2584.0651	Q8WZ73-3;Q8WZ73-2;Q8WZ73	="RFFL"	="RFFL"	=""	="RFFL"	E3 ubiquitin-protein ligase rififylin	1	7	157.59	3455	478190	572630	3160600	3876800	1887700	1699300	24777000	24190000	3757582.90114726	4495093.80642123	18632317.3966869	23034372.1220403	10724958.8091586	9350942.35795846	55777672.722361	50413162.8580658	0	0	1	1	1	1	1	2
18768	TASDTDSSYCIPTAGMSPSR	Phospho (STY)	2182.8548	Q13480;Q13480-2	="GAB1"	="GAB1"	=""	="GAB1"	GRB2-associated-binding protein 1	1	11	127.32	2679	0	0	594320	303060	1371100	5453000	25719000	26768000	0	0	3503625.53793551	1800659.5169484	7789898.30123288	30006878.5252442	57898291.3486864	55785843.0502152	0	0	0	0	1	2	4	4
3652	FANYIDK	Phospho (STY)	949.39465	P08670	="VIM"	="VIM"	=""	="VIM"	Vimentin	1	7	75.213	1511	7692000	5485800	8913300	8035300	11026000	11021000	7978900	0	60443187.1758605	43063034.7751001	52545540.2935801	47742491.3104186	62644167.9450031	60646581.3729537	17961999.9549762	0	1	1	1	1	1	2	1	0
5654	GNYIEVR	Phospho (STY)	929.4008	Q5R3F8	="ELFN2"	="ELFN2"	=""	="ELFN2"	Protein phosphatase 1 regulatory subunit 29	1	2	62.573	2962	0	0	0	0	0	0	19373000	40651000	0	0	0	0	0	0	43612255.4647576	84718705.3883106	0	0	0	0	0	0	1	1
17986	SSSLEMTPYNTPQLSPATTPANKK	Phospho (STY)	2642.2299	Q14C86-3;Q14C86-4;Q14C86-5;Q14C86-2;Q14C86;Q14C86-6	="GAPVD1"	="GAPVD1"	=""	="GAPVD1"	GTPase-activating protein and VPS9 domain-containing protein 1	1	6	118.32	755;2788	0	0	1163800	1402700	11975000	12548000	16487000	16427000	0	0	6860814.71437835	8334274.0857372	68035907.0507357	69049387.8112533	37115328.335697	34234684.8395803	0	0	0	0	1	2	1	2
14531	PKPSNPIYNEPDEPIAFYAMGR	Phospho (STY)	2585.1662	Q9NP31-3;Q9NP31-4;Q9NP31;Q9NP31-2	="SH2D2A"	="SH2D2A"	=""	="SH2D2A"	SH2 domain-containing protein 2A	1	14	160.52	3973;3974	0	0	0	0	31684000	27963000	0	0	0	0	0	0	180012499.289813	153875361.122575	0	0	0	0	0	0	8	6	0	0
12818	LYYGLSEGEAAGRPAGPDPLDPTDLNGAHFDPEVYLDK	Phospho (STY)	4138.8837	Q9UID3	="VPS51"	="VPS51"	=""	="VPS51"	Vacuolar protein sorting-associated protein 51 homolog	1	2	140.73	4186	0	0	0	0	0	0	28635000	30791000	0	0	0	0	0	0	64462754.1027892	64169975.0956058	0	0	0	0	0	0	1	1
22114	TVEYHRLDQNVNEAMPSLK	Phospho (STY)	2323.0668	Q8NC54	="KCT2"	="C5orf15"	=""	="KCT2"	Keratinocyte-associated transmembrane protein 2	1	5	143.93	3336	0	0	0	0	0	0	27703000	31655000	0	0	0	0	0	0	62364647.3514778	65970594.0583743	0	0	0	0	0	0	2	3
4297	FNSYNNAGMPPFPIIIHDEPTYAR	Phospho (STY)	2843.2779	Q9H792	="PEAK1"	="PEAK1"	="PEAK1"	="PEAK1"	Pseudopodium-enriched atypical kinase 1	1	7	135.62	864	0	0	0	0	8500700	7149500	20118000	23562000	0	0	0	0	48296687.6881995	39342412.9866557	45289390.1533058	49104379.630498	0	0	0	0	1	0	3	3
1740	CPPAYTMVGLHNLEPR	Phospho (STY)	1933.858	Q86YV5	="SGK223"	="SGK223"	="SGK223"	="SGK223"	Tyrosine-protein kinase SgK223	1	6	147.83	3210	0	0	4683600	4534000	0	0	21738000	28161000	0	0	27610682.0727466	26939187.7840825	0	0	48936313.9055851	58688924.3177343	0	0	1	1	0	0	2	2
10437	LAAVTYNGVDNNKNK	Phospho (STY)	1699.7931	Q16181-2;Q16181	="SEPT7"	="SEPT7"	=""	="SEPT7"	Septin-7	1	4	94.09	767;2870	0	0	0	0	0	0	28774000	30184000	0	0	0	0	0	0	64775669.1654847	62904956.912272	0	0	0	0	0	0	2	2
25302	YRSDIHTEAVQAALAK	Phospho (STY)	1851.888	Q9P265	="DIP2B"	="DIP2B"	=""	="DIP2B"	Disco-interacting protein 2 homolog B	1	4	114.56	4116	0	0	0	0	349190	0	22617000	35965000	0	0	0	0	1983921.36810408	0	50915107.7193219	74952848.3749623	0	0	0	0	0	0	1	3
17687	SPSSCNDLYATVKDFEK	Phospho (STY)	2039.8547	Q9NWQ8	="PAG1"	="PAG1"	=""	="PAG1"	Phosphoprotein associated with glycosphingolipid-enriched microdomains 1	1	7	260.31	535;536;537;4068	0	0	7128200	7658700	0	0	20118000	23896000	0	0	42022047.9867948	45504886.9611717	0	0	45289390.1533058	49800452.2387904	0	0	2	1	0	0	2	2
3591	EYMESLQLKPGEVIYK	Phospho (STY)	2005.9472	Q9NXF8;Q9NXF8-2	="ZDHHC7"	="ZDHHC7"	=""	="ZDHHC7"	Palmitoyltransferase ZDHHC7	1	2	85.493	4074	0	0	0	0	0	0	29678000	29115000	0	0	0	0	0	0	66810742.6667566	60677107.7557911	0	0	0	0	0	0	1	1
9585	KESYSVYVYK	Phospho (STY)	1344.6003	Q99880;Q99879;Q99877;Q93079;Q5QNW6;P62807;P58876;O60814;Q5QNW6-2;P57053	="HIST1H2BL;HIST1H2BM;HIST1H2BN;HIST1H2BH;HIST2H2BF;HIST1H2BC;HIST1H2BD;HIST1H2BK;H2BFS"	="HIST1H2BL;HIST1H2BM;HIST1H2BN;HIST1H2BH;HIST2H2BF;HIST1H2BC;HIST1H2BD;HIST1H2BK;H2BFS"	=""	="HIST1H2BL;HIST1H2BM;HIST1H2BN;HIST1H2BH;HIST2H2BF;HIST1H2BC;HIST1H2BD;HIST1H2BK;H2BFS"	Histone H2B type 1-L;Histone H2B type 1-M;Histone H2B type 1-N;Histone H2B type 1-H;Histone H2B type 2-F;Histone H2B type 1-C/E/F/G/I;Histone H2B type 1-D;Histone H2B type 1-K;Histone H2B type F-S	1	13	127.17	1189;1190	332500	283760	1357900	1775700	3040700	2595200	17056000	32183000	2612761.27612761	2227490.38386059	8005069.85792607	10550488.6961172	17275722.9702858	14280918.9709726	38396254.0239976	67070972.3133994	0	0	0	0	2	2	4	5
1931	DASVAEAWLLGQEPYLSSR	Phospho (STY)	2170.9936	Q01082-3;Q01082-2;Q01082	="SPTBN1"	="SPTBN1"	=""	="SPTBN1"	Spectrin beta chain, non-erythrocytic 1	1	7	185.25	2426	0	0	0	0	0	0	27443000	30991000	0	0	0	0	0	0	61779338.601112	64586785.0406911	0	0	0	0	0	0	3	4
2793	EATQPEPIYAESTK	Phospho (STY)	1642.7127	Q86YV5	="SGK223"	="SGK223"	="SGK223"	="SGK223"	Tyrosine-protein kinase SgK223	1	7	87.863	3211	2695500	2012300	4620700	3417900	0	209710	20284000	25098000	21181046.6760962	15796373.3417066	27239875.0221069	20307774.5759187	0	1153996.42316687	45663087.2785394	52305480.008753	1	1	1	1	0	0	1	2
14904	QHSLPSSEHLGADGGLYQIPPQPR	Phospho (STY)	2663.2493	Q9NZQ3-3;Q9NZQ3-4	="NCKIPSD"	="NCKIPSD"	=""	="NCKIPSD"	NCK-interacting protein with SH3 domain	1	9	89.663	4098	0	0	0	0	3222800	3575800	19787000	31729000	0	0	0	0	18310323.2770865	19676984.454533	44544247.0903401	66124813.7380558	0	0	0	0	2	2	2	3
10241	KSGNYFFLDD	Phospho (STY)	1284.5064	P61221	="ABCE1"	="ABCE1"	=""	="ABCE1"	ATP-binding cassette sub-family E member 1	1	4	117.02	196;2289	0	0	0	0	0	0	29580000	28689000	0	0	0	0	0	0	66590126.2916188	59789302.5727594	0	0	0	0	0	0	2	2
1663	CLEEHYGTSPGQAR	Phospho (STY)	1683.6712	O75815;O75815-3	="BCAR3"	="BCAR3"	=""	="BCAR3"	Breast cancer anti-estrogen resistance protein 3	1	7	175.21	1260	3258600	2633500	15946000	11449000	0	0	11750000	13153000	25605846.2989156	20672737.2635215	94004598.2432353	68025311.1909925	0	0	26451453.1415321	27411506.0385341	1	1	2	1	0	0	1	1
6468	HELCLSDPGLEPPVYVPPPSYR	Phospho (STY)	2601.1975	Q9P266	="KIAA1462"	="KIAA1462"	=""	="KIAA1462"	Junctional protein associated with coronary artery disease	1	8	133.21	539;4120	0	0	0	0	0	0	30808000	27365000	0	0	0	0	0	0	69354584.5433466	57030020.7362948	0	0	0	0	0	0	4	4
18552	SYTLVVAK	Phospho (STY)	959.4729	O43491;O43491-3;O43491-4;O43491-2	="EPB41L2"	="EPB41L2"	=""	="EPB41L2"	Band 4.1-like protein 2	1	4	102.51	1105	0	0	0	0	0	0	25188000	32960000	0	0	0	0	0	0	56702910.7854393	68690278.9500558	0	0	0	0	0	0	2	2
3409	ESSSIYISK	Phospho (STY)	1092.474	O60701;O60701-2;O60701-3	="UGDH"	="UGDH"	=""	="UGDH"	UDP-glucose 6-dehydrogenase	1	3	70.929	1162	0	0	23030000	24595000	497450	0	3383000	6486900	0	0	135766079.113364	146133507.620094	2826259.8715982	0	7615767.31725985	13519022.1638688	0	0	1	2	0	0	1	1
24936	YKDIYTELSIAK	Phospho (STY)	1522.732	Q6WCQ1-3;Q6WCQ1;Q6WCQ1-2	="MPRIP"	="MPRIP"	=""	="MPRIP"	Myosin phosphatase Rho-interacting protein	1	7	91.62	3088	0	0	629350	722810	4230300	2562400	27760000	22065000	0	0	3710133.82066851	4294643.65289207	24034429.8619397	14100426.4685651	62492965.039058	45984557.1915346	0	0	0	0	1	1	3	2
22309	TVTAMDVVYALKR	Phospho (STY)	1545.7626	P62805	="HIST1H4A"	="HIST1H4A"	=""	="HIST1H4A"	Histone H4	1	8	110.31	2328	4260000	3704300	0	0	13269000	13895000	10446000	12045000	33474776.0490335	29078420.5981631	0	0	75387762.0589739	76461686.6143899	23515904.6396974	25102378.9427616	1	1	0	0	2	2	1	1
671	ALDVIQAGKEYVEHTVK	Phospho (STY)	1978.9765	O75937	="DNAJC8"	="DNAJC8"	=""	="DNAJC8"	DnaJ homolog subfamily C member 8	1	2	86.222	1270	0	0	0	0	0	0	27257000	30320000	0	0	0	0	0	0	61360617.7258503	63188387.67493	0	0	0	0	0	0	1	1
1272	ATTPPNQGRPDSPVYANLQELK	2 Phospho (STY)	2555.1458	Q8IWW6-2;Q8IWW6-4;Q8IWW6;Q8IWW6-3	="ARHGAP12"	="ARHGAP12"	=""	="ARHGAP12"	Rho GTPase-activating protein 12	2	5	95.646	352;798;799;3250	0	0	0	0	0	0	20651000	36637000	0	0	0	0	0	0	46489273.0915558	76353329.7904488	0	0	0	0	0	0	2	3
23016	VFGAGYPSLPTMTVSDWYEQHRK	Phospho (STY)	2748.2407	P78318	="IGBP1"	="IGBP1"	=""	="IGBP1"	Immunoglobulin-binding protein 1	1	4	91.774	2376;2377	0	0	0	0	0	0	27518000	29676000	0	0	0	0	0	0	61948177.6637176	61846259.6517553	0	0	0	0	0	0	3	2
2661	DYEVDGRDYHFVTSR	Phospho (STY)	1937.7945	Q12959-5;Q12959-3;Q12959-6;Q12959-4;Q12959;Q12959-7;Q12959-2;Q12959-8;Q12959-9	="DLG1"	="DLG1"	=""	="DLG1"	Disks large homolog 1	1	4	93.424	2610	0	0	0	0	0	0	27971000	29192000	0	0	0	0	0	0	62967965.6018549	60837579.5846489	0	0	0	0	0	0	2	2
14398	NYGSYSTQASAAAATAELLKK	Phospho (STY)	2224.0413	O14828;O14828-2	="SCAMP3"	="SCAMP3"	=""	="SCAMP3"	Secretory carrier-associated membrane protein 3	1	5	183.05	34;35;1023;1024	0	0	1597700	1988900	2881400	0	16481000	34072000	0	0	9418734.89359194	11817236.5645703	16370660.7579115	0	37101821.2106886	71007742.24473	0	0	1	1	1	0	1	2
24604	YEPIQATPPPPPLPSQYAQPSQPVTSASLHIHSK	Phospho (STY)	3742.8396	Q07157;Q07157-2	="TJP1"	="TJP1"	=""	="TJP1"	Tight junction protein ZO-1	1	3	102.4	221;2528;2529	0	0	0	0	14459000	0	22778000	19740000	0	0	0	0	82148741.5487756	0	51277548.9070484	41139141.5799181	0	0	0	0	1	0	1	1
17795	SQSSPPYSTIDQK	2 Phospho (STY)	1596.611	Q7Z2Y5;Q7Z2Y5-2	="NRK"	="NRK"	="NRK"	="NRK"	Nik-related protein kinase	2	18	114.52	335;336;337;3140	0	0	0	0	0	0	16147000	40817000	0	0	0	0	0	0	36349924.5852187	85064657.6427314	0	0	0	0	0	0	7	11
11973	LPSVAFPTAMMPQQDGQVAQTILPAYHPFPASVGK	Phospho (STY)	3773.8351	Q04721	="NOTCH2"	="NOTCH2"	=""	="NOTCH2"	Neurogenic locus notch homolog protein 2;Notch 2 extracellular truncation;Notch 2 intracellular domain	1	5	106.37	2472	0	0	0	0	0	0	25946000	30821000	0	0	0	0	0	0	58409310.9115058	64232496.5873686	0	0	0	0	0	0	2	3
23045	VFNPYTEFKEFSR	Phospho (STY)	1742.7705	Q96C19	="EFHD2"	="EFHD2"	=""	="EFHD2"	EF-hand domain-containing protein D2	1	3	96.464	3558	0	0	0	0	0	0	28704000	27976000	0	0	0	0	0	0	64618086.0403862	58303375.1185304	0	0	0	0	0	0	1	2
7722	HSPYRTLEPVRPPVVPNDYVPSPTR	Phospho (STY)	2952.4647	Q9NYB9-3;Q9NYB9-2;Q9NYB9-4;Q9NYB9	="ABI2"	="ABI2"	=""	="ABI2"	Abl interactor 2	1	4	158.37	879;4079	0	0	0	0	0	0	27559000	28795000	0	0	0	0	0	0	62040476.3512752	60010211.8436546	0	0	0	0	0	0	2	2
23834	VSGDYGHPVYIVQEMPPQSPANIYYKV	2 Phospho (STY)	3210.4175	P52799;P98172	="EFNB2;EFNB1"	="EFNB2;EFNB1"	=""	="EFNB2;EFNB1"	Ephrin-B2;Ephrin-B1	2	17	92.886	181;182;2173;2174;2175;2176	0	0	0	0	0	0	28716000	27627000	0	0	0	0	0	0	64645100.2904031	57576041.7643565	0	0	0	0	0	0	8	9
14603	PSVYLSTPSSASK	Phospho (STY)	1402.6381	Q9Y5K6	="CD2AP"	="CD2AP"	=""	="CD2AP"	CD2-associated protein	1	6	167.73	590;4419	0	0	0	1554400	25618000	27063000	0	2010200	0	0	0	9235613.91521345	145548548.377933	148922822.94676	0	4189356.75805225	0	0	0	1	2	2	0	1
24614	YESLTDPSKLDSGK	Phospho (STY)	1618.7127	P07900;P07900-2;P08238;Q58FF7;Q58FF8	="HSP90AA1;HSP90AB1;HSP90AB3P;HSP90AB2P"	="HSP90AA1;HSP90AB1;HSP90AB3P;HSP90AB2P"	=""	="HSP90AA1;HSP90AB1;HSP90AB3P;HSP90AB2P"	Heat shock protein HSP 90-alpha;Heat shock protein HSP 90-beta;Putative heat shock protein HSP 90-beta-3;Putative heat shock protein HSP 90-beta 2	1	9	121.24	1475	1742200	4868300	5766100	7450100	0	13293000	9138000	13938000	13690083.2940437	38215715.5192715	33992218.3576018	44265470.4257152	0	73148988.8567891	20571351.3878571	29047485.0729939	0	1	1	1	0	2	2	2
8578	IHVYGYSMAYGPAQHAISTEK	Oxidation (M);Phospho (STY)	2418.0715	Q9NRX4	="PHPT1"	="PHPT1"	=""	="PHPT1"	14 kDa phosphohistidine phosphatase	1	9	157.85	525;4033;4034	0	0	1568300	766020	4222900	4892400	20740000	23834000	0	0	9245416.49472381	4551379.93523662	23992386.7962047	26921997.5237309	46689628.779181	49671241.155814	0	0	1	0	1	1	3	3
15486	REFEVYGPIKR	Phospho (STY)	1472.7177	P08621-2;P08621;P08621-3	="SNRNP70"	="SNRNP70"	=""	="SNRNP70"	U1 small nuclear ribonucleoprotein 70 kDa	1	8	98.105	1509	0	1461200	0	1517200	3655100	5237000	16732000	27321000	0	11470288.0916869	0	9014586.61358843	20766433.7253565	28818269.3630486	37666869.2735418	56938322.548376	0	1	0	1	3	1	1	1
4904	GEGLYADPYGLLHEGR	Phospho (STY)	1825.8036	Q9C0H9-2;Q9C0H9;Q9C0H9-5	="SRCIN1"	="SRCIN1"	=""	="SRCIN1"	SRC kinase signaling inhibitor 1	1	4	103.04	3845	0	0	338250	476490	0	0	26915000	28115000	0	0	1994045.86452868	2831110.18686314	0	0	60590711.6003691	58593058.0303646	0	0	0	0	0	0	2	2
24703	YGALPDQGIAK	Phospho (STY)	1211.5588	P78318	="IGBP1"	="IGBP1"	=""	="IGBP1"	Immunoglobulin-binding protein 1	1	3	69.721	2378	0	0	1927400	0	2166300	0	22037000	29702000	0	0	11362376.9380416	0	12307823.4191239	0	49609418.9685058	61900444.9446164	0	0	0	0	1	0	1	1
12301	LSSTDDGYIDLQFK	Phospho (STY)	1680.7284	Q96A57;Q96A57-2	="TMEM230"	="TMEM230"	=""	="TMEM230"	Transmembrane protein 230	1	41	157.2	421;3547	0	0	112550	0	0	0	24003000	31715000	0	0	663502.918115899	0	0	0	54035253.596272	66095637.0418999	0	0	0	0	0	0	19	23
18486	SYLPQTVR	Phospho (STY)	1042.4849	P40189-3;P40189	="IL6ST"	="IL6ST"	=""	="IL6ST"	Interleukin-6 receptor subunit beta	1	3	113.26	1969	0	0	4195500	4202900	275310	0	22493000	24608000	0	0	24733242.9405176	24971925.9677371	1564172.49019942	0	50635960.4691474	51284295.6432941	0	0	1	1	0	0	2	1
14008	NNILTDHFQYSR	Phospho (STY)	1586.6879	Q96K37;Q96K37-2	="SLC35E1"	="SLC35E1"	=""	="SLC35E1"	Solute carrier family 35 member E1	1	4	107.09	441;3627	0	0	0	0	0	0	27106000	28509000	0	0	0	0	0	0	61020688.4131379	59414173.6221827	0	0	0	0	0	0	2	2
20197	TKEVYELLDSPGK	Phospho (STY)	1557.7328	P22234;P22234-2	="PAICS"	="PAICS"	=""	="PAICS"	Multifunctional protein ADE2;Phosphoribosylaminoimidazole-succinocarboxamide synthase;Phosphoribosylaminoimidazole carboxylase	1	5	129.01	1743	0	0	0	0	712390	936330	22460000	31314000	0	0	0	0	4047440.486336	5152455.63351218	50561671.281601	65259933.1020039	0	0	0	0	0	0	3	2
24044	VVNLEQPLCKPYTVVDVSAAMASEHLEGPVNSPK	Phospho (STY)	3757.8096	Q9H792	="PEAK1"	="PEAK1"	="PEAK1"	="PEAK1"	Pseudopodium-enriched atypical kinase 1	1	10	116.82	865;3907	0	630730	9108600	6412900	8545500	5509500	10691000	14278000	0	4951173.56150404	53696869.6574898	38102848.9943852	48551218.6807567	30317787.8662815	24067445.5775421	29756061.9796389	0	0	1	1	4	1	2	2
9755	KHLSYVVSP	Phospho (STY)	1108.5318	Q9UJM3	="ERRFI1"	="ERRFI1"	=""	="ERRFI1"	ERBB receptor feedback inhibitor 1	1	6	90.15	4197	0	0	0	0	0	0	26117000	29050000	0	0	0	0	0	0	58794263.9742464	60541644.5236384	0	0	0	0	0	0	3	3
10446	LADKNKIYESIEEAK	Phospho (STY)	1829.8812	O75116	="ROCK2"	="ROCK2"	="ROCK2"	="ROCK2"	Rho-associated protein kinase 2	1	2	117.3	60;1204	0	0	0	0	0	0	27505000	27623000	0	0	0	0	0	0	61918912.2261993	57567705.5654548	0	0	0	0	0	0	1	1
6256	GYSDEIYVVPDDSQNR	Phospho (STY)	1935.7888	Q13017-2;Q13017	="ARHGAP5"	="ARHGAP5"	=""	="ARHGAP5"	Rho GTPase-activating protein 5	1	6	158.89	2626	0	0	0	0	0	0	25585000	29267000	0	0	0	0	0	0	57596632.2234978	60993883.3140559	0	0	0	0	0	0	3	3
5106	GGHHRPDSSTLHTDDGYMPMSPGVAPVPSGR	Phospho (STY)	3294.4336	P35568	="IRS1"	="IRS1"	=""	="IRS1"	Insulin receptor substrate 1	1	2	90.98	1917	0	0	0	0	0	0	25380000	29432000	0	0	0	0	0	0	57135138.7857094	61337751.5187513	0	0	0	0	0	0	1	1
3930	FGYHIIMVEGR	Phospho (STY)	1400.6312	Q9Y237;Q9Y237-2	="PIN4"	="PIN4"	=""	="PIN4"	Peptidyl-prolyl cis-trans isomerase NIMA-interacting 4	1	8	72.2	4306	0	0	5260500	4652000	2329700	852300	16862000	24729000	0	0	31011613.5117609	27640295.8913877	13236179.7625135	4690053.65249691	37959523.6487247	51536465.6600707	0	0	4	2	1	1	1	1
23308	VKEEGYELPYNPATDDYAVPPPR	Phospho (STY)	2699.2156	Q99704-3;Q99704	="DOK1"	="DOK1"	=""	="DOK1"	Docking protein 1	1	9	114.15	3751;3752	0	0	0	0	25365000	26384000	0	2855800	0	0	0	0	144111130.049429	145186408.034118	0	5951629.20587286	0	0	0	0	5	4	0	0
14914	QIDGKPEKPSVTYATYR	Phospho (STY)	2031.9667	Q68DQ2	="CRYBG3"	="CRYBG3"	=""	="CRYBG3"	Beta/gamma crystallin domain-containing protein 3	1	4	64.537	781;3034	0	0	587550	2354900	0	0	9158800	42484000	0	0	3463715.14472676	13991860.0160423	0	0	20618176.0878863	88538768.5350173	0	0	0	1	0	0	1	2
18477	SYKAPYTCGGDSDQYVLMSSPVGR	Phospho (STY)	2717.1503	Q9Y4H2	="IRS2"	="IRS2"	=""	="IRS2"	Insulin receptor substrate 2	1	4	116.74	580;4382	0	0	0	0	0	0	27110000	27380000	0	0	0	0	0	0	61029693.1631435	57061281.4821762	0	0	0	0	0	0	2	2
3311	EPSAPSIPTPAYQSSPAGGHAPTPPTPAPR	Phospho (STY)	3015.4128	Q8WUM4;Q8WUM4-2	="PDCD6IP"	="PDCD6IP"	=""	="PDCD6IP"	Programmed cell death 6-interacting protein	1	6	100.24	399;400;3414	0	405980	18872000	22970000	5920900	6163300	0	0	0	3186906.35057697	111253905.559158	136478417.159324	33639565.9337537	33915531.7100014	0	0	0	0	2	2	1	1	0	0
12912	MEVNETQYNEMFGMVLAPAEGTHPGIAPQSRPPEGK	Phospho (STY)	3991.7944	Q04721	="NOTCH2"	="NOTCH2"	=""	="NOTCH2"	Neurogenic locus notch homolog protein 2;Notch 2 extracellular truncation;Notch 2 intracellular domain	1	4	143.48	2473	0	0	0	0	0	0	31743000	22395000	0	0	0	0	0	0	71459444.8571621	46672293.6009253	0	0	0	0	0	0	2	2
3316	EPVFSAEEGYVK	Phospho (STY)	1433.6116	O00423;O00423-3	="EML1"	="EML1"	=""	="EML1"	Echinoderm microtubule-associated protein-like 1	1	7	125.54	971	0	0	27223000	26901000	0	0	0	0	0	0	160484584.094795	159834823.683194	0	0	0	0	0	0	3	4	0	0	0	0
23592	VMIYQDEVKLPAK	Phospho (STY)	1612.7936	Q6NZI2	="PTRF"	="PTRF"	=""	="PTRF"	Polymerase I and transcript release factor	1	4	129.54	3058	0	0	0	0	0	0	25595000	28457000	0	0	0	0	0	0	57619144.0985119	59305803.0364605	0	0	0	0	0	0	2	2
17333	SLSLSLADSGHLPDVHGFNSYGSHR	Phospho (STY)	2732.2344	Q9Y446;Q9Y446-2	="PKP3"	="PKP3"	=""	="PKP3"	Plakophilin-3	1	4	69.071	574;575;4360	0	0	748750	621440	632900	559680	24997000	26272000	0	0	4414018.74668396	3692344.25596387	3595818.41940799	3079818.40693355	56272933.9726705	54752154.3864037	0	0	0	0	0	0	2	2
1415	AYADSYYYEDGGMKPR	Phospho (STY)	1964.7652	Q8IVM0	="CCDC50"	="CCDC50"	=""	="CCDC50"	Coiled-coil domain-containing protein 50	1	12	173.44	350;3231;3232;3233	0	0	522360	0	11178000	9543600	16473000	16080000	0	0	3079408.12356305	0	63507755.2411794	52516714.8163434	37083811.7106773	33511519.5848573	0	0	0	0	3	3	4	3
3229	ELTYQNTDLSEIKEEEQVK	Phospho (STY)	2375.0781	Q32MZ4-3;Q32MZ4-2;Q32MZ4	="LRRFIP1"	="LRRFIP1"	=""	="LRRFIP1"	Leucine-rich repeat flightless-interacting protein 1	1	4	123.55	772;773;2910	0	381620	0	1620800	574400	0	23299000	27903000	0	2995682.54965068	0	9630135.76542586	3263450.94028748	0	52450417.5952815	58151239.4885742	0	0	0	1	0	0	1	2
14503	PGQFIHTNWTGHGGTVSSSSYNA	Phospho (STY)	2484.0496	P52209-2;P52209	="PGD"	="PGD"	=""	="PGD"	6-phosphogluconate dehydrogenase, decarboxylating	1	3	78.378	2158	512310	489430	0	2576800	0	1075200	23256000	25853000	4025695.42668553	3841981.31721485	0	15310299.7534238	0	5916632.27404045	52353616.532721	53878937.55145	0	0	0	1	0	0	1	1
25191	YPHLGQKPGGSDFLR	Phospho (STY)	1750.8192	P56211-2;P56211	="ARPP19"	="ARPP19"	=""	="ARPP19"	cAMP-regulated phosphoprotein 19	1	4	103.88	2231	0	0	0	0	0	0	24437000	29197000	0	0	0	0	0	0	55012268.9718826	60847999.8332761	0	0	0	0	0	0	2	2
11537	LLGPGVNYSGCQITWAK	Phospho (STY)	1942.9012	P40763-3;P40763;P40763-2	="STAT3"	="STAT3"	=""	="STAT3"	Signal transducer and activator of transcription 3	1	5	67.645	1972	0	0	0	0	0	0	24883000	28747000	0	0	0	0	0	0	56016298.5975101	59910177.4568342	0	0	0	0	0	0	3	2
9821	KIYSGDYYR	Phospho (STY)	1243.5275	Q12866;Q06418	="MERTK;TYRO3"	="MERTK;TYRO3"	="MERTK;TYRO3"	="MERTK;TYRO3"	Tyrosine-protein kinase Mer;Tyrosine-protein kinase receptor TYRO3	1	2	85.807	2510;2511;2512	0	0	0	0	0	0	29050000	24555000	0	0	0	0	0	0	65396996.9158731	51173841.0078465	0	0	0	0	0	0	3	2
16166	SASAYCNPSMQAEMHMEQSLYR	Oxidation (M);Phospho (STY)	2686.0321	Q5T5P2;Q5T5P2-3;Q5T5P2-10;Q5T5P2-6;Q5T5P2-9;Q5T5P2-2;Q5T5P2-7;Q5T5P2-4;Q5T5P2-8	="KIAA1217"	="KIAA1217"	=""	="KIAA1217"	Sickle tail protein homolog	1	13	155.76	300;301;302;2987	0	0	0	0	0	0	25445000	28143000	0	0	0	0	0	0	57281465.9733009	58651411.4226766	0	0	0	0	0	0	6	7
4103	FLDTSHYSTAGSSSVR	Phospho (STY)	1793.7622	Q96A65;Q96A65-2	="EXOC4"	="EXOC4"	=""	="EXOC4"	Exocyst complex component 4	1	4	79.92	3548	251440	287790	0	0	1550000	2609100	21976000	26894000	1975797.57975798	2259125.52005652	0	0	8806317.82285097	14357408.171688	49472096.53092	56048433.3156189	0	0	0	0	1	1	1	1
4106	FLEENSSDPTYTSSLGGK	Phospho (STY)	2010.8459	P54760	="EPHB4"	="EPHB4"	="EPHB4"	="EPHB4"	Ephrin type-B receptor 4	1	11	139.88	706;707;2209	0	0	1889600	1454300	1944200	2253000	21879000	24147000	0	0	11139538.9966397	8640860.34282998	11045963.2975399	12397853.9001238	49253731.3432835	50323548.7198725	0	0	1	1	1	2	3	3
25390	YSTPHAFTFNTSSPSSEGSLSQR	Phospho (STY)	2567.0966	P04049;P04049-2	="RAF1"	="RAF1"	="RAF1"	="RAF1"	RAF proto-oncogene serine/threonine-protein kinase	1	2	134.83	1399	0	0	0	0	0	0	23359000	29880000	0	0	0	0	0	0	52585488.8453659	62271405.7957423	0	0	0	0	0	0	1	1
17516	SNHYDPEEDEEYYRK	Phospho (STY)	2052.7738	Q07157;Q07157-2	="TJP1"	="TJP1"	=""	="TJP1"	Tight junction protein ZO-1	1	5	211.7	2530;2531	0	0	0	0	0	0	25173000	27979000	0	0	0	0	0	0	56669142.9729182	58309627.2677066	0	0	0	0	0	0	2	3
18046	STAYEDYYYHPPPR	Phospho (STY)	1837.7349	O43390;O43390-2;O43390-3;O43390-4	="HNRNPR"	="HNRNPR"	=""	="HNRNPR"	Heterogeneous nuclear ribonucleoprotein R	1	9	79.875	1098;1099;1100;1101	2115700	315510	0	0	0	0	24558000	26159000	16625019.6448216	2476725.0176623	0	0	0	0	55284662.6595529	54516656.7674305	1	0	0	0	0	0	4	4
7031	HKYLIALYTK	Phospho (STY)	1328.6894	Q9Y4H2	="IRS2"	="IRS2"	=""	="IRS2"	Insulin receptor substrate 2	1	3	53.798	4389	0	0	20950000	32184000	0	0	0	0	0	0	123504097.152626	191224265.470426	0	0	0	0	0	0	2	1	0	0	0	0
11057	LGPGGLDDRYSLVSEQLEPAATSTYR	Phospho (STY)	2874.3437	Q9Y446;Q9Y446-2	="PKP3"	="PKP3"	=""	="PKP3"	Plakophilin-3	1	4	168.25	573;896;4357;4358	0	0	0	0	0	0	25877000	27201000	0	0	0	0	0	0	58253978.9739087	56688236.5813249	0	0	0	0	0	0	2	2
3961	FHPEPYGLEDDQR	Phospho (STY)	1681.6774	O60716-13;O60716-11;O60716-10;O60716-9;O60716-5;O60716-3;O60716-2;O60716;O60716-16;O60716-15;O60716-14;O60716-12;O60716-8;O60716-7;O60716-6;O60716-4;O60716-21;O60716-19;O60716-18;O60716-17;O60716-24;O60716-23;O60716-22;O60716-20	="CTNND1"	="CTNND1"	=""	="CTNND1"	Catenin delta-1	1	4	92.856	1167	0	0	292470	1660600	255550	178180	21293000	29375000	0	0	1724164.35771974	9866611.21178812	1451906.14169649	980492.502407484	47934535.467459	61218960.684402	0	0	0	1	0	0	1	3
13596	NGDVSQFPYVEFTGR	Phospho (STY)	1794.7614	Q9NUM4	="TMEM106B"	="TMEM106B"	=""	="TMEM106B"	Transmembrane protein 106B	1	8	127.66	4046	0	0	2243600	1399100	678080	578410	24318000	23527000	0	0	13226434.0034192	8312884.34687026	3852508.38020567	3182886.22919246	54744377.6592152	49031437.8901081	0	0	1	0	0	0	3	4
13035	MIYLQTLLAK	Phospho (STY)	1272.6553	P11274-2;P11274	="BCR"	="BCR"	="BCR"	="BCR"	Breakpoint cluster region protein	1	5	147.74	1563	0	0	0	0	27944000	24742000	0	0	0	0	0	0	158763706.607579	136150777.273353	0	0	0	0	0	0	3	2	0	0
605	AIYSSFKDDVDLKQDLR	Phospho (STY)	2091.9878	Q96J84-3;Q96J84;Q96J84-2	="KIRREL"	="KIRREL"	=""	="KIRREL"	Kin of IRRE-like protein 1	1	1	66.606	3603	0	0	0	0	0	0	23245000	29401000	0	0	0	0	0	0	52328853.4702055	61273145.977263	0	0	0	0	0	0	1	2
9572	KELTYQNTDLSEIKEEEQVK	Phospho (STY)	2503.1731	Q32MZ4-3;Q32MZ4-2;Q32MZ4	="LRRFIP1"	="LRRFIP1"	=""	="LRRFIP1"	Leucine-rich repeat flightless-interacting protein 1	1	4	99.407	772;773;2910	0	0	0	0	0	0	23683000	28913000	0	0	0	0	0	0	53314873.5958217	60256129.7112549	0	0	0	0	0	0	2	2
2469	DRDYSDHPSGGSYR	Phospho (STY)	1690.6373	P38159;P38159-2;Q96E39	="RBMX;RBMXL1"	="RBMX;RBMXL1"	=""	="RBMX;RBMXL1"	RNA-binding motif protein, X chromosome;RNA-binding motif protein, X chromosome, N-terminally processed;RNA binding motif protein, X-linked-like-1	1	4	134.37	156;1961	11534000	950840	8183500	0	323440	3318300	11088000	17114000	90633349.0491907	7464008.16390611	48243235.2767789	0	1837622.86233737	18260008.2542303	24961167.0156007	35666427.0009483	1	0	1	1	0	1	0	0
21654	TSLGSGFGSPSVTDPRPLNPSAYSSTTLPAAR	Phospho (STY)	3270.5558	Q99569-2;Q99569	="PKP4"	="PKP4"	=""	="PKP4"	Plakophilin-4	1	4	92.865	466;845;846;3727	0	0	0	0	0	0	14748000	37697000	0	0	0	0	0	0	33200513.2707503	78562422.4994009	0	0	0	0	0	0	1	3
23705	VPIVINPNAYDNLAIYK	2 Phospho (STY)	2075.9734	Q9H792	="PEAK1"	="PEAK1"	="PEAK1"	="PEAK1"	Pseudopodium-enriched atypical kinase 1	2	8	119.65	3904;3905	0	0	0	0	0	0	24191000	28174000	0	0	0	0	0	0	54458476.8465365	58716016.9641648	0	0	0	0	0	0	4	4
6056	GVIYKPATK	Phospho (STY)	1055.5416	O43570-2;O43570	="CA12"	="CA12"	=""	="CA12"	Carbonic anhydrase 12	1	4	77.662	1110	0	0	29485000	22863000	0	0	0	0	0	0	173819489.477097	135842666.587445	0	0	0	0	0	0	2	2	0	0	0	0
10317	KVEGFDLVQKPSYYVR	Phospho (STY)	2006.9867	Q99541	="PLIN2"	="PLIN2"	=""	="PLIN2"	Perilipin-2	1	1	55.189	3707;3708	0	0	496760	550060	0	0	23156000	27967000	0	0	2928491.42250781	3268233.26698553	0	0	52128497.7825803	58284618.6710015	0	0	0	0	0	0	0	1
250	AEPMPSASSAPPASSLYSSPVNSSAPLAEDIDPELAR	Phospho (STY)	3790.7285	O14964-2;O14964	="HGS"	="HGS"	=""	="HGS"	Hepatocyte growth factor-regulated tyrosine kinase substrate	1	7	126.52	36;37;1031	0	0	0	0	0	0	25049000	27114000	0	0	0	0	0	0	56389995.7227437	56506924.2552128	0	0	0	0	0	0	3	4
16552	SFQNYIR	Phospho (STY)	1006.4273	Q14644-2;Q14644	="RASA3"	="RASA3"	=""	="RASA3"	Ras GTPase-activating protein 3	1	0	84.244	2771	0	0	0	0	0	0	22733000	29395000	0	0	0	0	0	0	51176245.4694851	61260641.6789105	0	0	0	0	0	0	1	1
16207	SAYQTIDSAEAPADPFAVPEGR	Phospho (STY)	2371.0369	Q6RW13-2;Q6RW13	="AGTRAP"	="AGTRAP"	=""	="AGTRAP"	Type-1 angiotensin II receptor-associated protein	1	14	132.65	3074	765320	1997800	801660	374680	7366000	8123100	15977000	16692000	6013829.95442402	15682549.650679	4725932.91281023	2226196.48851787	41849894.8923356	44699958.7288486	35967222.7099795	34786958.0168183	1	1	1	0	2	3	3	3
2047	DGLNDDDFEPYLSPQAR	Phospho (STY)	2030.8259	Q9Y5A9	="YTHDF2"	="YTHDF2"	=""	="YTHDF2"	YTH domain-containing family protein 2	1	4	180.1	4415	0	0	0	0	0	0	24156000	27833000	0	0	0	0	0	0	54379685.2839872	58005356.0077944	0	0	0	0	0	0	2	2
22227	TVMYTAVGSEWRPFGYPR	Oxidation (M);Phospho (STY)	2211.9813	Q9Y276	="BCS1L"	="BCS1L"	=""	="BCS1L"	Mitochondrial chaperone BCS1	1	7	78.95	567;4313	0	5002700	737640	5345300	8240400	6371300	12964000	13311000	0	39270743.3864511	4348523.25649944	31759603.1015121	46817794.4434975	35060118.3106342	29184394.7682402	27740785.8951515	0	1	0	1	2	1	2	1
2699	DYSTLTSVSSHGLPPIWEHGR	Phospho (STY)	2418.1005	P16144-3	="ITGB4"	="ITGB4"	=""	="ITGB4"	Integrin beta-4	1	8	129.77	1659	0	0	0	0	0	0	27478000	24365000	0	0	0	0	0	0	61858130.1636613	50777871.5600154	0	0	0	0	0	0	4	4
5734	GPVSGTEPEPVYSMEAADYR	Phospho (STY)	2233.9239	Q14247;Q14247-3;Q14247-2	="CTTN"	="CTTN"	=""	="CTTN"	Src substrate cortactin	1	17	104.38	2738	390390	0	5677800	4651000	4295800	5388300	11808000	19601000	3067656.76567657	0	33471673.642634	27634354.297258	24406567.8086472	29650846.0586051	26582022.0166137	40849458.6680838	0	0	3	3	3	3	3	3
24455	YAGEVYGMIR	Phospho (STY)	1237.5203	P42356	="PI4KA"	="PI4KA"	=""	="PI4KA"	Phosphatidylinositol 4-kinase alpha	1	9	117.31	2008	0	327730	3337800	2921600	17289000	13691000	7195700	6948200	0	2572650.91451448	19676943.9368036	17358961.4093461	98227373.4446906	75339111.2945385	16198869.9038743	14480394.3022081	0	0	2	2	1	2	1	1
6230	GYKPPDEGPSEYQTIPLNK	Phospho (STY)	2212.0089	Q92905	="COPS5"	="COPS5"	=""	="COPS5"	COP9 signalosome complex subunit 5	1	3	188.1	3513	0	0	0	0	0	0	25311000	26270000	0	0	0	0	0	0	56979806.8481123	54747986.2869528	0	0	0	0	0	0	2	1
25025	YLHLKPTIEMK	Phospho (STY)	1451.7248	Q9UPS8;Q9UPS8-3	="ANKRD26"	="ANKRD26"	=""	="ANKRD26"	Ankyrin repeat domain-containing protein 26	1	3	158.42	4286	0	0	0	0	0	0	24266000	26660000	0	0	0	0	0	0	54627315.909142	55560765.6798692	0	0	0	0	0	0	1	2
23444	VLGYNHNGEWCEAQTK	Phospho (STY)	1984.8139	P00519;P00519-2	="ABL1"	="ABL1"	="ABL1"	="ABL1"	Tyrosine-protein kinase ABL1	1	3	93.495	1369	0	0	0	0	24318000	26553000	0	0	0	0	0	0	138162604.397477	146116384.647132	0	0	0	0	0	0	2	1	0	0
6913	HIGLVYSGMGPDYR	Phospho (STY)	1643.7167	P25787	="PSMA2"	="PSMA2"	=""	="PSMA2"	Proteasome subunit alpha type-2	1	17	172.09	1794	438970	0	2822300	2586900	21558000	23266000	0	0	3449394.93949395	0	16637976.7729765	15370309.8541339	122481677.177433	128028614.665016	0	0	0	0	2	1	8	7	0	0
14192	NSQEAEVSCPFIDNTYSCSGK	Phospho (STY)	2471.9611	Q9BYM8-3;Q9BYM8	="RBCK1"	="RBCK1"	=""	="RBCK1"	RanBP-type and C3HC4-type zinc finger-containing protein 1	1	5	154.6	3809	499150	429550	1239500	0	0	0	23966000	24531000	3922285.08565142	3371928.72281969	7307080.1155456	0	0	0	53951959.6587199	51123823.8144362	0	0	1	0	0	0	2	2
23808	VSAGNGGSSLSYTNPAVAATSANL	Phospho (STY)	2288.0322	P15941-7;P15941-11;P15941-8;P15941-4;P15941-3;P15941;P15941-2;P15941-15;P15941-6;P15941-12;P15941-16;P15941-9;P15941-10	="MUC1"	="MUC1"	=""	="MUC1"	Mucin-1;Mucin-1 subunit alpha;Mucin-1 subunit beta	1	4	166.01	1654	0	0	23444000	27215000	0	0	0	0	0	0	138206685.138242	161700484.239922	0	0	0	0	0	0	2	2	0	0	0	0
451	AHAWPSPYKDYEVKK	2 Phospho (STY)	1977.8427	Q8NFJ5	="GPRC5A"	="GPRC5A"	=""	="GPRC5A"	Retinoic acid-induced protein 3	2	11	140.27	372;3354;3355	0	0	2072700	2502000	0	0	20883000	25177000	0	0	12218947.1202028	14865868.5125219	0	0	47011548.5918822	52470119.9370617	0	0	2	1	0	0	4	4
25309	YSAFQLAPFQDHGLPAVSVDSPVR	Phospho (STY)	2680.2687	Q92738;Q92738-2	="USP6NL"	="USP6NL"	=""	="USP6NL"	USP6 N-terminal-like protein	1	4	156.88	3488	0	0	0	0	0	0	25102000	25496000	0	0	0	0	0	0	56509308.6603183	53134931.7994728	0	0	0	0	0	0	2	2
25	AAEAGGAEEQYGFLTTPTK	Phospho (STY)	2019.8827	P46821	="MAP1B"	="MAP1B"	=""	="MAP1B"	Microtubule-associated protein 1B;MAP1B heavy chain;MAP1 light chain LC1	1	11	177	2054	0	0	10873000	11196000	0	855030	5766100	21906000	0	0	64098331.6630313	66522087.8761772	0	4705076.35163021	12980572.2518628	45653193.2851918	0	0	3	3	0	0	2	3
318	AFQGPGHQAPHVHYAR	Phospho (STY)	1851.8318	P21860-5;P21860-4;P21860	="ERBB3"	="ERBB3"	="ERBB3"	="ERBB3"	Receptor tyrosine-protein kinase erbB-3	1	2	103.83	1738	605410	258150	0	0	0	0	24309000	25402000	4757268.58400126	2026454.19577675	0	0	0	0	54724116.9717025	52939031.1252827	0	0	0	0	0	0	1	1
10938	LGAGQFGEVWMGYYNNSTK	Phospho (STY)	2200.9289	P07948-2;P07948	="LYN"	="LYN"	="LYN"	="LYN"	Tyrosine-protein kinase Lyn	1	11	176.69	1485;1486	0	0	1906600	1674500	24987000	21742000	0	0	0	0	11239757.1184342	9949199.37019102	141963524.799727	119642316.687302	0	0	0	0	1	1	5	4	0	0
5409	GLAHPPSYSNPPVYHGNSPK	Phospho (STY)	2197.9946	Q92738;Q92738-2	="USP6NL"	="USP6NL"	=""	="USP6NL"	USP6 N-terminal-like protein	1	7	108.75	415;3484	0	0	0	0	0	0	30129000	20154000	0	0	0	0	0	0	67826028.2298912	42001938.1662447	0	0	0	0	0	0	4	3
17339	SLSSSSIGSNSTYLTSK	Phospho (STY)	1797.8034	Q86SQ4-2;Q86SQ4;Q86SQ4-4;Q86SQ4-3	="GPR126"	="ADGRG6"	=""	="GPR126"	G-protein coupled receptor 126	1	4	193.64	3171	0	0	0	0	0	0	27288000	22995000	0	0	0	0	0	0	61430404.5383939	47922723.4361812	0	0	0	0	0	0	2	2
9003	IPLNPYLNLHSLLPASNLAGK	Phospho (STY)	2324.2294	Q8IY67-2	="RAVER1"	="RAVER1"	=""	="RAVER1"	Ribonucleoprotein PTB-binding 1	1	3	232.54	3261	238620	346280	539880	0	23921000	25231000	0	0	1875058.93446488	2718266.73993249	3182691.74084773	0	135907050.735754	138841656.348879	0	0	0	0	0	0	2	1	0	0
17982	SSSAGGQGSYVPLLR	Phospho (STY)	1557.7188	Q86X29-6;Q86X29-5;Q86X29-3;Q86X29-4;Q86X29	="LSR"	="LSR"	=""	="LSR"	Lipolysis-stimulated lipoprotein receptor	1	5	204.31	3203	1270500	1285900	0	5839600	21852000	20023000	0	0	9983498.34983499	10094198.9167125	0	34696533.0798253	124152036.81609	110182968.771495	0	0	0	0	0	1	2	2	0	0
21417	TQNKEESYDFSK	Phospho (STY)	1554.6239	Q9UDY2-6;Q9UDY2-3;Q9UDY2;Q9UDY2-7	="TJP2"	="TJP2"	=""	="TJP2"	Tight junction protein ZO-2	1	3	63.185	4149	423320	289380	0	1800000	0	1960600	18117000	27560000	3326418.35612133	2271606.87652092	0	10694869.433469	0	10788829.2750034	40784763.9629904	57436410.432753	0	0	0	0	0	1	1	1
10031	KNGNGGPGPYVGQAGTATLPR	Phospho (STY)	2090.9899	O60716-13;O60716-11;O60716-10;O60716-9;O60716-5;O60716-3;O60716-2;O60716;O60716-16;O60716-15;O60716-14;O60716-12;O60716-8;O60716-7;O60716-6;O60716-4;O60716-21;O60716-19;O60716-18;O60716-17;O60716-24;O60716-23;O60716-22;O60716-20	="CTNND1"	="CTNND1"	=""	="CTNND1"	Catenin delta-1	1	4	138.75	1172	0	0	0	0	0	0	23518000	26566000	0	0	0	0	0	0	52943427.6580896	55364865.0056791	0	0	0	0	0	0	2	2
8330	IEEFVYEKLDR	Phospho (STY)	1519.696	Q9Y371;Q9Y371-2	="SH3GLB1"	="SH3GLB1"	=""	="SH3GLB1"	Endophilin-B1	1	4	90.614	4349	0	0	0	0	0	0	23409000	26649000	0	0	0	0	0	0	52698048.2204362	55537841.1328895	0	0	0	0	0	0	2	2
360	AGASGQPPSGPPGTGNEYGVSPR	Phospho (STY)	2218.9644	Q9P266	="KIAA1462"	="KIAA1462"	=""	="KIAA1462"	Junctional protein associated with coronary artery disease	1	7	183.56	4117	0	0	416760	0	0	0	23840000	25787000	0	0	2456876.73171019	0	0	0	53668310.0335426	53741390.2695719	0	0	0	0	0	0	3	4
19713	TGSLKPNPASPLPASPYGGPTPASYTTASTPAGPAFPVQVK	Phospho (STY)	4059.0031	Q15654	="TRIP6"	="TRIP6"	=""	="TRIP6"	Thyroid receptor-interacting protein 6	1	3	88.056	760	0	0	0	0	0	0	28528000	21315000	0	0	0	0	0	0	64221877.0401386	44421519.8974648	0	0	0	0	0	0	2	1
23916	VTEWQQTYTYDSGIHSGANTCVPSVSSK	Phospho (STY)	3181.37	P14923	="JUP"	="JUP"	=""	="JUP"	Junction plakoglobin	1	5	58.272	659;1627;1628	0	0	903520	600700	0	0	15234000	32772000	0	0	5326416.3178683	3569115.59371379	0	0	34294590.3964341	68298477.6016756	0	0	0	0	0	0	2	3
15327	QVFAYSTATIPK	Phospho (STY)	1404.669	Q5T5P2;Q5T5P2-3;Q5T5P2-10;Q5T5P2-6;Q5T5P2-9;Q5T5P2-2;Q5T5P2-7;Q5T5P2-4;Q5T5P2-8	="KIAA1217"	="KIAA1217"	=""	="KIAA1217"	Sickle tail protein homolog	1	2	58.32	2985	104820	0	0	0	0	0	21705000	27631000	823668.081093824	0	0	0	0	0	48862024.7180387	57584377.9632582	0	0	0	0	0	0	1	1
14547	PLPQDSYTVVR	Phospho (STY)	1353.633	Q5HYW2	="NHSL2"	="NHSL2"	=""	="NHSL2"	NHS-like protein 2	1	4	102.05	293;775;2944	0	0	0	0	0	0	24619000	24477000	0	0	0	0	0	0	55421985.0971387	51011285.1292632	0	0	0	0	0	0	2	2
14019	NNMMNIANGPHHPNPPPENVQLVNQYVSK	Phospho (STY)	3332.522	Q02297-11;Q02297-7;Q02297;Q02297-6;Q02297-2;Q02297-12;Q02297-3	="NRG1"	="NRG1"	=""	="NRG1"	Pro-neuregulin-1, membrane-bound isoform;Neuregulin-1	1	6	144.26	2449	0	0	0	0	0	0	22827000	26189000	0	0	0	0	0	0	51387857.0946174	54579178.2591933	0	0	0	0	0	0	4	2
5423	GLCTSPAEHQYFMTEYVATR	Phospho (STY)	2440.0229	Q13164-2;Q13164;Q13164-4;Q13164-3	="MAPK7"	="MAPK7"	="MAPK7"	="MAPK7"	Mitogen-activated protein kinase 7	1	9	162.76	2640	5420100	3972100	13947000	12419000	0	1343700	6109400	5774800	42590759.0759076	31180626.4227961	82220126.1569298	73788657.4968064	0	7394139.49649196	13753404.9210959	12034970.3543927	1	1	1	1	0	1	2	2
3728	FDGRPSSRLSHSSGYAQLNTYSR	3 Phospho (STY)	2825.1361	Q96J84-3;Q96J84;Q96J84-2	="KIRREL"	="KIRREL"	=""	="KIRREL"	Kin of IRRE-like protein 1	3	1	83.236	432;433;434;435;436;3609;3610	0	0	0	0	0	0	0	48982000	0	0	0	0	0	0	0	102080923.650838	0	0	0	0	0	0	0	1
2195	DIYETDYYRK	Phospho (STY)	1444.5912	P08069;P06213-2;P06213	="IGF1R;INSR"	="IGF1R;INSR"	="IGF1R;INSR"	="IGF1R;INSR"	Insulin-like growth factor 1 receptor;Insulin-like growth factor 1 receptor alpha chain;Insulin-like growth factor 1 receptor beta chain;Insulin receptor;Insulin receptor subunit alpha;Insulin receptor subunit beta	1	12	155.42	1493	18628000	15057000	7500400	6870700	239800	446740	0	0	146377494.892346	118196090.744956	44216235.3357307	40822910.7869641	1362422.58962559	2458329.89407071	0	0	4	4	3	1	0	0	0	0
17588	SNYSELREDIQTK	Phospho (STY)	1661.7298	Q9UN81	=""	=""	=""	="L1RE1"	LINE-1 retrotransposable element ORF1 protein	1	3	82.515	4267	0	0	0	0	0	0	19532000	29156000	0	0	0	0	0	0	43970194.2774813	60762553.7945336	0	0	0	0	0	0	2	1
25529	YYADGEDAYAMK	Phospho (STY)	1475.5316	P41227;P41227-2;Q9BSU3	="NAA10;NAA11"	="NAA10;NAA11"	=""	="NAA10;NAA11"	N-alpha-acetyltransferase 10;N-alpha-acetyltransferase 11	1	4	108.56	1979;1980;1981	0	0	0	0	0	1052600	23438000	24162000	0	0	0	0	0	5792268.53762554	52763332.657977	50354809.4657539	0	0	0	0	0	1	2	1
18192	STYYWPRPR	Phospho (STY)	1304.5703	P0CL80-2;Q13068;P0CL82;P0CL81;P0CL80;O76087;Q13065;Q13070;Q13069;A6NER3;A6NDE8;A1L429;Q13067	="GAGE12F;GAGE4;GAGE12I;GAGE12G;GAGE7;GAGE1;GAGE6;GAGE5;GAGE12J;GAGE12H;GAGE12B;GAGE3"	="GAGE12F;GAGE4;GAGE12I;GAGE12G;GAGE7;GAGE1;GAGE6;GAGE5;GAGE12J;GAGE12H;GAGE12B;GAGE3"	=""	="GAGE12F;GAGE4;GAGE12I;GAGE12G;GAGE7;GAGE1;GAGE6;GAGE5;GAGE12J;GAGE12H;GAGE12B;GAGE3"	G antigen 12F;G antigen 4;G antigen 12I;G antigen 12G;G antigen 7;G antigen 1;G antigen 6;G antigen 5;G antigen 12J;G antigen 12H;G antigen 12B/C/D/E;G antigen 3	1	9	138.98	1283;1284	389650	300300	0	0	22755000	24963000	0	0	3061841.89847556	2357327.89072926	0	0	129282427.134822	137366900.536525	0	0	0	0	0	0	5	4	0	0
8585	IHYLDTTTLIEPVSR	Phospho (STY)	1836.9023	P46108;P46108-2	="CRK"	="CRK"	=""	="CRK"	Adapter molecule crk	1	7	103.83	2040	0	0	904500	777650	23289000	17456000	2802000	3122000	0	0	5332193.59783057	4620480.67496509	132316345.662178	96057229.3300317	6307827.37894239	6506403.24278138	0	0	0	0	3	2	1	1
705	ALEVAEYLTPVLK	Phospho (STY)	1524.7841	Q9NT62-2;Q9NT62	="ATG3"	="ATG3"	=""	="ATG3"	Ubiquitin-like-conjugating enzyme ATG3	1	9	97.69	4042	0	0	0	0	743580	859130	21215000	25475000	0	0	0	0	4224646.32691324	4727637.91443115	47758942.8423493	53091166.7552388	0	0	0	0	2	1	3	3
9614	KFLDTSHYSTAGSSSVR	Phospho (STY)	1921.8571	Q96A65;Q96A65-2	="EXOC4"	="EXOC4"	=""	="EXOC4"	Exocyst complex component 4	1	2	163.45	3548	0	0	0	0	0	0	26151000	22054000	0	0	0	0	0	0	58870804.3492942	45961632.6445549	0	0	0	0	0	0	1	1
22673	TYSLTTPAR	Phospho (STY)	1088.4903	Q9Y4H2	="IRS2"	="IRS2"	=""	="IRS2"	Insulin receptor substrate 2	1	4	101.65	583;4390	0	0	22754000	25365000	0	0	0	0	0	0	134139008.430113	150708535.099967	0	0	0	0	0	0	2	2	0	0	0	0
17173	SLGSVQAPSYGAR	Phospho (STY)	1371.6184	P05783	="KRT18"	="KRT18"	=""	="KRT18"	Keratin, type I cytoskeletal 18	1	4	150.69	94;1435	0	0	0	0	4615800	0	21524000	21889000	0	0	0	0	26224646.3269132	0	48454559.7802841	45617764.4398596	0	0	0	0	1	0	1	2
7303	HLVALYTR	Phospho (STY)	1051.5216	P35568	="IRS1"	="IRS1"	=""	="IRS1"	Insulin receptor substrate 1	1	5	81.191	1919	0	0	23665000	24340000	0	0	0	0	0	0	139509520.72157	144618401.11702	0	0	0	0	0	0	2	3	0	0	0	0
14708	QAYEPPPPPAYR	Phospho (STY)	1464.6439	Q15654	="TRIP6"	="TRIP6"	=""	="TRIP6"	Thyroid receptor-interacting protein 6	1	9	100.04	2848;2849	0	0	0	0	2051900	2101900	20950000	22880000	0	0	0	0	11657860.3488438	11566377.7686064	47162378.1544764	47683057.7177572	0	0	0	0	1	1	3	4
18173	STVLQQQYNR	Phospho (STY)	1315.5922	Q9Y490	="TLN1"	="TLN1"	=""	="TLN1"	Talin-1	1	6	115.71	4368	1079600	807290	0	3379400	0	0	15597000	27074000	8483419.77054849	6337153.62273334	0	20079023.2019251	0	0	35111771.4594448	56423562.2661957	1	1	0	1	0	0	3	2
15686	RKQYPISLVLAPTR	Phospho (STY)	1720.9389	O00571-2;O00571;O15523-2;O15523;O15523-3	="DDX3X;DDX3Y"	="DDX3X;DDX3Y"	=""	="DDX3X;DDX3Y"	ATP-dependent RNA helicase DDX3X;ATP-dependent RNA helicase DDX3Y	1	9	87.519	29;993	1156500	0	1730000	0	4010500	4237300	20030000	16767000	9087694.48373409	0	10198667.6884985	0	22785637.1797057	23317100.0137571	45091285.653182	34943261.7462253	1	0	1	0	1	2	2	2
23799	VRPCVVYGGADIGQQIR	Phospho (STY)	1966.9448	O00571-2;O00571;O15523-2;O15523	="DDX3X;DDX3Y"	="DDX3X;DDX3Y"	=""	="DDX3X;DDX3Y"	ATP-dependent RNA helicase DDX3X;ATP-dependent RNA helicase DDX3Y	1	7	104.2	996	0	0	1910300	1785000	18175000	16325000	4906300	4737800	0	0	11261569.2978836	10605745.5215234	103261178.34214	89833539.6890907	11045001.2381531	9873810.78912543	0	0	0	1	2	2	1	1
12695	LYAVVTR	Phospho (STY)	900.44702	P07948-2;P07948	="LYN"	="LYN"	="LYN"	="LYN"	Tyrosine-protein kinase Lyn	1	3	104.45	1487	0	241000	0	9632800	17769000	20179000	0	0	0	1891828.24397519	0	57234187.9326223	100954491.22209	111041408.72197	0	0	0	0	0	1	1	1	0	0
14443	NYVTPVNR	Phospho (STY)	1041.4645	P62993;P62993-2	="GRB2"	="GRB2"	=""	="GRB2"	Growth factor receptor-bound protein 2	1	4	99.305	2339	0	0	747220	0	17052000	29981000	0	0	0	0	4404999.11572246	0	96880859.0420998	164980052.276792	0	0	0	0	1	0	2	2	0	0
23623	VNFCPLPSEQCYQAPGGPEDR	Phospho (STY)	2500.0189	Q15654	="TRIP6"	="TRIP6"	=""	="TRIP6"	Thyroid receptor-interacting protein 6	1	5	132.01	2850	0	0	0	0	10323000	10461000	11650000	15227000	0	0	0	0	58650076.7001875	57565002.0635576	26226334.3913914	31733825.1690686	0	0	0	0	1	2	1	1
4414	FSDLKLNGPQDHSHLLYSTIPR	Phospho (STY)	2617.269	O60716-13;O60716-11;O60716-10;O60716-9;O60716-5;O60716-3;O60716-2;O60716;O60716-16;O60716-15;O60716-14;O60716-12;O60716-8;O60716-7;O60716-6;O60716-4	="CTNND1"	="CTNND1"	=""	="CTNND1"	Catenin delta-1	1	3	192.27	1168	0	0	0	0	0	0	23995000	23590000	0	0	0	0	0	0	54017244.0962607	49162733.02281	0	0	0	0	0	0	1	2
13804	NLAMEATYINHNFSQQCLR	Phospho (STY)	2389.0345	O15371-2;O15371-3;O15371	="EIF3D"	="EIF3D"	=""	="EIF3D"	Eukaryotic translation initiation factor 3 subunit D	1	9	141.07	1078	376820	469720	4675600	4866600	7464600	6156600	11214000	12341000	2961024.67389596	3687259.59651464	27563520.6036668	28915361.9916224	42410090.3357764	33878662.8146925	25244816.640778	25719257.6614878	0	0	2	2	2	1	1	1
23862	VSNTQYHEVMNLEPENTLDQHSFSLPTCR	Phospho (STY)	3525.533	O43264-2;O43264	="ZW10"	="ZW10"	=""	="ZW10"	Centromere/kinetochore protein zw10 homolog	1	2	57.097	44;612	0	0	0	0	509100	650600	27915000	18468000	0	0	0	0	2892449.29265382	3580134.81909479	62841899.1017761	38488230.3291757	0	0	0	0	0	0	1	1
359	AGASCPSGGHVADIYLANINK	Phospho (STY)	2193.9878	O75044	="SRGAP2"	="SRGAP2"	=""	="SRGAP2"	SLIT-ROBO Rho GTPase-activating protein 2	1	3	129.46	1193	0	0	859950	983710	0	0	21666000	24026000	0	0	5069563.16689265	5844805.56133211	0	0	48774228.4054838	50071378.7030959	0	0	0	0	0	0	1	2
2439	DQEVAGRDYHFVSR	Phospho (STY)	1757.7523	Q8N3R9-2;Q8N3R9	="MPP5"	="MPP5"	=""	="MPP5"	MAGUK p55 subfamily member 5	1	1	110.35	3301	0	0	0	0	0	0	17290000	30237000	0	0	0	0	0	0	38923031.8993269	63015411.5477196	0	0	0	0	0	0	1	2
2199	DKEISADLADLSEELDNYQK	Phospho (STY)	2375.0417	Q8NC67-2;Q8NC67-3;Q8NC67	="NETO2"	="NETO2"	=""	="NETO2"	Neuropilin and tolloid-like protein 2	1	3	130.44	3339	0	0	0	0	0	0	22237000	25275000	0	0	0	0	0	0	50059656.4687872	52674356.8101535	0	0	0	0	0	0	2	1
9666	KGGSYTQAASSDSAQGSDVSLTACK	Phospho (STY)	2555.0847	P13746;P13746-2	="HLA-A"	="HLA-A"	=""	="HLA-A"	HLA class I histocompatibility antigen, A-11 alpha chain	1	5	131.94	116;654;1601	1129800	905060	0	0	0	0	20409000	25024000	8877887.78877888	7104639.29664809	0	0	0	0	45944485.7162153	52151260.3290715	1	0	0	0	0	0	2	2
14050	NPEAEEMKATYINLKPAR	Phospho (STY)	2154.0181	Q9H467	="CUEDC2"	="CUEDC2"	=""	="CUEDC2"	CUE domain-containing protein 2	1	4	173.87	3875	0	0	0	0	0	0	24890000	22552000	0	0	0	0	0	0	56032056.91002	46999489.4078173	0	0	0	0	0	0	2	2
2319	DLQYITVSK	Phospho (STY)	1145.537	P55196-2;P55196-3;P55196-1;P55196-6;P55196;P55196-5	="MLLT4"	="MLLT4"	=""	="MLLT4"	Afadin	1	4	77.288	2215	0	207470	0	0	1322900	1173300	22174000	22449000	0	1628620.77086113	0	0	7516050.22441906	6456458.9352043	49917831.6561986	46784832.2860984	0	0	0	0	0	1	2	2
16047	RVTAYTVDVTGR	Phospho (STY)	1416.6762	Q09666	="AHNAK"	="AHNAK"	=""	="AHNAK"	Neuroblast differentiation-associated protein AHNAK	1	4	86.803	734;2576	0	230360	0	0	0	0	21345000	25730000	0	1808305.20449015	0	0	0	0	48051597.2175322	53622599.4352226	0	0	0	0	0	0	2	2
21613	TSGSVYITLKK	Phospho (STY)	1275.6476	P37108	="SRP14"	="SRP14"	=""	="SRP14"	Signal recognition particle 14 kDa protein	1	6	84.479	1951	1313100	1071800	11745000	4473400	12456000	11977000	0	4246200	10318246.1103253	8413533.24436769	69238931.7927253	26579127.1798223	70768706.3235043	65907277.4797084	0	8849291.94410579	1	0	1	1	1	1	0	1
18541	SYSRPSPLVLPSSR	Phospho (STY)	1624.7974	Q92738;Q92738-2	="USP6NL"	="USP6NL"	=""	="USP6NL"	USP6 N-terminal-like protein	1	2	88.108	418;3485	0	0	0	0	0	0	22423000	24848000	0	0	0	0	0	0	50478377.3440489	51784467.5773964	0	0	0	0	0	0	1	1
22835	VAYHPYPEDYGDIEIGSHR	Phospho (STY)	2296.979	Q9Y4H2	="IRS2"	="IRS2"	=""	="IRS2"	Insulin receptor substrate 2	1	8	170.89	4397	0	0	26287000	20945000	0	0	0	0	0	0	154966692.212462	124446689.046671	0	0	0	0	0	0	5	3	0	0	0	0
22843	VCAYGAQGEGPYSSLVSCR	Phospho (STY)	2139.8755	P16144-4;P16144-2;P16144;P16144-3	="ITGB4"	="ITGB4"	=""	="ITGB4"	Integrin beta-4	1	6	143.46	1658	0	0	23453000	23739000	0	0	0	0	0	0	138259741.790957	141047503.045067	0	0	0	0	0	0	2	4	0	0	0	0
9830	KKEQWYAGINPSDGINSEVLEAIR	Phospho (STY)	2796.3484	Q8IVT2	="MISP"	="MISP"	=""	="MISP"	Mitotic interactor and substrate of PLK1	1	3	97.542	3236	0	0	0	0	0	0	12952000	34216000	0	0	0	0	0	0	29157380.5182233	71307845.4051914	0	0	0	0	0	0	1	2
25019	YLFTGLK	Phospho (STY)	920.44087	P54578-2;P54578-3;P54578	="USP14"	="USP14"	=""	="USP14"	Ubiquitin carboxyl-terminal hydrolase 14	1	6	68.915	2202	1578200	1209600	766300	0	18025000	18600000	2952200	4015900	12401382.9954424	9495250.80461575	4517479.21947769	0	102408954.036702	102352455.633512	6645955.74165372	8369335.29234008	1	1	1	0	2	2	1	1
10178	KQPPSEGPSNYDSYKK	Phospho (STY)	1903.8353	Q8TEW0-7;Q8TEW0-6;Q8TEW0-4;Q8TEW0-11;Q8TEW0-2;Q8TEW0;Q8TEW0-5;Q8TEW0-3	="PARD3"	="PARD3"	=""	="PARD3"	Partitioning defective 3 homolog	1	7	124.68	3396	0	0	0	340900	0	0	20743000	25922000	0	0	0	2025489.43881643	0	0	46696382.3416852	54022736.9825044	0	0	0	0	0	0	3	4
9629	KFTYLGSQDR	Phospho (STY)	1293.5755	Q7Z2W4;Q7Z2W4-2;Q7Z2W4-3	="ZC3HAV1"	="ZC3HAV1"	=""	="ZC3HAV1"	Zinc finger CCCH-type antiviral protein 1	1	2	72.2	3129	0	0	0	0	0	0	29053000	17818000	0	0	0	0	0	0	65403750.4783773	37133598.0076485	0	0	0	0	0	0	2	1
11434	LKVYHAWK	Phospho (STY)	1123.558	Q9UM54-6;Q9UM54-5;Q9UM54-2;Q9UM54-4;Q9UM54-1;Q9UM54	="MYO6"	="MYO6"	=""	="MYO6"	Unconventional myosin-VI	1	3	69.825	4253	0	0	0	0	882680	170940	22070000	23690000	0	0	0	0	5014942.332822	940652.084193149	49683708.1560523	49371137.9953526	0	0	0	0	0	0	1	2
18032	SSYCSVIENMNK	Phospho (STY)	1510.5833	Q9P0K7-4;Q9P0K7-3;Q9P0K7;Q9P0K7-2	="RAI14"	="RAI14"	=""	="RAI14"	Ankycorbin	1	2	107.09	4103	0	0	0	0	0	0	33913000	12896000	0	0	0	0	0	0	76344521.7352152	26875905.2590995	0	0	0	0	0	0	1	1
6493	HESQQDYSKGFGGK	Phospho (STY)	1646.6726	Q14247	="CTTN"	="CTTN"	=""	="CTTN"	Src substrate cortactin	1	2	109.99	2741	0	0	492280	395010	0	0	17922000	27968000	0	0	2902080.99982314	2346989.09717477	0	0	40345782.4002161	58286702.720727	0	0	0	0	0	0	1	1
20205	TKGDEEEYWNSSK	Phospho (STY)	1651.6403	Q9H9C1;Q9H9C1-2	="VIPAS39"	="VIPAS39"	=""	="VIPAS39"	Spermatogenesis-defective protein 39 homolog	1	4	158.29	3913	0	0	0	0	0	0	19856000	26826000	0	0	0	0	0	0	44699579.0279372	55906717.9342899	0	0	0	0	0	0	2	2
18035	SSYVNMQAFDYEQK	Phospho (STY)	1788.7066	Q9H694;Q9H694-2	="BICC1"	="BICC1"	=""	="BICC1"	Protein bicaudal C homolog 1	1	2	99.668	3892	0	0	0	0	0	0	20529000	26148000	0	0	0	0	0	0	46214628.2163841	54493732.2204508	0	0	0	0	0	0	2	2
25116	YMATQLLAK	Phospho (STY)	1117.5243	Q7RTP6;Q7RTP6-2;Q7RTP6-4;Q7RTP6-3;Q7RTP6-5	="MICAL3"	="MICAL3"	=""	="MICAL3"	Protein-methionine sulfoxide oxidase MICAL3	1	3	119.68	3127	0	0	0	0	0	0	21378000	25174000	0	0	0	0	0	0	48125886.4050786	52463867.7878854	0	0	0	0	0	0	2	1
15023	QLIIEDPYYGNDSDFETVYQQCVR	Phospho (STY)	3031.2947	P24666;P24666-3;P24666-2	="ACP1"	="ACP1"	=""	="ACP1"	Low molecular weight phosphotyrosine protein phosphatase	1	7	125.04	1781;1782	0	0	0	0	0	0	22382000	24061000	0	0	0	0	0	0	50386078.6564912	50144320.4434858	0	0	0	0	0	0	4	3
3592	EYMESLQLKPGEVIYKCPK	Phospho (STY)	2391.1256	Q9NXF8;Q9NXF8-2	="ZDHHC7"	="ZDHHC7"	=""	="ZDHHC7"	Palmitoyltransferase ZDHHC7	1	2	77.221	4074	0	0	0	0	0	0	27798000	18627000	0	0	0	0	0	0	62578510.1641115	38819594.2355185	0	0	0	0	0	0	1	1
13290	MTTNPIYEHIGYATLLR	Phospho (STY)	2071.9802	P52757;P52757-9	="CHN2"	="CHN2"	=""	="CHN2"	Beta-chimaerin	1	4	133.86	2169;2170	0	0	0	0	0	0	20927000	25208000	0	0	0	0	0	0	47110600.8419441	52534725.4785499	0	0	0	0	0	0	2	2
13236	MRAEDGENYDIKK	Phospho (STY)	1647.6964	O75347;O75347-2	="TBCA"	="TBCA"	=""	="TBCA"	Tubulin-specific chaperone A	1	3	100.11	1222	377570	318180	410160	304910	347650	0	22449000	21599000	2966918.12038347	2497684.27663082	2417968.51971939	1811651.46608835	1975171.86523493	0	50536908.2190855	45013390.0194859	0	0	0	0	0	0	1	2
5176	GGYSTLPNPQK	Phospho (STY)	1240.5489	Q9NQ75;Q9NQ75-2	="CASS4"	="CASS4"	=""	="CASS4"	Cas scaffolding protein family member 4	1	4	152.04	873;3986	0	0	0	0	21239000	24499000	0	0	0	0	0	0	120669280.154537	134813591.965883	0	0	0	0	0	0	2	2	0	0
12100	LQQTYAALNSK	Phospho (STY)	1315.6173	P46940	="IQGAP1"	="IQGAP1"	=""	="IQGAP1"	Ras GTPase-activating-like protein IQGAP1	1	6	106.67	2071	0	1169900	0	0	13840000	13322000	7210900	10099000	0	9183609.38849203	0	0	78631895.9150048	73308570.6424543	16233087.9538957	21046818.1770817	0	0	0	0	2	2	1	1
1119	ARYEMASNPLYR	Phospho (STY)	1549.6749	P18084	="ITGB5"	="ITGB5"	=""	="ITGB5"	Integrin beta-5	1	3	70.54	1691;1692	0	0	0	0	0	0	19356000	26276000	0	0	0	0	0	0	43573985.2772337	54760490.5853054	0	0	0	0	0	0	2	1
2711	DYVKGFGGK	Phospho (STY)	1049.4583	Q14247;Q14247-3;Q14247-2	="CTTN"	="CTTN"	=""	="CTTN"	Src substrate cortactin	1	3	101.38	2739	0	0	0	0	0	0	16158000	29397000	0	0	0	0	0	0	36374687.6477341	61264809.7783613	0	0	0	0	0	0	1	2
3097	EKNGVYISEENFR	Phospho (STY)	1663.7243	P52732	="KIF11"	="KIF11"	=""	="KIF11"	Kinesin-like protein KIF11	1	4	88.075	2168	0	0	0	0	0	0	19217000	26157000	0	0	0	0	0	0	43261070.2145381	54512488.6679797	0	0	0	0	0	0	2	2
9855	KKPLYWDLYEHAQQQLLK	Phospho (STY)	2380.1981	Q99704-3;Q99704	="DOK1"	="DOK1"	=""	="DOK1"	Docking protein 1	1	6	127.97	3748	0	0	0	0	8614600	9490300	14429000	12629000	0	0	0	0	48943810.0107948	52223414.4999312	32482384.4578015	26319463.9824106	0	0	0	0	3	2	1	0
16799	SHDNVYSLGGLEGR	Phospho (STY)	1582.6777	Q86SQ0-2;Q86SQ0-3;Q86SQ0	="PHLDB2"	="PHLDB2"	=""	="PHLDB2"	Pleckstrin homology-like domain family B member 2	1	6	94.487	3167	0	0	0	0	0	0	23356000	21785000	0	0	0	0	0	0	52578735.2828617	45401023.2684152	0	0	0	0	0	0	3	3
3370	ERPISMINEASNYNVTSDYAVHPMSPVGR	2 Phospho (STY)	3393.456	Q9HAU0-5;Q9HAU0-8;Q9HAU0;Q9HAU0-2;Q9HAU0-4;Q9HAU0-6;Q9HAU0-3	="PLEKHA5"	="PLEKHA5"	=""	="PLEKHA5"	Pleckstrin homology domain-containing family A member 5	2	5	89.055	502;503;504;3920;3921	0	0	0	0	0	0	26030000	19079000	0	0	0	0	0	0	58598410.6616239	39761584.7114112	0	0	0	0	0	0	3	2
14513	PHDGPPAAVYSNLGAYRPTR	Phospho (STY)	2218.0321	Q86UY5	="FAM83A"	="FAM83A"	=""	="FAM83A"	Protein FAM83A	1	6	132.74	3182	0	0	0	0	22118000	22838000	0	0	0	0	0	0	125663314.584399	125673407.621406	0	0	0	0	0	0	3	3	0	0
24155	VYSQITVQK	Phospho (STY)	1144.5529	Q12929;Q12929-2	="EPS8"	="EPS8"	=""	="EPS8"	Epidermal growth factor receptor kinase substrate 8	1	5	155.06	2606	1013200	1215900	8683500	9791500	0	0	10290000	13881000	7961653.30818796	9544705.23588979	51190827.094264	58177118.9210065	0	0	23164719.3894779	28928694.2386446	0	0	1	2	0	0	1	1
2677	DYHFVTSR	Phospho (STY)	1103.4437	Q12959-5;Q12959-3;Q12959-6;Q12959-4;Q12959;Q12959-7;Q12959-2;Q12959-8;Q12959-9	="DLG1"	="DLG1"	=""	="DLG1"	Disks large homolog 1	1	3	68.224	2610	0	0	624950	549700	280530	0	19903000	23341000	0	0	3684195.01267465	3266094.29309884	1593829.89602863	0	44805384.8405033	48643804.6411788	0	0	0	1	0	0	2	1
4078	FKVASFR	Phospho (STY)	933.44735	P30086	="PEBP1"	="PEBP1"	=""	="PEBP1"	Phosphatidylethanolamine-binding protein 1;Hippocampal cholinergic neurostimulating peptide	1	0	41.502	146	0	0	6316300	5727500	15740000	16885000	0	0	0	0	37235748.3935625	34030480.3778854	89426737.1172092	92915118.9984868	0	0	0	0	0	0	0	1	0	0
3080	EIYNTIR	Phospho (STY)	987.44266	P20936-2;P20936-4;P20936;P20936-3	="RASA1"	="RASA1"	=""	="RASA1"	Ras GTPase-activating protein 1	1	9	104.45	665;1727	0	0	1371400	1359900	6758100	6505200	10066000	18579000	0	0	8084654.83699817	8079973.85698583	38396113.8571672	35796945.9347916	22660453.3891628	38719559.848698	0	0	1	1	2	2	1	2
12757	LYLQSPHSYEDPYFDDR	Phospho (STY)	2223.915	Q99569-2;Q99569	="PKP4"	="PKP4"	=""	="PKP4"	Plakophilin-4	1	3	119.46	462;463;3713;3714	0	0	0	0	0	0	22530000	22103000	0	0	0	0	0	0	50719254.4066995	46063751.0811008	0	0	0	0	0	0	2	1
8547	IHGMTIPVDGDYFTFTR	Phospho (STY)	2048.9067	O94788;O94788-2;O94788-3;O94788-4	="ALDH1A2"	="ALDH1A2"	=""	="ALDH1A2"	Retinal dehydrogenase 2	1	11	171.46	628;629;1286	0	0	0	0	24272000	20328000	0	0	0	0	0	0	137901255.610477	111861328.931077	0	0	0	0	0	0	6	5	0	0
14968	QIYYSDKYDDEEFEYR	Phospho (STY)	2241.878	P61024	="CKS1B"	="CKS1B"	=""	="CKS1B"	Cyclin-dependent kinases regulatory subunit 1	1	4	59.728	2280	0	0	0	0	0	0	21145000	23456000	0	0	0	0	0	0	47601359.7172508	48883470.3596028	0	0	0	0	0	0	2	2
2528	DSTYSQLSPR	Phospho (STY)	1232.5074	Q5R3F8	="ELFN2"	="ELFN2"	=""	="ELFN2"	Protein phosphatase 1 regulatory subunit 29	1	4	138.25	777;2961	0	0	0	0	0	0	13548000	31038000	0	0	0	0	0	0	30499088.2690619	64684735.3777862	0	0	0	0	0	0	2	2
11016	LGIPEYFNFAK	Phospho (STY)	1377.637	Q53FZ2;Q53FZ2-2	="ACSM3"	="ACSM3"	=""	="ACSM3"	Acyl-coenzyme A synthetase ACSM3, mitochondrial	1	3	72.2	2927	0	0	0	0	22682000	21813000	0	0	0	0	0	0	128867677.972842	120033016.921172	0	0	0	0	0	0	2	1	0	0
2305	DLNYCFSGMSDHR	Phospho (STY)	1680.6062	P31943;P55795	="HNRNPH1;HNRNPH2"	="HNRNPH1;HNRNPH2"	=""	="HNRNPH1;HNRNPH2"	Heterogeneous nuclear ribonucleoprotein H;Heterogeneous nuclear ribonucleoprotein H, N-terminally processed;Heterogeneous nuclear ribonucleoprotein H2;Heterogeneous nuclear ribonucleoprotein H2, N-terminally processed	1	4	80.96	1884	0	0	0	0	0	0	21040000	23443000	0	0	0	0	0	0	47364985.0296031	48856377.7131723	0	0	0	0	0	0	2	2
2520	DSSSQENMVEDCLYETVKEIK	Phospho (STY)	2583.0758	Q9NWQ8	="PAG1"	="PAG1"	=""	="PAG1"	Phosphoprotein associated with glycosphingolipid-enriched microdomains 1	1	3	169.7	528;529;530;876;4064	0	0	0	0	0	0	14987000	29443000	0	0	0	0	0	0	33738547.0835866	61360676.065731	0	0	0	0	0	0	1	2
3689	FCFSIQQGLNADYVKGENLEAVVCEEPQVK	Phospho (STY)	3550.615	Q8TCZ2-3;Q8TCZ2-2;Q8TCZ2;Q8TCZ2-6	="CD99L2"	="CD99L2"	=""	="CD99L2"	CD99 antigen-like protein 2	1	10	168.98	3378	0	0	0	358370	0	0	23648000	20384000	0	0	0	2129289.08826238	0	0	53236082.0332725	42481269.6030928	0	0	0	0	0	0	6	4
14164	NSFSSYAQLPKPTSTYSLSSFFR	Phospho (STY)	2694.2367	Q9H9C1	="VIPAS39"	="VIPAS39"	=""	="VIPAS39"	Spermatogenesis-defective protein 39 homolog	1	2	166.91	3912	0	0	0	0	0	0	20539000	23830000	0	0	0	0	0	0	46237140.0913982	49662904.9569123	0	0	0	0	0	0	1	1
16168	SASDASISSGTHGQYSILQTAR	Phospho (STY)	2316.0383	O15056-2;O15056;O15056-3	="SYNJ2"	="SYNJ2"	=""	="SYNJ2"	Synaptojanin-2	1	6	125.04	38;1055	0	0	1875800	2305100	5058800	5713500	0	29406000	0	0	11058185.4624772	13695968.628383	28741548.7756377	31440363.1861329	0	61283566.2258902	0	0	1	1	1	1	0	2
12774	LYQTDPSGTYHAWK	Phospho (STY)	1745.7451	O14818;O14818-2;Q8TAA3-2;Q8TAA3-5;Q8TAA3	="PSMA7;PSMA8"	="PSMA7;PSMA8"	=""	="PSMA7;PSMA8"	Proteasome subunit alpha type-7;Proteasome subunit alpha type-7-like	1	5	81.904	606;1022	326180	352380	11340000	11378000	6579200	7716200	6664300	0	2563099.16705956	2766151.18926132	66851382.4205624	67603458.0077835	37379694.3355491	42460861.1913606	15002588.8656266	0	0	0	1	1	1	1	1	0
25225	YQEAAPNVANNTGPHAASCFGAK	Phospho (STY)	2454.0424	O60716-13;O60716-11;O60716-10;O60716-9;O60716-5;O60716-3;O60716-2;O60716;O60716-16;O60716-15;O60716-14;O60716-12;O60716-8;O60716-7;O60716-6;O60716-4;O60716-21;O60716-19;O60716-18;O60716-17;O60716-24;O60716-23;O60716-22;O60716-20;O60716-29;O60716-27;O60716-26;O60716-25;O60716-32;O60716-31;O60716-30;O60716-28	="CTNND1"	="CTNND1"	=""	="CTNND1"	Catenin delta-1	1	6	128.88	1184	0	0	2327100	2158900	0	0	20390000	19431000	0	0	13718681.8369392	12827307.5666201	0	0	45901713.1536885	40495170.2147613	0	0	1	1	0	0	2	2
20238	TKSQYHDLQAPDNQQTK	Phospho (STY)	2080.9215	Q9H788-2;Q9H788	="SH2D4A"	="SH2D4A"	=""	="SH2D4A"	SH2 domain-containing protein 4A	1	2	140.26	497;3902	0	0	0	0	0	0	23244000	21028000	0	0	0	0	0	0	52326602.2827041	43823397.6262674	0	0	0	0	0	0	1	1
17653	SPLAEHRPDAYQDVSIHGTLPR	Phospho (STY)	2538.2017	O75815	="BCAR3"	="BCAR3"	=""	="BCAR3"	Breast cancer anti-estrogen resistance protein 3	1	2	63.869	1262	684530	0	0	0	0	0	21511000	22024000	5378987.89878988	0	0	0	0	0	48425294.3427658	45899111.1527921	0	0	0	0	0	0	1	1
25063	YLNRNYWEK	Phospho (STY)	1364.5915	O14964-2;O14964	="HGS"	="HGS"	=""	="HGS"	Hepatocyte growth factor-regulated tyrosine kinase substrate	1	2	44.097	1035;1036	0	0	0	0	0	0	21333000	22859000	0	0	0	0	0	0	48024582.9675153	47639292.6735232	0	0	0	0	0	0	1	1
17046	SKGNYDEGFGHRPHK	Phospho (STY)	1807.7791	Q9UHB6-2;Q9UHB6-5;Q9UHB6;Q9UHB6-4;Q9UHB6-3	="LIMA1"	="LIMA1"	=""	="LIMA1"	LIM domain and actin-binding protein 1	1	2	62.69	4163	0	0	0	0	0	0	23275000	20808000	0	0	0	0	0	0	52396389.0952477	43364906.6866736	0	0	0	0	0	0	1	1
9875	KLAAVTYNGVDNNK	Phospho (STY)	1585.7501	Q16181-2;Q16181	="SEPT7"	="SEPT7"	=""	="SEPT7"	Septin-7	1	3	99.055	767;2870	0	0	674620	1094100	401990	622510	34410000	6769100	0	0	3977008.78382362	6500698.13731024	2283904.32361797	3425560.5998074	77463361.9234145	14107140.9963842	0	0	0	0	0	0	2	1
18202	SVDGDQGLGMEGPYEVLK	Phospho (STY)	1972.8489	Q9NWQ8	="PAG1"	="PAG1"	=""	="PAG1"	Phosphoprotein associated with glycosphingolipid-enriched microdomains 1	1	8	198.96	4069	262280	0	0	0	0	0	19442000	24184000	2060977.52632406	0	0	0	0	0	43767587.4023547	50400658.5597133	0	0	0	0	0	0	4	4
16018	RVGFQYEGTYK	Phospho (STY)	1426.6282	P11413;P11413-2;P11413-3	="G6PD"	="G6PD"	=""	="G6PD"	Glucose-6-phosphate 1-dehydrogenase	1	8	88.338	1575;1576	113210	0	11513000	9775400	2094600	2062000	8020700	10303000	889596.10246739	0	67871249.1894123	58081459.2555183	11900460.2011249	11346815.2428119	18056099.592535	21471964.3210687	0	0	3	1	1	1	1	1
9882	KLAQQYYLVYQEPIPTAQLVQR	Phospho (STY)	2728.399	P25787	="PSMA2"	="PSMA2"	=""	="PSMA2"	Proteasome subunit alpha type-2	1	9	81.884	1795;1796;1797	0	0	0	0	7573100	8599800	15497000	12194000	0	0	0	0	43026532.5833759	47323153.115972	34886652.7093041	25412902.3518501	0	0	0	0	1	3	3	2
12330	LSYLSAPGSEYSMYSTDSR	Phospho (STY)	2192.8973	Q07157;Q07157-2	="TJP1"	="TJP1"	=""	="TJP1"	Tight junction protein ZO-1	1	10	82.609	219;2518;2519;2520	0	0	0	1086500	3971100	3387900	18941000	16472000	0	0	0	6455542.02192448	22561786.2621442	18643004.5398267	42639742.4641498	34328467.0772245	0	0	0	0	2	1	3	4
15778	RNLEEDDYLHKDTGETSMLK	Phospho (STY)	2473.0832	Q9UHE8	="STEAP1"	="STEAP1"	=""	="STEAP1"	Metalloreductase STEAP1	1	2	134.87	4171	0	0	0	0	0	0	24408000	19394000	0	0	0	0	0	0	54946984.5343418	40418060.3749206	0	0	0	0	0	0	1	1
17253	SLLSHEFQDETDTEEETLYSSKH	Phospho (STY)	2804.1702	O75976-2;O75976	="CPD"	="CPD"	=""	="CPD"	Carboxypeptidase D	1	9	237.95	626;1280	0	0	24432000	19200000	0	0	0	0	0	0	144031126.569593	114078607.290336	0	0	0	0	0	0	5	4	0	0	0	0
21691	TSPLTSPTNCSHGGLSPSMLDYDTENLNSEEIYSSLR	Phospho (STY)	4151.7977	Q7Z460-4;Q7Z460-2;Q7Z460-5;Q7Z460-3	="CLASP1"	="CLASP1"	=""	="CLASP1"	CLIP-associating protein 1	1	4	151.18	3144	0	0	0	0	0	0	38192000	5288100	0	0	0	0	0	0	85977353.0537358	11020663.3530276	0	0	0	0	0	0	3	1
15160	QPSGSFSTPGSATYVR	Phospho (STY)	1720.7458	O60292	="SIPA1L3"	="SIPA1L3"	=""	="SIPA1L3"	Signal-induced proliferation-associated 1-like protein 3	1	3	132.61	618;1142	504230	382020	0	0	640590	1380800	16712000	23856000	3962203.36319346	2998822.51354109	0	0	3639509.11880007	7598294.12573945	37621845.5235136	49717090.2497734	0	0	0	0	0	0	1	2
8967	INSDDSNLYLTASK	Phospho (STY)	1619.708	Q9BZG1-2;Q9BZG1;Q9BZG1-4	="RAB34"	="RAB34"	=""	="RAB34"	Ras-related protein Rab-34	1	9	233.28	3822	0	0	3270400	2122600	0	0	19887000	18170000	0	0	19279608.5598066	12611627.6997118	0	0	44769365.8404808	37867183.5109986	0	0	2	2	0	0	3	2
25175	YNSPPTQLSLKPNSQSLR	Phospho (STY)	2109.0256	P78524-2;P78524;P78524-3	="ST5"	="ST5"	=""	="ST5"	Suppression of tumorigenicity 5 protein	1	6	89.468	2386	0	0	15665000	15737000	0	0	5403500	6542600	0	0	92348051.6418086	93502866.8191676	0	0	12164291.6638527	13635103.7335751	0	0	2	2	0	0	1	1
995	APTDDDKNIYLTLPPNDHVNSNN	Phospho (STY)	2646.1599	P12318-2;P12318;P31995	="FCGR2A;FCGR2C"	="FCGR2A;FCGR2C"	=""	="FCGR2A;FCGR2C"	Low affinity immunoglobulin gamma Fc region receptor II-a;Low affinity immunoglobulin gamma Fc region receptor II-c	1	15	124.1	1591	0	0	0	0	22170000	21157000	0	0	0	0	0	0	125958752.343617	116423166.873022	0	0	0	0	0	0	8	7	0	0
547	AIIEKEYQPHVIVSTTGPNPFTTLTDR	Phospho (STY)	3106.5376	P35611-2;P35611-6;P35611;P35611-3;P35611-4	="ADD1"	="ADD1"	=""	="ADD1"	Alpha-adducin	1	4	48.18	1933	0	0	0	0	0	0	20879000	22283000	0	0	0	0	0	0	47002543.8418765	46438880.0316776	0	0	0	0	0	0	2	2
1418	AYAYLFK	Acetyl (Protein N-term);Phospho (STY)	996.43579	P61019;P61019-2	="RAB2A"	="RAB2A"	=""	="RAB2A"	Ras-related protein Rab-2A	1	8	71.995	2278;2279	1705300	1786300	1153700	1056600	0	268450	16430000	20719000	13400125.7268584	14022293.7436219	6801273.35966515	6277888.3574463	0	1477232.08144174	36987010.6481168	43179426.2611106	2	1	2	1	0	0	1	4
12899	MEKGEHSIVYLKPSYAFGSVGK	Phospho (STY)	2506.1967	Q02790	="FKBP4"	="FKBP4"	=""	="FKBP4"	Peptidyl-prolyl cis-trans isomerase FKBP4;Peptidyl-prolyl cis-trans isomerase FKBP4, N-terminally processed	1	5	217.82	2457	0	0	0	0	20028000	23080000	0	0	0	0	0	0	113788989.261974	127005090.108681	0	0	0	0	0	0	3	2	0	0
15980	RSQSSPPYSTIDQK	2 Phospho (STY)	1752.7121	Q7Z2Y5;Q7Z2Y5-2	="NRK"	="NRK"	="NRK"	="NRK"	Nik-related protein kinase	2	5	85.563	335;336;337;3140	0	0	0	0	0	0	19248000	23841000	0	0	0	0	0	0	43330857.0270817	49685829.503892	0	0	0	0	0	0	3	2
6609	HFSGLEEAVYR	Phospho (STY)	1386.5969	P50990;P50990-2	="CCT8"	="CCT8"	=""	="CCT8"	T-complex protein 1 subunit theta	1	8	111.52	2129	0	0	0	0	2508100	2660800	17746000	20105000	0	0	0	0	14249758.5364468	14641903.9757876	39949573.3999684	41899819.7296988	0	0	0	0	2	2	2	2
1472	AYTSPLIDMFNNPATAAPNSQR	Phospho (STY)	2458.0988	Q9UHR4	="BAIAP2L1"	="BAIAP2L1"	=""	="BAIAP2L1"	Brain-specific angiogenesis inhibitor 1-associated protein 2-like protein 1	1	7	190.31	4175	0	324950	0	880370	0	279720	18505000	23016000	0	2550828.1654761	0	5230801.22396839	0	1539248.86504334	41658224.7135364	47966488.4804152	0	0	0	1	0	0	2	4
17749	SQHGAGSSVGDASRPPYR	Phospho (STY)	1907.8276	P11274-2;P11274	="BCR"	="BCR"	="BCR"	="BCR"	Breakpoint cluster region protein	1	5	112.74	1565	0	0	0	0	17693000	25297000	0	0	0	0	0	0	100522697.574001	139204842.481772	0	0	0	0	0	0	3	2	0	0
1497	CASCPYLGMPAFKPGEK	Phospho (STY)	1991.8345	Q6FI81-3;Q6FI81;Q6FI81-2	="CIAPIN1"	="CIAPIN1"	=""	="CIAPIN1"	Anamorsin	1	5	141.86	3039	0	257690	0	0	0	0	19729000	22864000	0	2022843.23730277	0	0	0	0	44413678.2152585	47649712.9221504	0	0	0	0	0	0	2	3
15296	QTSAYNISNSSTFTK	Phospho (STY)	1727.7404	Q9UIW2	="PLXNA1"	="PLXNA1"	=""	="PLXNA1"	Plexin-A1	1	4	124.25	4192	0	0	1850500	1661400	0	1088200	19636000	18577000	0	0	10909037.3165124	9871364.48709189	0	5988168.93658	44204317.7776277	38715391.7492472	0	0	1	0	0	0	2	1
14248	NTTQNTGYSSGTQNANYPVR	Phospho (STY)	2251.9495	Q12965	="MYO1E"	="MYO1E"	=""	="MYO1E"	Unconventional myosin-Ie	1	3	132.51	2619;2620	0	0	0	0	0	0	14068000	28718000	0	0	0	0	0	0	31669705.7697935	59849740.0147968	0	0	0	0	0	0	1	2
12623	LVTEMGTYATQSALSSSRPTKK	Phospho (STY)	2435.1767	P53618	="COPB1"	="COPB1"	=""	="COPB1"	Coatomer subunit beta	1	4	125.79	704;2188	0	0	534550	1221800	448050	2153700	21402000	16960000	0	0	3151270.41207334	7259439.70767357	2545594.00034089	11851423.8547256	48179914.9051124	35345483.3432326	0	0	0	0	0	0	3	1
10129	KPSVPDSASPADDSFVDPGERLYDLNMPAYVK	Phospho (STY)	3559.6218	P16333;P16333-2	="NCK1"	="NCK1"	=""	="NCK1"	Cytoplasmic protein NCK1	1	4	98.657	1666;1667	0	0	0	4783200	20081000	17777000	0	0	0	0	0	28419833.041205	114090108.516561	97823634.6127391	0	0	0	0	0	1	1	2	0	0
10092	KPLEEKPSQPYSAR	Phospho (STY)	1708.8186	Q14517	="FAT1"	="FAT1"	=""	="FAT1"	Protocadherin Fat 1;Protocadherin Fat 1, nuclear form	1	2	92.265	266;2768	0	0	0	0	0	0	20348000	22172000	0	0	0	0	0	0	45807163.2786294	46207550.5121552	0	0	0	0	0	0	1	1
9665	KGGSYSQAASSDSAQGSDVSLTACKV	Phospho (STY)	2640.1375	P10316;P01891;P01892	="HLA-A"	="HLA-A"	=""	="HLA-A"	HLA class I histocompatibility antigen, A-69 alpha chain;HLA class I histocompatibility antigen, A-68 alpha chain;HLA class I histocompatibility antigen, A-2 alpha chain	1	4	168.79	89;1390	0	0	20340000	22154000	0	0	0	0	0	0	119908035.135294	131630076.349485	0	0	0	0	0	0	2	2	0	0	0	0
9961	KLQESTQTVQALQYSTVDGPLTASK	Phospho (STY)	2772.3583	Q5VT25-3;Q5VT25-4;Q5VT25-5;Q5VT25;Q5VT25-2;Q5VT25-6	="CDC42BPA"	="CDC42BPA"	="CDC42BPA"	="CDC42BPA"	Serine/threonine-protein kinase MRCK alpha	1	6	199.87	3005	0	0	0	0	0	524030	20769000	21187000	0	0	0	0	0	2883642.86696932	46754913.2167218	44154761.5326102	0	0	0	0	0	0	3	3
24969	YKVVQDTYQIMK	Phospho (STY)	1594.7466	O14964-2;O14964	="HGS"	="HGS"	=""	="HGS"	Hepatocyte growth factor-regulated tyrosine kinase substrate	1	3	89.231	1034	0	0	0	0	0	0	21338000	21102000	0	0	0	0	0	0	48035838.9050224	43977617.3059489	0	0	0	0	0	0	1	2
23282	VISGTTLGYLSPK	Phospho (STY)	1414.7109	Q9NUL3-8;Q9NUL3-3;Q9NUL3-2;Q9NUL3;Q9NUL3-4;Q9NUL3-6;Q9NUL3-7	="STAU2"	="STAU2"	=""	="STAU2"	Double-stranded RNA-binding protein Staufen homolog 2	1	4	112.42	4045	0	0	0	0	0	0	18137000	24171000	0	0	0	0	0	0	40829787.7130186	50373565.9132827	0	0	0	0	0	0	2	2
25377	YSSLNLFDTYK	Phospho (STY)	1429.6167	P48634;P48634-2;P48634-3;P48634-4	="PRRC2A"	="PRRC2A"	=""	="PRRC2A"	Protein PRRC2A	1	8	161.99	2084	0	0	0	0	3513300	3296300	14585000	20836000	0	0	0	0	19960797.6819499	18138946.2099326	32833569.7080209	43423260.0789855	0	0	0	0	2	2	2	2
24601	YENVPLIGR	Phospho (STY)	1139.5376	Q9BSA4-2;Q9BSA4	="TTYH2"	="TTYH2"	=""	="TTYH2"	Protein tweety homolog 2	1	12	113.66	3778	11066000	10196000	3098800	2915500	530600	714820	6081300	7530900	86955838.440987	80037679.566685	18267995.0480457	17322717.6851549	3014601.44309982	3933525.93204017	13690146.5523063	15694770.0772141	2	3	1	2	1	1	1	1
19193	TESLPSSQQYVPFGGKR	Phospho (STY)	1959.9092	Q13009-2;Q13009	="TIAM1"	="TIAM1"	=""	="TIAM1"	T-lymphoma invasion and metastasis-inducing protein 1	1	4	72.315	2625	0	0	0	0	0	0	21902000	20154000	0	0	0	0	0	0	49305508.6558159	42001938.1662447	0	0	0	0	0	0	2	2
14599	PSSINYMVAPVTGNDVGIR	Oxidation (M);Phospho (STY)	2084.9602	O00560-2;O00560-3;O00560	="SDCBP"	="SDCBP"	=""	="SDCBP"	Syntenin-1	1	8	84.208	23;24;27;28;982;987	0	283900	13048000	16871000	855170	387090	0	10580000	0	2228589.37122223	76920356.0690916	100240634.562253	4858644.39520482	2130086.66941808	0	22049246.0950118	0	0	2	4	0	0	0	2
25488	YVNLMEQR	Phospho (STY)	1131.4784	Q9NQ66-2;Q9NQ66	="PLCB1"	="PLCB1"	=""	="PLCB1"	1-phosphatidylinositol 4,5-bisphosphate phosphodiesterase beta-1	1	3	87.639	3984	0	0	0	0	0	0	19995000	21965000	0	0	0	0	0	0	45012494.0906328	45776152.218992	0	0	0	0	0	0	1	2
4033	FIYGNQDLFATSQSK	Phospho (STY)	1797.7975	Q96J02-3;Q96J02-2;Q96J02	="ITCH"	="ITCH"	=""	="ITCH"	E3 ubiquitin-protein ligase Itchy homolog	1	5	126.16	3600	0	0	681220	751410	0	1882000	16833000	21681000	0	0	4015916.99581442	4464573.24500163	0	10356307.6076489	37894239.2111839	45184282.0969709	0	0	1	0	0	0	2	2
5907	GSSGGYGSGGAALQPK	Phospho (STY)	1472.6297	Q8TF74	="WIPF2"	="WIPF2"	=""	="WIPF2"	WAS/WASL-interacting protein family member 2	1	6	134.81	3407	542400	438760	3386400	2754400	12875000	10924000	3296800	7552000	4262140.49976426	3444226.3913965	19963449.8614632	16365526.8708595	73149252.8833589	60112807.8140047	7421714.95463856	15738743.5264205	0	0	1	1	1	1	1	1
14969	QIYYSDKYFDEHYEYR	Phospho (STY)	2297.9307	P33552	="CKS2"	="CKS2"	=""	="CKS2"	Cyclin-dependent kinases regulatory subunit 2	1	4	81.656	1894	0	0	0	0	0	0	20426000	21293000	0	0	0	0	0	0	45982755.9037392	44375670.8035054	0	0	0	0	0	0	2	2
10539	LAQQYYLVYQEPIPTAQLVQR	Phospho (STY)	2600.304	P25787	="PSMA2"	="PSMA2"	=""	="PSMA2"	Proteasome subunit alpha type-2	1	7	101.38	1795;1796;1797	0	0	0	0	14863000	15670000	0	11048000	0	0	0	0	84444065.6780864	86229192.4611364	0	23024581.3665114	0	0	0	0	2	4	0	1
19021	TDPEEFTYDYVDADRVSCIVSAAK	Phospho (STY)	2830.2045	Q8N4X5-2;Q8N4X5;Q8N4X5-4	="AFAP1L2"	="AFAP1L2"	=""	="AFAP1L2"	Actin filament-associated protein 1-like 2	1	5	95.996	3317;3318	0	0	0	0	0	0	18072000	23497000	0	0	0	0	0	0	40683460.5254271	48968916.3983453	0	0	0	0	0	0	2	3
15120	QNHLQADNFYQTV	Phospho (STY)	1656.6934	Q9NZV1	="CRIM1"	="CRIM1"	=""	="CRIM1"	Cysteine-rich motor neuron 1 protein;Processed cysteine-rich motor neuron 1 protein	1	5	147.26	4101	0	0	3299000	2349500	0	0	14957000	20927000	0	0	19448210.8117668	13959775.4077419	0	0	33671011.4585444	43612908.6039993	0	0	1	0	0	0	2	2
8533	IHENHDSVYYTYEDYAK	Phospho (STY)	2225.8943	Q9UKA4	="AKAP11"	="AKAP11"	=""	="AKAP11"	A-kinase anchor protein 11	1	3	106.34	4208	0	0	0	0	0	0	20688000	20790000	0	0	0	0	0	0	46572567.0291078	43327393.7916159	0	0	0	0	0	0	1	2
16631	SGDYSTMEGPELR	Phospho (STY)	1520.5854	Q9C0H5;Q9C0H5-2	="ARHGAP39"	="ARHGAP39"	=""	="ARHGAP39"	Rho GTPase-activating protein 39	1	5	132.06	3843	382960	412170	0	0	0	0	17510000	23029000	3009272.35580701	3235497.29178114	0	0	0	0	39418293.1496364	47993581.1268457	0	1	0	0	0	0	2	2
25316	YSDKELQYIDAISNK	Phospho (STY)	1865.8448	Q9UQB8-3;Q9UQB8-5;Q9UQB8-4;Q9UQB8-6;Q9UQB8-2;Q9UQB8	="BAIAP2"	="BAIAP2"	=""	="BAIAP2"	Brain-specific angiogenesis inhibitor 1-associated protein 2	1	3	140.22	4297	0	0	0	0	0	0	18301000	23021000	0	0	0	0	0	0	41198982.4632493	47976908.7290423	0	0	0	0	0	0	1	2
11331	LKATVTPSPVKGK	Phospho (STY)	1404.7742	Q9H1E3-2;Q9H1E3	="NUCKS1"	="NUCKS1"	=""	="NUCKS1"	Nuclear ubiquitous casein and cyclin-dependent kinase substrate 1	1	2	133.86	491	0	0	0	0	0	0	20310000	20964000	0	0	0	0	0	0	45721618.153576	43690018.4438401	0	0	0	0	0	0	1	1
8320	IECHYEPMESYFFK	Phospho (STY)	1958.762	Q5SXH7-4;Q5SXH7-2;Q5SXH7;Q5SXH7-5;Q5SXH7-3	="PLEKHS1"	="PLEKHS1"	=""	="PLEKHS1"	Pleckstrin homology domain-containing family S member 1	1	6	124.07	2970	0	0	0	0	0	0	21201000	20065000	0	0	0	0	0	0	47727426.2173296	41816457.7406817	0	0	0	0	0	0	3	3
14841	QGHIYMEMNFTNK	Phospho (STY)	1691.6837	P63010-3;P63010;P63010-2	="AP2B1"	="AP2B1"	=""	="AP2B1"	AP-2 complex subunit beta	1	8	113.95	2343	0	0	23800000	14617000	406080	2358900	0	0	0	0	140305370.512291	86848281.393898	2307141.63967956	12980602.5588114	0	0	0	0	3	3	1	1	0	0
180	ADKDYHFKVDNDENEHQLSLR	Phospho (STY)	2652.1606	P06748-2;P06748;P06748-3	="NPM1"	="NPM1"	=""	="NPM1"	Nucleophosmin	1	4	118.21	1447	0	0	0	0	0	986630	20002000	2e+07	0	0	0	0	0	5429247.48933829	45028252.4031426	41680994.508529	0	0	0	0	0	0	2	2
6778	HGSEEAYIDPIAMEYYNWGR	Phospho (STY)	2480.0144	Q9GZY6	="LAT2"	="LAT2"	=""	="LAT2"	Linker for activation of T-cells family member 2	1	6	96.562	3849;3850	0	0	0	0	0	0	21893000	19037000	0	0	0	0	0	0	49285247.9683032	39674054.6229433	0	0	0	0	0	0	3	3
2733	EAEAAIYHLQLFEELRR	Phospho (STY)	2167.0463	P14618;P14618-3	="PKM"	="PKM"	=""	="PKM"	Pyruvate kinase PKM	1	4	161.24	1614	0	0	0	0	0	686280	21268000	18745000	0	0	0	0	0	3776475.44366488	47878255.7799239	39065512.1031188	0	0	0	0	0	0	3	2
23440	VLGSGAFGTVYKGLWIPEGEKVK	Phospho (STY)	2514.2924	P00533	="EGFR"	="EGFR"	="EGFR"	="EGFR"	Epidermal growth factor receptor	1	2	82.885	634;1380	0	0	0	0	0	0	28808000	11794000	0	0	0	0	0	0	64852209.5405326	24579282.4616795	0	0	0	0	0	0	2	1
24993	YLCEGTESPYQTGQLHPAIR	2 Phospho (STY)	2479.028	Q15262;Q15262-2;Q15262-3;Q15262-4	="PTPRK"	="PTPRK"	=""	="PTPRK"	Receptor-type tyrosine-protein phosphatase kappa	2	2	85.062	274;2821;2822	0	0	0	0	0	0	18552000	21841000	0	0	0	0	0	0	41764030.5261025	45517730.0530391	0	0	0	0	0	0	1	1
21629	TSHYTNGAPLAVEPTLTIK	Phospho (STY)	2092.0242	O60462-4;O60462-5	="NRP2"	="NRP2"	=""	="NRP2"	Neuropilin-2	1	0	49.066	49;620;621	0	0	0	0	0	0	20430000	19895000	0	0	0	0	0	0	45991760.6537448	41462169.2873592	0	0	0	0	0	0	1	1
13962	NMDDYEDFDEKHSIYPSEK	Phospho (STY)	2440.9407	Q68DH5	="LMBRD2"	="LMBRD2"	=""	="LMBRD2"	LMBR1 domain-containing protein 2	1	3	81.51	3032	0	0	0	0	0	0	10857000	29412000	0	0	0	0	0	0	24441142.7027757	61296070.5242427	0	0	0	0	0	0	1	2
10589	LAYVAPTIPR	Phospho (STY)	1179.6053	O14974-5;O14974-4;O14974-2;O14974;O14974-3	="PPP1R12A"	="PPP1R12A"	=""	="PPP1R12A"	Protein phosphatase 1 regulatory subunit 12A	1	5	102.06	1040	0	0	553490	587470	18775000	19837000	0	480880	0	0	3262925.19011967	3490508.3033778	106670075.563888	109159444.21516	0	1002177.83196307	0	0	0	0	2	3	0	0
2788	EAQYSMLATWR	Phospho (STY)	1434.6003	P19438-3;P19438-2;P19438	="TNFRSF1A"	="TNFRSF1A"	=""	="TNFRSF1A"	Tumor necrosis factor receptor superfamily member 1A;Tumor necrosis factor receptor superfamily member 1A, membrane form;Tumor necrosis factor-binding protein 1	1	5	100.93	1710	0	0	0	0	0	0	13988000	26228000	0	0	0	0	0	0	31489610.769681	54660456.1984849	0	0	0	0	0	0	2	3
13855	NLHYFNSDSFASHPNYPYSDEY	Phospho (STY)	2746.0649	P42330;P42330-2	="AKR1C3"	="AKR1C3"	=""	="AKR1C3"	Aldo-keto reductase family 1 member C3	1	3	49.559	158;2000;2001	0	0	0	1470900	0	0	9621900	29089000	0	0	0	8739490.80538308	0	0	21660701.0197879	60622922.46293	0	0	0	1	0	0	1	1
17946	SSLHLMQTSFQLLSASACPEYNRLDDFQK	Phospho (STY)	3465.5734	P82094;P82094-2	="TMF1"	="TMF1"	=""	="TMF1"	TATA element modulatory factor	1	4	127.24	2395	0	0	0	0	0	0	22433000	17740000	0	0	0	0	0	0	50500889.219063	36971042.1290652	0	0	0	0	0	0	2	2
456	AHEDYRYYEYNHDLFQR	Phospho (STY)	2397.9804	Q9H4B6	="SAV1"	="SAV1"	=""	="SAV1"	Protein salvador homolog 1	1	4	125.45	3877;3878;3879;3880	0	0	0	0	0	0	19801000	20352000	0	0	0	0	0	0	44575763.7153598	42414580.0118791	0	0	0	0	0	0	2	2
19790	THFDYQFGYR	Phospho (STY)	1412.5551	Q6PKG0-3;Q6PKG0	="LARP1"	="LARP1"	=""	="LARP1"	La-related protein 1	1	7	81.525	3068;3069	0	0	0	0	0	0	17619000	22506000	0	0	0	0	0	0	39663672.5872898	46903623.1204477	0	0	0	0	0	0	4	3
25204	YPSLGQKPGGSDFLMK	Phospho (STY)	1803.8267	O43768-6;O43768-5;O43768-2;O43768;O43768-9;O43768-7;O43768-3;O43768-4;O43768-8	="ENSA"	="ENSA"	=""	="ENSA"	Alpha-endosulfine	1	3	110.97	1130	0	0	0	0	0	0	19847000	20264000	0	0	0	0	0	0	44679318.3404245	42231183.6360416	0	0	0	0	0	0	2	1
8096	HYGGLTGLNKAETAAK	Phospho (STY)	1709.8138	P18669;P15259;Q8N0Y7	="PGAM1;PGAM2;PGAM4"	="PGAM1;PGAM2;PGAM4"	=""	="PGAM1;PGAM2;PGAM4"	Phosphoglycerate mutase 1;Phosphoglycerate mutase 2;Probable phosphoglycerate mutase 4	1	4	166.3	1700	0	0	397350	435420	1267700	1883900	17783000	18335000	0	0	2342451.21735542	2587088.91595615	7202431.68001818	10366762.9660201	40032867.3375205	38211051.715694	0	0	0	0	1	1	1	1
16150	SAPAMQSSGSFNYARPK	Phospho (STY)	1877.8131	Q8WX93-4;Q8WX93-3;Q8WX93	="PALLD"	="PALLD"	=""	="PALLD"	Palladin	1	5	141.55	3446	0	0	2142600	0	0	0	19116000	18765000	0	0	12631020.4562872	0	0	0	43033700.276896	39107193.0976273	0	0	1	0	0	0	2	2
5724	GPSYGLSAEVK	Phospho (STY)	1186.5271	Q99439;Q99439-2;Q15417-3;Q15417	="CNN2;CNN3"	="CNN2;CNN3"	=""	="CNN2;CNN3"	Calponin-2;Calponin-3	1	3	184.55	276;2836;3703	0	0	0	0	0	3706400	17179000	19017000	0	0	0	0	0	20395652.7720457	38673150.0866707	39632373.6284348	0	0	0	0	0	1	1	1
8958	INNYLTVPAHKLDSPTMSR	2 Phospho (STY)	2316.0375	P19634	="SLC9A1"	="SLC9A1"	=""	="SLC9A1"	Sodium/hydrogen exchanger 1	2	1	58.272	130;1715	0	0	0	0	0	0	17117000	22752000	0	0	0	0	0	0	38533576.4615835	47416299.3529026	0	0	0	0	0	0	0	1
23707	VPLAHPEDMDPSDNYAEPIDTIFK	Phospho (STY)	2793.2245	Q13017-2;Q13017	="ARHGAP5"	="ARHGAP5"	=""	="ARHGAP5"	Rho GTPase-activating protein 5	1	4	187.86	2629	0	0	0	0	0	0	17655000	22183000	0	0	0	0	0	0	39744715.3373404	46230475.0591349	0	0	0	0	0	0	2	2
1182	ASSESSYLSILPKTPEGISEEQR	2 Phospho (STY)	2667.1718	Q86SQ0-2;Q86SQ0-3;Q86SQ0	="PHLDB2"	="PHLDB2"	=""	="PHLDB2"	Pleckstrin homology-like domain family B member 2	2	3	116.28	791;3161	0	0	0	0	0	0	18917000	20893000	0	0	0	0	0	0	42585713.964116	43542050.9133348	0	0	0	0	0	0	1	2
6152	GWQDVTATSAYK	Phospho (STY)	1405.5915	P55327-2;P55327-4;P55327;P55327-7;P55327-5;P55327-6;P55327-3	="TPD52"	="TPD52"	=""	="TPD52"	Tumor protein D52	1	4	133.32	2225	0	0	0	0	0	0	19521000	20187000	0	0	0	0	0	0	43945431.2149659	42070711.8071837	0	0	0	0	0	0	2	2
23319	VKGEYDMTVPKLEGDLK	Phospho (STY)	2000.953	Q09666	="AHNAK"	="AHNAK"	=""	="AHNAK"	Neuroblast differentiation-associated protein AHNAK	1	4	100.02	2578	0	0	0	0	0	0	18209000	21401000	0	0	0	0	0	0	40991873.2131199	44600748.1738515	0	0	0	0	0	0	2	2
977	APPCSGSSITEIINPNYMGVGPFGPPMPLHVK	Oxidation (M);Phospho (STY)	3459.6067	Q92835-2;Q92835;Q92835-3	="INPP5D"	="INPP5D"	=""	="INPP5D"	Phosphatidylinositol 3,4,5-trisphosphate 5-phosphatase 1	1	9	117.08	3496	0	0	18360000	17310000	2019100	1879100	0	0	0	0	108235571.538053	102848994.385194	11471507.3007215	10340349.4290824	0	0	0	0	4	5	0	0	0	0
6627	HFTNPYCNIYLNSVQVAK	Phospho (STY)	2247.0184	P20936-2;P20936-4;P20936	="RASA1"	="RASA1"	=""	="RASA1"	Ras GTPase-activating protein 1	1	9	103.87	1728	0	0	13856000	14786000	1608200	1877100	3346600	4086700	0	0	81683664.4461475	87852410.8018181	9136980.8533606	10329343.7886917	7533824.09220863	8516886.01290027	0	0	3	2	1	1	1	1
14974	QKGYSDEIYVVPDDSQNR	Phospho (STY)	2191.9423	Q13017-2;Q13017	="ARHGAP5"	="ARHGAP5"	=""	="ARHGAP5"	Rho GTPase-activating protein 5	1	3	69.935	2626	0	0	0	0	0	0	20716000	18832000	0	0	0	0	0	0	46635600.2791472	39246824.4292309	0	0	0	0	0	0	1	2
22993	VEYVSSLSSSVR	Phospho (STY)	1391.6334	A7KAX9-2;A7KAX9	="ARHGAP32"	="ARHGAP32"	=""	="ARHGAP32"	Rho GTPase-activating protein 32	1	4	113.24	918	0	0	0	0	0	0	21326000	18081000	0	0	0	0	0	0	48008824.6550055	37681703.0854356	0	0	0	0	0	0	2	2
12622	LVTEMGTYATQSALSSSRPTK	Phospho (STY)	2307.0818	P53618	="COPB1"	="COPB1"	=""	="COPB1"	Coatomer subunit beta	1	6	128.01	704;2188	0	531770	0	1182500	1873200	2584500	15647000	17538000	0	4174346.49501531	0	7025935.05837616	10642577.1262996	14222038.7948824	35224330.8345152	36550064.0845291	0	0	0	0	1	1	2	2
1184	ASSPAESSPEDSGYMR	Phospho (STY)	1749.6553	Q9Y4H2	="IRS2"	="IRS2"	=""	="IRS2"	Insulin receptor substrate 2	1	5	165.34	581;582;4383	894410	0	19122000	10191000	397240	372210	3983700	4346700	7028209.96385353	0	112727701.467901	60550785.7758237	2256917.22061246	2048204.70491127	8968055.64935503	9058738.94151115	0	0	3	1	0	0	1	1
8961	INPICNDHYR	Phospho (STY)	1380.5646	Q96KB5;Q96KB5-2	="PBK"	="PBK"	="PBK"	="PBK"	Lymphokine-activated killer T-cell-originated protein kinase	1	4	63.624	3629	0	0	0	0	310990	470840	16622000	21891000	0	0	0	0	1766888.24498608	2590947.86077865	37419238.648387	45621932.5393104	0	0	0	0	0	0	2	2
23044	VFNPYTEFK	Phospho (STY)	1223.5264	Q96C19	="EFHD2"	="EFHD2"	=""	="EFHD2"	EF-hand domain-containing protein D2	1	4	90.15	3558	0	0	0	0	0	0	16424000	22848000	0	0	0	0	0	0	36973503.5231084	47616368.1265435	0	0	0	0	0	0	2	2
14159	NSESKPKEPVFSAEEGYVK	Phospho (STY)	2204.0038	O00423;O00423-3	="EML1"	="EML1"	=""	="EML1"	Echinoderm microtubule-associated protein-like 1	1	4	171.47	971	0	0	19213000	20057000	0	0	0	0	0	0	113264163.178683	119170553.459493	0	0	0	0	0	0	3	1	0	0	0	0
16197	SAYALCTFALSTGDPSQPVR	Phospho (STY)	2219.9922	Q9BY32-3;Q9BY32-2;Q9BY32	="ITPA"	="ITPA"	=""	="ITPA"	Inosine triphosphate pyrophosphatase	1	11	165.17	3801	0	0	21483000	14655000	2480700	643920	0	0	0	0	126646230.030065	87074061.9708268	14094085.5633203	3543375.98018985	0	0	0	0	4	4	2	1	0	0
25129	YMIGNSVQK	Phospho (STY)	1118.4831	Q96RT1-6;Q96RT1-9;Q96RT1-2;Q96RT1;Q96RT1-8;Q96RT1-4;Q96RT1-5;Q96RT1-3;Q96RT1-7	="ERBB2IP"	="ERBIN"	=""	="ERBB2IP"	Protein LAP2	1	2	128.36	3679	0	0	0	0	0	0	15813000	23436000	0	0	0	0	0	0	35598027.9597487	48841789.3650943	0	0	0	0	0	0	1	1
5746	GQESEYGNITYPPAMK	Phospho (STY)	1863.775	P29350-2;P29350;P29350-3;P29350-4	="PTPN6"	="PTPN6"	=""	="PTPN6"	Tyrosine-protein phosphatase non-receptor type 6	1	10	159.69	1846	0	0	2048200	0	0	0	26879000	10309000	0	0	12074515.121146	0	0	0	60509668.8503185	21484468.6194213	0	0	1	0	0	0	4	5
147	ACTQPRPNYASNFSVIGAR	Phospho (STY)	2187.9885	O14976-2;O14976	="GAK"	="GAK"	="GAK"	="GAK"	Cyclin-G-associated kinase	1	4	69.081	1043	0	313960	715310	933530	0	2715100	15101000	19432000	0	2464557.65758694	4216883.80593055	5546656.36790351	0	14940707.1123951	33995182.458747	40497254.2644868	0	0	0	0	0	0	2	2
16124	SAHYIELGSYQYWPVLVPR	2 Phospho (STY)	2437.0909	Q6TCH7-4;Q6TCH7-3;Q6TCH7-2;Q6TCH7	="PAQR3"	="PAQR3"	=""	="PAQR3"	Progestin and adipoQ receptor family member 3	2	11	144.97	322;323;3078;3079;3080	0	0	0	0	0	0	21072000	18075000	0	0	0	0	0	0	47437023.0296481	37669198.7870831	0	0	0	0	0	0	5	6
24673	YFSEADKIK	Phospho (STY)	1179.5213	P12268	="IMPDH2"	="IMPDH2"	=""	="IMPDH2"	Inosine-5'-monophosphate dehydrogenase 2	1	4	120.76	1590	0	0	0	0	0	0	16999000	22117000	0	0	0	0	0	0	38267936.3364174	46092927.7772568	0	0	0	0	0	0	2	2
2209	DKHLGPATAFLQRPYFDSK	Phospho (STY)	2270.0885	Q14517	="FAT1"	="FAT1"	=""	="FAT1"	Protocadherin Fat 1;Protocadherin Fat 1, nuclear form	1	2	92.932	2766	0	0	0	404190	0	0	18764000	19811000	0	0	0	2401532.93128546	0	0	42241282.2764008	41287109.1104234	0	0	0	0	0	0	1	1
16491	SFHEDEVDRVPHNPYATLR	Phospho (STY)	2361.0539	Q9Y2L6-2;Q9Y2L6	="FRMD4B"	="FRMD4B"	=""	="FRMD4B"	FERM domain-containing protein 4B	1	4	76.301	4341	314910	0	1434800	0	0	0	20057000	17137000	2474540.31117398	0	8458409.47945528	0	0	0	45152067.71572	35714360.1446331	0	0	0	0	0	0	2	2
24392	WTAPESLAYNKFSIK	Phospho (STY)	1833.8703	P00519;P00519-2	="ABL1"	="ABL1"	="ABL1"	="ABL1"	Tyrosine-protein kinase ABL1	1	2	106.3	1370	0	0	0	0	19514000	19371000	0	0	0	0	0	0	110868700.642009	106595130.004127	0	0	0	0	0	0	1	1	0	0
15469	RDNEVDGQDYHFVVSR	Phospho (STY)	2014.8534	Q92796-3;Q92796-2;Q92796	="DLG3"	="DLG3"	=""	="DLG3"	Disks large homolog 3	1	2	80.316	3494	0	0	0	0	0	0	0	38834000	0	0	0	0	0	0	0	80931987.0372107	0	0	0	0	0	0	0	2
12478	LTYHMYADPNFVR	Phospho (STY)	1705.7324	Q07890-2;Q07890;Q07889	="SOS2;SOS1"	="SOS2;SOS1"	=""	="SOS2;SOS1"	Son of sevenless homolog 2;Son of sevenless homolog 1	1	5	117.93	728;2540	0	0	3484300	882350	20390000	14052000	0	0	0	0	20540588.3393268	5242565.58034521	115845690.585762	77325629.3850599	0	0	0	0	1	0	2	2	0	0
2311	DLPPPPPPDRPYSVGAESR	Phospho (STY)	2125.9834	P22681	="CBL"	="CBL"	=""	="CBL"	E3 ubiquitin-protein ligase CBL	1	8	77.08	134;1752	0	0	1193400	1109900	17809000	18649000	0	0	0	0	7035312.14997347	6594575.32455958	101181751.036873	102622093.823084	0	0	0	0	1	0	4	3	0	0
12892	MEEKDYSEADGLSER	Acetyl (Protein N-term);Phospho (STY)	1879.7183	Q9H4G0-3;Q9H4G0-2	="EPB41L1"	="EPB41L1"	=""	="EPB41L1"	Band 4.1-like protein 1	1	7	72.433	3886	0	0	0	0	0	0	18740000	19895000	0	0	0	0	0	0	42187253.776367	41462169.2873592	0	0	0	0	0	0	4	3
1190	ASTSDYQVISDR	Phospho (STY)	1420.5872	Q8NFH5-2;Q8NFH5;Q8NFH5-3	="NUP35"	="NUP35"	=""	="NUP35"	Nucleoporin NUP53	1	2	177.64	3352	0	0	0	0	0	0	15474000	23144000	0	0	0	0	0	0	34834875.3967718	48233246.8452698	0	0	0	0	0	0	1	1
9990	KLWLEAMDGKEPIYTLPAIISK	Phospho (STY)	2595.3423	A6NI28	="ARHGAP42"	="ARHGAP42"	=""	="ARHGAP42"	Rho GTPase-activating protein 42	1	5	187.79	595;910	0	142380	0	1155600	326600	284410	17839000	18868000	0	1117670.14679331	0	6866106.1762871	1855576.38770524	1565057.09175953	40158933.8375993	39321850.2193463	0	0	0	1	0	0	2	2
4516	FTPKPYTSSARPFER	Phospho (STY)	1862.8716	Q07157;Q07157-2	="TJP1"	="TJP1"	=""	="TJP1"	Tight junction protein ZO-1	1	2	44.807	2522	0	0	0	0	0	0	19158000	19441000	0	0	0	0	0	0	43128250.1519551	40516010.7120156	0	0	0	0	0	0	1	1
13922	NLQYYDISAK	Phospho (STY)	1293.5642	P62826	="RAN"	="RAN"	=""	="RAN"	GTP-binding nuclear protein Ran	1	7	104.43	2329;2330	0	942770	0	0	7171700	8531500	8007300	13928000	0	7400659.39241699	0	0	40745980.342026	46947310.4966296	18025933.6800162	29026644.5757396	0	0	0	0	2	2	1	2
17418	SMDGYESYGECVVALK	Phospho (STY)	1886.7468	O15357;O15357-2	="INPPL1"	="INPPL1"	=""	="INPPL1"	Phosphatidylinositol 3,4,5-trisphosphate 5-phosphatase 2	1	9	201.3	1076	0	0	0	0	20145000	18434000	0	0	0	0	0	0	114453724.220215	101438987.481084	0	0	0	0	0	0	5	4	0	0
18125	STNVVYQAHHVSR	Phospho (STY)	1576.7148	O95340;O95340-2	="PAPSS2"	="PAPSS2"	=""	="PAPSS2"	Bifunctional 3'-phosphoadenosine 5'-phosphosulfate synthase 2;Sulfate adenylyltransferase;Adenylyl-sulfate kinase	1	5	91.812	1309	0	0	2147800	2595000	0	0	17584000	16248000	0	0	12661675.4111891	15418436.7665845	0	0	39584881.0247405	33861639.938729	0	0	1	1	0	0	2	1
15729	RLNYQTPGMR	Phospho (STY)	1314.5904	P10586-2;P10586	="PTPRF"	="PTPRF"	=""	="PTPRF"	Receptor-type tyrosine-protein phosphatase F	1	2	86.18	1543	0	0	0	0	0	0	10890000	27634000	0	0	0	0	0	0	24515431.8903221	57590630.1124345	0	0	0	0	0	0	1	2
18356	SWASPVYTEADGTFSR	Phospho (STY)	1852.7669	Q8WWI1-3	="LMO7"	="LMO7"	=""	="LMO7"	LIM domain only protein 7	1	5	109.07	3433	0	0	0	0	0	0	15971000	22523000	0	0	0	0	0	0	35953715.584971	46939051.9657799	0	0	0	0	0	0	2	3
18109	STLNEIYFGK	Phospho (STY)	1250.5584	P47756-2;P47756	="CAPZB"	="CAPZB"	=""	="CAPZB"	F-actin-capping protein subunit beta	1	8	93.096	2074	374290	205970	1159900	1128500	8768300	9907000	7774500	9139500	2941144.11441144	1616845.90627208	6837823.49820197	6705088.97537209	49817055.8490995	54516439.6753336	17501857.2296886	19047172.465535	0	0	0	1	2	2	2	1
12096	LQQSSTIAPYVTLR	Phospho (STY)	1655.8284	Q6IQ23;Q6IQ23-2;Q6IQ23-3	="PLEKHA7"	="PLEKHA7"	=""	="PLEKHA7"	Pleckstrin homology domain-containing family A member 7	1	2	109.07	782;783;3046	0	0	0	0	0	0	26736000	11707000	0	0	0	0	0	0	60187749.0376173	24397970.1355674	0	0	0	0	0	0	2	1
3172	ELKPETISSPGYHILR	2 Phospho (STY)	1998.9217	Q9ULQ1-3	="TPCN1"	="TPCN1"	=""	=""		2	4	54.877	557;558;4246	0	0	0	0	0	0	17983000	20364000	0	0	0	0	0	0	40483104.8378019	42439588.6085842	0	0	0	0	0	0	2	2
8596	IIASLADRPYEEPPQKPPR	Phospho (STY)	2256.1304	Q92625	="ANKS1A"	="ANKS1A"	=""	="ANKS1A"	Ankyrin repeat and SAM domain-containing protein 1A	1	10	96.143	3474	7524700	7490700	793400	718460	497650	678730	10482000	10153000	59128555.7127141	58801318.784834	4677238.69598538	4268797.71842785	2827396.17067212	3734929.15118999	23596947.3897481	21159356.8622547	2	2	0	0	0	0	3	3
10258	KSTGSVDYLALDFQPSSPSPHR	2 Phospho (STY)	2548.1036	Q9UQC2-2;Q9UQC2	="GAB2"	="GAB2"	=""	="GAB2"	GRB2-associated-binding protein 2	2	10	118.57	565;4302	0	0	3405900	3400200	12802000	12485000	6163900	0	0	0	20078405.9423451	20202608.3598229	72734503.7213794	68702710.1389463	13876094.6399225	0	0	0	1	1	4	3	1	0
9446	IYSGDYYR	Phospho (STY)	1115.4325	Q12866;Q06418	="MERTK;TYRO3"	="MERTK;TYRO3"	="MERTK;TYRO3"	="MERTK;TYRO3"	Tyrosine-protein kinase Mer;Tyrosine-protein kinase receptor TYRO3	1	4	64.42	2510;2511;2512	0	0	0	0	0	0	14995000	23213000	0	0	0	0	0	0	33756556.5835978	48377046.2763242	0	0	0	0	0	0	2	2
10237	KSEYLLPVAPSKPTAPIFLQGLSDLK	Phospho (STY)	2891.5449	Q15746-5;Q15746-3;Q15746-6;Q15746;Q15746-4;Q15746-2	="MYLK"	="MYLK"	="MYLK"	="MYLK"	Myosin light chain kinase, smooth muscle;Myosin light chain kinase, smooth muscle, deglutamylated form	1	4	96.287	285;2859	0	0	0	0	0	0	15954000	22192000	0	0	0	0	0	0	35915445.3974471	46249231.5066638	0	0	0	0	0	0	2	2
11794	LMYQELK	Phospho (STY)	1003.445	Q8IV08	="PLD3"	="PLD3"	=""	="PLD3"	Phospholipase D3	1	5	93.561	3220	630350	467230	0	0	4306800	0	15258000	17475000	4953245.32453245	3667713.3212968	0	0	24469064.2577126	0	34348618.8964678	36418768.9518272	0	0	0	0	1	0	2	2
2707	DYVAPTANLDQK	Phospho (STY)	1413.6177	Q7KZF4	="SND1"	="SND1"	=""	="SND1"	Staphylococcal nuclease domain-containing protein 1	1	5	110.31	3118	0	0	0	0	0	1306800	17545000	19252000	0	0	0	0	0	7191085.43128354	39497084.7121856	40122125.31391	0	0	0	0	0	1	2	2
6254	GYQSLSDSPPGSR	Phospho (STY)	1429.5875	Q9NPR2	="SEMA4B"	="SEMA4B"	=""	="SEMA4B"	Semaphorin-4B	1	8	124.07	519;3983	0	0	968760	1025400	0	0	15008000	21092000	0	0	5711018.09821376	6092510.62059951	0	0	33785822.0211161	43956776.8086947	0	0	1	1	0	0	3	3
21510	TRLYDSVSSTDGEDSLER	Phospho (STY)	2108.8899	Q9ULJ8;Q9ULJ8-4;Q9ULJ8-5;Q9ULJ8-3	="PPP1R9A"	="PPP1R9A"	=""	="PPP1R9A"	Neurabin-1	1	4	93.371	4245	0	0	0	0	0	0	17693000	20402000	0	0	0	0	0	0	39830260.4623939	42518782.4981504	0	0	0	0	0	0	3	1
12155	LRPLSYPQTVGETYGKDITSR	Phospho (STY)	2460.205	P63000-2	="RAC1"	="RAC1"	=""	="RAC1"	Ras-related C3 botulinum toxin substrate 1	1	7	106.86	2340	0	0	0	0	0	0	17642000	20448000	0	0	0	0	0	0	39715449.8998221	42614648.78552	0	0	0	0	0	0	3	4
23864	VSPSPTTYR	Phospho (STY)	1086.4747	P11274-2;P11274	="BCR"	="BCR"	="BCR"	="BCR"	Breakpoint cluster region protein	1	2	79.148	1570	0	0	0	0	9914300	28014000	0	0	0	0	0	0	56328049.5426396	154156004.952538	0	0	0	0	0	0	1	1	0	0
5141	GGPLNKEYTNWEAK	Phospho (STY)	1685.7451	Q9UNY4;Q9UNY4-2	="TTF2"	="TTF2"	=""	="TTF2"	Transcription termination factor 2	1	2	83.633	4273	0	0	0	0	0	0	19387000	18387000	0	0	0	0	0	0	43643772.0897773	38319422.3014161	0	0	0	0	0	0	1	1
3744	FDTIYQILLK	Phospho (STY)	1332.6731	Q14258	="TRIM25"	="TRIM25"	=""	="TRIM25"	E3 ubiquitin/ISG15 ligase TRIM25	1	10	105.98	2752	402210	481150	2104000	1904100	3616900	3226300	19009000	7027000	3160537.48231966	3776984.06468326	12403466.3679774	11313389.3823713	20549400.6022385	17753748.7962581	42792823.2142455	14644617.4205717	0	0	2	2	2	3	1	1
12354	LTDYISK	Phospho (STY)	918.40996	O75915	="ARL6IP5"	="ARL6IP5"	=""	="ARL6IP5"	PRA1 family protein 3	1	1	67.169	1269	2208300	1755100	443600	475480	0	0	8800900	24086000	17352663.8378124	13777376.5601696	2615103.46047279	2825109.17679213	0	0	19812476.0811328	50196421.6866215	0	0	0	0	0	0	1	1
11188	LHYGLPVVVK	Phospho (STY)	1203.6417	P35222	="CTNNB1"	="CTNNB1"	=""	="CTNNB1"	Catenin beta-1	1	4	74.92	1909	917630	0	1883200	1671300	0	0	14629000	18644000	7210671.06710671	0	11101809.8213759	9930186.26897597	0	0	32932621.9580829	38855023.0808507	1	0	0	1	0	0	1	1
14037	NNVVPSKPGASAISHTVSTPELANMQLQGSHNYSTAHMLK	2 Phospho (STY)	4376.012	Q15678	="PTPN14"	="PTPN14"	=""	="PTPN14"	Tyrosine-protein phosphatase non-receptor type 14	2	3	49.825	279;280;281;282;283;284;763;764;765	0	0	0	0	0	0	17921000	19807000	0	0	0	0	0	0	40343531.2127147	41278772.9115217	0	0	0	0	0	0	2	1
644	AKYPSLGQKPGGSDFLMK	Phospho (STY)	2002.9587	O43768-6;O43768-5;O43768-2;O43768;O43768-9;O43768-7;O43768-3;O43768-4;O43768-8	="ENSA"	="ENSA"	=""	="ENSA"	Alpha-endosulfine	1	3	110.6	1130	0	0	505460	0	0	0	17413000	19781000	0	0	2979779.52013205	0	0	0	39199927.9619999	41224587.6186606	0	0	0	0	0	0	2	1
17067	SKPPYTDYVSTR	Phospho (STY)	1492.6599	Q9UPZ9;Q9UPZ9-2	="ICK"	="ICK"	="ICK"	="ICK"	Serine/threonine-protein kinase ICK	1	5	76.073	4293	3499000	3578800	4477400	4244900	0	0	7759300	14137000	27494892.3463775	28093256.9275453	26395095.2072157	25221472.9211848	0	0	17467639.1796673	29462210.9683537	1	1	1	1	0	0	1	2
14188	NSNYCLPSYTAYK	Phospho (STY)	1659.664	Q9Y4E8-2;Q9Y4E8-3;Q9Y4E8	="USP15"	="USP15"	=""	="USP15"	Ubiquitin carboxyl-terminal hydrolase 15	1	8	135.02	577;897;4375	0	0	0	0	4596900	4451200	12896000	15708000	0	0	0	0	26117266.0644281	24494153.2535425	29031314.0181445	32736253.0869987	0	0	0	0	2	3	2	2
3629	FAGDKGYLTKEDLR	Phospho (STY)	1691.792	P60903	="S100A10"	="S100A10"	=""	="S100A10"	Protein S100-A10	1	2	95.751	2274	0	0	0	0	0	0	16517000	21108000	0	0	0	0	0	0	37182863.9607393	43990121.6043015	0	0	0	0	0	0	1	1
2153	DILDREYYSVQQHR	2 Phospho (STY)	1980.8132	Q04912-2;Q04912	="MST1R"	="MST1R"	="MST1R"	="MST1R"	Macrophage-stimulating protein receptor;Macrophage-stimulating protein receptor alpha chain;Macrophage-stimulating protein receptor beta chain	2	5	121.18	215;2479;2480	0	0	0	0	0	0	15587000	22027000	0	0	0	0	0	0	35089259.5844308	45905363.3019684	0	0	0	0	0	0	2	3
13768	NKDKYVGVSSDSVGGFR	Phospho (STY)	1893.8622	Q14677-2;Q14677;Q14677-3	="CLINT1"	="CLINT1"	=""	="CLINT1"	Clathrin interactor 1	1	2	112.43	2776	0	0	0	0	0	0	16567000	21032000	0	0	0	0	0	0	37295423.3358096	43831733.8251691	0	0	0	0	0	0	1	1
9801	KINPICNDHYR	Phospho (STY)	1508.6595	Q96KB5;Q96KB5-2	="PBK"	="PBK"	="PBK"	="PBK"	Lymphokine-activated killer T-cell-originated protein kinase	1	2	90.614	3629	0	0	0	0	0	0	17674000	19909000	0	0	0	0	0	0	39787487.8998671	41491345.9835152	0	0	0	0	0	0	1	1
1892	DAFGYATLK	Phospho (STY)	1064.458	Q6R327;Q6R327-3	="RICTOR"	="RICTOR"	=""	="RICTOR"	Rapamycin-insensitive companion of mTOR	1	2	60.102	785;3071	0	0	0	0	0	0	17387000	20167000	0	0	0	0	0	0	39141397.0869633	42029030.8126752	0	0	0	0	0	0	1	1
10451	LAELEEFINGPNNAHIQQVGDRCYDEK	Phospho (STY)	3238.4391	Q00610-2;Q00610	="CLTC"	="CLTC"	=""	="CLTC"	Clathrin heavy chain 1	1	7	119.48	2422	0	0	0	0	18468000	19082000	0	0	0	0	0	0	104925856.485427	105004814.967671	0	0	0	0	0	0	3	4	0	0
19691	TGQIWPNDGEGAFHGDADGSFGTPPGYGCAADRAEEQR	Phospho (STY)	4072.6708	P11274-2;P11274	="BCR"	="BCR"	="BCR"	="BCR"	Breakpoint cluster region protein	1	2	123.43	1560	0	0	0	0	19323000	18149000	0	0	0	0	0	0	109783535.026419	99870683.7254093	0	0	0	0	0	0	1	1	0	0
12884	MDYVEINIDHK	Oxidation (M);Phospho (STY)	1471.6054	Q00341;Q00341-2	="HDLBP"	="HDLBP"	=""	="HDLBP"	Vigilin	1	12	97.734	2415	0	0	19788000	16174000	304300	265940	339010	539170	0	0	116653893.768791	96099343.4538487	1728879.04096358	1463420.00275141	763175.074851984	1123657.09045818	0	0	7	5	0	0	0	0
11840	LNKPYIYGPTSQGER	Phospho (STY)	1801.84	P19447	="ERCC3"	="ERCC3"	=""	="ERCC3"	TFIIH basal transcription factor complex helicase XPB subunit	1	2	100.18	1714	0	0	0	0	17406000	19998000	0	0	0	0	0	0	98892108.4029316	110045398.266612	0	0	0	0	0	0	1	1	0	0
1609	CHSLGYNFIHK	Phospho (STY)	1454.6166	Q86X27;Q86X27-3	="RALGPS2"	="RALGPS2"	=""	="RALGPS2"	Ras-specific guanine nucleotide-releasing factor RalGPS2	1	3	171.63	346;3198	0	0	0	0	0	0	17929000	19464000	0	0	0	0	0	0	40361540.7127259	40563943.8557004	0	0	0	0	0	0	2	1
14689	QASEQNWANYSAEQNR	Phospho (STY)	1974.7857	P17302	="GJA1"	="GJA1"	=""	="GJA1"	Gap junction alpha-1 protein	1	3	68.481	1677	0	0	0	0	0	0	3305200	34073000	0	0	0	0	0	0	7440624.92965038	71009826.2944554	0	0	0	0	0	0	1	2
25262	YQQPFEDFRISQEHLADHFDSR	2 Phospho (STY)	2924.1957	P19174;P19174-2	="PLCG1"	="PLCG1"	=""	="PLCG1"	1-phosphatidylinositol 4,5-bisphosphate phosphodiesterase gamma-1	2	2	57.21	129;1707	0	0	0	0	0	0	16718000	20657000	0	0	0	0	0	0	37635352.6485221	43050215.1781342	0	0	0	0	0	0	1	1
17077	SKYCTETSGVHGDSPYGSGTMDTHSLESK	Phospho (STY)	3197.2955	O95425-4;O95425-3;O95425;O95425-2	="SVIL"	="SVIL"	=""	="SVIL"	Supervillin	1	4	76.161	76;77;1317	0	0	0	0	0	0	16514000	20847000	0	0	0	0	0	0	37176110.398235	43446184.6259652	0	0	0	0	0	0	2	2
17532	SNLDLQLEYGQGHQGGYFLGANK	Phospho (STY)	2588.1697	Q8IVH8-2;Q8IVH8	="MAP4K3"	="MAP4K3"	="MAP4K3"	="MAP4K3"	Mitogen-activated protein kinase kinase kinase kinase 3	1	7	171.07	3226;3227	0	0	0	0	19248000	17104000	947600	0	0	0	0	0	109357422.8737	94120236.6212685	2133225.27633326	0	0	0	0	0	4	3	0	0
2616	DVPDGPLLREETYDVPPAFAK	Phospho (STY)	2408.1301	P56945-5;P56945-8;P56945;P56945-7;P56945-2;P56945-6;P56945-3;P56945-4	="BCAR1"	="BCAR1"	=""	="BCAR1"	Breast cancer anti-estrogen resistance protein 1	1	10	97.713	708;2236	1314000	0	8125500	6029500	592630	0	12364000	8823200	10325318.2461103	0	47901314.6259506	35824841.8050563	3367024.60087495	0	27833682.267396	18387987.5373827	1	0	3	3	0	0	1	2
3423	ESYSIYVYK	Phospho (STY)	1230.521	Q16778;P33778;P23527;P06899;Q8N257;Q6DRA6;Q6DN03	="HIST2H2BE;HIST1H2BB;HIST1H2BO;HIST1H2BJ;HIST3H2BB;HIST2H2BD;HIST2H2BC"	="HIST2H2BE;HIST1H2BB;HIST1H2BO;HIST1H2BJ;HIST3H2BB;HIST2H2BD;HIST2H2BC"	=""	="HIST2H2BE;HIST1H2BB;HIST1H2BO;HIST1H2BJ;HIST3H2BB;HIST2H2BD;HIST2H2BC"	Histone H2B type 2-E;Histone H2B type 1-B;Histone H2B type 1-O;Histone H2B type 1-J;Histone H2B type 3-B;Putative histone H2B type 2-D;Putative histone H2B type 2-C	1	4	73.233	1448;1449	0	0	0	1105800	4092700	4327000	13357000	14336000	0	0	0	6570214.78862779	23252656.0990853	23810702.98528	30069111.4562932	29876936.8637136	0	0	0	1	0	0	2	2
13217	MQNYKYDK	Acetyl (Protein N-term);Phospho (STY)	1210.473	O14495	="PPAP2B"	="PLPP3"	=""	="PPAP2B"	Lipid phosphate phosphohydrolase 3	1	2	73.196	998;999	0	0	0	0	0	0	11863000	25254000	0	0	0	0	0	0	26705837.3291911	52630591.7659196	0	0	0	0	0	0	1	1
5825	GRSDYDGIGSR	Phospho (STY)	1261.5088	O00571-2;O00571	="DDX3X"	="DDX3X"	=""	="DDX3X"	ATP-dependent RNA helicase DDX3X	1	2	73.273	991	0	0	0	0	0	0	9443200	27626000	0	0	0	0	0	0	21258413.8132865	57573957.7146311	0	0	0	0	0	0	1	1
904	ANGINPEDLSQKEYSDIINTQEMYNDDLIHFSNSENCK	Phospho (STY)	4524.9363	Q99767-2;Q99767	="APBA2"	="APBA2"	=""	="APBA2"	Amyloid beta A4 precursor protein-binding family A member 2	1	3	59.305	473;474	0	0	0	0	0	0	17651000	19382000	0	0	0	0	0	0	39735710.5873348	40393051.7782155	0	0	0	0	0	0	2	1
1988	DESTDSGLSMSSYSVPR	Phospho (STY)	1896.7449	P46937-2;P46937-8;P46937;P46937-9;P46937-4;P46937-5;P46937-3;P46937-6;P46937-7	="YAP1"	="YAP1"	=""	="YAP1"	Yorkie homolog	1	6	119.46	169;2068	0	0	0	0	0	0	17767000	19144000	0	0	0	0	0	0	39996848.337498	39897047.943564	0	0	0	0	0	0	3	3
6273	GYVPATIK	Phospho (STY)	927.44668	P42226-3;P42226;P42226-2	="STAT6"	="STAT6"	=""	="STAT6"	Signal transducer and activator of transcription 6	1	0	84.568	1993	0	0	0	0	0	0	16295000	20580000	0	0	0	0	0	0	36683100.3354269	42889743.3492763	0	0	0	0	0	0	1	1
25596	YYVPSYEEVMNTNYSEAR	Phospho (STY)	2293.9239	Q9NW97	="TMEM51"	="TMEM51"	=""	="TMEM51"	Transmembrane protein 51	1	5	100.04	4056;4057;4058;4059	0	0	0	0	0	0	16260000	20612000	0	0	0	0	0	0	36604308.7728777	42956432.94049	0	0	0	0	0	0	2	4
23959	VTSTNNMAYNKAPR	Phospho (STY)	1645.7284	Q96HC4	="PDLIM5"	="PDLIM5"	=""	="PDLIM5"	PDZ and LIM domain protein 5	1	2	63.185	3590	0	0	0	0	331900	0	18594000	17934000	0	0	0	0	1885688.31316402	0	41858580.4011616	37375347.7757979	0	0	0	0	0	0	1	1
7975	HVSPVTPPREVPIYANR	3 Phospho (STY)	2170.9367	Q13443	="ADAM9"	="ADAM9"	=""	="ADAM9"	Disintegrin and metalloproteinase domain-containing protein 9	3	4	71.853	244;745;2666	0	0	0	0	0	0	16592000	20188000	0	0	0	0	0	0	37351703.0233448	42072795.8569092	0	0	0	0	0	0	2	2
11953	LPPRSEDIYADPAAYVMR	Phospho (STY)	2142.9809	Q9Y2H5	="PLEKHA6"	="PLEKHA6"	=""	="PLEKHA6"	Pleckstrin homology domain-containing family A member 6	1	13	113.88	4325;4326	0	0	1364400	0	0	0	16335000	19075000	0	0	8043388.55155338	0	0	0	36773147.8354832	39753248.5125095	0	0	1	0	0	0	6	6
675	ALDYYMLR	Oxidation (M);Phospho (STY)	1139.4722	Q9Y490	="TLN1"	="TLN1"	=""	="TLN1"	Talin-1	1	5	71.692	4365	0	0	0	1149100	0	0	17150000	18465000	0	0	0	6827485.81444402	0	0	38607865.6491299	38481978.1799994	0	0	0	1	0	0	3	3
10234	KSDVEYENGPQMEFQK	Phospho (STY)	2007.8285	Q5T5P2;Q5T5P2-3;Q5T5P2-10;Q5T5P2-6	="KIAA1217"	="KIAA1217"	=""	="KIAA1217"	Sickle tail protein homolog	1	2	106.2	2977	0	0	0	0	0	0	18055000	18704000	0	0	0	0	0	0	40645190.3379032	38980066.0643763	0	0	0	0	0	0	1	1
1816	CTNSEVTVQPSPYLSYR	Phospho (STY)	2079.8973	O75794	="CDC123"	="CDC123"	=""	="CDC123"	Cell division cycle protein 123 homolog	1	5	137.61	68;1258	0	0	0	0	0	623510	17222000	18886000	0	0	0	0	0	3431063.42000275	38769951.1492312	39359363.1144039	0	0	0	0	0	0	2	3
17015	SIYSLDKLYPESQGSDTAWR	Phospho (STY)	2395.0733	Q14197	="ICT1"	="ICT1"	=""	="ICT1"	Peptidyl-tRNA hydrolase ICT1, mitochondrial	1	3	124.76	2734	361500	386510	223250	0	0	1600200	15825000	18330000	2840641.20697784	3034068.60821101	1316099.7465071	0	0	8805612.87659926	35625042.2097656	38200631.4670668	0	0	0	0	0	1	1	1
3467	ETTQNALQTPCYTPYYVAPEVLGPEK	Phospho (STY)	3048.3828	Q16644	="MAPKAPK3"	="MAPKAPK3"	="MAPKAPK3"	="MAPKAPK3"	MAP kinase-activated protein kinase 3	1	3	95.444	2891;2892	0	0	0	0	0	0	14892000	21775000	0	0	0	0	0	0	33524684.2709529	45380182.7711609	0	0	0	0	0	0	1	2
14885	QHHDEYEDEIR	Phospho (STY)	1549.5835	O75976-2;O75976	="CPD"	="CPD"	=""	="CPD"	Carboxypeptidase D	1	3	44.847	1279	0	0	2744800	0	38324	0	16572000	17233000	0	0	16181100.0412663	0	217737.628543833	0	37306679.2733166	35914428.918274	0	0	1	0	0	0	1	1
9970	KLSLGQYDNDAGGQLPFSK	2 Phospho (STY)	2196.9494	Q68CZ2;Q68CZ2-2	="TNS3"	="TNS3"	=""	="TNS3"	Tensin-3	2	1	101.04	312;3028	0	0	0	0	0	0	17435000	19095000	0	0	0	0	0	0	39249454.0870309	39794929.5070181	0	0	0	0	0	0	0	1
13054	MKGDYDVTVPK	Oxidation (M);Phospho (STY)	1347.5782	Q09666	="AHNAK"	="AHNAK"	=""	="AHNAK"	Neuroblast differentiation-associated protein AHNAK	1	6	71.879	2574	89094	349470	0	0	389640	358080	15138000	20137000	700094.2951438	2743307.95195855	0	0	2213737.85580365	1970449.85555097	34078476.396299	41966509.3209124	0	0	0	0	0	0	2	4
13037	MKDCEYQQISPGAAPLPASPGAR	Phospho (STY)	2523.1287	Q9NUE0	="ZDHHC18"	="ZDHHC18"	=""	="ZDHHC18"	Palmitoyltransferase ZDHHC18	1	3	101.16	527;4044	0	0	0	0	0	0	16813000	19529000	0	0	0	0	0	0	37849215.4611557	40699407.0878531	0	0	0	0	0	0	1	2
12465	LTTPTYGDLNHLVSATMSGVTTCLR	Phospho (STY)	2787.2973	Q9BVA1;P07437;P68371;Q13885;P04350	="TUBB2B;TUBB;TUBB4B;TUBB2A;TUBB4A"	="TUBB2B;TUBB;TUBB4B;TUBB2A;TUBB4A"	=""	="TUBB2B;TUBB;TUBB4B;TUBB2A;TUBB4A"	Tubulin beta-2B chain;Tubulin beta chain;Tubulin beta-4B chain;Tubulin beta-2A chain;Tubulin beta-4A chain	1	4	102.21	638;1412	0	0	0	1226100	4913400	4055500	13302000	12837000	0	0	0	7284988.5624313	27915459.3489006	22316687.3022424	29945296.1437158	26752946.3252993	0	0	0	0	1	1	1	1
11867	LNSFTQGILPIAFSRPTSQNYCSLEQPGQGGSTSAFEQLQR	Phospho (STY)	4594.1588	Q8TDN4	="CABLES1"	="CABLES1"	=""	="CABLES1"	CDK5 and ABL1 enzyme substrate 1	1	3	92.126	382;383;384;810;3381	0	0	0	0	0	0	14416000	21790000	0	0	0	0	0	0	32453119.0202832	45411443.5170423	0	0	0	0	0	0	1	2
10333	KVLPALVIPAHYMK	Phospho (STY)	1658.8983	Q5VUB5	="FAM171A1"	="FAM171A1"	=""	="FAM171A1"	Protein FAM171A1	1	2	67.019	3009	0	0	0	0	0	0	17505000	18664000	0	0	0	0	0	0	39407037.2121294	38896704.0753593	0	0	0	0	0	0	1	1
1599	CHDYYTTEFLYNLYSSEGK	Phospho (STY)	2468.9872	P17858;P17858-2	="PFKL"	="PFKL"	=""	="PFKL"	ATP-dependent 6-phosphofructokinase, liver type	1	5	110.74	664;1686;1687	0	0	747870	0	0	1193600	16668000	17524000	0	0	4408830.98508519	0	0	6568166.1851699	37522793.2734517	36520887.3883731	0	0	1	0	0	1	1	2
2464	DQYLMWLTQK	Phospho (STY)	1404.6149	P27986-5;P27986-3;P27986-2;P27986;P27986-4	="PIK3R1"	="PIK3R1"	=""	="PIK3R1"	Phosphatidylinositol 3-kinase regulatory subunit alpha	1	3	73.273	1813	0	0	2311700	2079400	1163300	0	11234000	19296000	0	0	13627896.0089607	12354950.8333086	6609283.56343389	0	25289840.3908061	40213823.5018288	0	0	1	1	1	0	1	2
2522	DSSSWYQKLDTK	Phospho (STY)	1536.6498	Q01968-2;Q01968	="OCRL"	="OCRL"	=""	="OCRL"	Inositol polyphosphate 5-phosphatase OCRL-1	1	4	48.585	2438	0	0	0	0	0	0	14546000	21487000	0	0	0	0	0	0	32745773.3954661	44779976.4502381	0	0	0	0	0	0	2	2
6123	GVYQYHWQSHNVK	2 Phospho (STY)	1804.7124	Q12965	="MYO1E"	="MYO1E"	=""	="MYO1E"	Unconventional myosin-Ie	2	0	57.434	2616;2617	0	0	0	0	0	0	16677000	19243000	0	0	0	0	0	0	37543053.9609644	40103368.8663812	0	0	0	0	0	0	1	0
16	AAAYLDPNLNHTPNSSTK	Acetyl (Protein N-term);Phospho (STY)	2034.9048	Q05397-7;Q05397;Q05397-5	="PTK2"	="PTK2"	="PTK2"	="PTK2"	Focal adhesion kinase 1	1	8	85.563	2481	0	0	2918400	3698700	1040500	1454600	12071000	14728000	0	0	17204503.9202971	21976174.2075399	5911595.93204931	8004402.25615628	27174084.3294838	30693884.3560808	0	0	1	1	1	1	3	2
2683	DYLHLPPEIVPATLR	Phospho (STY)	1812.9175	P46783	="RPS10"	="RPS10"	=""	="RPS10"	40S ribosomal protein S10	1	9	71.98	2052	0	0	2176800	1785400	2743900	0	13958000	15223000	0	0	12832635.7366032	10608122.1591753	15589455.144594	0	31422075.1446388	31725488.9701668	0	0	1	1	1	0	2	4
10196	KQYPISLVLAPTR	Phospho (STY)	1564.8378	O00571-2;O00571;O15523-2;O15523;O15523-3	="DDX3X;DDX3Y"	="DDX3X;DDX3Y"	=""	="DDX3X;DDX3Y"	ATP-dependent RNA helicase DDX3X;ATP-dependent RNA helicase DDX3Y	1	10	82.651	29;993	5186400	3204800	2356600	3491300	6835000	7031000	4137800	3559500	40754361.1504008	25157390.6900071	13892589.7541708	20743887.5850391	38833020.851088	38690328.7935067	9314963.64332184	7418174.99765545	2	1	1	1	2	2	1	0
934	ANVAVVSGAPLQGQLVARPSSINYMVAPVTGNDVGIR	Phospho (STY)	3799.9444	O00560-3;O00560	="SDCBP"	="SDCBP"	=""	="SDCBP"	Syntenin-1	1	4	83.36	23;24;982	0	0	0	0	0	0	16620000	19173000	0	0	0	0	0	0	37414736.2733842	39957485.3856013	0	0	0	0	0	0	2	2
3270	ENGFIYFQK	Phospho (STY)	1224.5216	Q5VW32-2;Q5VW32	="BROX"	="BROX"	=""	="BROX"	BRO1 domain-containing protein BROX	1	5	92.838	3012	0	0	1918900	1580700	0	0	13862000	18365000	0	0	11312267.8771444	9391877.84082469	0	0	31205961.1445037	38273573.2074568	0	0	1	1	0	0	2	1
17845	SRPAHSLPPGEDGRVEPYVDFAEFYR	Phospho (STY)	3070.3974	Q15750	="TAB1"	="TAB1"	=""	="TAB1"	TGF-beta-activated kinase 1 and MAP3K7-binding protein 1	1	4	69.248	2860	0	0	0	0	0	0	18218000	17476000	0	0	0	0	0	0	41012133.9006325	36420853.0015526	0	0	0	0	0	0	2	2
3585	EYGMIYLGK	Oxidation (M);Phospho (STY)	1168.4876	Q7KZF4	="SND1"	="SND1"	=""	="SND1"	Staphylococcal nuclease domain-containing protein 1	1	22	119.21	3119	150530	371740	6843300	6300000	8014300	9462800	2079800	2452400	1182853.99968568	2918125.44155742	40342510.1691918	37432043.0171415	45533208.3404352	52072086.9445591	4682019.76542626	5110923.54663583	0	0	5	4	5	6	1	1
14432	NYQSSSPLPTVGSSYSSPDYSLQHFSSSPESQAR	Phospho (STY)	3756.6217	Q9HBL0	="TNS1"	="TNS1"	=""	="TNS1"	Tensin-1	1	4	167.61	510;511;512;513;514;515;3945	14066000	21586000	0	0	0	0	0	0	110529624.391011	169448151.34626	0	0	0	0	0	0	2	2	0	0	0	0	0	0
13676	NHSGPGPCICFENLTYNQAASDSGSCGHVPVSPK	Phospho (STY)	3723.5542	Q99650	="OSMR"	="OSMR"	=""	="OSMR"	Oncostatin-M-specific receptor subunit beta	1	4	113.53	3741	0	0	4397900	0	0	0	15322000	15922000	0	0	25926428.1082356	0	0	0	34492694.8965579	33182239.7282399	0	0	1	0	0	0	1	2
14706	QAWFIENEEQEYVQTVK	Phospho (STY)	2219.9776	P04083	="ANXA1"	="ANXA1"	=""	="ANXA1"	Annexin A1	1	4	168.41	1408	0	0	0	0	0	0	17654000	17948000	0	0	0	0	0	0	39742464.149839	37404524.4719539	0	0	0	0	0	0	2	2
9717	KGTYLTDETHR	Phospho (STY)	1399.6133	P15529-15;P15529-12;P15529-14;P15529-11;P15529-13;P15529-10;P15529	="CD46"	="CD46"	=""	="CD46"	Membrane cofactor protein	1	3	120.84	1641	0	70708	0	799370	152320	0	17394000	17177000	0	555051.416908705	0	4749532.09946229	865405.374694619	0	39157155.3994732	35797722.1336501	0	0	0	1	0	0	1	1
10279	KTGQIWPNDGEGAFHGDADGSFGTPPGYGCAADRAEEQR	Phospho (STY)	4200.7658	P11274-2;P11274	="BCR"	="BCR"	="BCR"	="BCR"	Breakpoint cluster region protein	1	6	98.977	1560	0	0	0	0	19639000	15943000	0	0	0	0	0	0	111578887.563207	87731462.374467	0	0	0	0	0	0	3	3	0	0
13409	NAISLPQLNQAAYDSLVVGK	Phospho (STY)	2180.0878	Q00587-2;Q00587	="CDC42EP1"	="CDC42EP1"	=""	="CDC42EP1"	Cdc42 effector protein 1	1	8	126.91	208;2419	0	0	0	0	0	0	16429000	19125000	0	0	0	0	0	0	36984759.4606154	39857450.9987809	0	0	0	0	0	0	3	5
4892	GEEELSNYICMGGK	Phospho (STY)	1665.6416	P35568	="IRS1"	="IRS1"	=""	="IRS1"	Insulin receptor substrate 1	1	6	99.498	150;1916	0	0	2924600	2286800	0	0	18780000	11498000	0	0	17241054.0588339	13587237.4558094	0	0	42277301.2764233	23962403.7429533	0	0	1	2	0	0	2	1
12840	MASAPASYGSTTTKPMGLLSR	Phospho (STY)	2206.0163	Q8WVM8-2;Q8WVM8-3;Q8WVM8	="SCFD1"	="SCFD1"	=""	="SCFD1"	Sec1 family domain-containing protein 1	1	2	102.43	401;402;814;815;3422	0	0	0	0	0	0	17213000	18257000	0	0	0	0	0	0	38749690.4617185	38048495.8371107	0	0	0	0	0	0	1	1
19060	TDYIPLLDVDEK	Phospho (STY)	1499.6797	P27816-6;P27816;P27816-2;P27816-5;P27816-7	="MAP4"	="MAP4"	=""	="MAP4"	Microtubule-associated protein 4	1	5	131.06	1812	0	0	0	0	0	0	17720000	17726000	0	0	0	0	0	0	39891042.5249319	36941865.4329093	0	0	0	0	0	0	3	2
21729	TSSISGPLSPAYTGQVPYNYNQLEGR	Phospho (STY)	2878.3175	Q01082-3	="SPTBN1"	="SPTBN1"	=""	="SPTBN1"	Spectrin beta chain, non-erythrocytic 1	1	5	121.56	2431	0	0	0	585010	0	0	16439000	18412000	0	0	0	3475891.98181872	0	0	37007271.3356295	38371523.5445518	0	0	0	0	0	0	2	3
818	ALSSEGKPYVTKEELYQNLTR	Phospho (STY)	2505.2152	Q13813-3;Q13813;Q13813-2	="SPTAN1"	="SPTAN1"	=""	="SPTAN1"	Spectrin alpha chain, non-erythrocytic 1	1	5	147.25	750;2708;2709	0	0	10612000	11128000	0	2465700	5357300	5868400	0	0	62559688.7343041	66118059.4753572	0	13568303.7556748	12060286.8012877	12230037.4086926	0	0	2	2	0	0	0	1
3914	FGRPLKPPSYSSHQQSR	Phospho (STY)	2050.9738	Q9P266	="KIAA1462"	="KIAA1462"	=""	="KIAA1462"	Junctional protein associated with coronary artery disease	1	4	126.63	4118	0	0	0	0	0	0	15459000	19808000	0	0	0	0	0	0	34801107.5842507	41280856.9612471	0	0	0	0	0	0	2	2
1016	AQDCYFMK	Phospho (STY)	1141.3974	O43353-2;O43353	="RIPK2"	="RIPK2"	="RIPK2"	="RIPK2"	Receptor-interacting serine/threonine-protein kinase 2	1	8	104.06	1095	3524200	2644800	5263900	4438300	0	1892400	7649700	9846300	27692912.1483577	20761441.2434257	31031657.1361198	26370577.2258697	0	10413536.9376806	17220909.029513	20520178.8114665	1	1	1	1	0	1	1	2
24897	YILNGGSEEWEDLTSAPSAAVTAEK	Phospho (STY)	2717.2109	Q12866	="MERTK"	="MERTK"	="MERTK"	="MERTK"	Tyrosine-protein kinase Mer	1	4	80.813	2595	795640	0	0	2439100	0	0	15730000	16284000	6252082.35109225	0	0	14492142.2417635	0	0	35411179.3971319	33936665.7288443	0	0	0	1	0	0	1	2
16328	SDSVDYGQTHYYHQR	Phospho (STY)	1934.7585	Q9UPU9-2;Q9UPU9-3;Q9UPU9	="SAMD4A"	="SAMD4A"	=""	="SAMD4A"	Protein Smaug homolog 1	1	7	89.624	4289;4290	0	0	0	0	2037800	1785100	12561000	18739000	0	0	0	0	11577751.2641327	9823084.3307195	28277166.2051732	39053007.8047662	0	0	0	0	1	1	2	3
3046	EIEKVYLDNK	Phospho (STY)	1329.6217	Q9BZF9-2;Q9BZF9	="UACA"	="UACA"	=""	="UACA"	Uveal autoantigen with coiled-coil domains and ankyrin repeats	1	3	190.53	3815	0	0	0	390230	0	0	16081000	18629000	0	0	0	2318588.27723478	0	0	36201346.2101258	38823762.3349693	0	0	0	0	0	0	1	2
16878	SHYTMEFGYSSNSPSTHR	Phospho (STY)	2166.8466	O75581	="LRP6"	="LRP6"	=""	="LRP6"	Low-density lipoprotein receptor-related protein 6	1	7	109.87	66;625;1246;1247	0	0	0	0	0	0	13863000	21202000	0	0	0	0	0	0	31208212.3320051	44186022.2784916	0	0	0	0	0	0	3	4
5401	GKYPDPSEDADSSYVR	Phospho (STY)	1864.7517	Q7Z698-2;Q7Z698	="SPRED2"	="SPRED2"	=""	="SPRED2"	Sprouty-related, EVH1 domain-containing protein 2	1	4	132.61	3150	0	0	0	0	0	0	15763000	19293000	0	0	0	0	0	0	35485468.5846784	40207571.3526525	0	0	0	0	0	0	2	2
21956	TTQQGQVYFLHTQTGVSTWHDPR	Phospho (STY)	2766.2551	Q9HAU4	="SMURF2"	="SMURF2"	=""	="SMURF2"	E3 ubiquitin-protein ligase SMURF2	1	1	59.912	3931	0	0	0	0	0	0	0	35011000	0	0	0	0	0	0	0	72964664.9369054	0	0	0	0	0	0	0	1
256	AESGDSLGSEDRDLLYSIDAYR	Phospho (STY)	2511.0803	Q9NQW6-2;Q9NQW6	="ANLN"	="ANLN"	=""	="ANLN"	Actin-binding protein anillin	1	2	144.5	4011	0	0	0	0	0	0	16109000	18854000	0	0	0	0	0	0	36264379.4601652	39292673.5231903	0	0	0	0	0	0	1	1
3105	EKPSYDTETDPSEGLMNVLKK	Phospho (STY)	2460.1131	Q9HB71;Q9HB71-3	="CACYBP"	="CACYBP"	=""	="CACYBP"	Calcyclin-binding protein	1	4	67.227	509;869;870;3934	0	0	0	0	0	0	17927000	17010000	0	0	0	0	0	0	40357038.3377231	35449685.8295039	0	0	0	0	0	0	2	2
2765	EAKPNGIFKGSTAENAEYLR	2 Phospho (STY)	2354.0345	P00533	="EGFR"	="EGFR"	="EGFR"	="EGFR"	Epidermal growth factor receptor	2	1	44.167	84;633;1376	0	257000	0	0	0	0	34587000	0	0	2017426.7995918	0	0	0	0	77861822.1111636	0	0	0	0	0	0	0	1	0
9137	ISHSLYSGIEGLDESPSR	2 Phospho (STY)	2105.8708	Q8TEW0-7;Q8TEW0-6;Q8TEW0-4;Q8TEW0-11;Q8TEW0-2;Q8TEW0;Q8TEW0-5;Q8TEW0-3;Q8TEW0-9;Q8TEW0-10;Q8TEW0-8	="PARD3"	="PARD3"	=""	="PARD3"	Partitioning defective 3 homolog	2	5	143.4	391;392;393;3394	0	0	0	0	0	0	15907000	18839000	0	0	0	0	0	0	35809639.584881	39261412.7773089	0	0	0	0	0	0	2	3
17655	SPLEKPHNGLLFPQHGDYQYGR	Phospho (STY)	2632.2224	Q96K37;Q96K37-2	="SLC35E1"	="SLC35E1"	=""	="SLC35E1"	Solute carrier family 35 member E1	1	2	127.92	3625;3626	0	0	0	0	0	0	17917000	16685000	0	0	0	0	0	0	40334526.462709	34772369.6687403	0	0	0	0	0	0	1	1
24003	VVEVGSKIYVDDGLISLQVK	Phospho (STY)	2240.1705	P14618;P14618-3;P14618-2	="PKM"	="PKM"	=""	="PKM"	Pyruvate kinase PKM	1	18	96.379	118;1616	0	0	0	0	0	0	20859000	13742000	0	0	0	0	0	0	46957520.0918484	28639011.3268103	0	0	0	0	0	0	11	8
1316	AVEYDTLFR	Phospho (STY)	1192.5166	O75843	="AP1G2"	="AP1G2"	=""	="AP1G2"	AP-1 complex subunit gamma-like 2	1	2	59.908	1265	0	0	0	0	0	0	14555000	19994000	0	0	0	0	0	0	32766034.0829787	41668490.2101764	0	0	0	0	0	0	1	1
17487	SNDKVYENVTGLVK	Phospho (STY)	1644.776	Q05397-7;Q05397;Q05397-5;Q05397-6;Q05397-2	="PTK2"	="PTK2"	="PTK2"	="PTK2"	Focal adhesion kinase 1	1	1	121.82	2484	1957800	2731900	0	0	2277800	1732800	11706000	14098000	15384252.7109854	21445168.3805636	0	0	12941310.1528322	9535286.83450269	26352400.8914702	29380933.0290621	0	0	0	0	0	0	1	1
1611	CHSLYTSMSSVSK	Phospho (STY)	1565.6255	Q03001-13;Q03001-12	="DST"	="DST"	=""	="DST"	Dystonin	1	5	75.102	2461	0	0	0	0	0	0	16511000	17962000	0	0	0	0	0	0	37169356.8357308	37433701.1681099	0	0	0	0	0	0	3	2
14768	QESTVSFNPYEPELAPWAADKGPQR	Phospho (STY)	2896.3069	P43405;P43405-2	="SYK"	="SYK"	="SYK"	="SYK"	Tyrosine-protein kinase SYK	1	6	153.87	2027	15816000	11261000	0	0	4367300	2878100	0	0	124280999.528524	88397833.4249156	0	0	24812794.7275723	15837666.8042372	0	0	2	2	0	0	1	1	0	0
14221	NTDYTELHQQNTDLIYQTGPK	Phospho (STY)	2558.1326	Q8TBA6-2;Q8TBA6	="GOLGA5"	="GOLGA5"	=""	="GOLGA5"	Golgin subfamily A member 5	1	3	85.805	808;3375;3376	0	0	0	0	0	0	2126600	32073000	0	0	0	0	0	0	4787375.34049211	66841726.8436025	0	0	0	0	0	0	1	2
[truncated: 2,885 more rows]
