# Supplementary material for: INKA, an integrative data analysis pipeline for phosphoproteomic inference of active kinases
Source: Mol Syst Biol. 2019 Apr 12;15(4):e8250. doi: 10.15252/msb.20188250 (PMC6461034; doi:10.15252/msb.20188250)
Supplement: Supplementary file 7 — Code EV1 [file MSB-15-e8250-s007.zip › MSB-18-8250RRR_Computer_Code_EV1/valid_mapping.txt]

accession	gene	HGNC
P31946	YWHAB	YWHAB
P31946-2	YWHAB	YWHAB
P62258	YWHAE	YWHAE
P62258-2	YWHAE	YWHAE
Q04917	YWHAH	YWHAH
P61981	YWHAG	YWHAG
P31947	SFN	SFN
P31947-2	SFN	SFN
P27348	YWHAQ	YWHAQ
P63104	YWHAZ	YWHAZ
P63104-2	YWHAZ	YWHAZ
P30443	HLA-A	HLA-A
P04439	HLA-A	HLA-A
P01892	HLA-A	HLA-A
P13746	HLA-A	HLA-A
P13746-2	HLA-A	HLA-A
Q96QU6	ACCS	ACCS
Q4AC99	ACCSL	ACCSL
P30447	HLA-A	HLA-A
P05534	HLA-A	HLA-A
P30450	HLA-A	HLA-A
P30512	HLA-A	HLA-A
P16188	HLA-A	HLA-A
P18462	HLA-A	HLA-A
P16189	HLA-A	HLA-A
P10314	HLA-A	HLA-A
P16190	HLA-A	HLA-A
P30455	HLA-A	HLA-A
P30453	HLA-A	HLA-A
P30456	HLA-A	HLA-A
P01891	HLA-A	HLA-A
P10316	HLA-A	HLA-A
P30459	HLA-A	HLA-A
P30457	HLA-A	HLA-A
Q09160	HLA-A	HLA-A
P30462	HLA-B	HLA-B
P01889	HLA-B	HLA-B
P30460	HLA-B	HLA-B
P30461	HLA-B	HLA-B
P30466	HLA-B	HLA-B
P03989	HLA-B	HLA-B
P30685	HLA-B	HLA-B
Q95365	HLA-B	HLA-B
P18463	HLA-B	HLA-B
P30464	HLA-B	HLA-B
Q04826	HLA-B	HLA-B
P30479	HLA-B	HLA-B
P30480	HLA-B	HLA-B
P30475	HLA-B	HLA-B
P30481	HLA-B	HLA-B
P30483	HLA-B	HLA-B
P30486	HLA-B	HLA-B
P30485	HLA-B	HLA-B
P30487	HLA-B	HLA-B
P30484	HLA-B	HLA-B
P18464	HLA-B	HLA-B
P30490	HLA-B	HLA-B
P30491	HLA-B	HLA-B
P30492	HLA-B	HLA-B
P30488	HLA-B	HLA-B
P30495	HLA-B	HLA-B
P30493	HLA-B	HLA-B
P10319	HLA-B	HLA-B
Q29940	HLA-B	HLA-B
P18465	HLA-B	HLA-B
Q31612	HLA-B	HLA-B
Q29836	HLA-B	HLA-B
P30498	HLA-B	HLA-B
Q31610	HLA-B	HLA-B
Q29718	HLA-B	HLA-B
P30501	HLA-C	HLA-C
P04222	HLA-C	HLA-C
P30499	HLA-C	HLA-C
P30504	HLA-C	HLA-C
Q9TNN7	HLA-C	HLA-C
P30505	HLA-C	HLA-C
P10321	HLA-C	HLA-C
Q29963	HLA-C	HLA-C
P30508	HLA-C	HLA-C
P30510	HLA-C	HLA-C
Q07000	HLA-C	HLA-C
Q29960	HLA-C	HLA-C
Q29960-2	HLA-C	HLA-C
Q95604	HLA-C	HLA-C
Q29865	HLA-C	HLA-C
Q15173	PPP2R5B	PPP2R5B
Q15173-2	PPP2R5B	PPP2R5B
Q15172	PPP2R5A	PPP2R5A
Q15172-2	PPP2R5A	PPP2R5A
Q14738	PPP2R5D	PPP2R5D
Q14738-2	PPP2R5D	PPP2R5D
Q14738-3	PPP2R5D	PPP2R5D
Q16537	PPP2R5E	PPP2R5E
Q13362	PPP2R5C	PPP2R5C
Q13362-2	PPP2R5C	PPP2R5C
Q13362-3	PPP2R5C	PPP2R5C
Q13362-4	PPP2R5C	PPP2R5C
Q13362-5	PPP2R5C	PPP2R5C
P30153	PPP2R1A	PPP2R1A
P30154	PPP2R1B	PPP2R1B
P30154-2	PPP2R1B	PPP2R1B
P30154-3	PPP2R1B	PPP2R1B
P30154-4	PPP2R1B	PPP2R1B
P30154-5	PPP2R1B	PPP2R1B
P63151	PPP2R2A	PPP2R2A
P63151-2	PPP2R2A	PPP2R2A
Q00005	PPP2R2B	PPP2R2B
Q00005-2	PPP2R2B	PPP2R2B
Q00005-3	PPP2R2B	PPP2R2B
Q00005-4	PPP2R2B	PPP2R2B
Q00005-5	PPP2R2B	PPP2R2B
Q00005-6	PPP2R2B	PPP2R2B
Q00005-7	PPP2R2B	PPP2R2B
Q66LE6	PPP2R2D	PPP2R2D
Q9Y2T4	PPP2R2C	PPP2R2C
Q9Y2T4-2	PPP2R2C	PPP2R2C
Q9Y2T4-3	PPP2R2C	PPP2R2C
Q9Y2T4-4	PPP2R2C	PPP2R2C
P01912	HLA-DRB1	HLA-DRB1
P13761	HLA-DRB1	HLA-DRB1
P04229	HLA-DRB1	HLA-DRB1
P13760	HLA-DRB1	HLA-DRB1
Q30134	HLA-DRB1	HLA-DRB1
Q30167	HLA-DRB1	HLA-DRB1
P20039	HLA-DRB1	HLA-DRB1
Q9TQE0	HLA-DRB1	HLA-DRB1
Q5Y7A7	HLA-DRB1	HLA-DRB1
Q95IE3	HLA-DRB1	HLA-DRB1
Q9GIY3	HLA-DRB1	HLA-DRB1
P01911	HLA-DRB1	HLA-DRB1
Q29974	HLA-DRB1	HLA-DRB1
P14060	HSD3B1	HSD3B1
P26439	HSD3B2	HSD3B2
P26439-2	HSD3B2	HSD3B2
Q9H2F3	HSD3B7	HSD3B7
Q9H2F3-2	HSD3B7	HSD3B7
P78314	SH3BP2	SH3BP2
P78314-2	SH3BP2	SH3BP2
P78314-3	SH3BP2	SH3BP2
Q7L8J4	SH3BP5L	SH3BP5L
Q9Y3L3	SH3BP1	SH3BP1
Q9Y3L3-2	SH3BP1	SH3BP1
O60239	SH3BP5	SH3BP5
O60239-2	SH3BP5	SH3BP5
P46952	HAAO	HAAO
P46952-2	HAAO	HAAO
P31937	HIBADH	HIBADH
P29372	MPG	MPG
P29372-2	MPG	MPG
P29372-4	MPG	MPG
P29372-5	MPG	MPG
P11171	EPB41	EPB41
P11171-2	EPB41	EPB41
P11171-3	EPB41	EPB41
P11171-4	EPB41	EPB41
P11171-5	EPB41	EPB41
P11171-6	EPB41	EPB41
P11171-7	EPB41	EPB41
Q13541	EIF4EBP1	EIF4EBP1
O60516	EIF4EBP3	EIF4EBP3
Q13542	EIF4EBP2	EIF4EBP2
Q9NRA8	EIF4ENIF1	EIF4ENIF1
Q9NRA8-2	EIF4ENIF1	EIF4ENIF1
Q9NRA8-3	EIF4ENIF1	EIF4ENIF1
P08195	SLC3A2	SLC3A2
P08195-2	SLC3A2	SLC3A2
P08195-3	SLC3A2	SLC3A2
P08195-4	SLC3A2	SLC3A2
P08908	HTR1A	HTR1A
P28222	HTR1B	HTR1B
P28221	HTR1D	HTR1D
P28566	HTR1E	HTR1E
P30939	HTR1F	HTR1F
P28223	HTR2A	HTR2A
P28223-2	HTR2A	HTR2A
P41595	HTR2B	HTR2B
P28335	HTR2C	HTR2C
P28335-2	HTR2C	HTR2C
P46098	HTR3A	HTR3A
P46098-2	HTR3A	HTR3A
P46098-3	HTR3A	HTR3A
P46098-4	HTR3A	HTR3A
P46098-5	HTR3A	HTR3A
O95264	HTR3B	HTR3B
O95264-2	HTR3B	HTR3B
Q8WXA8	HTR3C	HTR3C
Q70Z44	HTR3D	HTR3D
Q70Z44-2	HTR3D	HTR3D
Q70Z44-3	HTR3D	HTR3D
Q70Z44-4	HTR3D	HTR3D
A5X5Y0	HTR3E	HTR3E
A5X5Y0-2	HTR3E	HTR3E
A5X5Y0-3	HTR3E	HTR3E
A5X5Y0-4	HTR3E	HTR3E
A5X5Y0-6	HTR3E	HTR3E
Q13639	HTR4	HTR4
Q13639-2	HTR4	HTR4
Q13639-3	HTR4	HTR4
Q13639-4	HTR4	HTR4
Q13639-5	HTR4	HTR4
Q13639-6	HTR4	HTR4
Q13639-7	HTR4	HTR4
Q13639-8	HTR4	HTR4
Q13639-9	HTR4	HTR4
P47898	HTR5A	HTR5A
P50406	HTR6	HTR6
P34969	HTR7	HTR7
P34969-2	HTR7	HTR7
P34969-3	HTR7	HTR7
Q96P26	NT5C1B	NT5C1B
Q96P26-2	NT5C1B	NT5C1B
Q96P26-3	NT5C1B	NT5C1B
Q96P26-4	NT5C1B	NT5C1B
Q9BXI3	NT5C1A	NT5C1A
Q969T7	NT5C3B	NT5C3B
Q969T7-2	NT5C3B	NT5C3B
Q9H0P0	NT5C3A	NT5C3A
Q9H0P0-1	NT5C3A	NT5C3A
Q9H0P0-2	NT5C3A	NT5C3A
Q9H0P0-3	NT5C3A	NT5C3A
P49902	NT5C2	NT5C2
P21589	NT5E	NT5E
P21589-2	NT5E	NT5E
P56378	MP68	C14orf2
P56378-2	MP68	C14orf2
P52209	PGD	PGD
O95336	PGLS	PGLS
P05408	SCG5	SCG5
P05408-2	SCG5	SCG5
P36639	NUDT1	NUDT1
P36639-2	NUDT1	NUDT1
P36639-3	NUDT1	NUDT1
P36639-4	NUDT1	NUDT1
P0DKL9	ARL14EPL	ARL14EPL
Q8IZ83	ALDH16A1	ALDH16A1
Q8IZ83-2	ALDH16A1	ALDH16A1
Q8IZ83-3	ALDH16A1	ALDH16A1
Q8NAA4	ATG16L2	ATG16L2
Q8NAA4-2	ATG16L2	ATG16L2
Q8NAA4-3	ATG16L2	ATG16L2
Q676U5	ATG16L1	ATG16L1
Q676U5-2	ATG16L1	ATG16L1
Q676U5-3	ATG16L1	ATG16L1
Q676U5-4	ATG16L1	ATG16L1
Q676U5-5	ATG16L1	ATG16L1
P02763	ORM1	ORM1
P19652	ORM2	ORM2
P20848	SERPINA2P	SERPINA2
P01009	SERPINA1	SERPINA1
P01009-2	SERPINA1	SERPINA1
P01009-3	SERPINA1	SERPINA1
P04217	A1BG	A1BG
P04217-2	A1BG	A1BG
Q9NQ94	A1CF	A1CF
Q9NQ94-2	A1CF	A1CF
Q9NQ94-3	A1CF	A1CF
Q9NQ94-4	A1CF	A1CF
Q9NQ94-5	A1CF	A1CF
Q9NQ94-6	A1CF	A1CF
Q5TYW2	ANKRD20A1	ANKRD20A1
Q5SQ80	ANKRD20A2	ANKRD20A2
Q5VUR7	ANKRD20A3	ANKRD20A3
Q4UJ75	ANKRD20A4	ANKRD20A4
A0PJZ0	ANKRD20A5P	ANKRD20A5P
Q96IX9	ANKRD36BP1	ANKRD36BP1
P08697	SERPINF2	SERPINF2
P08697-2	SERPINF2	SERPINF2
P02750	LRG1	LRG1
A8K2U0	A2ML1	A2ML1
P01023	A2M	A2M
A7E2S9	ANKRD30BL	ANKRD30BL
A7E2S9-2	ANKRD30BL	ANKRD30BL
Q5T5F5	ADAMTSL4-AS1	ADAMTSL4-AS1
Q9UNA3	A4GNT	A4GNT
Q9NPC4	A4GALT	A4GALT
P05067	APP	APP
P05067-2	APP	APP
P05067-3	APP	APP
P05067-4	APP	APP
P05067-5	APP	APP
P05067-6	APP	APP
P05067-7	APP	APP
P05067-8	APP	APP
P05067-9	APP	APP
P05067-10	APP	APP
P05067-11	APP	APP
Q96GX2	ATXN7L3B	ATXN7L3B
P30542	ADORA1	ADORA1
P30542-2	ADORA1	ADORA1
P29274	ADORA2A	ADORA2A
P29275	ADORA2B	ADORA2B
Q6P2N6	ADORA3	ADORA3
P33765	ADORA3	ADORA3
P33765-2	ADORA3	ADORA3
Q9NS82	SLC7A10	SLC7A10
P22760	AADAC	AADAC
Q15758	SLC1A5	SLC1A5
Q15758-2	SLC1A5	SLC1A5
Q15758-3	SLC1A5	SLC1A5
Q9NRG9	AAAS	AAAS
Q9NRG9-2	AAAS	AAAS
Q86V21	AACS	AACS
Q86V21-2	AACS	AACS
Q86V21-3	AACS	AACS
P01011	SERPINA3	SERPINA3
P01011-2	SERPINA3	SERPINA3
P01011-3	SERPINA3	SERPINA3
Q8N5Z0	AADAT	AADAT
Q8N5Z0-2	AADAT	AADAT
Q7RTV5	AAED1	AAED1
Q6PD74	AAGAB	AAGAB
Q2M2I8	AAK1	AAK1
Q2M2I8-2	AAK1	AAK1
Q9Y478	PRKAB1	PRKAB1
O43741	PRKAB2	PRKAB2
P54619	PRKAG1	PRKAG1
P54619-2	PRKAG1	PRKAG1
P54619-3	PRKAG1	PRKAG1
Q9UGI9	PRKAG3	PRKAG3
Q9UGI9-2	PRKAG3	PRKAG3
Q9UGJ0	PRKAG2	PRKAG2
Q9UGJ0-2	PRKAG2	PRKAG2
Q9UGJ0-3	PRKAG2	PRKAG2
Q9H7C9	AAMDC	AAMDC
Q9H7C9-2	AAMDC	AAMDC
Q9H7C9-3	AAMDC	AAMDC
Q13685	AAMP	AAMP
Q13131	PRKAA1	PRKAA1
Q13131-2	PRKAA1	PRKAA1
P54646	PRKAA2	PRKAA2
Q9Y312	AAR2	AAR2
Q4LEZ3	AARD	AARD
P86434	ADORA2A-AS1	ADORA2A-AS1
Q9BTE6	AARSD1	AARSD1
Q9BTE6-2	AARSD1	AARSD1
Q9BTE6-3	AARSD1	AARSD1
Q9UDR5	AASS	AASS
Q8NHS2	GOT1L1	GOT1L1
P17174	GOT1	GOT1
Q9NY61	AATF	AATF
P00505	GOT2	GOT2
Q7Z5M8	ABHD12B	ABHD12B
Q7Z5M8-2	ABHD12B	ABHD12B
Q7Z5M8-4	ABHD12B	ABHD12B
Q7Z5M8-5	ABHD12B	ABHD12B
Q96GS6	ABHD17A	ABHD17A
Q96GS6-2	ABHD17A	ABHD17A
Q96GS6-3	ABHD17A	ABHD17A
Q96GS6-4	ABHD17A	ABHD17A
Q5VST6	ABHD17B	ABHD17B
Q5VST6-2	ABHD17B	ABHD17B
Q6PCB6	ABHD17C	ABHD17C
Q6PCB6-2	ABHD17C	ABHD17C
Q7Z5R6	APBB1IP	APBB1IP
Q9UH17	APOBEC3B	APOBEC3B
Q9UH17-2	APOBEC3B	APOBEC3B
Q9UH17-3	APOBEC3B	APOBEC3B
P31941	APOBEC3A	APOBEC3A
P31941-2	APOBEC3A	APOBEC3A
Q9NRW3	APOBEC3C	APOBEC3C
Q96AK3	APOBEC3D	APOBEC3D
Q8IUX4	APOBEC3F	APOBEC3F
Q8IUX4-2	APOBEC3F	APOBEC3F
Q8IUX4-3	APOBEC3F	APOBEC3F
Q9HC16	APOBEC3G	APOBEC3G
Q9HC16-3	APOBEC3G	APOBEC3G
Q6NTF7	APOBEC3H	APOBEC3H
Q6NTF7-2	APOBEC3H	APOBEC3H
Q6NTF7-3	APOBEC3H	APOBEC3H
Q6NTF7-4	APOBEC3H	APOBEC3H
O95477	ABCA1	ABCA1
Q9BZC7	ABCA2	ABCA2
Q9BZC7-2	ABCA2	ABCA2
Q9BZC7-3	ABCA2	ABCA2
Q99758	ABCA3	ABCA3
Q8WWZ7	ABCA5	ABCA5
Q8WWZ7-2	ABCA5	ABCA5
Q8WWZ7-3	ABCA5	ABCA5
P78363	ABCA4	ABCA4
Q8N139	ABCA6	ABCA6
Q8N139-2	ABCA6	ABCA6
Q8N139-3	ABCA6	ABCA6
Q8IZY2	ABCA7	ABCA7
Q8IZY2-2	ABCA7	ABCA7
O94911	ABCA8	ABCA8
O94911-2	ABCA8	ABCA8
O94911-3	ABCA8	ABCA8
Q8WWZ4	ABCA10	ABCA10
Q8WWZ4-2	ABCA10	ABCA10
Q8WWZ4-3	ABCA10	ABCA10
Q8WWZ4-4	ABCA10	ABCA10
Q8WWZ4-5	ABCA10	ABCA10
Q8IUA7	ABCA9	ABCA9
Q8IUA7-2	ABCA9	ABCA9
Q8IUA7-3	ABCA9	ABCA9
Q8IUA7-4	ABCA9	ABCA9
Q8IUA7-5	ABCA9	ABCA9
Q4W5N1	ABCA11P	ABCA11P
Q86UQ4	ABCA13	ABCA13
Q86UQ4-2	ABCA13	ABCA13
Q86UQ4-3	ABCA13	ABCA13
Q86UK0	ABCA12	ABCA12
Q86UK0-2	ABCA12	ABCA12
Q2M3G0	ABCB5	ABCB5
Q2M3G0-2	ABCB5	ABCB5
Q2M3G0-3	ABCB5	ABCB5
Q2M3G0-4	ABCB5	ABCB5
Q9NP58	ABCB6	ABCB6
Q9NP58-4	ABCB6	ABCB6
O75027	ABCB7	ABCB7
O75027-2	ABCB7	ABCB7
Q9NUT2	ABCB8	ABCB8
Q9NUT2-2	ABCB8	ABCB8
Q9NP78	ABCB9	ABCB9
Q9NP78-2	ABCB9	ABCB9
Q9NP78-3	ABCB9	ABCB9
Q9NP78-5	ABCB9	ABCB9
Q9NP78-6	ABCB9	ABCB9
Q9NP78-7	ABCB9	ABCB9
Q9NRK6	ABCB10	ABCB10
O95342	ABCB11	ABCB11
O60706	ABCC9	ABCC9
O60706-2	ABCC9	ABCC9
Q09428	ABCC8	ABCC8
Q09428-2	ABCC8	ABCC8
Q09428-3	ABCC8	ABCC8
Q96J66	ABCC11	ABCC11
Q96J66-2	ABCC11	ABCC11
Q9NSE7	ABCC13	ABCC13
Q9NSE7-2	ABCC13	ABCC13
Q9NSE7-3	ABCC13	ABCC13
Q9NSE7-4	ABCC13	ABCC13
Q9NSE7-5	ABCC13	ABCC13
P33897	ABCD1	ABCD1
Q9UBJ2	ABCD2	ABCD2
P28288	ABCD3	ABCD3
P28288-2	ABCD3	ABCD3
P28288-3	ABCD3	ABCD3
O14678	ABCD4	ABCD4
P61221	ABCE1	ABCE1
Q8NE71	ABCF1	ABCF1
Q8NE71-2	ABCF1	ABCF1
Q9UG63	ABCF2	ABCF2
Q9NUQ8	ABCF3	ABCF3
Q9NUQ8-2	ABCF3	ABCF3
P45844	ABCG1	ABCG1
P45844-2	ABCG1	ABCG1
P45844-3	ABCG1	ABCG1
P45844-4	ABCG1	ABCG1
P45844-5	ABCG1	ABCG1
P45844-6	ABCG1	ABCG1
P45844-7	ABCG1	ABCG1
P45844-8	ABCG1	ABCG1
Q9UNQ0	ABCG2	ABCG2
Q9UNQ0-2	ABCG2	ABCG2
Q9H172	ABCG4	ABCG4
Q9H222	ABCG5	ABCG5
Q9H221	ABCG8	ABCG8
Q9H221-2	ABCG8	ABCG8
Q8N2K0	ABHD12	ABHD12
Q8N2K0-2	ABHD12	ABHD12
Q8N2K0-3	ABHD12	ABHD12
P41238	APOBEC1	APOBEC1
Q9Y235	APOBEC2	APOBEC2
Q8WW27	APOBEC4	APOBEC4
Q6UXT9	ABHD15	ABHD15
Q96SE0	ABHD1	ABHD1
P08910	ABHD2	ABHD2
Q8WU67	ABHD3	ABHD3
Q8TB40	ABHD4	ABHD4
Q8WTS1	ABHD5	ABHD5
Q9BV23	ABHD6	ABHD6
Q96I13	ABHD8	ABHD8
Q9NUJ1	ABHD10	ABHD10
Q8NFV4	ABHD11	ABHD11
Q8NFV4-2	ABHD11	ABHD11
Q8NFV4-3	ABHD11	ABHD11
Q8NFV4-4	ABHD11	ABHD11
Q8NFV4-5	ABHD11	ABHD11
Q8NFV4-6	ABHD11	ABHD11
Q7L211	ABHD13	ABHD13
Q9BUJ0	ABHD14A	ABHD14A
Q96IU4	ABHD14B	ABHD14B
Q96IU4-2	ABHD14B	ABHD14B
O95870	ABHD16A	ABHD16A
O95870-2	ABHD16A	ABHD16A
Q9H3Z7	ABHD16B	ABHD16B
Q8IZP0	ABI1	ABI1
Q8IZP0-2	ABI1	ABI1
Q8IZP0-3	ABI1	ABI1
Q8IZP0-4	ABI1	ABI1
Q8IZP0-5	ABI1	ABI1
Q8IZP0-6	ABI1	ABI1
Q8IZP0-7	ABI1	ABI1
Q8IZP0-8	ABI1	ABI1
Q8IZP0-9	ABI1	ABI1
Q8IZP0-10	ABI1	ABI1
Q8IZP0-11	ABI1	ABI1
Q8IZP0-12	ABI1	ABI1
Q9NYB9	ABI2	ABI2
Q9NYB9-2	ABI2	ABI2
Q9NYB9-3	ABI2	ABI2
Q9NYB9-4	ABI2	ABI2
Q9P2A4	ABI3	ABI3
Q9P2A4-2	ABI3	ABI3
P42684	ABL2	ABL2
P42684-2	ABL2	ABL2
P42684-3	ABL2	ABL2
P42684-4	ABL2	ABL2
P42684-5	ABL2	ABL2
P42684-6	ABL2	ABL2
P42684-7	ABL2	ABL2
P42684-10	ABL2	ABL2
P42684-8	ABL2	ABL2
P00519	ABL1	ABL1
P00519-2	ABL1	ABL1
O14639	ABLIM1	ABLIM1
O14639-2	ABLIM1	ABLIM1
O14639-3	ABLIM1	ABLIM1
O14639-4	ABLIM1	ABLIM1
O14639-5	ABLIM1	ABLIM1
Q6H8Q1	ABLIM2	ABLIM2
Q6H8Q1-2	ABLIM2	ABLIM2
Q6H8Q1-3	ABLIM2	ABLIM2
Q6H8Q1-4	ABLIM2	ABLIM2
Q6H8Q1-5	ABLIM2	ABLIM2
Q6H8Q1-6	ABLIM2	ABLIM2
Q6H8Q1-7	ABLIM2	ABLIM2
Q6H8Q1-8	ABLIM2	ABLIM2
Q6H8Q1-9	ABLIM2	ABLIM2
O94929	ABLIM3	ABLIM3
O94929-2	ABLIM3	ABLIM3
O94929-3	ABLIM3	ABLIM3
O94929-4	ABLIM3	ABLIM3
Q9P1F3	ABRACL	ABRACL
Q8N0Z2	ABRA	ABRA
Q12979	ABR	ABR
Q12979-2	ABR	ABR
Q12979-3	ABR	ABR
Q12979-4	ABR	ABR
Q9ULW3	ABT1	ABT1
Q969K4	ABTB1	ABTB1
Q969K4-2	ABTB1	ABTB1
Q969K4-3	ABTB1	ABTB1
Q969K4-4	ABTB1	ABTB1
Q8N961	ABTB2	ABTB2
Q8N961-2	ABTB2	ABTB2
Q13085	ACACA	ACACA
Q13085-2	ACACA	ACACA
Q13085-3	ACACA	ACACA
Q13085-4	ACACA	ACACA
O00763	ACACB	ACACB
O00763-2	ACACB	ACACB
Q9H845	ACAD9	ACAD9
Q9UKU7	ACAD8	ACAD8
P28330	ACADL	ACADL
P11310	ACADM	ACADM
P11310-2	ACADM	ACADM
P16219	ACADS	ACADS
Q15027	ACAP1	ACAP1
P49748	ACADVL	ACADVL
P49748-2	ACADVL	ACADVL
P49748-3	ACADVL	ACADVL
Q15057	ACAP2	ACAP2
Q96P50	ACAP3	ACAP3
Q96P50-1	ACAP3	ACAP3
Q96P50-4	ACAP3	ACAP3
O00400	SLC33A1	SLC33A1
Q8NC06	ACBD4	ACBD4
Q8NC06-2	ACBD4	ACBD4
Q8NC06-3	ACBD4	ACBD4
Q5T8D3	ACBD5	ACBD5
Q5T8D3-2	ACBD5	ACBD5
Q5T8D3-3	ACBD5	ACBD5
Q5T8D3-4	ACBD5	ACBD5
Q9BR61	ACBD6	ACBD6
Q8N6N7	ACBD7	ACBD7
Q96GR2	ACSBG1	ACSBG1
Q5FVE4	ACSBG2	ACSBG2
Q5FVE4-2	ACSBG2	ACSBG2
Q5FVE4-3	ACSBG2	ACSBG2
Q5FVE4-4	ACSBG2	ACSBG2
P07108	DBI	DBI
P07108-2	DBI	DBI
P07108-3	DBI	DBI
P07108-4	DBI	DBI
P07108-5	DBI	DBI
P07108-6	DBI	DBI
Q6JQN1	ACAD10	ACAD10
Q6JQN1-2	ACAD10	ACAD10
Q6JQN1-3	ACAD10	ACAD10
Q6JQN1-4	ACAD10	ACAD10
Q6JQN1-5	ACAD10	ACAD10
Q709F0	ACAD11	ACAD11
Q709F0-2	ACAD11	ACAD11
Q709F0-3	ACAD11	ACAD11
P45954	ACADSB	ACADSB
Q96AP0	ACD	ACD
Q96AP0-2	ACD	ACD
Q9BYF1	ACE2	ACE2
Q9BYF1-2	ACE2	ACE2
Q8TDN7	ACER1	ACER1
Q5QJU3	ACER2	ACER2
Q5QJU3-2	ACER2	ACER2
Q5QJU3-3	ACER2	ACER2
Q9NUN7	ACER3	ACER3
Q9NUN7-2	ACER3	ACER3
P22303	ACHE	ACHE
P22303-2	ACHE	ACHE
P22303-4	ACHE	ACHE
P22303-3	ACHE	ACHE
P12821	ACE	ACE
P12821-2	ACE	ACE
P12821-3	ACE	ACE
P12821-4	ACE	ACE
Q9GZZ6	CHRNA10	CHRNA10
Q15822	CHRNA2	CHRNA2
P32297	CHRNA3	CHRNA3
P32297-1	CHRNA3	CHRNA3
P32297-3	CHRNA3	CHRNA3
P43681	CHRNA4	CHRNA4
P30532	CHRNA5	CHRNA5
Q15825	CHRNA6	CHRNA6
Q15825-2	CHRNA6	CHRNA6
P36544	CHRNA7	CHRNA7
P36544-2	CHRNA7	CHRNA7
P36544-3	CHRNA7	CHRNA7
Q9UGM1	CHRNA9	CHRNA9
P02708	CHRNA1	CHRNA1
P02708-2	CHRNA1	CHRNA1
P17787	CHRNB2	CHRNB2
Q05901	CHRNB3	CHRNB3
P30926	CHRNB4	CHRNB4
P30926-2	CHRNB4	CHRNB4
P11230	CHRNB1	CHRNB1
Q07001	CHRND	CHRND
Q07001-2	CHRND	CHRND
Q04844	CHRNE	CHRNE
P07510	CHRNG	CHRNG
Q07912	TNK2	TNK2
Q07912-2	TNK2	TNK2
Q07912-3	TNK2	TNK2
Q9UKV3	ACIN1	ACIN1
Q9UKV3-2	ACIN1	ACIN1
Q9UKV3-3	ACIN1	ACIN1
Q9UKV3-5	ACIN1	ACIN1
Q16570	DARC	ACKR1
Q16570-2	DARC	ACKR1
O00590	ACKR2	ACKR2
P25106	ACKR3	ACKR3
Q9NPB9	ACKR4	ACKR4
Q5JWF8	ACTL10	ACTL10
O96019	ACTL6A	ACTL6A
O96019-2	ACTL6A	ACTL6A
O94805	ACTL6B	ACTL6B
Q9Y615	ACTL7A	ACTL7A
Q9Y614	ACTL7B	ACTL7B
P11229	CHRM1	CHRM1
P53396	ACLY	ACLY
P53396-2	ACLY	ACLY
P08172	CHRM2	CHRM2
P20309	CHRM3	CHRM3
P08173	CHRM4	CHRM4
P08912	CHRM5	CHRM5
Q8TDX5	ACMSD	ACMSD
Q8TDX5-2	ACMSD	ACMSD
Q9NRP4	ACN9	SDHAF3
Q8WXI4	ACOT11	ACOT11
Q8WXI4-2	ACOT11	ACOT11
Q8WYK0	ACOT12	ACOT12
Q9NPJ3	ACOT13	ACOT13
Q9NPJ3-2	ACOT13	ACOT13
Q8N1Q8	THEM5	THEM5
P21399	ACO1	ACO1
O00767	SCD	SCD
Q99798	ACO2	ACO2
Q86TX2	ACOT1	ACOT1
P49753	ACOT2	ACOT2
P49753-2	ACOT2	ACOT2
Q8N9L9	ACOT4	ACOT4
Q3I5F7	ACOT6	ACOT6
O14734	ACOT8	ACOT8
Q9Y305	ACOT9	ACOT9
Q9Y305-2	ACOT9	ACOT9
Q9Y305-3	ACOT9	ACOT9
Q9Y305-4	ACOT9	ACOT9
Q15067	ACOX1	ACOX1
Q15067-2	ACOX1	ACOX1
Q15067-3	ACOX1	ACOX1
Q99424	ACOX2	ACOX2
O15254	ACOX3	ACOX3
O15254-2	ACOX3	ACOX3
Q9NUZ1	ACOXL	ACOXL
Q9NUZ1-2	ACOXL	ACOXL
Q9NUZ1-3	ACOXL	ACOXL
Q9NUZ1-4	ACOXL	ACOXL
P13798	APEH	APEH
Q8TE99	ACPL2	PXYLP1
Q8TE99-2	ACPL2	PXYLP1
O14561	NDUFAB1	NDUFAB1
Q8NEB7	ACRBP	ACRBP
Q96QF7	ACRC	ACRC
P10323	ACR	ACR
Q08AH3	ACSM2A	ACSM2A
Q68CK6	ACSM2B	ACSM2B
Q9NUB1	ACSS1	ACSS1
Q9NUB1-2	ACSS1	ACSS1
Q9NUB1-3	ACSS1	ACSS1
Q9NUB1-4	ACSS1	ACSS1
Q9NR19	ACSS2	ACSS2
Q9NR19-2	ACSS2	ACSS2
Q96CM8	ACSF2	ACSF2
Q4G176	ACSF3	ACSF3
Q4L235	AASDH	AASDH
Q4L235-2	AASDH	AASDH
Q4L235-3	AASDH	AASDH
Q4L235-4	AASDH	AASDH
P33121	ACSL1	ACSL1
P33121-2	ACSL1	ACSL1
O95573	ACSL3	ACSL3
O60488	ACSL4	ACSL4
O60488-2	ACSL4	ACSL4
Q9ULC5	ACSL5	ACSL5
Q9ULC5-3	ACSL5	ACSL5
Q9ULC5-4	ACSL5	ACSL5
Q9UKU0	ACSL6	ACSL6
Q9UKU0-1	ACSL6	ACSL6
Q9UKU0-2	ACSL6	ACSL6
Q9UKU0-3	ACSL6	ACSL6
Q9UKU0-5	ACSL6	ACSL6
Q9UKU0-6	ACSL6	ACSL6
Q9UKU0-7	ACSL6	ACSL6
Q9UKU0-8	ACSL6	ACSL6
Q9UKU0-9	ACSL6	ACSL6
Q08AH1	ACSM1	ACSM1
Q08AH1-2	ACSM1	ACSM1
Q53FZ2	ACSM3	ACSM3
Q53FZ2-2	ACSM3	ACSM3
P0C7M7	ACSM4	ACSM4
Q6NUN0	ACSM5	ACSM5
Q6NUN0-2	ACSM5	ACSM5
Q6P461	ACSM6	ACSM6
Q6P461-2	ACSM6	ACSM6
Q6P461-3	ACSM6	ACSM6
Q9H6R3	ACSS3	ACSS3
Q9H6R3-2	ACSS3	ACSS3
P62736	ACTA2	ACTA2
Q562R1	ACTBL2	ACTBL2
Q9BYX7	POTEKP	POTEKP
P60709	ACTB	ACTB
P68032	ACTC1	ACTC1
P63261	ACTG1	ACTG1
Q01718	MC2R	MC2R
P63267	ACTG2	ACTG2
P63267-2	ACTG2	ACTG2
Q9H568	ACTL8	ACTL8
Q8TC94	ACTL9	ACTL9
P12814	ACTN1	ACTN1
P12814-2	ACTN1	ACTN1
P12814-3	ACTN1	ACTN1
P12814-4	ACTN1	ACTN1
Q08043	ACTN3	ACTN3
P35609	ACTN2	ACTN2
O43707	ACTN4	ACTN4
O43707-2	ACTN4	ACTN4
O43707-3	ACTN4	ACTN4
P68133	ACTA1	ACTA1
Q8TDG2	ACTRT1	ACTRT1
Q8TDY3	ACTRT2	ACTRT2
Q9BYD9	ACTRT3	ACTRT3
P42025	ACTR1B	ACTR1B
P61163	ACTR1A	ACTR1A
P36896	ACVR1B	ACVR1B
P36896-2	ACVR1B	ACVR1B
P36896-3	ACVR1B	ACVR1B
P36896-4	ACVR1B	ACVR1B
P36896-5	ACVR1B	ACVR1B
Q8NER5	ACVR1C	ACVR1C
Q8NER5-2	ACVR1C	ACVR1C
Q8NER5-3	ACVR1C	ACVR1C
Q8NER5-4	ACVR1C	ACVR1C
P37023	ACVRL1	ACVRL1
Q04771	ACVR1	ACVR1
Q03154	ACY1	ACY1
Q03154-2	ACY1	ACY1
Q03154-3	ACY1	ACY1
Q03154-4	ACY1	ACY1
P45381	ASPA	ASPA
Q96HD9	ACY3	ACY3
P07311	ACYP1	ACYP1
P07311-2	ACYP1	ACYP1
P14621	ACYP2	ACYP2
O14672	ADAM10	ADAM10
O75078	ADAM11	ADAM11
O75078-2	ADAM11	ADAM11
O43184	ADAM12	ADAM12
O43184-2	ADAM12	ADAM12
O43184-3	ADAM12	ADAM12
O43184-4	ADAM12	ADAM12
Q13444	ADAM15	ADAM15
Q13444-2	ADAM15	ADAM15
Q13444-3	ADAM15	ADAM15
Q13444-4	ADAM15	ADAM15
Q13444-5	ADAM15	ADAM15
Q13444-6	ADAM15	ADAM15
Q13444-7	ADAM15	ADAM15
Q13444-8	ADAM15	ADAM15
Q13444-9	ADAM15	ADAM15
Q13444-10	ADAM15	ADAM15
Q13444-11	ADAM15	ADAM15
Q13444-12	ADAM15	ADAM15
Q9Y3Q7	ADAM18	ADAM18
Q9Y3Q7-2	ADAM18	ADAM18
Q9Y3Q7-3	ADAM18	ADAM18
P78536	ADAM17	ADAM17
P78536-2	ADAM17	ADAM17
Q9H013	ADAM19	ADAM19
Q9H013-2	ADAM19	ADAM19
P35348	ADRA1A	ADRA1A
P35348-2	ADRA1A	ADRA1A
P35348-3	ADRA1A	ADRA1A
P35348-4	ADRA1A	ADRA1A
P35348-5	ADRA1A	ADRA1A
P35348-6	ADRA1A	ADRA1A
P35348-7	ADRA1A	ADRA1A
P35348-8	ADRA1A	ADRA1A
P35348-9	ADRA1A	ADRA1A
P35368	ADRA1B	ADRA1B
P25100	ADRA1D	ADRA1D
O43506	ADAM20	ADAM20
Q9UKJ8	ADAM21	ADAM21
Q9P0K1	ADAM22	ADAM22
Q9P0K1-2	ADAM22	ADAM22
Q9P0K1-3	ADAM22	ADAM22
Q9P0K1-4	ADAM22	ADAM22
Q9P0K1-5	ADAM22	ADAM22
O75077	ADAM23	ADAM23
O75077-2	ADAM23	ADAM23
O75077-3	ADAM23	ADAM23
Q9UKQ2	ADAM28	ADAM28
Q9UKQ2-2	ADAM28	ADAM28
Q9UKF5	ADAM29	ADAM29
Q9UKF5-2	ADAM29	ADAM29
Q9UKF5-3	ADAM29	ADAM29
P08913	ADRA2A	ADRA2A
P18089	ADRA2B	ADRA2B
P18825	ADRA2C	ADRA2C
Q9UKF2	ADAM30	ADAM30
Q9UKF2-2	ADAM30	ADAM30
Q8TC27	ADAM32	ADAM32
Q9BZ11	ADAM33	ADAM33
Q9BZ11-2	ADAM33	ADAM33
Q9BZ11-3	ADAM33	ADAM33
Q96M93	ADAD1	ADAD1
Q96M93-2	ADAD1	ADAD1
Q96M93-3	ADAD1	ADAD1
Q8NCV1	ADAD2	ADAD2
Q8NCV1-2	ADAD2	ADAD2
Q6DHV7	ADAL	ADAL
Q6DHV7-2	ADAL	ADAL
Q6DHV7-3	ADAL	ADAL
Q99965	ADAM2	ADAM2
Q99965-2	ADAM2	ADAM2
Q6NVV9	ADAM5	ADAM5
Q6NVV9-2	ADAM5	ADAM5
Q6NVV9-3	ADAM5	ADAM5
Q6NVV9-4	ADAM5	ADAM5
Q6NVV9-5	ADAM5	ADAM5
Q6NVV9-6	ADAM5	ADAM5
Q6NVV9-7	ADAM5	ADAM5
Q9H2U9	ADAM7	ADAM7
Q13443	ADAM9	ADAM9
Q13443-2	ADAM9	ADAM9
O75689	ADAP1	ADAP1
Q9NPF8	ADAP2	ADAP2
Q9NPF8-2	ADAP2	ADAP2
P78325	ADAM8	ADAM8
P78325-2	ADAM8	ADAM8
P78325-3	ADAM8	ADAM8
A8MUL3	ADARB2-AS1	ADARB2-AS1
O00116	AGPS	AGPS
Q9BUB4	ADAT1	ADAT1
Q9BUB4-2	ADAT1	ADAT1
Q7Z6V5	ADAT2	ADAT2
Q7Z6V5-2	ADAT2	ADAT2
Q96EY9	ADAT3	ADAT3
P00813	ADA	ADA
Q86TW2	ADCK1	ADCK1
Q86TW2-2	ADCK1	ADCK1
Q86TW2-3	ADCK1	ADCK1
Q7Z695	ADCK2	ADCK2
Q8NI60	ADCK3	ADCK3
Q8NI60-2	ADCK3	ADCK3
Q8NI60-3	ADCK3	ADCK3
Q8NI60-4	ADCK3	ADCK3
Q96D53	ADCK4	ADCK4
Q96D53-2	ADCK4	ADCK4
Q3MIX3	ADCK5	ADCK5
Q6P093	AADACL2	AADACL2
Q6P093-3	AADACL2	AADACL2
Q5VUY0	AADACL3	AADACL3
Q5VUY0-2	AADACL3	AADACL3
Q5VUY2	AADACL4	AADACL4
Q08462	ADCY2	ADCY2
Q08828	ADCY1	ADCY1
Q8NFM4	ADCY4	ADCY4
O60266	ADCY3	ADCY3
O95622	ADCY5	ADCY5
O95622-2	ADCY5	ADCY5
O43306	ADCY6	ADCY6
O43306-2	ADCY6	ADCY6
P51828	ADCY7	ADCY7
P40145	ADCY8	ADCY8
O60503	ADCY9	ADCY9
Q96PN6	ADCY10	ADCY10
Q96PN6-2	ADCY10	ADCY10
Q96PN6-3	ADCY10	ADCY10
Q96PN6-4	ADCY10	ADCY10
Q96A70	ADC	AZIN2
Q96A70-2	ADC	AZIN2
Q96A70-3	ADC	AZIN2
Q96A70-4	ADC	AZIN2
Q96A70-5	ADC	AZIN2
P35611	ADD1	ADD1
P35611-2	ADD1	ADD1
P35611-3	ADD1	ADD1
P35612	ADD2	ADD2
P35612-2	ADD2	ADD2
P35612-3	ADD2	ADD2
P35612-4	ADD2	ADD2
P35612-5	ADD2	ADD2
P35612-6	ADD2	ADD2
P35612-7	ADD2	ADD2
P35612-8	ADD2	ADD2
Q9UEY8	ADD3	ADD3
Q9UEY8-2	ADD3	ADD3
O15204	ADAMDEC1	ADAMDEC1
O15204-2	ADAMDEC1	ADAMDEC1
Q8N7X0	ADGB	ADGB
Q8N7X0-2	ADGB	ADGB
P07327	ADH1A	ADH1A
P00325	ADH1B	ADH1B
P00326	ADH1C	ADH1C
P08319	ADH4	ADH4
P08319-2	ADH4	ADH4
P28332	ADH6	ADH6
P28332-2	ADH6	ADH6
P40394	ADH7	ADH7
P40394-2	ADH7	ADH7
P11766	ADH5	ADH5
Q0VDE8	ADIG	ADIG
Q9Y2D8	SSX2IP	SSX2IP
Q9Y2D8-2	SSX2IP	SSX2IP
Q9Y2D8-3	SSX2IP	SSX2IP
Q15848	ADIPOQ	ADIPOQ
Q15847	ADIRF	ADIRF
P55263	ADK	ADK
P55263-2	ADK	ADK
P55263-3	ADK	ADK
P55263-4	ADK	ADK
Q7Z4H4	ADM2	ADM2
C9JUS6	ADM5	ADM5
P35318	ADM	ADM
Q6IQ32	ADNP2	ADNP2
Q9H2P0	ADNP	ADNP
Q06278	AOX1	AOX1
Q9BRR6	ADPGK	ADPGK
Q9BRR6-2	ADPGK	ADPGK
Q9BRR6-3	ADPGK	ADPGK
Q9BRR6-4	ADPGK	ADPGK
Q9BRR6-5	ADPGK	ADPGK
Q9BRR6-6	ADPGK	ADPGK
Q9NRN7	AASDHPPT	AASDHPPT
P54922	ADPRH	ADPRH
Q3LIE5	ADPRM	ADPRM
Q3LIE5-3	ADPRM	ADPRM
Q96A54	ADIPOR1	ADIPOR1
Q86V24	ADIPOR2	ADIPOR2
P08588	ADRB1	ADRB1
P07550	ADRB2	ADRB2
P13945	ADRB3	ADRB3
Q16186	ADRM1	ADRM1
P22570	FDXR	FDXR
P22570-2	FDXR	FDXR
P22570-3	FDXR	FDXR
P22570-4	FDXR	FDXR
P22570-5	FDXR	FDXR
P22570-6	FDXR	FDXR
P22570-7	FDXR	FDXR
Q9Y6U3	SCIN	SCIN
Q9Y6U3-2	SCIN	SCIN
Q9Y6U3-3	SCIN	SCIN
P12235	SLC25A4	SLC25A4
P05141	SLC25A5	SLC25A5
P12236	SLC25A6	SLC25A6
Q96IZ2	ADTRP	ADTRP
Q96IZ2-2	ADTRP	ADTRP
Q96IZ2-3	ADTRP	ADTRP
Q9H0C2	SLC25A31	SLC25A31
Q6P4F2	FDX1L	FDX2
P10109	FDX1	FDX1
Q8IUX7	AEBP1	AEBP1
Q8IUX7-2	AEBP1	AEBP1
Q6ZN18	AEBP2	AEBP2
Q6ZN18-2	AEBP2	AEBP2
Q6ZN18-3	AEBP2	AEBP2
Q96SZ5	ADO	ADO
Q6UXC1	MAMDC4	MAMDC4
Q6UXC1-2	MAMDC4	MAMDC4
Q6UXC1-3	MAMDC4	MAMDC4
Q8WTP8	AEN	AEN
Q8WTP8-2	AEN	AEN
Q08117	AES	AES
Q08117-2	AES	AES
P55198	MLLT6	MLLT6
P55197	MLLT10	MLLT10
P55197-1	MLLT10	MLLT10
P55197-2	MLLT10	MLLT10
P55197-3	MLLT10	MLLT10
Q8TED9	AFAP1L1	AFAP1L1
Q8TED9-2	AFAP1L1	AFAP1L1
Q8TED9-3	AFAP1L1	AFAP1L1
Q8TED9-4	AFAP1L1	AFAP1L1
Q8N4X5	AFAP1L2	AFAP1L2
Q8N4X5-2	AFAP1L2	AFAP1L2
Q8N4X5-3	AFAP1L2	AFAP1L2
Q8N4X5-4	AFAP1L2	AFAP1L2
Q13015	MLLT11	MLLT11
P42568	MLLT3	MLLT3
P55196	MLLT4	MLLT4
P55196-2	MLLT4	MLLT4
P55196-1	MLLT4	MLLT4
P55196-3	MLLT4	MLLT4
P55196-6	MLLT4	MLLT4
P55196-5	MLLT4	MLLT4
P43652	AFM	AFM
Q8N556	AFAP1	AFAP1
Q8N556-2	AFAP1	AFAP1
P51825	AFF1	AFF1
P51825-2	AFF1	AFF1
P51825-3	AFF1	AFF1
P51816	AFF2	AFF2
P51816-2	AFF2	AFF2
P51816-3	AFF2	AFF2
P51816-4	AFF2	AFF2
P51816-5	AFF2	AFF2
P51816-6	AFF2	AFF2
P51816-7	AFF2	AFF2
P51826	AFF3	AFF3
P51826-2	AFF3	AFF3
Q9UHB7	AFF4	AFF4
Q9UHB7-2	AFF4	AFF4
Q9UHB7-3	AFF4	AFF4
Q9Y4W6	AFG3L2	AFG3L2
Q6ULP2	AFTPH	AFTPH
Q6ULP2-2	AFTPH	AFTPH
Q6ULP2-3	AFTPH	AFTPH
Q6ULP2-4	AFTPH	AFTPH
Q6ULP2-5	AFTPH	AFTPH
Q5BKT4	ALG10	ALG10
Q5I7T1	ALG10B	ALG10B
C9J202	ALG1L2	ALG1L2
Q8TF27	AGAP11	AGAP11
Q5T2P9	AGAP10	AGAP10
P06280	GLA	GLA
Q9UPQ3	AGAP1	AGAP1
Q9UPQ3-2	AGAP1	AGAP1
Q9UPQ3-3	AGAP1	AGAP1
Q99490	AGAP2	AGAP2
Q99490-2	AGAP2	AGAP2
Q96P47	AGAP3	AGAP3
Q96P47-2	AGAP3	AGAP3
Q96P47-3	AGAP3	AGAP3
Q96P47-4	AGAP3	AGAP3
Q96P64	AGAP4	AGAP4
A6NIR3	AGAP5	AGAP5
Q5VW22	AGAP6	AGAP6
Q5VW22-2	AGAP6	AGAP6
Q5SRD3	AGAP8	AGAP8
Q5VTM2	AGAP9	AGAP9
Q5VTM2-2	AGAP9	AGAP9
Q5VUJ5	AGAP7	AGAP7P
P52594	AGFG1	AGFG1
P52594-2	AGFG1	AGFG1
P52594-3	AGFG1	AGFG1
P52594-4	AGFG1	AGFG1
O95081	AGFG2	AGFG2
O95081-2	AGFG2	AGFG2
Q8N302	AGGF1	AGGF1
Q8N302-2	AGGF1	AGGF1
Q8N302-3	AGGF1	AGGF1
Q9H0P7	AGPAT4-IT1	AGPAT4-IT1
Q53H12	AGK	AGK
Q53H12-2	AGK	AGK
O95394	PGM3	PGM3
O95394-3	PGM3	PGM3
O95394-4	PGM3	PGM3
Q9UL18	AGO1	AGO1
Q9UKV8	AGO2	AGO2
Q9UKV8-2	AGO2	AGO2
Q9H9G7	AGO3	AGO3
Q9H9G7-2	AGO3	AGO3
Q9HCK5	AGO4	AGO4
O95994	AGR2	AGR2
Q8TD06	AGR3	AGR3
O00468	AGRN	AGRN
O00468-2	AGRN	AGRN
O00468-3	AGRN	AGRN
O00468-4	AGRN	AGRN
O00468-5	AGRN	AGRN
O00468-6	AGRN	AGRN
O00468-7	AGRN	AGRN
O00253	AGRP	AGRP
Q9BXM8
Q9BYV1	AGXT2	AGXT2
P30556	AGTR1	AGTR1
P50052	AGTR2	AGTR2
Q5TGY3	AHDC1	AHDC1
Q8N157	AHI1	AHI1
Q8N157-2	AHI1	AHI1
Q8N157-3	AHI1	AHI1
Q8IVF2	AHNAK2	AHNAK2
Q8IVF2-2	AHNAK2	AHNAK2
Q8IVF2-3	AHNAK2	AHNAK2
Q09666	AHNAK	AHNAK
Q09666-2	AHNAK	AHNAK
A9YTQ3	AHRR	AHRR
A9YTQ3-2	AHRR	AHRR
A9YTQ3-3	AHRR	AHRR
P35869	AHR	AHR
O95433	AHSA1	AHSA1
Q719I0	AHSA2	AHSA2
Q719I0-2	AHSA2	AHSA2
Q719I0-3	AHSA2	AHSA2
Q9NZD4	AHSP	AHSP
Q9GZX7	AICDA	AICDA
Q9GZX7-2	AICDA	AICDA
Q96BJ3	AIDA	AIDA
Q96BJ3-2	AIDA	AIDA
Q96BJ3-3	AIDA	AIDA
Q9BQI0	AIF1L	AIF1L
Q9BQI0-2	AIF1L	AIF1L
Q9BQI0-3	AIF1L	AIF1L
Q9BQI0-4	AIF1L	AIF1L
P55008	AIF1	AIF1
P55008-2	AIF1	AIF1
P55008-3	AIF1	AIF1
Q9BRQ8	AIFM2	AIFM2
Q9BRQ8-2	AIFM2	AIFM2
O95831	AIFM1	AIFM1
O95831-2	AIFM1	AIFM1
O95831-3	AIFM1	AIFM1
O95831-4	AIFM1	AIFM1
O95831-5	AIFM1	AIFM1
O95831-6	AIFM1	AIFM1
Q96NN9	AIFM3	AIFM3
Q96NN9-2	AIFM3	AIFM3
Q96NN9-3	AIFM3	AIFM3
Q9NVV5	AIG1	AIG1
Q9NVV5-2	AIG1	AIG1
Q9NVV5-3	AIG1	AIG1
Q9NVV5-4	AIG1	AIG1
Q9NVV5-5	AIG1	AIG1
Q8N1P7	AIM1L	AIM1L
Q9Y4K1	AIM1	AIM1
O14862	AIM2	AIM2
Q12904	AIMP1	AIMP1
Q12904-2	AIMP1	AIMP1
Q13155	AIMP2	AIMP2
Q16352	INA	INA
Q9NZN9	AIPL1	AIPL1
Q9NZN9-2	AIPL1	AIPL1
Q9NZN9-3	AIPL1	AIPL1
Q9NZN9-4	AIPL1	AIPL1
Q9NZN9-5	AIPL1	AIPL1
O00170	AIP	AIP
O43918	AIRE	AIRE
O43918-2	AIRE	AIRE
O43918-3	AIRE	AIRE
O43918-4	AIRE	AIRE
Q9UKB5	AJAP1	AJAP1
Q96IF1	AJUBA	AJUBA
Q96IF1-2	AJUBA	AJUBA
Q02040	AKAP17A	AKAP17A
Q02040-2	AKAP17A	AKAP17A
Q02040-3	AKAP17A	AKAP17A
P14550	AKR1A1	AKR1A1
C9JRZ8	AKR1B15	AKR1B15
C9JRZ8-2	AKR1B15	AKR1B15
O60218	AKR1B10	AKR1B10
Q04828	AKR1C1	AKR1C1
P52895	AKR1C2	AKR1C2
P52895-2	AKR1C2	AKR1C2
P17516	AKR1C4	AKR1C4
P42330	AKR1C3	AKR1C3
P51857	AKR1D1	AKR1D1
P51857-2	AKR1D1	AKR1D1
P51857-3	AKR1D1	AKR1D1
Q9UKA4	AKAP11	AKAP11
O43572	AKAP10	AKAP10
Q02952	AKAP12	AKAP12
Q02952-2	AKAP12	AKAP12
Q02952-3	AKAP12	AKAP12
Q86UN6	AKAP14	AKAP14
Q86UN6-2	AKAP14	AKAP14
Q86UN6-3	AKAP14	AKAP14
Q9P0M2	AKAP7	AKAP7
O43687	AKAP7	AKAP7
O43687-2	AKAP7	AKAP7
Q92667	AKAP1	AKAP1
Q92667-2	AKAP1	AKAP1
O75969	AKAP3	AKAP3
Q9Y2D5	AKAP2	AKAP2
Q9Y2D5-4	AKAP2	AKAP2
Q9Y2D5-5	AKAP2	AKAP2
Q9Y2D5-6	AKAP2	AKAP2
Q9Y2D5-7	AKAP2	AKAP2
Q5JQC9	AKAP4	AKAP4
Q5JQC9-2	AKAP4	AKAP4
P24588	AKAP5	AKAP5
Q13023	AKAP6	AKAP6
Q99996	AKAP9	AKAP9
Q99996-2	AKAP9	AKAP9
Q99996-3	AKAP9	AKAP9
Q99996-4	AKAP9	AKAP9
Q99996-5	AKAP9	AKAP9
Q99996-6	AKAP9	AKAP9
O43823	AKAP8	AKAP8
Q5T2L2	AKR1CL1	AKR1C8P
Q96JD6	AKR1E2	AKR1E2
Q96JD6-2	AKR1E2	AKR1E2
Q96JD6-3	AKR1E2	AKR1E2
Q96JD6-4	AKR1E2	AKR1E2
Q96JD6-5	AKR1E2	AKR1E2
Q495B1	ANKDD1A	ANKDD1A
Q495B1-2	ANKDD1A	ANKDD1A
Q495B1-6	ANKDD1A	ANKDD1A
Q495B1-1	ANKDD1A	ANKDD1A
A6NHY2	ANKDD1B	ANKDD1B
Q9P2G1	ANKIB1	ANKIB1
Q9NWT8	AURKAIP1	AURKAIP1
Q9H9L7	AKIRIN1	AKIRIN1
Q9H9L7-2	AKIRIN1	AKIRIN1
Q9NQ31	AKIP1	AKIP1
Q9NQ31-2	AKIP1	AKIP1
Q9NQ31-3	AKIP1	AKIP1
Q53H80	AKIRIN2	AKIRIN2
Q7Z591	AKNA	AKNA
Q7Z591-2	AKNA	AKNA
Q7Z591-3	AKNA	AKNA
Q7Z591-4	AKNA	AKNA
Q7Z591-5	AKNA	AKNA
Q7Z591-6	AKNA	AKNA
Q7Z591-7	AKNA	AKNA
Q7Z591-8	AKNA	AKNA
Q5T1N1	AKNAD1	AKNAD1
Q5T1N1-2	AKNAD1	AKNAD1
Q5T1N1-3	AKNAD1	AKNAD1
Q5T1N1-4	AKNAD1	AKNAD1
Q12802	AKAP13	AKAP13
Q12802-2	AKAP13	AKAP13
Q12802-4	AKAP13	AKAP13
Q12802-5	AKAP13	AKAP13
Q9ULX6	AKAP8L	AKAP8L
Q9ULX6-2	AKAP8L	AKAP8L
P31749	AKT1	AKT1
P31751	AKT2	AKT2
Q9Y243	AKT3	AKT3
Q9Y243-2	AKT3	AKT3
Q9H8T0	AKTIP	AKTIP
Q9H8T0-2	AKTIP	AKTIP
Q96B36	AKT1S1	AKT1S1
Q96B36-2	AKT1S1	AKT1S1
Q96B36-3	AKT1S1	AKT1S1
Q8N8R7	ARL14EP	ARL14EP
P00352	ALDH1A1	ALDH1A1
O94788	ALDH1A2	ALDH1A2
O94788-2	ALDH1A2	ALDH1A2
O94788-3	ALDH1A2	ALDH1A2
O94788-4	ALDH1A2	ALDH1A2
P47895	ALDH1A3	ALDH1A3
P30837	ALDH1B1	ALDH1B1
O75891	ALDH1L1	ALDH1L1
O75891-2	ALDH1L1	ALDH1L1
O75891-3	ALDH1L1	ALDH1L1
Q3SY69	ALDH1L2	ALDH1L2
Q3SY69-2	ALDH1L2	ALDH1L2
Q3SY69-3	ALDH1L2	ALDH1L2
Q60I27	ALS2CL	ALS2CL
Q60I27-2	ALS2CL	ALS2CL
Q60I27-3	ALS2CL	ALS2CL
Q60I27-4	ALS2CL	ALS2CL
Q60I27-5	ALS2CL	ALS2CL
Q60I27-6	ALS2CL	ALS2CL
Q53TS8	ALS2CR11	ALS2CR11
Q53TS8-2	ALS2CR11	ALS2CR11
Q53TS8-3	ALS2CR11	ALS2CR11
Q53TS8-4	ALS2CR11	ALS2CR11
Q96Q35	ALS2CR12	ALS2CR12
Q96Q35-2	ALS2CR12	ALS2CR12
P30838	ALDH3A1	ALDH3A1
P51648	ALDH3A2	ALDH3A2
P51648-2	ALDH3A2	ALDH3A2
P48448	ALDH3B2	ALDH3B2
P43353	ALDH3B1	ALDH3B1
P43353-2	ALDH3B1	ALDH3B1
P30038	ALDH4A1	ALDH4A1
P30038-2	ALDH4A1	ALDH4A1
P30038-3	ALDH4A1	ALDH4A1
P20292	ALOX5AP	ALOX5AP
Q9H2A2	ALDH8A1	ALDH8A1
Q9H2A2-2	ALDH8A1	ALDH8A1
Q9H2A2-3	ALDH8A1	ALDH8A1
Q9H2A2-4	ALDH8A1	ALDH8A1
P49419	ALDH7A1	ALDH7A1
P49419-2	ALDH7A1	ALDH7A1
P49419-3	ALDH7A1	ALDH7A1
P49419-4	ALDH7A1	ALDH7A1
P49189	ALDH9A1	ALDH9A1
P24298	GPT	GPT
Q8TD30	GPT2	GPT2
Q8TD30-2	GPT2	GPT2
P02768	ALB	ALB
P02768-2	ALB	ALB
P05091	ALDH2	ALDH2
P05091-2	ALDH2	ALDH2
P04075	ALDOA	ALDOA
P04075-2	ALDOA	ALDOA
P05062	ALDOB	ALDOB
P09972	ALDOC	ALDOC
P15121	AKR1B1	AKR1B1
P84996	GNAS	GNAS
Q2TAA5	ALG11	ALG11
Q9BV10	ALG12	ALG12
Q9NP73	ALG13	ALG13
Q9NP73-2	ALG13	ALG13
Q9NP73-3	ALG13	ALG13
Q9NP73-4	ALG13	ALG13
Q96F25	ALG14	ALG14
Q6GMV1	ALG1L	ALG1L
Q9BT22	ALG1	ALG1
Q9H553	ALG2	ALG2
Q9H553-2	ALG2	ALG2
Q92685	ALG3	ALG3
Q92685-2	ALG3	ALG3
Q9Y673	ALG5	ALG5
Q9Y673-2	ALG5	ALG5
Q9Y672	ALG6	ALG6
Q9BVK2	ALG8	ALG8
Q9BVK2-2	ALG8	ALG8
Q9H6U8	ALG9	ALG9
Q9H6U8-2	ALG9	ALG9
Q9H6U8-3	ALG9	ALG9
Q9H6U8-4	ALG9	ALG9
Q13686	ALKBH1	ALKBH1
Q6NS38	ALKBH2	ALKBH2
Q6NS38-2	ALKBH2	ALKBH2
Q96Q83	ALKBH3	ALKBH3
Q96Q83-2	ALKBH3	ALKBH3
Q9NXW9	ALKBH4	ALKBH4
Q9NXW9-2	ALKBH4	ALKBH4
Q6P6C2	ALKBH5	ALKBH5
Q6P6C2-1	ALKBH5	ALKBH5
Q6P6C2-3	ALKBH5	ALKBH5
Q3KRA9	ALKBH6	ALKBH6
Q3KRA9-2	ALKBH6	ALKBH6
Q3KRA9-3	ALKBH6	ALKBH6
Q9BT30	ALKBH7	ALKBH7
Q96BT7	ALKBH8	ALKBH8
Q96BT7-2	ALKBH8	ALKBH8
Q96BT7-3	ALKBH8	ALKBH8
Q96BT7-4	ALKBH8	ALKBH8
Q6ZNB7	AGMO	AGMO
Q9UM73	ALK	ALK
Q8N6M5	ALLC	ALLC
Q8N6M5-2	ALLC	ALLC
Q96L16	ALMS1P	ALMS1P1
Q8TCU4	ALMS1	ALMS1
Q8TCU4-2	ALMS1	ALMS1
Q8TCU4-3	ALMS1	ALMS1
Q96QP1	ALPK1	ALPK1
Q96QP1-2	ALPK1	ALPK1
Q86TB3	ALPK2	ALPK2
Q96L96	ALPK3	ALPK3
P55789	GFER	GFER
P55789-2	GFER	GFER
Q96Q42	ALS2	ALS2
Q96Q42-2	ALS2	ALS2
Q96Q42-3	ALS2	ALS2
P35858	IGFALS	IGFALS
P35858-2	IGFALS	IGFALS
Q15699	ALX1	ALX1
Q9H161	ALX4	ALX4
O95076	ALX3	ALX3
Q9UHK6	AMACR	AMACR
Q9UHK6-2	AMACR	AMACR
Q9UHK6-4	AMACR	AMACR
Q9UHK6-5	AMACR	AMACR
Q9NP70	AMBN	AMBN
Q9NP70-2	AMBN	AMBN
P02760	AMBP	AMBP
P19021	PAM	PAM
P19021-2	PAM	PAM
P19021-3	PAM	PAM
P19021-4	PAM	PAM
P19021-5	PAM	PAM
P19021-6	PAM	PAM
Q99217	AMELX	AMELX
Q99217-2	AMELX	AMELX
Q99217-3	AMELX	AMELX
Q99218	AMELY	AMELY
Q99218-1	AMELY	AMELY
Q8N7J2	AMER2	AMER2
Q8N7J2-2	AMER2	AMER2
Q5JTC6	AMER1	AMER1
Q5JTC6-2	AMER1	AMER1
Q8N944	AMER3	AMER3
Q6DCA0	AMMECR1L	AMMECR1L
Q86WK6	AMIGO1	AMIGO1
Q9UKV5	AMFR	AMFR
Q86SJ2	AMIGO2	AMIGO2
Q86WK7	AMIGO3	AMIGO3
Q16671	AMHR2	AMHR2
Q16671-2	AMHR2	AMHR2
Q16671-3	AMHR2	AMHR2
Q9Y4X0	AMMECR1	AMMECR1
Q9Y4X0-2	AMMECR1	AMMECR1
Q9Y4X0-3	AMMECR1	AMMECR1
Q9Y4X0-4	AMMECR1	AMMECR1
Q8IY45	AMN1	AMN1
Q9BXJ7	AMN	AMN
Q8IY63	AMOTL1	AMOTL1
Q8IY63-2	AMOTL1	AMOTL1
Q9Y2J4	AMOTL2	AMOTL2
Q9Y2J4-2	AMOTL2	AMOTL2
Q9Y2J4-3	AMOTL2	AMOTL2
Q9Y2J4-4	AMOTL2	AMOTL2
Q4VCS5	AMOT	AMOT
Q4VCS5-2	AMOT	AMOT
Q9H4A4	RNPEP	RNPEP
P23109	AMPD1	AMPD1
P23109-2	AMPD1	AMPD1
Q01433	AMPD2	AMPD2
Q01433-2	AMPD2	AMPD2
Q01433-3	AMPD2	AMPD2
Q01433-4	AMPD2	AMPD2
Q01433-5	AMPD2	AMPD2
Q01432	AMPD3	AMPD3
Q01432-2	AMPD3	AMPD3
Q01432-3	AMPD3	AMPD3
Q01432-4	AMPD3	AMPD3
Q01432-5	AMPD3	AMPD3
Q01432-6	AMPD3	AMPD3
Q07075	ENPEP	ENPEP
P49418	AMPH	AMPH
P49418-2	AMPH	AMPH
P28838	LAP3	LAP3
P28838-2	LAP3	LAP3
P15144	ANPEP	ANPEP
Q8N6M6	AOPEP	C9orf3
Q8N6M6-2	AOPEP	C9orf3
Q8N6M6-3	AOPEP	C9orf3
Q8N6M6-4	AOPEP	C9orf3
Q6Q4G3	AQPEP	LVRN
Q6Q4G3-2	AQPEP	LVRN
Q6Q4G3-3	AQPEP	LVRN
Q6Q4G3-4	AQPEP	LVRN
P30533	LRPAP1	LRPAP1
Q9C0C7	AMBRA1	AMBRA1
Q9C0C7-2	AMBRA1	AMBRA1
Q9C0C7-3	AMBRA1	AMBRA1
Q9C0C7-4	AMBRA1	AMBRA1
Q9C0C7-5	AMBRA1	AMBRA1
Q9C0C7-6	AMBRA1	AMBRA1
Q6UX39	AMTN	AMTN
Q6UX39-2	AMTN	AMTN
P04745	AMY1A	AMY1A
P19961	AMY2B	AMY2B
P04746	AMY2A	AMY2A
Q400G9	AMZ1	AMZ1
Q86W34	AMZ2	AMZ2
Q86W34-5	AMZ2	AMZ2
Q8IZ07	ANKRD13A	ANKRD13A
Q8N6S4	ANKRD13C	ANKRD13C
Q8N6S4-2	ANKRD13C	ANKRD13C
Q8N6S4-3	ANKRD13C	ANKRD13C
Q6ZTN6	ANKRD13D	ANKRD13D
Q6ZTN6-2	ANKRD13D	ANKRD13D
Q6ZTN6-3	ANKRD13D	ANKRD13D
Q86YJ7	ANKRD13B	ANKRD13B
Q86YJ7-2	ANKRD13B	ANKRD13B
Q8IVF6	ANKRD18A	ANKRD18A
A2A2Z9	ANKRD18B	ANKRD18B
Q5CZ79	ANKRD20A8P	ANKRD20A8P
Q5CZ79-2	ANKRD20A8P	ANKRD20A8P
Q9BXX3	ANKRD30A	ANKRD30A
Q9BXX2	ANKRD30B	ANKRD30B
Q9BXX2-2	ANKRD30B	ANKRD30B
P39687	ANP32A	ANP32A
Q92688	ANP32B	ANP32B
Q92688-2	ANP32B	ANP32B
O43423	ANP32C	ANP32C
O95626	ANP32D	ANP32D
Q9BTT0	ANP32E	ANP32E
Q9BTT0-2	ANP32E	ANP32E
Q9BTT0-3	ANP32E	ANP32E
A6NCL7	ANKRD33B	ANKRD33B
Q69YU3	ANKRD34A	ANKRD34A
A5PLL1	ANKRD34B	ANKRD34B
P0C6C1	ANKRD34C	ANKRD34C
A6QL64	ANKRD36	ANKRD36
A6QL64-3	ANKRD36	ANKRD36
A6QL64-4	ANKRD36	ANKRD36
A6QL64-5	ANKRD36	ANKRD36
Q8N2N9	ANKRD36B	ANKRD36B
Q8N2N9-2	ANKRD36B	ANKRD36B
Q8N2N9-3	ANKRD36B	ANKRD36B
Q8N2N9-4	ANKRD36B	ANKRD36B
Q5JPF3	ANKRD36C	ANKRD36C
Q5JPF3-2	ANKRD36C	ANKRD36C
Q5JPF3-3	ANKRD36C	ANKRD36C
Q9UJX6	ANAPC2	ANAPC2
Q9UJX6-2	ANAPC2	ANAPC2
P54802	NAGLU	NAGLU
P10275	AR	AR
P10275-2	AR	AR
P16860	NPPB	NPPB
P23582	NPPC	NPPC
Q9P2R3	ANKFY1	ANKFY1
Q9P2R3-2	ANKFY1	ANKFY1
Q9P2R3-4	ANKFY1	ANKFY1
P01160	NPPA	NPPA
Q9UNK9	ANGEL1	ANGEL1
Q5VTE6	ANGEL2	ANGEL2
Q5VTE6-2	ANGEL2	ANGEL2
P03950	ANG	ANG
O95841	ANGPTL1	ANGPTL1
Q9UKU9	ANGPTL2	ANGPTL2
Q9BY76	ANGPTL4	ANGPTL4
Q9BY76-2	ANGPTL4	ANGPTL4
Q9Y5C1	ANGPTL3	ANGPTL3
Q86XS5	ANGPTL5	ANGPTL5
Q8NI99	ANGPTL6	ANGPTL6
O43827	ANGPTL7	ANGPTL7
O15123	ANGPT2	ANGPT2
O15123-2	ANGPT2	ANGPT2
O15123-3	ANGPT2	ANGPT2
Q15389	ANGPT1	ANGPT1
Q15389-2	ANGPT1	ANGPT1
Q9Y264	ANGPT4	ANGPT4
E9PGG2	ANHX	ANHX
P01019	AGT	AGT
P16157	ANK1	ANK1
P16157-4	ANK1	ANK1
P16157-5	ANK1	ANK1
P16157-6	ANK1	ANK1
P16157-3	ANK1	ANK1
P16157-7	ANK1	ANK1
P16157-8	ANK1	ANK1
P16157-9	ANK1	ANK1
P16157-10	ANK1	ANK1
P16157-11	ANK1	ANK1
P16157-12	ANK1	ANK1
P16157-13	ANK1	ANK1
P16157-14	ANK1	ANK1
P16157-15	ANK1	ANK1
P16157-16	ANK1	ANK1
P16157-2	ANK1	ANK1
P16157-17	ANK1	ANK1
P16157-18	ANK1	ANK1
P16157-19	ANK1	ANK1
P16157-20	ANK1	ANK1
P16157-21	ANK1	ANK1
P16157-22	ANK1	ANK1
P16157-23	ANK1	ANK1
Q01484	ANK2	ANK2
Q01484-2	ANK2	ANK2
Q01484-5	ANK2	ANK2
Q01484-7	ANK2	ANK2
Q12955	ANK3	ANK3
Q12955-4	ANK3	ANK3
Q12955-5	ANK3	ANK3
Q12955-6	ANK3	ANK3
Q7Z5J8	ANKAR	ANKAR
Q7Z5J8-2	ANKAR	ANKAR
Q7Z5J8-3	ANKAR	ANKAR
Q7Z5J8-4	ANKAR	ANKAR
Q9NU02	ANKEF1	ANKEF1
Q8N957	ANKFN1	ANKFN1
Q8IWZ3	ANKHD1	ANKHD1
Q8IWZ3-2	ANKHD1	ANKHD1
Q8IWZ3-3	ANKHD1	ANKHD1
Q8IWZ3-4	ANKHD1	ANKHD1
Q8IWZ3-5	ANKHD1	ANKHD1
Q8IWZ3-6	ANKHD1	ANKHD1
Q9HCJ1	ANKH	ANKH
Q8NAG6	ANKLE1	ANKLE1
Q8NAG6-1	ANKLE1	ANKLE1
Q8NFD2	ANKK1	ANKK1
Q86XL3	ANKLE2	ANKLE2
Q86XL3-2	ANKLE2	ANKLE2
Q86XL3-3	ANKLE2	ANKLE2
Q15327	ANKRD1	ANKRD1
Q9GZV1	ANKRD2	ANKRD2
Q9GZV1-2	ANKRD2	ANKRD2
Q92527	ANKRD7	ANKRD7
Q92527-2	ANKRD7	ANKRD7
Q96BM1	ANKRD9	ANKRD9
Q9Y2G4	ANKRD6	ANKRD6
Q9Y2G4-1	ANKRD6	ANKRD6
Q9Y2G4-3	ANKRD6	ANKRD6
Q9Y2G4-4	ANKRD6	ANKRD6
Q6ZW76	ANKS3	ANKS3
Q6ZW76-2	ANKS3	ANKS3
Q68DC2	ANKS6	ANKS6
Q68DC2-3	ANKS6	ANKS6
Q68DC2-4	ANKS6	ANKS6
A6NFN9	ANKUB1	ANKUB1
Q9P2S6	ANKMY1	ANKMY1
Q9P2S6-2	ANKMY1	ANKMY1
Q9P2S6-3	ANKMY1	ANKMY1
Q9P2S6-4	ANKMY1	ANKMY1
Q8IV38	ANKMY2	ANKMY2
Q9H8Y5	ANKZF1	ANKZF1
Q9NQW6	ANLN	ANLN
Q9NQW6-2	ANLN	ANLN
Q6P2P2	PRMT10	PRMT9
Q6P2P2-2	PRMT10	PRMT9
Q99873	PRMT1	PRMT1
Q99873-2	PRMT1	PRMT1
Q99873-3	PRMT1	PRMT1
Q99873-4	PRMT1	PRMT1
P55345	PRMT2	PRMT2
P55345-2	PRMT2	PRMT2
P55345-3	PRMT2	PRMT2
O60678	PRMT3	PRMT3
O60678-2	PRMT3	PRMT3
O14744	PRMT5	PRMT5
O14744-2	PRMT5	PRMT5
Q96LA8	PRMT6	PRMT6
Q96LA8-2	PRMT6	PRMT6
Q9NVM4	PRMT7	PRMT7
Q9NVM4-2	PRMT7	PRMT7
Q9NVM4-3	PRMT7	PRMT7
Q9NVM4-4	PRMT7	PRMT7
Q9NR22	PRMT8	PRMT8
Q9NR22-2	PRMT8	PRMT8
Q5XXA6	ANO1	ANO1
Q5XXA6-2	ANO1	ANO1
Q5XXA6-3	ANO1	ANO1
Q9NW15	ANO10	ANO10
Q9NW15-2	ANO10	ANO10
Q9NW15-3	ANO10	ANO10
Q9NW15-4	ANO10	ANO10
Q9NW15-5	ANO10	ANO10
Q9NQ90	ANO2	ANO2
Q9NQ90-2	ANO2	ANO2
Q9NQ90-3	ANO2	ANO2
Q9BYT9	ANO3	ANO3
Q32M45	ANO4	ANO4
Q32M45-2	ANO4	ANO4
Q32M45-3	ANO4	ANO4
Q75V66	ANO5	ANO5
Q6IWH7	ANO7	ANO7
Q6IWH7-2	ANO7	ANO7
Q6IWH7-3	ANO7	ANO7
Q4KMQ2	ANO6	ANO6
Q4KMQ2-2	ANO6	ANO6
Q4KMQ2-3	ANO6	ANO6
Q4KMQ2-4	ANO6	ANO6
Q9HCE9	ANO8	ANO8
Q9HCE9-2	ANO8	ANO8
A1A5B4	ANO9	ANO9
A1A5B4-2	ANO9	ANO9
A1A5B4-3	ANO9	ANO9
P16066	NPR1	NPR1
P20594	NPR2	NPR2
P20594-2	NPR2	NPR2
P17342	NPR3	NPR3
P17342-2	NPR3	NPR3
P17342-3	NPR3	NPR3
Q9NXR5	ANKRD10	ANKRD10
Q9NXR5-2	ANKRD10	ANKRD10
Q6UB99	ANKRD11	ANKRD11
Q6P6B7	ANKRD16	ANKRD16
Q6P6B7-2	ANKRD16	ANKRD16
Q6UB98	ANKRD12	ANKRD12
Q6UB98-2	ANKRD12	ANKRD12
O75179	ANKRD17	ANKRD17
O75179-2	ANKRD17	ANKRD17
O75179-3	ANKRD17	ANKRD17
O75179-4	ANKRD17	ANKRD17
O75179-5	ANKRD17	ANKRD17
O75179-6	ANKRD17	ANKRD17
Q9H560	ANKRD19P	ANKRD19P
Q5VYY1	ANKRD22	ANKRD22
Q86SG2	ANKRD23	ANKRD23
Q86SG2-2	ANKRD23	ANKRD23
Q8TF21	ANKRD24	ANKRD24
Q8TF21-2	ANKRD24	ANKRD24
Q96NW4	ANKRD27	ANKRD27
O15084	ANKRD28	ANKRD28
O15084-2	ANKRD28	ANKRD28
O15084-1	ANKRD28	ANKRD28
O15084-4	ANKRD28	ANKRD28
Q9UPS8	ANKRD26	ANKRD26
Q9UPS8-2	ANKRD26	ANKRD26
Q9UPS8-3	ANKRD26	ANKRD26
Q8N6D5	ANKRD29	ANKRD29
Q8N6D5-3	ANKRD29	ANKRD29
Q9BQI6	ANKRD32	SLF1
Q7Z3H0	ANKRD33	ANKRD33
Q7Z3H0-2	ANKRD33	ANKRD33
Q8N7Z5	ANKRD31	ANKRD31
Q8N283	ANKRD35	ANKRD35
Q7Z713	ANKRD37	ANKRD37
Q53RE8	ANKRD39	ANKRD39
Q6AI12	ANKRD40	ANKRD40
Q8N9B4	ANKRD42	ANKRD42
Q8N9B4-2	ANKRD42	ANKRD42
Q8N8A2	ANKRD44	ANKRD44
Q8N8A2-2	ANKRD44	ANKRD44
Q8N8A2-3	ANKRD44	ANKRD44
Q8N8A2-4	ANKRD44	ANKRD44
Q8N8A2-5	ANKRD44	ANKRD44
Q5TZF3	ANKRD45	ANKRD45
Q5TZF3-2	ANKRD45	ANKRD45
Q86W74	ANKRD46	ANKRD46
Q86W74-2	ANKRD46	ANKRD46
Q8WVL7	ANKRD49	ANKRD49
Q9ULJ7	ANKRD50	ANKRD50
Q9ULJ7-2	ANKRD50	ANKRD50
Q8NB46	ANKRD52	ANKRD52
Q8N9V6	ANKRD53	ANKRD53
Q8N9V6-2	ANKRD53	ANKRD53
Q6NXT1	ANKRD54	ANKRD54
Q6NXT1-2	ANKRD54	ANKRD54
Q3KP44	ANKRD55	ANKRD55
Q3KP44-2	ANKRD55	ANKRD55
Q3KP44-3	ANKRD55	ANKRD55
Q9BZ19	ANKRD60	ANKRD60
A6NGH8	ANKRD61	ANKRD61
C9JTQ0	ANKRD63	ANKRD63
A6NC57	ANKRD62	ANKRD62
A6NC57-2	ANKRD62	ANKRD62
E5RJM6	ANKRD65	ANKRD65
E5RJM6-2	ANKRD65	ANKRD65
E5RJM6-3	ANKRD65	ANKRD65
B4E2M5	ANKRD66	ANKRD66
Q9H9E1	ANKRA2	ANKRA2
P61109	KAP	KAP
Q92625	ANKS1A	ANKS1A
Q7Z6G8	ANKS1B	ANKS1B
Q7Z6G8-2	ANKS1B	ANKS1B
Q7Z6G8-3	ANKS1B	ANKS1B
Q7Z6G8-4	ANKS1B	ANKS1B
Q7Z6G8-5	ANKS1B	ANKS1B
Q7Z6G8-6	ANKS1B	ANKS1B
Q7Z6G8-7	ANKS1B	ANKS1B
Q7Z6G8-8	ANKS1B	ANKS1B
Q7Z6G8-9	ANKS1B	ANKS1B
Q7Z6G8-10	ANKS1B	ANKS1B
Q8N8V4	ANKS4B	ANKS4B
P01008	SERPINC1	SERPINC1
Q9H6X2	ANTXR1	ANTXR1
Q9H6X2-2	ANTXR1	ANTXR1
Q9H6X2-3	ANTXR1	ANTXR1
Q9H6X2-4	ANTXR1	ANTXR1
Q9H6X2-5	ANTXR1	ANTXR1
Q9H6X2-6	ANTXR1	ANTXR1
P58335	ANTXR2	ANTXR2
P58335-2	ANTXR2	ANTXR2
P58335-3	ANTXR2	ANTXR2
P58335-4	ANTXR2	ANTXR2
A6NF34	ANTXRL	ANTXRL
Q9UJ72	ANXA10	ANXA10
P27216	ANXA13	ANXA13
P27216-2	ANXA13	ANXA13
P50995	ANXA11	ANXA11
P04083	ANXA1	ANXA1
P07355	ANXA2	ANXA2
P07355-2	ANXA2	ANXA2
P09525	ANXA4	ANXA4
P12429	ANXA3	ANXA3
P08758	ANXA5	ANXA5
P08133	ANXA6	ANXA6
P08133-2	ANXA6	ANXA6
P20073	ANXA7	ANXA7
P20073-2	ANXA7	ANXA7
P13928	ANXA8	ANXA8
O76027	ANXA9	ANXA9
P28039	AOAH	AOAH
P28039-2	AOAH	AOAH
P19801	AOC1	AOC1
P19801-2	AOC1	AOC1
O75106	AOC2	AOC2
O75106-2	AOC2	AOC2
Q16853	AOC3	AOC3
P21397	MAOA	MAOA
P21397-2	MAOA	MAOA
P27338	MAOB	MAOB
O60641	SNAP91	SNAP91
O60641-2	SNAP91	SNAP91
O60641-3	SNAP91	SNAP91
O60641-4	SNAP91	SNAP91
Q63HQ0	AP1AR	AP1AR
Q63HQ0-2	AP1AR	AP1AR
Q10567	AP1B1	AP1B1
Q10567-2	AP1B1	AP1B1
Q10567-3	AP1B1	AP1B1
Q10567-4	AP1B1	AP1B1
O43747	AP1G1	AP1G1
O43747-2	AP1G1	AP1G1
O75843	AP1G2	AP1G2
Q9BXS5	AP1M1	AP1M1
Q9BXS5-2	AP1M1	AP1M1
Q9Y6Q5	AP1M2	AP1M2
Q9Y6Q5-2	AP1M2	AP1M2
P61966	AP1S1	AP1S1
P61966-2	AP1S1	AP1S1
Q96PC3	AP1S3	AP1S3
Q96PC3-2	AP1S3	AP1S3
Q96PC3-4	AP1S3	AP1S3
Q96PC3-3	AP1S3	AP1S3
P56377	AP1S2	AP1S2
O95782	AP2A1	AP2A1
O95782-2	AP2A1	AP2A1
O94973	AP2A2	AP2A2
O94973-2	AP2A2	AP2A2
O94973-3	AP2A2	AP2A2
P05549	TFAP2A	TFAP2A
P05549-5	TFAP2A	TFAP2A
P05549-2	TFAP2A	TFAP2A
P05549-6	TFAP2A	TFAP2A
P63010	AP2B1	AP2B1
P63010-2	AP2B1	AP2B1
P63010-3	AP2B1	AP2B1
Q92481	TFAP2B	TFAP2B
Q92481-2	TFAP2B	TFAP2B
Q7Z6R9	TFAP2D	TFAP2D
Q92754	TFAP2C	TFAP2C
Q6VUC0	TFAP2E	TFAP2E
Q96CW1	AP2M1	AP2M1
Q96CW1-2	AP2M1	AP2M1
P53680	AP2S1	AP2S1
P53680-2	AP2S1	AP2S1
Q13367	AP3B2	AP3B2
Q13367-2	AP3B2	AP3B2
O00203	AP3B1	AP3B1
O00203-2	AP3B1	AP3B1
O14617	AP3D1	AP3D1
O14617-2	AP3D1	AP3D1
O14617-3	AP3D1	AP3D1
O14617-4	AP3D1	AP3D1
O14617-5	AP3D1	AP3D1
Q9Y2T2	AP3M1	AP3M1
P53677	AP3M2	AP3M2
Q92572	AP3S1	AP3S1
P59780	AP3S2	AP3S2
Q96N21	ENTHD2	ENTHD2
Q96N21-2	ENTHD2	ENTHD2
P50583	NUDT2	NUDT2
Q9Y6B7	AP4B1	AP4B1
Q9UPM8	AP4E1	AP4E1
Q9UPM8-2	AP4E1	AP4E1
O00189	AP4M1	AP4M1
Q9Y587	AP4S1	AP4S1
Q9Y587-2	AP4S1	AP4S1
Q9Y587-3	AP4S1	AP4S1
Q9Y587-4	AP4S1	AP4S1
Q2VPB7	AP5B1	AP5B1
Q9H0R1	AP5M1	AP5M1
Q9H0R1-2	AP5M1	AP5M1
Q9NUS5	AP5S1	AP5S1
O43299	AP5Z1	AP5Z1
O43299-2	AP5Z1	AP5Z1
O43299-3	AP5Z1	AP5Z1
O14727	APAF1	APAF1
O14727-2	APAF1	APAF1
O14727-3	APAF1	APAF1
O14727-4	APAF1	APAF1
O14727-5	APAF1	APAF1
O14727-6	APAF1	APAF1
Q02410	APBA1	APBA1
Q99767	APBA2	APBA2
Q99767-2	APBA2	APBA2
O96018	APBA3	APBA3
O00213	APBB1	APBB1
O00213-2	APBB1	APBB1
O00213-3	APBB1	APBB1
O00213-4	APBB1	APBB1
Q92870	APBB2	APBB2
Q92870-2	APBB2	APBB2
Q92870-3	APBB2	APBB2
Q92870-4	APBB2	APBB2
O95704	APBB3	APBB3
O95704-2	APBB3	APBB3
O95704-3	APBB3	APBB3
O95704-4	APBB3	APBB3
O95704-5	APBB3	APBB3
O95704-6	APBB3	APBB3
Q92624	APPBP2	APPBP2
Q9UM13	ANAPC10	ANAPC10
Q9NYG5	ANAPC11	ANAPC11
Q9NYG5-2	ANAPC11	ANAPC11
Q9BS18	ANAPC13	ANAPC13
P60006	ANAPC15	ANAPC15
Q96DE5	ANAPC16	ANAPC16
Q9H1A4	ANAPC1	ANAPC1
O95996	APC2	APC2
O95996-2	APC2	APC2
O95996-3	APC2	APC2
Q9UJX5	ANAPC4	ANAPC4
Q9UJX5-2	ANAPC4	ANAPC4
Q9UJX4	ANAPC5	ANAPC5
Q9UJX4-2	ANAPC5	ANAPC5
Q9UJX4-3	ANAPC5	ANAPC5
Q9UJX3	ANAPC7	ANAPC7
Q9UJX3-2	ANAPC7	ANAPC7
Q8J025	APCDD1	APCDD1
Q8NCL9	APCDD1L	APCDD1L
P25054	APC	APC
P25054-2	APC	APC
Q9ULZ1	APLN	APLN
P27695	APEX1	APEX1
Q9UBZ4	APEX2	APEX2
Q96BI3	APH1A	APH1A
Q96BI3-2	APH1A	APH1A
Q96BI3-3	APH1A	APH1A
Q8WW43	APH1B	APH1B
Q8WW43-2	APH1B	APH1B
Q9BZZ5	API5	API5
Q9BZZ5-1	API5	API5
Q9BZZ5-2	API5	API5
Q9BZZ5-3	API5	API5
Q9BZZ5-5	API5	API5
P35414	APLNR	APLNR
Q96LR9	APOLD1	APOLD1
Q96LR9-2	APOLD1	APOLD1
P51693	APLP1	APLP1
P51693-2	APLP1	APLP1
Q8IW19	APLF	APLF
Q06481	APLP2	APLP2
Q06481-2	APLP2	APLP2
Q06481-3	APLP2	APLP2
Q06481-4	APLP2	APLP2
Q06481-5	APLP2	APLP2
Q06481-6	APLP2	APLP2
Q9HDC9	APMAP	APMAP
Q9HDC9-2	APMAP	APMAP
P02647	APOA1	APOA1
P02652	APOA2	APOA2
P06727	APOA4	APOA4
Q6Q788	APOA5	APOA5
Q0VD83	APOBR	APOBR
Q0VD83-2	APOBR	APOBR
Q0VD83-3	APOBR	APOBR
Q0VD83-4	APOBR	APOBR
P08519	LPA	LPA
P04114	APOB	APOB
P02654	APOC1	APOC1
P02655	APOC2	APOC2
P02656	APOC3	APOC3
P55056	APOC4	APOC4
P05090	APOD	APOD
P02649	APOE	APOE
Q13790	APOF	APOF
P02749	APOH	APOH
O14791	APOL1	APOL1
O14791-2	APOL1	APOL1
O14791-3	APOL1	APOL1
Q9BQE5	APOL2	APOL2
O95236	APOL3	APOL3
O95236-2	APOL3	APOL3
O95236-3	APOL3	APOL3
Q9BPW4	APOL4	APOL4
Q9BPW4-2	APOL4	APOL4
Q9BPW4-3	APOL4	APOL4
Q9BWW9	APOL5	APOL5
Q9BWW8	APOL6	APOL6
O95445	APOM	APOM
O95445-2	APOM	APOM
Q6UXV4	APOOL	APOOL
Q9BUR5	APOO	APOO
Q9BUR5-2	APOO	APOO
Q96IL0	APOPT1	APOPT1
Q8IVJ8	APRG1	C3orf35
Q8IVJ8-2	APRG1	C3orf35
Q8IVJ8-3	APRG1	C3orf35
F7VJQ1		PRNP
Q53RT3	ASPRV1	ASPRV1
Q13794	PMAIP1	PMAIP1
Q7Z2E3	APTX	APTX
Q7Z2E3-2	APTX	APTX
Q7Z2E3-3	APTX	APTX
Q7Z2E3-4	APTX	APTX
Q7Z2E3-5	APTX	APTX
Q7Z2E3-6	APTX	APTX
Q7Z2E3-7	APTX	APTX
[truncated: 59,553 more rows]
