# Supplementary material for: INKA, an integrative data analysis pipeline for phosphoproteomic inference of active kinases
Source: Mol Syst Biol. 2019 Apr 12;15(4):e8250. doi: 10.15252/msb.20188250 (PMC6461034; doi:10.15252/msb.20188250)
Supplement: Supplementary file 7 — Code EV1 [file MSB-15-e8250-s007.zip › MSB-18-8250RRR_Computer_Code_EV1/example_data/evidence.txt]

Sequence	Length	Modifications	Modified sequence	Oxidation (M) Probabilities	Phospho (STY) Probabilities	Oxidation (M) Score Diffs	Phospho (STY) Score Diffs	Acetyl (Protein N-term)	Oxidation (M)	Phospho (STY)	Missed cleavages	Proteins	Leading Proteins	Leading Razor Protein	Gene Names	Protein Names	Type	Raw file	Fraction	Experiment	MS/MS m/z	Charge	m/z	Mass	Resolution	Uncalibrated - Calibrated m/z [ppm]	Uncalibrated - Calibrated m/z [Da]	Mass Error [ppm]	Mass Error [Da]	Uncalibrated Mass Error [ppm]	Uncalibrated Mass Error [Da]	Max intensity m/z 0	Retention time	Retention length	Calibrated retention time	Calibrated retention time start	Calibrated retention time finish	Retention time calibration	Match time difference	Match m/z difference	Match q-value	Match score	Number of data points	Number of scans	Number of isotopic peaks	PIF	Fraction of total spectrum	Base peak fraction	PEP
AAAAAAALQAK	11	Unmodified	_AAAAAAALQAK_					0	0	0	0	P36578	P36578	P36578	RPL4	60S ribosomal protein L4	MULTI-MSMS	QE1_140414_OPL1013_IdR_CvA_pTyrIP_B	1	SKMel28_1	478.78	2	478.779816	955.545079	48776.56	1.283	0.00061426	-0.44182	-0.00021153	0.84116	0.00040273	478.779727051799	22.222	0.86131	22.222	21.892	22.753	0					181	65	4	0	0	0	4.4085E-05
AAAAAAALQAK	11	Unmodified	_AAAAAAALQAK_					0	0	0	0	P36578	P36578	P36578	RPL4	60S ribosomal protein L4	MULTI-MSMS	QE1_140414_OPL1013_IdR_CvA_pTyrIP_B_140415130214	1	SKMel28_2	478.78	2	478.779816	955.545079	49257.68	2.0234	0.00096875	-0.21398	-0.00010245	1.8094	0.00086631	478.779780378269	22.2	0.74868	22.253	21.979	22.728	0.052231					161	58	4	0	0	0	4.4085E-05
AAAAAAALQAK	11	Unmodified	_AAAAAAALQAK_					0	0	0	0	P36578	P36578	P36578	RPL4	60S ribosomal protein L4	MULTI-MSMS	QE1_140414_OPL1013_IdR_CvA_pTyrIP_C	1	H2228_1	478.78	2	478.779816	955.545079	48032.08	1.8665	0.00089366	-0.062769	-3.0053E-05	1.8038	0.0008636	478.780197472549	22.237	0.63463	22.286	21.987	22.621	0.049253					118	46	3	0	0	0	4.4085E-05
AAAAAAALQAK	11	Unmodified	_AAAAAAALQAK_					0	0	0	0	P36578	P36578	P36578	RPL4	60S ribosomal protein L4	MULTI-MSMS	QE1_140414_OPL1013_IdR_CvA_pTyrIP_C_140415150423	1	H2228_2	478.78	2	478.779816	955.545079	48198.85	2.8912	0.0013842	0.40116	0.00019207	3.2923	0.0015763	478.780334773397	22.283	0.77046	22.477	22.096	22.866	0.19442					128	57	3	0	0	0	0.00015205
AAAAAAALQAK	11	Unmodified	_AAAAAAALQAK_					0	0	0	0	P36578	P36578	P36578	RPL4	60S ribosomal protein L4	MULTI-SECPEP	QE1_140414_OPL1013_IdR_CvA_pTyrIP_F	1	K562_1	477.23	2	478.779816	955.545079	48726.96	2.1836	0.0010455	0.58996	0.00028246	2.7735	0.0013279	478.780264752449	22.224	0.62003	22.219	21.947	22.567	-0.0052471					122	46	3	0	0	0	0.0023837
AAAAAAALQAK	11	Unmodified	_AAAAAAALQAK_					0	0	0	0	P36578	P36578	P36578	RPL4	60S ribosomal protein L4	MULTI-MSMS	QE2_131211_OPL1013_RH_HCC_pTyrIP_G_05	1	HCC827ER3_1	478.78	2	478.779816	955.545079	49885.75	0.47963	0.00022964	1.1755	0.00056282	1.6552	0.00079246	478.780577816121	24.893	0.70757	21.435	21.201	21.909	-3.4584					74	37	3	0	0	0	0.00075795
AAAAAAALQAK	11	Unmodified	_AAAAAAALQAK_					0	0	0	0	P36578	P36578	P36578	RPL4	60S ribosomal protein L4	MULTI-MSMS	QE2_131211_OPL1013_RH_HCC_pTyrIP_G_05_131211154413	1	HCC827ER3_2	478.78	2	478.779816	955.545079	50029.01	0.54405	0.00026048	1.391	0.000666	1.9351	0.00092648	478.78067207225	25.218	0.72666	21.523	21.282	22.009	-3.6956					81	39	3	0	0	0	0.00080675
AAAAAAALQAK	11	Unmodified	_AAAAAAALQAK_					0	0	0	0	P36578	P36578	P36578	RPL4	60S ribosomal protein L4	MULTI-MATCH	QE1_140414_OPL1013_IdR_CvA_pTyrIP_F_140415211055	1	K562_2		2	478.779816	955.545079	49387.76	3.6917	0.0017675	-0.5736	-0.00027463	3.1181	0.0014929	478.779630521576	22.269	0.62094	22.319	22.09	22.711	0.050121	0.022901	-0.00068823	NaN	67.334	125	49	3	NaN	NaN	NaN	NaN
AAAAVVEFQR	10	Acetyl (Protein N-term)	_(ac)AAAAVVEFQR_					1	0	0	0	O00231;O00231-2	O00231	O00231	PSMD11	26S proteasome non-ATPase regulatory subunit 11	MULTI-SECPEP	QE1_140414_OPL1013_IdR_CvA_pTyrIP_B	1	SKMel28_1	551.95	2	552.29583	1102.57711	47449.06	3.0034	0.0016588	1.0733	0.0005928	4.0768	0.0022516	552.296748444429	65.84	0.48106	65.84	65.648	66.13	0					35	19	3	0	0	0	0.0029552
AAAAVVEFQR	10	Acetyl (Protein N-term)	_(ac)AAAAVVEFQR_					1	0	0	0	O00231;O00231-2	O00231	O00231	PSMD11	26S proteasome non-ATPase regulatory subunit 11	MULTI-SECPEP	QE1_140414_OPL1013_IdR_CvA_pTyrIP_B_140415130214	1	SKMel28_2	550.98	2	552.29583	1102.57711	49512.28	4.5783	0.0025286	-0.78588	-0.00043404	3.7924	0.0020945	552.296312092727	66.234	0.60664	66.086	65.782	66.389	-0.14825					64	25	4	0	0	0	0.0029177
AAAAVVEFQR	10	Acetyl (Protein N-term)	_(ac)AAAAVVEFQR_					1	0	0	0	O00231;O00231-2	O00231	O00231	PSMD11	26S proteasome non-ATPase regulatory subunit 11	MULTI-SECPEP	QE1_140414_OPL1013_IdR_CvA_pTyrIP_C	1	H2228_1	551.95	2	552.29583	1102.57711	49679.65	3.4996	0.0019328	0.95666	0.00052836	4.4562	0.0024612	552.797622843512	65.959	0.50028	65.908	65.622	66.123	-0.050995					31	20	2	0	0	0	0.0030373
AAAGDAPPAAAPAASCSASLPGALGGSAGAAGAEDSYGLVAPATAAYR	48	Phospho (STY)	_AAAGDAPPAAAPAASCSASLPGALGGSAGAAGAEDS(ph)YGLVAPATAAYR_		AAAGDAPPAAAPAAS(0.006)CS(0.006)AS(0.006)LPGALGGS(0.074)AGAAGAEDS(0.468)Y(0.436)GLVAPAT(0.004)AAY(0.001)R		AAAGDAPPAAAPAAS(-19.05)CS(-19.05)AS(-19.05)LPGALGGS(-8.01)AGAAGAEDS(0.31)Y(-0.31)GLVAPAT(-20.54)AAY(-27.7)R	0	0	1	0	Q9Y4H2	Q9Y4H2	Q9Y4H2	IRS2	Insulin receptor substrate 2	MULTI-MSMS	QE1_140414_OPL1013_IdR_CvA_pTyrIP_C	1	H2228_1	1078.26	4	1078.00214	4307.97944	31953.5	2.8121	0.0030314	0.86107	0.00092823	3.6732	0.0039597	1078.50443557415	81.966	1.1227	81.915	81.497	82.62	-0.050995					252	46	8	0	0	0	1.3712E-11
AAAGDAPPAAAPAASCSASLPGALGGSAGAAGAEDSYGLVAPATAAYR	48	Phospho (STY)	_AAAGDAPPAAAPAASCSASLPGALGGSAGAAGAEDSY(ph)GLVAPATAAYR_		AAAGDAPPAAAPAASCSASLPGALGGS(0.003)AGAAGAEDS(0.29)Y(0.703)GLVAPAT(0.003)AAY(0.001)R		AAAGDAPPAAAPAAS(-50.26)CS(-42.77)AS(-43.04)LPGALGGS(-23.46)AGAAGAEDS(-3.84)Y(3.84)GLVAPAT(-24.23)AAY(-28.78)R	0	0	1	0	Q9Y4H2	Q9Y4H2	Q9Y4H2	IRS2	Insulin receptor substrate 2	MULTI-MSMS	QE1_140414_OPL1013_IdR_CvA_pTyrIP_C_140415150423	1	H2228_2	1078.51	4	1078.00214	4307.97944	31978.32	4.3544	0.004694	1.2741	0.0013735	5.6284	0.0060675	1078.50471500088	81.966	1.2014	82.161	81.698	82.9	0.19438					286	49	9	0	0	0	3.1116E-33
AAAGDAPPAAAPAASCSASLPGALGGSAGAAGAEDSYGLVAPATAAYR	48	Phospho (STY)	_AAAGDAPPAAAPAASCSASLPGALGGS(ph)AGAAGAEDSYGLVAPATAAYR_		AAAGDAPPAAAPAAS(0.005)CS(0.012)AS(0.012)LPGALGGS(0.584)AGAAGAEDS(0.197)Y(0.183)GLVAPAT(0.006)AAY(0.001)R		AAAGDAPPAAAPAAS(-20.75)CS(-16.86)AS(-16.86)LPGALGGS(4.73)AGAAGAEDS(-4.73)Y(-5.03)GLVAPAT(-19.61)AAY(-29.74)R	0	0	1	0	Q9Y4H2	Q9Y4H2	Q9Y4H2	IRS2	Insulin receptor substrate 2	MULTI-MSMS	QE2_131211_OPL1013_RH_HCC_pTyrIP_G_05_131211154413	1	HCC827ER3_2	1078.51	4	1078.00214	4307.97944	33373.79	1.4367	0.0015488	0.27698	0.00029858	1.7137	0.0018473	1078.50347597193	87.297	0.63234	79.19	79.01	79.642	-8.1066					69	26	4	0	0	0	6.1086E-12
AAAHHYGAQCDKPNKEFMLCR	21	Unmodified	_AAAHHYGAQCDKPNKEFMLCR_					0	0	0	2	P51970	P51970	P51970	NDUFA8	NADH dehydrogenase [ubiquinone] 1 alpha subcomplex subunit 8	MULTI-SECPEP	QE2_131211_OPL1013_RH_HCC_pTyrIP_G_05_131211154413	1	HCC827ER3_2	502.27	5	501.633424	2503.13074	46972.68	1.2077	0.0006058	-1.0156	-0.00050944	0.1921	9.6363E-05	502.033640476189	38.632	0.56256	32.932	32.667	33.229	-5.7006					89	34	3	0	0	0	0.014248
AAAHHYGAQCDKPNKEFMLCR	21	Unmodified	_AAAHHYGAQCDKPNKEFMLCR_					0	0	0	2	P51970	P51970	P51970	NDUFA8	NADH dehydrogenase [ubiquinone] 1 alpha subcomplex subunit 8	MULTI-MATCH	QE2_131211_OPL1013_RH_HCC_pTyrIP_G_05	1	HCC827ER3_1		5	501.633424	2503.13074	48727.75	0.23907	0.00011992	-0.55935	-0.00028059	-0.32029	-0.00016067	501.833762201655	38.722	0.53764	33.158	32.945	33.483	-5.5636	0.11311	0.00065343	NaN	16.06	108	30	5	NaN	NaN	NaN	NaN
AAAIGIDLGTTYSCVGVFQHGK	22	Unmodified	_AAAIGIDLGTTYSCVGVFQHGK_					0	0	0	0	P0DMV9;P0DMV8;P0DMV8-2	P0DMV9	P0DMV9			MULTI-MSMS	QE1_140414_OPL1013_IdR_CvA_pTyrIP_B	1	SKMel28_1	755.72	3	755.715927	2264.12595	38169.69	1.5048	0.0011372	0.451	0.00034083	1.9558	0.001478	756.050580688927	77.737	0.55693	77.737	77.521	78.078	0					73	24	4	0	0	0	2.5887E-16
AAAIGIDLGTTYSCVGVFQHGK	22	Unmodified	_AAAIGIDLGTTYSCVGVFQHGK_					0	0	0	0	P0DMV9;P0DMV8;P0DMV8-2	P0DMV9	P0DMV9			MULTI-MSMS	QE1_140414_OPL1013_IdR_CvA_pTyrIP_B_140415130214	1	SKMel28_2	756.39	3	755.715927	2264.12595	37755.79	3.2191	0.0024327	-0.60075	-0.000454	2.6183	0.0019787	756.050577172831	77.954	0.49831	77.705	77.554	78.052	-0.24847					61	22	4	0	0	0	6.4475E-16
AAAIGIDLGTTYSCVGVFQHGK	22	Unmodified	_AAAIGIDLGTTYSCVGVFQHGK_					0	0	0	0	P0DMV9;P0DMV8;P0DMV8-2	P0DMV9	P0DMV9			MULTI-MSMS	QE1_140414_OPL1013_IdR_CvA_pTyrIP_C	1	H2228_1	755.72	3	755.715927	2264.12595	39112.21	1.8418	0.0013919	-0.83602	-0.00063179	1.0058	0.00076007	756.382113823045	77.783	0.61349	77.732	77.509	78.122	-0.050995					72	25	4	0	0	0	5.0622E-16
AAAIGIDLGTTYSCVGVFQHGK	22	Unmodified	_AAAIGIDLGTTYSCVGVFQHGK_					0	0	0	0	P0DMV9;P0DMV8;P0DMV8-2	P0DMV9	P0DMV9			MULTI-MSMS	QE1_140414_OPL1013_IdR_CvA_pTyrIP_C_140415150423	1	H2228_2	755.72	3	755.715927	2264.12595	38475.61	3.564	0.0026933	0.56966	0.0004305	4.1336	0.0031239	756.050657635326	77.56	0.71031	77.755	77.507	78.217	0.19438					81	29	4	0	0	0	2.2646E-06
AAAIGIDLGTTYSCVGVFQHGK	22	Unmodified	_AAAIGIDLGTTYSCVGVFQHGK_					0	0	0	0	P0DMV9;P0DMV8;P0DMV8-2	P0DMV9	P0DMV9			MULTI-MSMS	QE1_140414_OPL1013_IdR_CvA_pTyrIP_F	1	K562_1	755.72	3	755.715927	2264.12595	38231.77	2.5131	0.0018992	-0.76338	-0.0005769	1.7497	0.0013223	756.049448648167	77.934	0.94849	77.929	77.477	78.425	-0.005249					131	40	5	0	0	0	5.5583E-38
AAAIGIDLGTTYSCVGVFQHGK	22	Unmodified	_AAAIGIDLGTTYSCVGVFQHGK_					0	0	0	0	P0DMV9;P0DMV8;P0DMV8-2	P0DMV9	P0DMV9			MULTI-MSMS	QE1_140414_OPL1013_IdR_CvA_pTyrIP_F_140415211055	1	K562_2	755.72	3	755.715927	2264.12595	36922.41	3.7672	0.0028469	-0.12471	-9.4245E-05	3.6425	0.0027527	756.050125212273	77.857	0.91298	77.907	77.475	78.388	0.050117					144	41	5	0	0	0	9.3168E-22
AAAIGIDLGTTYSCVGVFQHGK	22	Phospho (STY)	_AAAIGIDLGTTY(ph)SCVGVFQHGK_		AAAIGIDLGT(0.048)T(0.202)Y(0.716)S(0.034)CVGVFQHGK		AAAIGIDLGT(-11.71)T(-5.5)Y(5.5)S(-13.17)CVGVFQHGK	0	0	1	0	P0DMV9;P0DMV8;P0DMV8-2	P0DMV9	P0DMV9			MULTI-MSMS	QE1_140414_OPL1013_IdR_CvA_pTyrIP_F	1	K562_1	782.71	3	782.371371	2344.09228	38041.27	2.3238	0.001818	-0.73721	-0.00057677	1.5865	0.0012413	782.70563738644	78.061	0.98843	78.055	77.65	78.638	-0.005249					133	41	5	0	0	0	1.9722E-21
AAAIGIDLGTTYSCVGVFQHGK	22	Phospho (STY)	_AAAIGIDLGTTY(ph)SCVGVFQHGK_		AAAIGIDLGT(0.015)T(0.054)Y(0.878)S(0.054)CVGVFQHGK		AAAIGIDLGT(-17.68)T(-12.15)Y(12.15)S(-12.15)CVGVFQHGK	0	0	1	0	P0DMV9;P0DMV8;P0DMV8-2	P0DMV9	P0DMV9			MULTI-MSMS	QE1_140414_OPL1013_IdR_CvA_pTyrIP_F_140415211055	1	K562_2	782.71	3	782.371371	2344.09228	38226.96	4.2106	0.0032942	-0.51186	-0.00040047	3.6987	0.0028938	782.705047330724	78.22	1.786	78.27	77.768	79.554	0.050117					125	75	2	0	0	0	5.35E-12
AAAIGIDLGTTYSCVGVFQHGK	22	Phospho (STY)	_AAAIGIDLGTTY(ph)SCVGVFQHGK_					0	0	1	0	P0DMV9;P0DMV8;P0DMV8-2	P0DMV9	P0DMV9			MULTI-MATCH	QE1_140414_OPL1013_IdR_CvA_pTyrIP_B	1	SKMel28_1		3	782.371371	2344.09228	39418.18	1.4165	0.0011082	-0.14354	-0.0001123	1.273	0.00099595	782.371532733279	77.793	0.81895	77.793	77.307	78.126	0	-0.27287	0.0009002	NaN	85.737	59	35	2	NaN	NaN	NaN	NaN
AAALEAMKDYTK	12	Unmodified	_AAALEAMKDYTK_					0	0	0	1	P31948;P31948-2;P31948-3	P31948	P31948	STIP1	Stress-induced-phosphoprotein 1	MULTI-SECPEP	QE1_140414_OPL1013_IdR_CvA_pTyrIP_B	1	SKMel28_1	437.95	3	437.891956	1310.65404	48735.39	3.1427	0.0013762	2.3117	0.0010123	5.4545	0.0023885	437.891486155879	40.437	0.83736	40.437	40.126	40.964	0					79	51	3	0	0	0	0.019092
AAALEAMKDYTK	12	Unmodified	_AAALEAMKDYTK_					0	0	0	1	P31948;P31948-2;P31948-3	P31948	P31948	STIP1	Stress-induced-phosphoprotein 1	MULTI-MSMS	QE1_140414_OPL1013_IdR_CvA_pTyrIP_C_140415150423	1	H2228_2	437.89	3	437.891956	1310.65404	53810.72	3.3612	0.0014719	0.17663	7.7345E-05	3.5379	0.0015492	437.891753958043	40.359	0.54662	40.453	40.173	40.72	0.094215					52	32	3	0	0	0	0.02729
AAALEAMKDYTK	12	Unmodified	_AAALEAMKDYTK_					0	0	0	1	P31948;P31948-2;P31948-3	P31948	P31948	STIP1	Stress-induced-phosphoprotein 1	MSMS	QE1_140414_OPL1013_IdR_CvA_pTyrIP_F	1	K562_1	437.89	3	437.891956	1310.65404	NaN	NaN	NaN	NaN	NaN	NaN	NaN	NaN	40.64	1	40.435	39.935	40.935	-0.20568								0	0	0	0.0017795
AAALEAMKDYTK	12	Unmodified	_AAALEAMKDYTK_					0	0	0	1	P31948;P31948-2;P31948-3	P31948	P31948	STIP1	Stress-induced-phosphoprotein 1	MULTI-SECPEP	QE1_140414_OPL1013_IdR_CvA_pTyrIP_F_140415211055	1	K562_2	436.88	3	437.891956	1310.65404	53686.07	3.898	0.0017069	0.57378	0.00025126	4.4718	0.0019582	437.89163442188	40.371	0.54861	40.421	40.107	40.656	0.050121					71	40	3	0	0	0	0.017616
AAALEAMKDYTK	12	Unmodified	_AAALEAMKDYTK_					0	0	0	1	P31948;P31948-2;P31948-3	P31948	P31948	STIP1	Stress-induced-phosphoprotein 1	MULTI-MATCH	QE1_140414_OPL1013_IdR_CvA_pTyrIP_B_140415130214	1	SKMel28_2		3	437.891956	1310.65404	53254.96	3.6981	0.0016194	0.22835	9.9993E-05	3.9265	0.0017194	437.891717517348	40.406	0.68271	40.258	40.055	40.737	-0.14825	-0.17516	-0.00029512	NaN	27.219	83	43	3	NaN	NaN	NaN	NaN
AAALEAMKDYTK	12	Unmodified	_AAALEAMKDYTK_					0	0	0	1	P31948;P31948-2;P31948-3	P31948	P31948	STIP1	Stress-induced-phosphoprotein 1	MULTI-MATCH	QE1_140414_OPL1013_IdR_CvA_pTyrIP_C	1	H2228_1		3	437.891956	1310.65404	47612.07	3.3771	0.0014788	0.48562	0.00021265	3.8627	0.0016914	437.89156678972	40.547	0.61003	40.597	40.215	40.825	0.049248	0.16313	4.2851E-05	NaN	27.219	43	28	2	NaN	NaN	NaN	NaN
AAALVLQTIWGYK	13	Unmodified	_AAALVLQTIWGYK_					0	0	0	0	O60716-13;O60716-11;O60716-10;O60716-9;O60716-5;O60716-3;O60716-2;O60716;O60716-16;O60716-15;O60716-14;O60716-12;O60716-8;O60716-7;O60716-6;O60716-4;O60716-21;O60716-19;O60716-18;O60716-17;O60716-24;O60716-23;O60716-22;O60716-20;O60716-29;O60716-27;O60716-26;O60716-25;O60716-32;O60716-31;O60716-30;O60716-28	O60716-13	O60716-13	CTNND1	Catenin delta-1	MULTI-SECPEP	QE1_140414_OPL1013_IdR_CvA_pTyrIP_C	1	H2228_1	718.06	2	717.411195	1432.80784	41426.63	2.8391	0.0020368	-0.37874	-0.00027171	2.4603	0.0017651	717.410535977394	91.545	0.645	91.394	91.065	91.71	-0.15124					52	26	3	0	0	0	0.0087487
AAALVLQTIWGYK	13	Unmodified	_AAALVLQTIWGYK_					0	0	0	0	O60716-13;O60716-11;O60716-10;O60716-9;O60716-5;O60716-3;O60716-2;O60716;O60716-16;O60716-15;O60716-14;O60716-12;O60716-8;O60716-7;O60716-6;O60716-4;O60716-21;O60716-19;O60716-18;O60716-17;O60716-24;O60716-23;O60716-22;O60716-20;O60716-29;O60716-27;O60716-26;O60716-25;O60716-32;O60716-31;O60716-30;O60716-28	O60716-13	O60716-13	CTNND1	Catenin delta-1	MULTI-SECPEP	QE2_131211_OPL1013_RH_HCC_pTyrIP_G_05	1	HCC827ER3_1	478	3	478.609889	1432.80784	50530.49	1.9414	0.00092916	0.35982	0.00017221	2.3012	0.0011014	478.609857270263	100.12	0.67462	92.047	91.781	92.455	-8.0698					75	29	4	0	0	0	0.0027356
AAALVLQTIWGYK	13	Unmodified	_AAALVLQTIWGYK_					0	0	0	0	O60716-13;O60716-11;O60716-10;O60716-9;O60716-5;O60716-3;O60716-2;O60716;O60716-16;O60716-15;O60716-14;O60716-12;O60716-8;O60716-7;O60716-6;O60716-4;O60716-21;O60716-19;O60716-18;O60716-17;O60716-24;O60716-23;O60716-22;O60716-20;O60716-29;O60716-27;O60716-26;O60716-25;O60716-32;O60716-31;O60716-30;O60716-28	O60716-13	O60716-13	CTNND1	Catenin delta-1	MULTI-SECPEP	QE2_131211_OPL1013_RH_HCC_pTyrIP_G_05	1	HCC827ER3_1	718.03	2	717.411195	1432.80784	43582.57	1.5245	0.0010937	0.24036	0.00017244	1.7649	0.0012661	717.91282680656	100.15	0.74586	92.084	91.733	92.479	-8.0698					79	32	3	0	0	0	0.00039882
AAALVLQTIWGYK	13	Unmodified	_AAALVLQTIWGYK_					0	0	0	0	O60716-13;O60716-11;O60716-10;O60716-9;O60716-5;O60716-3;O60716-2;O60716;O60716-16;O60716-15;O60716-14;O60716-12;O60716-8;O60716-7;O60716-6;O60716-4;O60716-21;O60716-19;O60716-18;O60716-17;O60716-24;O60716-23;O60716-22;O60716-20;O60716-29;O60716-27;O60716-26;O60716-25;O60716-32;O60716-31;O60716-30;O60716-28	O60716-13	O60716-13	CTNND1	Catenin delta-1	MULTI-MSMS	QE2_131211_OPL1013_RH_HCC_pTyrIP_G_05_131211154413	1	HCC827ER3_2	717.91	2	717.411195	1432.80784	42812.54	1.6472	0.0011817	-0.042363	-3.0392E-05	1.6048	0.0011513	717.912871473394	100.21	0.66609	92.208	91.897	92.563	-8.0064					66	27	3	0	0	0	0.0013621
AAALVLQTIWGYK	13	Unmodified	_AAALVLQTIWGYK_					0	0	0	0	O60716-13;O60716-11;O60716-10;O60716-9;O60716-5;O60716-3;O60716-2;O60716;O60716-16;O60716-15;O60716-14;O60716-12;O60716-8;O60716-7;O60716-6;O60716-4;O60716-21;O60716-19;O60716-18;O60716-17;O60716-24;O60716-23;O60716-22;O60716-20;O60716-29;O60716-27;O60716-26;O60716-25;O60716-32;O60716-31;O60716-30;O60716-28	O60716-13	O60716-13	CTNND1	Catenin delta-1	MULTI-SECPEP	QE2_131211_OPL1013_RH_HCC_pTyrIP_G_05_131211154413	1	HCC827ER3_2	478	3	478.609889	1432.80784	49681.46	2.199	0.0010524	0.22943	0.00010981	2.4284	0.0011623	478.609783477941	100.24	0.73682	92.238	91.873	92.61	-8.0064					69	30	3	0	0	0	0.028137
AAALVLQTIWGYK	13	Unmodified	_AAALVLQTIWGYK_					0	0	0	0	O60716-13;O60716-11;O60716-10;O60716-9;O60716-5;O60716-3;O60716-2;O60716;O60716-16;O60716-15;O60716-14;O60716-12;O60716-8;O60716-7;O60716-6;O60716-4;O60716-21;O60716-19;O60716-18;O60716-17;O60716-24;O60716-23;O60716-22;O60716-20;O60716-29;O60716-27;O60716-26;O60716-25;O60716-32;O60716-31;O60716-30;O60716-28	O60716-13	O60716-13	CTNND1	Catenin delta-1	MULTI-MATCH	QE1_140414_OPL1013_IdR_CvA_pTyrIP_B	1	SKMel28_1		2	717.411195	1432.80784	40478.22	1.6877	0.0012108	-0.35831	-0.00025705	1.3294	0.00095373	717.410501983658	91.508	0.48924	91.508	91.284	91.773	0	-0.15425	-0.00037542	NaN	46.069	32	20	2	NaN	NaN	NaN	NaN
AAALVLQTIWGYK	13	Unmodified	_AAALVLQTIWGYK_					0	0	0	0	O60716-13;O60716-11;O60716-10;O60716-9;O60716-5;O60716-3;O60716-2;O60716;O60716-16;O60716-15;O60716-14;O60716-12;O60716-8;O60716-7;O60716-6;O60716-4;O60716-21;O60716-19;O60716-18;O60716-17;O60716-24;O60716-23;O60716-22;O60716-20;O60716-29;O60716-27;O60716-26;O60716-25;O60716-32;O60716-31;O60716-30;O60716-28	O60716-13	O60716-13	CTNND1	Catenin delta-1	MULTI-MATCH	QE1_140414_OPL1013_IdR_CvA_pTyrIP_B_140415130214	1	SKMel28_2		2	717.411195	1432.80784	44142.11	3.4954	0.0025077	0.22611	0.00016222	3.7215	0.0026699	717.411132689163	91.656	0.24112	91.407	91.292	91.533	-0.24848	-0.25485	0.00046312	NaN	46.069	15	9	2	NaN	NaN	NaN	NaN
AAALVLQTIWGYK	13	Unmodified	_AAALVLQTIWGYK_					0	0	0	0	O60716-13;O60716-11;O60716-10;O60716-9;O60716-5;O60716-3;O60716-2;O60716;O60716-16;O60716-15;O60716-14;O60716-12;O60716-8;O60716-7;O60716-6;O60716-4;O60716-21;O60716-19;O60716-18;O60716-17;O60716-24;O60716-23;O60716-22;O60716-20;O60716-29;O60716-27;O60716-26;O60716-25;O60716-32;O60716-31;O60716-30;O60716-28	O60716-13	O60716-13	CTNND1	Catenin delta-1	MULTI-MATCH	QE1_140414_OPL1013_IdR_CvA_pTyrIP_C_140415150423	1	H2228_2		2	717.411195	1432.80784	42082.7	4.497	0.0032262	-0.79566	-0.00057082	3.7013	0.0026554	717.410336008043	91.377	0.64945	91.371	91.019	91.669	-0.0060654	-0.29116	-0.0010029	NaN	46.069	48	27	2	NaN	NaN	NaN	NaN
AAALVLQTIWGYK	13	Unmodified	_AAALVLQTIWGYK_					0	0	0	0	O60716-13;O60716-11;O60716-10;O60716-9;O60716-5;O60716-3;O60716-2;O60716;O60716-16;O60716-15;O60716-14;O60716-12;O60716-8;O60716-7;O60716-6;O60716-4;O60716-21;O60716-19;O60716-18;O60716-17;O60716-24;O60716-23;O60716-22;O60716-20;O60716-29;O60716-27;O60716-26;O60716-25;O60716-32;O60716-31;O60716-30;O60716-28	O60716-13	O60716-13	CTNND1	Catenin delta-1	MULTI-MATCH	QE1_140414_OPL1013_IdR_CvA_pTyrIP_C_140415150423	1	H2228_2		3	478.609889	1432.80784	50870.86	4.9275	0.0023584	-0.4387	-0.00020997	4.4888	0.0021484	478.609493495919	91.36	0.36423	91.354	91.114	91.479	-0.0060577	-0.52563	-0.00089389	NaN	24.5	27	15	3	NaN	NaN	NaN	NaN
AAAPAPEEEMDECEQALAAEPK	22	Unmodified	_AAAPAPEEEMDECEQALAAEPK_					0	0	0	0	P26641;P26641-2	P26641	P26641	EEF1G	Elongation factor 1-gamma	MULTI-MSMS	QE1_140414_OPL1013_IdR_CvA_pTyrIP_B_140415130214	1	SKMel28_2	786.35	3	786.34724	2356.01989	38419.84	2.9111	0.0022892	2.0162	0.0015855	4.9274	0.0038746	786.683348110531	61.013	0.57968	60.865	60.594	61.174	-0.14825					60	27	3	0	0	0	0.017744
AAAPAPEEEMDECEQALAAEPK	22	Unmodified	_AAAPAPEEEMDECEQALAAEPK_					0	0	0	0	P26641;P26641-2	P26641	P26641	EEF1G	Elongation factor 1-gamma	MULTI-MATCH	QE1_140414_OPL1013_IdR_CvA_pTyrIP_B	1	SKMel28_1		3	786.34724	2356.01989	38919.78	2.118	0.0016655	1.5452	0.0012151	3.6632	0.0028806	786.682723202255	60.651	0.61871	60.651	60.4	61.018	3.8147E-06	-0.10699	-0.00059389	NaN	13.608	35	27	2	NaN	NaN	NaN	NaN
AAAPGVEDEPLLR	13	Unmodified	_AAAPGVEDEPLLR_					0	0	0	0	P31350;P31350-2	P31350	P31350	RRM2	Ribonucleoside-diphosphate reductase subunit M2	MULTI-MSMS	QE1_140414_OPL1013_IdR_CvA_pTyrIP_B	1	SKMel28_1	669.36	2	669.356616	1336.69868	43464.25	2.0025	0.0013404	1.3581	0.00090905	3.3606	0.0022494	669.356997587963	51.093	0.51165	51.093	50.825	51.337	0					31	25	2	0	0	0	0.036515
AAAPGVEDEPLLR	13	Unmodified	_AAAPGVEDEPLLR_					0	0	0	0	P31350;P31350-2	P31350	P31350	RRM2	Ribonucleoside-diphosphate reductase subunit M2	MULTI-MSMS	QE1_140414_OPL1013_IdR_CvA_pTyrIP_B_140415130214	1	SKMel28_2	669.36	2	669.356616	1336.69868	42318.62	3.5814	0.0023972	-0.58758	-0.0003933	2.9938	0.0020039	669.356895623361	51.4	0.40964	51.151	50.964	51.373	-0.24849					29	19	2	0	0	0	0.021723
AAAPPSYCFVAFPPR	15	Acetyl (Protein N-term),Phospho (STY)	_(ac)AAAPPSY(ph)CFVAFPPR_		AAAPPS(0.197)Y(0.803)CFVAFPPR		AAAPPS(-6.1)Y(6.1)CFVAFPPR	1	0	1	0	Q12765	Q12765	Q12765	SCRN1	Secernin-1	MULTI-MSMS	QE1_140414_OPL1013_IdR_CvA_pTyrIP_C	1	H2228_1	886.9	2	886.896941	1771.77933	36777.07	2.6862	0.0023824	0.40831	0.00036213	3.0945	0.0027445	887.398739530364	90.69	4.479	90.538	88.249	92.728	-0.15124					453	187	3	0	0	0	3.1857E-05
AAAPPSYCFVAFPPR	15	Acetyl (Protein N-term),Phospho (STY)	_(ac)AAAPPSY(ph)CFVAFPPR_		AAAPPS(0.197)Y(0.803)CFVAFPPR		AAAPPS(-6.1)Y(6.1)CFVAFPPR	1	0	1	0	Q12765	Q12765	Q12765	SCRN1	Secernin-1	MULTI-MSMS	QE1_140414_OPL1013_IdR_CvA_pTyrIP_C_140415150423	1	H2228_2	887.4	2	886.896941	1771.77933	36491.64	4.4861	0.0039787	0.065882	5.843E-05	4.552	0.0040372	887.398564744728	90.583	4.4771	90.577	88.472	92.949	-0.0060577					364	187	3	0	0	0	3.1857E-05
AAAQLLQSQAQQSGAQQTK	19	Unmodified	_AAAQLLQSQAQQSGAQQTK_					0	0	0	0	Q9NVA2;Q9NVA2-2	Q9NVA2	Q9NVA2	SEPT11	Septin-11	MULTI-MSMS	QE1_140414_OPL1013_IdR_CvA_pTyrIP_B	1	SKMel28_1	653.01	3	653.008099	1956.00247	42474.45	2.1052	0.0013747	1.036	0.0006765	3.1411	0.0020512	653.344462956369	32.604	0.42829	32.604	32.424	32.853	0					38	24	3	0	0	0	0.051241
AAAQLLQSQAQQSGAQQTK	19	Unmodified	_AAAQLLQSQAQQSGAQQTK_					0	0	0	0	Q9NVA2;Q9NVA2-2	Q9NVA2	Q9NVA2	SEPT11	Septin-11	MULTI-MSMS	QE1_140414_OPL1013_IdR_CvA_pTyrIP_B_140415130214	1	SKMel28_2	653.01	3	653.008099	1956.00247	42933.62	3.144	0.002053	2.8404	0.0018548	5.9843	0.0039078	653.346015700057	32.717	0.52795	32.669	32.34	32.868	-0.048008					49	31	2	0	0	0	0.012278
AAAQYYLGNFR	11	Phospho (STY)	_AAAQYY(ph)LGNFR_		AAAQY(0.2)Y(0.8)LGNFR		AAAQY(-6.02)Y(6.02)LGNFR	0	0	1	0	O95801	O95801	O95801	TTC4	Tetratricopeptide repeat protein 4	MULTI-MSMS	QE2_131211_OPL1013_RH_HCC_pTyrIP_G_05	1	HCC827ER3_1	677.3	2	677.303002	1352.59145	44714.13	-0.20958	-0.00014195	0.59827	0.00040521	0.38869	0.00026326	677.303432595718	67.897	0.54124	60.83	60.588	61.129	-7.0673					46	26	2	0	0	0	0.00057193
AAAQYYLGNFR	11	Phospho (STY)	_AAAQYY(ph)LGNFR_		AAAQY(0.154)Y(0.846)LGNFR		AAAQY(-7.41)Y(7.41)LGNFR	0	0	1	0	O95801	O95801	O95801	TTC4	Tetratricopeptide repeat protein 4	MULTI-SECPEP	QE2_131211_OPL1013_RH_HCC_pTyrIP_G_05_131211154413	1	HCC827ER3_2	677.67	2	677.303002	1352.59145	45550.9	0.32124	0.00021758	0.72821	0.00049322	1.0495	0.0007108	677.30364121578	68.056	0.54324	60.852	60.487	61.03	-7.2043					46	24	2	0	0	0	0.0013709
AAASMGDTLSEQQLGDSDIPVIVYR	25	Phospho (STY)	_AAASMGDTLSEQQLGDSDIPVIVY(ph)R_		AAASMGDTLSEQQLGDSDIPVIVY(1)R		AAAS(-88.69)MGDT(-86.19)LS(-82.38)EQQLGDS(-54.74)DIPVIVY(54.74)R	0	0	1	0	Q96P48-3;Q96P48;Q96P48-7;Q96P48-2;Q96P48-4;Q96P48-1;Q96P48-5	Q96P48-3	Q96P48-3	ARAP1	Arf-GAP with Rho-GAP domain, ANK repeat and PH domain-containing protein 1	MULTI-MSMS	QE1_140414_OPL1013_IdR_CvA_pTyrIP_F	1	K562_1	907.09	3	906.089369	2715.24628	35853.92	2.9139	0.0026402	-0.52067	-0.00047177	2.3932	0.0021685	906.423109181703	86.214	0.6359	86.209	85.748	86.383	-0.0052185					118	28	6	0	0	0	6.0323E-26
AAASMGDTLSEQQLGDSDIPVIVYR	25	Phospho (STY)	_AAASMGDTLSEQQLGDSDIPVIVY(ph)R_		AAASMGDTLSEQQLGDSDIPVIVY(1)R		AAAS(-79.57)MGDT(-77.58)LS(-77.46)EQQLGDS(-48.25)DIPVIVY(48.25)R	0	0	1	0	Q96P48-3;Q96P48;Q96P48-7;Q96P48-2;Q96P48-4;Q96P48-1;Q96P48-5	Q96P48-3	Q96P48-3	ARAP1	Arf-GAP with Rho-GAP domain, ANK repeat and PH domain-containing protein 1	MULTI-MSMS	QE1_140414_OPL1013_IdR_CvA_pTyrIP_F	1	K562_1	906.43	3	906.089369	2715.24628	36190.23	3.9159	0.0035481	-0.59319	-0.00053748	3.3227	0.0030107	906.423283123618	88.625	3.3863	88.62	87.629	91.015	-0.0052185					254	145	3	0	0	0	1.3754E-25
AAASMGDTLSEQQLGDSDIPVIVYR	25	Phospho (STY)	_AAASMGDTLSEQQLGDSDIPVIVY(ph)R_		AAASMGDTLSEQQLGDS(0.001)DIPVIVY(0.999)R		AAAS(-45.05)MGDT(-44.27)LS(-43.32)EQQLGDS(-31.87)DIPVIVY(31.87)R	0	0	1	0	Q96P48-3;Q96P48;Q96P48-7;Q96P48-2;Q96P48-4;Q96P48-1;Q96P48-5	Q96P48-3	Q96P48-3	ARAP1	Arf-GAP with Rho-GAP domain, ANK repeat and PH domain-containing protein 1	MULTI-MSMS	QE1_140414_OPL1013_IdR_CvA_pTyrIP_F	1	K562_1	906.43	3	906.089369	2715.24628	36709.11	4.3272	0.0039208	-0.32913	-0.00029822	3.998	0.0036226	906.423122521056	91.411	1.9881	91.406	91.197	93.185	-0.0052185					167	84	3	0	0	0	5.7116E-06
AAASMGDTLSEQQLGDSDIPVIVYR	25	Phospho (STY)	_AAASMGDTLSEQQLGDSDIPVIVY(ph)R_		AAASMGDTLSEQQLGDS(0.001)DIPVIVY(0.999)R		AAAS(-48.59)MGDT(-47.3)LS(-44.92)EQQLGDS(-31.47)DIPVIVY(31.47)R	0	0	1	0	Q96P48-3;Q96P48;Q96P48-7;Q96P48-2;Q96P48-4;Q96P48-1;Q96P48-5	Q96P48-3	Q96P48-3	ARAP1	Arf-GAP with Rho-GAP domain, ANK repeat and PH domain-containing protein 1	MSMS	QE1_140414_OPL1013_IdR_CvA_pTyrIP_F	1	K562_1	906.09	3	906.089369	2715.24628	NaN	NaN	NaN	NaN	NaN	NaN	NaN	NaN	87.353	1	87.348	86.848	87.848	-0.0052185								0	0	0	4.6638E-09
AAASMGDTLSEQQLGDSDIPVIVYR	25	Phospho (STY)	_AAASMGDTLSEQQLGDSDIPVIVY(ph)R_		AAASMGDTLSEQQLGDSDIPVIVY(1)R		AAAS(-79.07)MGDT(-75.84)LS(-65.74)EQQLGDS(-40.7)DIPVIVY(40.7)R	0	0	1	0	Q96P48-3;Q96P48;Q96P48-7;Q96P48-2;Q96P48-4;Q96P48-1;Q96P48-5	Q96P48-3	Q96P48-3	ARAP1	Arf-GAP with Rho-GAP domain, ANK repeat and PH domain-containing protein 1	MULTI-MSMS	QE1_140414_OPL1013_IdR_CvA_pTyrIP_F_140415211055	1	K562_2	907.1	3	906.089369	2715.24628	35653.54	3.7936	0.0034374	0.4478	0.00040575	4.2414	0.0038431	906.089310087218	86.287	0.61626	86.437	85.905	86.522	0.15037					113	25	6	0	0	0	2.7187E-19
AAASMGDTLSEQQLGDSDIPVIVYR	25	Phospho (STY)	_AAASMGDTLSEQQLGDSDIPVIVY(ph)R_		AAASMGDTLSEQQLGDSDIPVIVY(1)R		AAAS(-63.12)MGDT(-62.52)LS(-58.03)EQQLGDS(-37.56)DIPVIVY(37.56)R	0	0	1	0	Q96P48-3;Q96P48;Q96P48-7;Q96P48-2;Q96P48-4;Q96P48-1;Q96P48-5	Q96P48-3	Q96P48-3	ARAP1	Arf-GAP with Rho-GAP domain, ANK repeat and PH domain-containing protein 1	MULTI-MSMS	QE1_140414_OPL1013_IdR_CvA_pTyrIP_F_140415211055	1	K562_2	906.09	3	906.089369	2715.24628	35885.46	4.2278	0.0038308	-0.10793	-9.7798E-05	4.1199	0.003733	906.423214908109	87.156	0.36161	87.307	87.203	87.565	0.15037					33	17	3	0	0	0	1.0412E-12
AAASMGDTLSEQQLGDSDIPVIVYR	25	Phospho (STY)	_AAASMGDTLSEQQLGDSDIPVIVY(ph)R_		AAASMGDTLSEQQLGDSDIPVIVY(1)R		AAAS(-61.91)MGDT(-61.24)LS(-58.66)EQQLGDS(-39.43)DIPVIVY(39.43)R	0	0	1	0	Q96P48-3;Q96P48;Q96P48-7;Q96P48-2;Q96P48-4;Q96P48-1;Q96P48-5	Q96P48-3	Q96P48-3	ARAP1	Arf-GAP with Rho-GAP domain, ANK repeat and PH domain-containing protein 1	MULTI-MSMS	QE1_140414_OPL1013_IdR_CvA_pTyrIP_F_140415211055	1	K562_2	906.43	3	906.089369	2715.24628	35885.46	4.5619	0.0041335	-0.039458	-3.5752E-05	4.5225	0.0040978	906.423787245422	87.967	1.351	88.117	87.47	88.821	0.15038					194	57	5	0	0	0	1.1944E-12
AAASMGDTLSEQQLGDSDIPVIVYR	25	Phospho (STY)	_AAASMGDTLSEQQLGDSDIPVIVY(ph)R_		AAASMGDTLSEQQLGDSDIPVIVY(1)R		AAAS(-70.3)MGDT(-70.08)LS(-68.77)EQQLGDS(-53.13)DIPVIVY(53.13)R	0	0	1	0	Q96P48-3;Q96P48;Q96P48-7;Q96P48-2;Q96P48-4;Q96P48-1;Q96P48-5	Q96P48-3	Q96P48-3	ARAP1	Arf-GAP with Rho-GAP domain, ANK repeat and PH domain-containing protein 1	MULTI-MSMS	QE1_140414_OPL1013_IdR_CvA_pTyrIP_F_140415211055	1	K562_2	906.43	3	906.089369	2715.24628	35885.46	4.7378	0.0042929	-0.075685	-6.8577E-05	4.6622	0.0042243	906.42390284505	88.902	1.2193	89.052	88.532	89.752	0.15037					130	53	3	0	0	0	2.1641E-13
AAASMGDTLSEQQLGDSDIPVIVYR	25	Phospho (STY)	_AAASMGDTLSEQQLGDSDIPVIVY(ph)R_		AAASMGDTLSEQQLGDSDIPVIVY(1)R		AAAS(-52.31)MGDT(-51.59)LS(-49.24)EQQLGDS(-34.63)DIPVIVY(34.63)R	0	0	1	0	Q96P48-3;Q96P48;Q96P48-7;Q96P48-2;Q96P48-4;Q96P48-1;Q96P48-5	Q96P48-3	Q96P48-3	ARAP1	Arf-GAP with Rho-GAP domain, ANK repeat and PH domain-containing protein 1	MULTI-MSMS	QE1_140414_OPL1013_IdR_CvA_pTyrIP_F_140415211055	1	K562_2	906.43	3	906.089369	2715.24628	36190.34	4.9095	0.0044485	0.17615	0.00015961	5.0857	0.0046081	906.423448220705	90.197	1.5893	90.347	89.62	91.209	0.15037					194	72	5	0	0	0	2.3078E-08
AAASMGDTLSEQQLGDSDIPVIVYR	25	Phospho (STY)	_AAASMGDTLSEQQLGDSDIPVIVY(ph)R_		AAASMGDTLSEQQLGDSDIPVIVY(1)R		AAAS(-60.39)MGDT(-58.4)LS(-55.48)EQQLGDS(-34.38)DIPVIVY(34.38)R	0	0	1	0	Q96P48-3;Q96P48;Q96P48-7;Q96P48-2;Q96P48-4;Q96P48-1;Q96P48-5	Q96P48-3	Q96P48-3	ARAP1	Arf-GAP with Rho-GAP domain, ANK repeat and PH domain-containing protein 1	MSMS	QE1_140414_OPL1013_IdR_CvA_pTyrIP_F_140415211055	1	K562_2	906.43	3	906.089369	2715.24628	NaN	NaN	NaN	NaN	NaN	NaN	NaN	NaN	86.745	1	86.896	86.396	87.396	0.15037								0	0	0	5.9424E-13
AAATPESQEPQAK	13	Unmodified	_AAATPESQEPQAK_					0	0	0	0	P49006	P49006	P49006	MARCKSL1	MARCKS-related protein	MULTI-MSMS	QE1_140414_OPL1013_IdR_CvA_pTyrIP_B	1	SKMel28_1	664.33	2	664.328056	1326.64156	42520	-0.95849	-0.00063675	0.35379	0.00023504	-0.60469	-0.00040171	664.328332032533	16.375	0.14026	16.375	16.317	16.458	0					13	5	3	0	0	0	0.00148
AAATPESQEPQAK	13	Unmodified	_AAATPESQEPQAK_					0	0	0	0	P49006	P49006	P49006	MARCKSL1	MARCKS-related protein	MULTI-MSMS	QE1_140414_OPL1013_IdR_CvA_pTyrIP_C	1	H2228_1	664.33	2	664.328056	1326.64156	42954.91	1.7139	0.0011386	0.58003	0.00038533	2.2939	0.0015239	664.328890199403	16.414	0.13981	16.463	16.383	16.523	0.049253					11	5	3	0	0	0	0.020775
AAATPESQEPQAK	13	Unmodified	_AAATPESQEPQAK_					0	0	0	0	P49006	P49006	P49006	MARCKSL1	MARCKS-related protein	MULTI-MSMS	QE1_140414_OPL1013_IdR_CvA_pTyrIP_C_140415150423	1	H2228_2	664.33	2	664.328056	1326.64156	43186.18	2.0566	0.0013662	-0.19985	-0.00013276	1.8567	0.0012335	664.328208508489	16.443	0.1177	16.538	16.467	16.585	0.094217					10	4	3	0	0	0	0.01838
AAATTPTKVYSEVHFTLAKPPSVVNR	26	Phospho (STY)	_AAATTPTKVYS(ph)EVHFTLAKPPSVVNR_		AAATT(0.001)PT(0.09)KVY(0.417)S(0.491)EVHFTLAKPPSVVNR		AAAT(-32.42)T(-26.42)PT(-7.38)KVY(-0.71)S(0.71)EVHFT(-30.22)LAKPPS(-77.03)VVNR	0	0	1	2	Q8N3V7-3;Q8N3V7-2;Q8N3V7	Q8N3V7-3	Q8N3V7-3	SYNPO	Synaptopodin	MULTI-MSMS	QE1_140414_OPL1013_IdR_CvA_pTyrIP_C	1	H2228_1	717.13	4	716.873112	2863.46334	39999.4	2.0193	0.0014476	0.51674	0.00037044	2.5361	0.001818	717.124049476759	60.87	1.1763	60.92	60.257	61.433	0.049252					211	51	6	0	0	0	9.4641E-27
AAATTPTKVYSEVHFTLAKPPSVVNR	26	Phospho (STY)	_AAATTPTKVYS(ph)EVHFTLAKPPSVVNR_					0	0	1	2	Q8N3V7-3;Q8N3V7-2;Q8N3V7	Q8N3V7-3	Q8N3V7-3	SYNPO	Synaptopodin	MULTI-MATCH	QE1_140414_OPL1013_IdR_CvA_pTyrIP_C_140415150423	1	H2228_2		4	716.873112	2863.46334	40373.62	3.3992	0.0024368	0.4631	0.00033198	3.8623	0.0027688	717.12386700256	60.658	1.2818	60.852	60.291	61.573	0.19442	-0.033758	-6.8683E-05	NaN	90.694	210	55	5	NaN	NaN	NaN	NaN
AAAYLDPNLNHTPNSSTK	18	Acetyl (Protein N-term),Phospho (STY)	_(ac)AAAY(ph)LDPNLNHTPNSSTK_		AAAY(1)LDPNLNHTPNSSTK		AAAY(68.66)LDPNLNHT(-68.66)PNS(-71.64)S(-71.26)T(-70.84)K	1	0	1	0	Q05397-7;Q05397;Q05397-5	Q05397-7	Q05397-7	PTK2	Focal adhesion kinase 1	MULTI-MSMS	QE1_140414_OPL1013_IdR_CvA_pTyrIP_C	1	H2228_1	679.31	3	679.308876	2034.9048	41423.82	3.1297	0.002126	0.38704	0.00026292	3.5168	0.002389	679.643383914641	55.09	0.69629	55.139	54.668	55.364	0.049248					86	32	3	0	0	0	2.2934E-12
AAAYLDPNLNHTPNSSTK	18	Acetyl (Protein N-term),Phospho (STY)	_(ac)AAAY(ph)LDPNLNHTPNSSTK_		AAAY(1)LDPNLNHTPNSSTK		AAAY(61.3)LDPNLNHT(-61.3)PNS(-64.87)S(-64.87)T(-64.45)K	1	0	1	0	Q05397-7;Q05397;Q05397-5	Q05397-7	Q05397-7	PTK2	Focal adhesion kinase 1	MULTI-MSMS	QE1_140414_OPL1013_IdR_CvA_pTyrIP_C_140415150423	1	H2228_2	679.31	3	679.308876	2034.9048	39800.52	3.9831	0.0027058	-0.11837	-8.041E-05	3.8648	0.0026254	679.642865796794	55.128	0.52343	55.322	54.934	55.457	0.19442					94	24	5	0	0	0	7.0578E-12
AAAYLDPNLNHTPNSSTK	18	Acetyl (Protein N-term),Phospho (STY)	_(ac)AAAY(ph)LDPNLNHTPNSSTK_		AAAY(0.998)LDPNLNHT(0.001)PNSSTK		AAAY(29.74)LDPNLNHT(-29.74)PNS(-33.37)S(-33.37)T(-33.37)K	1	0	1	0	Q05397-7;Q05397;Q05397-5	Q05397-7	Q05397-7	PTK2	Focal adhesion kinase 1	MULTI-MSMS	QE1_140414_OPL1013_IdR_CvA_pTyrIP_F	1	K562_1	679.65	3	679.308876	2034.9048	41145.33	4.0389	0.0027437	-0.18047	-0.0001226	3.8585	0.0026211	679.642787201019	55.218	0.44028	55.213	54.915	55.355	-0.0052147					59	19	4	0	0	0	3.0301E-05
AAAYLDPNLNHTPNSSTK	18	Acetyl (Protein N-term),Phospho (STY)	_(ac)AAAY(ph)LDPNLNHTPNSSTK_		AAAY(0.999)LDPNLNHTPNSSTK		AAAY(35.66)LDPNLNHT(-35.66)PNS(-39.23)S(-39.23)T(-38.81)K	1	0	1	0	Q05397-7;Q05397;Q05397-5	Q05397-7	Q05397-7	PTK2	Focal adhesion kinase 1	MULTI-SECPEP	QE1_140414_OPL1013_IdR_CvA_pTyrIP_F_140415211055	1	K562_2	679.65	3	679.308876	2034.9048	37770.02	4.9496	0.0033623	0.097946	6.6536E-05	5.0476	0.0034288	679.642713698587	55.196	0.3917	55.346	55.05	55.442	0.15036					44	19	4	0	0	0	1.4512E-05
AAAYLDPNLNHTPNSSTK	18	Acetyl (Protein N-term),Phospho (STY)	_(ac)AAAY(ph)LDPNLNHTPNSSTK_		AAAY(1)LDPNLNHTPNSSTK		AAAY(49.69)LDPNLNHT(-49.69)PNS(-53.17)S(-57.47)T(-56.73)K	1	0	1	0	Q05397-7;Q05397;Q05397-5	Q05397-7	Q05397-7	PTK2	Focal adhesion kinase 1	MULTI-MSMS	QE2_131211_OPL1013_RH_HCC_pTyrIP_G_05	1	HCC827ER3_1	679.65	3	679.308876	2034.9048	40775.94	0.24403	0.00016577	1.9487	0.0013237	2.1927	0.0014895	679.644758236938	61.802	0.60903	54.835	54.491	55.1	-6.9671					97	25	5	0	0	0	3.439E-12
AAAYLDPNLNHTPNSSTK	18	Acetyl (Protein N-term),Phospho (STY)	_(ac)AAAY(ph)LDPNLNHTPNSSTK_		AAAY(1)LDPNLNHTPNSSTK		AAAY(42.83)LDPNLNHT(-42.83)PNS(-49.87)S(-49.87)T(-49.87)K	1	0	1	0	Q05397-7;Q05397;Q05397-5	Q05397-7	Q05397-7	PTK2	Focal adhesion kinase 1	MULTI-MSMS	QE2_131211_OPL1013_RH_HCC_pTyrIP_G_05	1	HCC827ER3_1	1018.46	2	1018.45968	2034.9048	34507.67	0.59079	0.0006017	0.49566	0.00050481	1.0865	0.0011065	1018.96144742308	61.771	0.32838	54.804	54.678	55.006	-6.9671					29	13	3	0	0	0	8.2793E-07
AAAYLDPNLNHTPNSSTK	18	Acetyl (Protein N-term),Phospho (STY)	_(ac)AAAY(ph)LDPNLNHTPNSSTK_		AAAY(1)LDPNLNHTPNSSTK		AAAY(54.73)LDPNLNHT(-54.73)PNS(-58.64)S(-57.88)T(-57.09)K	1	0	1	0	Q05397-7;Q05397;Q05397-5	Q05397-7	Q05397-7	PTK2	Focal adhesion kinase 1	MULTI-MSMS	QE2_131211_OPL1013_RH_HCC_pTyrIP_G_05_131211154413	1	HCC827ER3_2	679.65	3	679.308876	2034.9048	40586.71	0.86049	0.00058454	1.9018	0.0012919	2.7623	0.0018764	679.310001858558	61.884	0.73327	54.78	54.44	55.173	-7.1041					106	31	5	0	0	0	2.2934E-12
AAAYLDPNLNHTPNSSTK	18	Acetyl (Protein N-term),Phospho (STY)	_(ac)AAAY(ph)LDPNLNHTPNSSTK_		AAAY(1)LDPNLNHTPNSSTK		AAAY(63.13)LDPNLNHT(-63.13)PNS(-75.65)S(-75.65)T(-78.77)K	1	0	1	0	Q05397-7;Q05397;Q05397-5	Q05397-7	Q05397-7	PTK2	Focal adhesion kinase 1	MULTI-MSMS	QE2_131211_OPL1013_RH_HCC_pTyrIP_G_05_131211154413	1	HCC827ER3_2	1018.96	2	1018.45968	2034.9048	35300.85	1.1969	0.0012189	0.26142	0.00026625	1.4583	0.0014852	1018.45978289502	61.925	0.49954	54.821	54.51	55.009	-7.1041					41	21	3	0	0	0	1.3886E-17
AAAYNLVQHGITNLCVIGGDGSLTGANIFR	30	Unmodified	_AAAYNLVQHGITNLCVIGGDGSLTGANIFR_					0	0	0	0	P17858;P17858-2	P17858	P17858	PFKL	ATP-dependent 6-phosphofructokinase, liver type	MULTI-MSMS	QE1_140414_OPL1013_IdR_CvA_pTyrIP_C	1	H2228_1	1034.87	3	1034.86449	3101.57165	34430.25	3.867	0.0040018	1.082	0.0011198	4.949	0.0051216	1035.19976199207	97.508	0.48844	97.357	97.085	97.573	-0.15125					40	19	3	0	0	0	0.044503
AAAYNLVQHGITNLCVIGGDGSLTGANIFR	30	Unmodified	_AAAYNLVQHGITNLCVIGGDGSLTGANIFR_					0	0	0	0	P17858;P17858-2	P17858	P17858	PFKL	ATP-dependent 6-phosphofructokinase, liver type	MULTI-MATCH	QE1_140414_OPL1013_IdR_CvA_pTyrIP_B	1	SKMel28_1		3	1034.86449	3101.57165	32961.48	3.058	0.0031646	0.94712	0.00098014	4.0051	0.0041448	1035.19948688218	97.331	0.68015	97.331	96.992	97.672	7.6294E-06	-0.012947	-0.00024607	NaN	3.175	71	26	4	NaN	NaN	NaN	NaN
AACNLLQR	8	Unmodified	_AACNLLQR_					0	0	0	0	Q01813;Q01813-2	Q01813	Q01813	PFKP	ATP-dependent 6-phosphofructokinase, platelet type	MULTI-MSMS	QE1_140414_OPL1013_IdR_CvA_pTyrIP_B	1	SKMel28_1	473.25	2	473.250369	944.486184	49746.84	1.6615	0.00078631	2.1913	0.001037	3.8528	0.0018233	473.251604085923	29.93	0.56104	29.93	29.678	30.239	-1.9073E-06					83	44	2	0	0	0	0.0024409
AACNLLQR	8	Unmodified	_AACNLLQR_					0	0	0	0	Q01813;Q01813-2	Q01813	Q01813	PFKP	ATP-dependent 6-phosphofructokinase, platelet type	MULTI-MSMS	QE1_140414_OPL1013_IdR_CvA_pTyrIP_B_140415130214	1	SKMel28_2	473.25	2	473.250369	944.486184	47359.45	3.2082	0.0015183	-0.40151	-0.00019002	2.8066	0.0013282	473.250305217487	29.929	0.47922	29.981	29.77	30.249	0.052229					91	39	3	0	0	0	0.0087877
AACNLLQR	8	Unmodified	_AACNLLQR_					0	0	0	0	Q01813;Q01813-2	Q01813	Q01813	PFKP	ATP-dependent 6-phosphofructokinase, platelet type	MULTI-MATCH	QE1_140414_OPL1013_IdR_CvA_pTyrIP_B_140415130214	1	SKMel28_2		2	473.250369	944.486184	54524.06	3.1084	0.001471	3.3516	0.0015861	6.46	0.0030572	473.252573662122	29.706	0.089422	29.758	29.695	29.784	0.052229	-0.086237	0.0010279	NaN	48.756	10	7	2	NaN	NaN	NaN	NaN
AADEEAFEDNSEEYIR	16	Unmodified	_AADEEAFEDNSEEYIR_					0	0	0	0	P55060-3;P55060;P55060-4	P55060-3	P55060-3	CSE1L	Exportin-2	MSMS	QE1_140414_OPL1013_IdR_CvA_pTyrIP_B_140415130214	1	SKMel28_2	944.4	2	944.397592	1886.78063	NaN	NaN	NaN	NaN	NaN	NaN	NaN	NaN	52.967	1	52.718	52.218	53.218	-0.24849								0	0	0	0.054045
AADLNGDLTATR	12	Unmodified	_AADLNGDLTATR_					0	0	0	0	Q15293;Q15293-2	Q15293	Q15293	RCN1	Reticulocalbin-1	MULTI-MSMS	QE1_140414_OPL1013_IdR_CvA_pTyrIP_B	1	SKMel28_1	609.31	2	609.309666	1216.60478	45072.68	1.6673	0.0010159	-1.0626	-0.00064745	0.60468	0.00036844	609.30913367707	34.024	0.69985	34.024	33.684	34.384	0					79	43	3	0	0	0	0.00026806
AADLNGDLTATR	12	Unmodified	_AADLNGDLTATR_					0	0	0	0	Q15293;Q15293-2	Q15293	Q15293	RCN1	Reticulocalbin-1	MULTI-MSMS	QE1_140414_OPL1013_IdR_CvA_pTyrIP_B_140415130214	1	SKMel28_2	609.31	2	609.309666	1216.60478	45284.98	2.8294	0.001724	-0.23535	-0.0001434	2.5941	0.0015806	609.309544450392	34.185	0.69898	34.137	33.741	34.44	-0.048008					103	52	3	0	0	0	0.0018329
AADLNGDLTATR	12	Unmodified	_AADLNGDLTATR_					0	0	0	0	Q15293;Q15293-2	Q15293	Q15293	RCN1	Reticulocalbin-1	MULTI-MSMS	QE1_140414_OPL1013_IdR_CvA_pTyrIP_C	1	H2228_1	609.31	2	609.309666	1216.60478	44120.44	2.1419	0.0013051	-0.096837	-5.9004E-05	2.045	0.0012461	609.309687672146	34.032	0.57281	34.081	33.794	34.367	0.049252					78	34	3	0	0	0	0.00034592
AADLNGDLTATR	12	Unmodified	_AADLNGDLTATR_					0	0	0	0	Q15293;Q15293-2	Q15293	Q15293	RCN1	Reticulocalbin-1	MULTI-MSMS	QE1_140414_OPL1013_IdR_CvA_pTyrIP_C_140415150423	1	H2228_2	609.31	2	609.309666	1216.60478	44122.38	2.7419	0.0016707	0.68641	0.00041824	3.4283	0.0020889	609.309924303815	34.027	0.60085	34.122	33.817	34.418	0.094215					61	34	2	0	0	0	0.00029468
AADLNGDLTATR	12	Unmodified	_AADLNGDLTATR_					0	0	0	0	Q15293;Q15293-2	Q15293	Q15293	RCN1	Reticulocalbin-1	MULTI-MATCH	QE1_140414_OPL1013_IdR_CvA_pTyrIP_B_140415130214	1	SKMel28_2		2	609.309666	1216.60478	NaN	2.9264	0.0017831	-0.13899	-8.4691E-05	2.7875	0.0016984	609.811643644744	33.656	0.035393	33.608	33.592	33.628	-0.048008	-0.17365	0.00096708	NaN	45.28	4	2	2	NaN	NaN	NaN	NaN
AADLNGDLTATR	12	Unmodified	_AADLNGDLTATR_					0	0	0	0	Q15293;Q15293-2	Q15293	Q15293	RCN1	Reticulocalbin-1	MULTI-MATCH	QE1_140414_OPL1013_IdR_CvA_pTyrIP_C	1	H2228_1		2	609.309666	1216.60478	52249.67	2.0309	0.0012374	2.9942	0.0018244	5.025	0.0030618	609.814505945133	33.663	0.042839	33.713	33.688	33.731	0.049252	-0.068806	0.0047852	NaN	45.28	4	2	2	NaN	NaN	NaN	NaN
AADRLPNLSSPSAEGPPGPPSGPAPR	26	Unmodified	_AADRLPNLSSPSAEGPPGPPSGPAPR_					0	0	0	1	O60784-3;O60784-4;O60784;O60784-2	O60784-3	O60784-3	TOM1	Target of Myb protein 1	MULTI-MSMS	QE1_140414_OPL1013_IdR_CvA_pTyrIP_B	1	SKMel28_1	832.76	3	832.426093	2494.25645	38957.55	1.2494	0.0010401	0.46316	0.00038554	1.7126	0.0014256	832.760637924516	51.706	0.40232	51.706	51.495	51.897	0					25	17	2	0	0	0	0.014083
AAEAAAAPAESAAPAAGEEPSKEEGEPK	28	Unmodified	_AAEAAAAPAESAAPAAGEEPSKEEGEPK_					0	0	0	1	P80723	P80723	P80723	BASP1	Brain acid soluble protein 1	MULTI-MSMS	QE1_140414_OPL1013_IdR_CvA_pTyrIP_C	1	H2228_1	879.42	3	879.415588	2635.22493	37072.39	1.6711	0.0014696	0.93555	0.00082274	2.6067	0.0022924	879.75095939636	27.929	0.58088	27.979	27.715	28.296	0.049253					89	39	4	0	0	0	0.00060171
AAEAAAAPAESAAPAAGEEPSKEEGEPK	28	Unmodified	_AAEAAAAPAESAAPAAGEEPSKEEGEPK_					0	0	0	1	P80723	P80723	P80723	BASP1	Brain acid soluble protein 1	MULTI-MSMS	QE1_140414_OPL1013_IdR_CvA_pTyrIP_C_140415150423	1	H2228_2	879.75	3	879.415588	2635.22493	37595.85	2.8949	0.0025458	0.44442	0.00039083	3.3393	0.0029367	879.416494816975	27.906	0.46438	28.1	27.844	28.308	0.19442					68	29	4	0	0	0	0.034069
AAEAAASAYYNPGNPHNVYMPTSQPPPPPYYPPEDK	36	Phospho (STY)	_AAEAAASAY(ph)YNPGNPHNVYMPTSQPPPPPYYPPEDK_		AAEAAAS(0.024)AY(0.717)Y(0.225)NPGNPHNVY(0.033)MPTSQPPPPPYYPPEDK		AAEAAAS(-14.71)AY(5.04)Y(-5.04)NPGNPHNVY(-13.33)MPT(-35.12)S(-35.12)QPPPPPY(-51.26)Y(-53.88)PPEDK	0	0	1	0	Q969T9	Q969T9	Q969T9	WBP2	WW domain-binding protein 2	MULTI-MSMS	QE2_131211_OPL1013_RH_HCC_pTyrIP_G_05	1	HCC827ER3_1	996.95	4	996.192107	3980.73932	33334.09	0.87028	0.00086697	1.0623	0.0010583	1.9326	0.0019252	996.694619732556	74.463	1.8813	66.895	66.51	68.391	-7.5686					341	81	6	0	0	0	1.4474E-16
AAEAAASAYYNPGNPHNVYMPTSQPPPPPYYPPEDK	36	Phospho (STY)	_AAEAAASAY(ph)YNPGNPHNVYMPTSQPPPPPYYPPEDK_		AAEAAAS(0.075)AY(0.666)Y(0.211)NPGNPHNVY(0.026)MPT(0.011)S(0.011)QPPPPPYYPPEDK		AAEAAAS(-9.46)AY(5)Y(-5)NPGNPHNVY(-14.1)MPT(-17.92)S(-17.92)QPPPPPY(-39.28)Y(-41.86)PPEDK	0	0	1	0	Q969T9	Q969T9	Q969T9	WBP2	WW domain-binding protein 2	MULTI-MSMS	QE2_131211_OPL1013_RH_HCC_pTyrIP_G_05_131211154413	1	HCC827ER3_2	996.7	4	996.192107	3980.73932	33970.57	1.4348	0.0014293	1.0531	0.0010491	2.4879	0.0024784	996.696232735018	74.585	2.1472	66.98	66.291	68.438	-7.6054					294	90	6	0	0	0	1.1386E-11
AAEAAASAYYNPGNPHNVYMPTSQPPPPPYYPPEDK	36	Phospho (STY)	_AAEAAASAY(ph)YNPGNPHNVYMPTSQPPPPPYYPPEDK_					0	0	1	0	Q969T9	Q969T9	Q969T9	WBP2	WW domain-binding protein 2	MULTI-MATCH	QE1_140414_OPL1013_IdR_CvA_pTyrIP_F	1	K562_1		4	996.192107	3980.73932	35107.04	2.4009	0.0023917	-0.91311	-0.00090963	1.4878	0.0014821	996.441520516644	67.405	0.076057	67.4	67.353	67.429	-0.005249	0.15346	-0.0074178	NaN	66.426	8	4	3	NaN	NaN	NaN	NaN
AAEAAASAYYNPGNPHNVYMPTSQPPPPPYYPPEDKK	37	Phospho (STY)	_AAEAAASAYYNPGNPHNVY(ph)MPTSQPPPPPYYPPEDKK_		AAEAAAS(0.029)AY(0.071)Y(0.071)NPGNPHNVY(0.65)MPT(0.087)S(0.087)QPPPPPY(0.003)Y(0.002)PPEDKK		AAEAAAS(-13.5)AY(-9.63)Y(-9.63)NPGNPHNVY(8.72)MPT(-8.72)S(-8.72)QPPPPPY(-23.11)Y(-26.25)PPEDKK	0	0	1	1	Q969T9	Q969T9	Q969T9	WBP2	WW domain-binding protein 2	MULTI-MSMS	QE2_131211_OPL1013_RH_HCC_pTyrIP_G_05_131211154413	1	HCC827ER3_2	1028.72	4	1028.21585	4108.83428	34927.1	1.747	0.0017963	0.10487	0.00010783	1.8519	0.0019041	1028.71718138062	68.909	1.3395	61.704	61.146	62.486	-7.2043					196	56	6	0	0	0	6.1872E-09
AAEAGGAEEQYGFLTTPTK	19	Phospho (STY)	_AAEAGGAEEQY(ph)GFLTTPTK_		AAEAGGAEEQY(0.992)GFLT(0.007)TPTK		AAEAGGAEEQY(21.3)GFLT(-21.3)T(-33.1)PT(-46.76)K	0	0	1	0	P46821	P46821	P46821	MAP1B	Microtubule-associated protein 1B;MAP1B heavy chain;MAP1 light chain LC1	MULTI-MSMS	QE1_140414_OPL1013_IdR_CvA_pTyrIP_C	1	H2228_1	674.64	3	674.301499	2019.88267	41430.82	3.0862	0.0020811	1.5603	0.0010521	4.6466	0.0031332	674.636243178373	52.743	1.5281	52.792	52.369	53.897	0.049252					244	73	5	0	0	0	1.9259E-18
AAEAGGAEEQYGFLTTPTK	19	Phospho (STY)	_AAEAGGAEEQY(ph)GFLTTPTK_		AAEAGGAEEQY(0.997)GFLT(0.002)T(0.001)PTK		AAEAGGAEEQY(26.09)GFLT(-26.09)T(-32.7)PT(-45.82)K	0	0	1	0	P46821	P46821	P46821	MAP1B	Microtubule-associated protein 1B;MAP1B heavy chain;MAP1 light chain LC1	MULTI-MSMS	QE1_140414_OPL1013_IdR_CvA_pTyrIP_C	1	H2228_1	1011.45	2	1010.94861	2019.88267	34418.32	3.1069	0.003141	0.39948	0.00040385	3.5064	0.0035448	1011.45037477033	52.811	1.7943	52.861	52.354	54.148	0.049252					269	85	5	0	0	0	3.9847E-98
AAEAGGAEEQYGFLTTPTK	19	Phospho (STY)	_AAEAGGAEEQY(ph)GFLTTPTK_		AAEAGGAEEQY(0.998)GFLT(0.002)T(0.001)PTK		AAEAGGAEEQY(27.76)GFLT(-27.76)T(-31.52)PT(-42.01)K	0	0	1	0	P46821	P46821	P46821	MAP1B	Microtubule-associated protein 1B;MAP1B heavy chain;MAP1 light chain LC1	MULTI-MSMS	QE1_140414_OPL1013_IdR_CvA_pTyrIP_C_140415150423	1	H2228_2	1010.95	2	1010.94861	2019.88267	34140.6	4.1558	0.0042013	0.43902	0.00044382	4.5948	0.0046452	1011.45039688134	52.938	1.5754	53.132	52.597	54.172	0.19442					244	74	5	0	0	0	2.3629E-84
AAEAGGAEEQYGFLTTPTK	19	Phospho (STY)	_AAEAGGAEEQY(ph)GFLTTPTK_		AAEAGGAEEQY(0.999)GFLT(0.001)TPTK		AAEAGGAEEQY(32.14)GFLT(-32.14)T(-43.36)PT(-54.11)K	0	0	1	0	P46821	P46821	P46821	MAP1B	Microtubule-associated protein 1B;MAP1B heavy chain;MAP1 light chain LC1	MULTI-MSMS	QE1_140414_OPL1013_IdR_CvA_pTyrIP_C_140415150423	1	H2228_2	674.64	3	674.301499	2019.88267	41358.12	4.3153	0.0029098	1.0332	0.00069666	5.3485	0.0036065	674.635919698977	52.88	1.7949	53.074	52.573	54.368	0.19442					274	85	5	0	0	0	1.8134E-25
AAEAGGAEEQYGFLTTPTK	19	Phospho (STY)	_AAEAGGAEEQY(ph)GFLTTPTK_		AAEAGGAEEQY(0.993)GFLT(0.005)T(0.001)PTK		AAEAGGAEEQY(22.97)GFLT(-22.97)T(-28.44)PT(-39.22)K	0	0	1	0	P46821	P46821	P46821	MAP1B	Microtubule-associated protein 1B;MAP1B heavy chain;MAP1 light chain LC1	MULTI-MSMS	QE2_131211_OPL1013_RH_HCC_pTyrIP_G_05	1	HCC827ER3_1	1011.45	2	1010.94861	2019.88267	34386.37	0.33676	0.00034044	1.241	0.0012546	1.5777	0.001595	1011.45145161004	60.362	0.76957	53.395	53.065	53.834	-6.9671					106	32	4	0	0	0	1.5101E-35
AAEAGGAEEQYGFLTTPTK	19	Phospho (STY)	_AAEAGGAEEQY(ph)GFLTTPTK_		AAEAGGAEEQY(0.985)GFLT(0.009)T(0.004)PT(0.002)K		AAEAGGAEEQY(20.33)GFLT(-20.33)T(-24.12)PT(-27.06)K	0	0	1	0	P46821	P46821	P46821	MAP1B	Microtubule-associated protein 1B;MAP1B heavy chain;MAP1 light chain LC1	MULTI-MSMS	QE2_131211_OPL1013_RH_HCC_pTyrIP_G_05_131211154413	1	HCC827ER3_2	674.64	3	674.301499	2019.88267	39312.43	0.85218	0.00057462	2.8745	0.0019383	3.7267	0.0025129	674.637364763918	60.5	1.1625	53.396	52.904	54.067	-7.1041					170	49	5	0	0	0	1.4988E-05
AAEAGGAEEQYGFLTTPTK	19	Phospho (STY)	_AAEAGGAEEQY(ph)GFLTTPTK_		AAEAGGAEEQY(1)GFLTTPTK		AAEAGGAEEQY(39.26)GFLT(-39.26)T(-48.32)PT(-44.09)K	0	0	1	0	P46821	P46821	P46821	MAP1B	Microtubule-associated protein 1B;MAP1B heavy chain;MAP1 light chain LC1	MULTI-MSMS	QE2_131211_OPL1013_RH_HCC_pTyrIP_G_05_131211154413	1	HCC827ER3_2	1011.45	2	1010.94861	2019.88267	34233.04	1.0626	0.0010743	0.82545	0.00083448	1.8881	0.0019088	1011.45058507996	60.488	0.81511	53.383	52.974	53.789	-7.1041					97	34	4	0	0	0	3.4398E-72
AAEAGGAEEQYGFLTTPTK	19	Phospho (STY)	_AAEAGGAEEQY(ph)GFLTTPTK_					0	0	1	0	P46821	P46821	P46821	MAP1B	Microtubule-associated protein 1B;MAP1B heavy chain;MAP1 light chain LC1	MULTI-MATCH	QE1_140414_OPL1013_IdR_CvA_pTyrIP_F_140415211055	1	K562_2		3	674.301499	2019.88267	39225.55	4.2633	0.0028747	1.756	0.0011841	6.0192	0.0040588	674.636827526505	52.943	0.70513	52.993	52.661	53.366	0.050121	-0.16059	-0.00010366	NaN	100.27	47	29	3	NaN	NaN	NaN	NaN
AAECNIVVTQPR	12	Unmodified	_AAECNIVVTQPR_					0	0	0	0	Q08211	Q08211	Q08211	DHX9	ATP-dependent RNA helicase A	MULTI-MSMS	QE1_140414_OPL1013_IdR_CvA_pTyrIP_B	1	SKMel28_1	679.35	2	679.348268	1356.68198	40203.55	1.7226	0.0011702	0.31782	0.00021591	2.0404	0.0013861	679.348720973294	33.336	0.59095	33.336	32.997	33.588	-3.8147E-06					65	36	3	0	0	0	0.021521
AAECNIVVTQPR	12	Unmodified	_AAECNIVVTQPR_					0	0	0	0	Q08211	Q08211	Q08211	DHX9	ATP-dependent RNA helicase A	MULTI-MSMS	QE1_140414_OPL1013_IdR_CvA_pTyrIP_B_140415130214	1	SKMel28_2	453.23	3	453.234604	1356.68198	49557.28	2.8543	0.0012937	-1.9898	-0.00090185	0.86445	0.0003918	453.233649313324	33.516	0.30682	33.468	33.236	33.543	-0.048008					33	24	2	0	0	0	0.038502
AAECNIVVTQPR	12	Unmodified	_AAECNIVVTQPR_					0	0	0	0	Q08211	Q08211	Q08211	DHX9	ATP-dependent RNA helicase A	MULTI-MATCH	QE1_140414_OPL1013_IdR_CvA_pTyrIP_B	1	SKMel28_1		3	453.234604	1356.68198	49589.3	1.7609	0.00079809	-1.0866	-0.00049248	0.67427	0.0003056	453.234103337365	33.352	0.41381	33.352	33.12	33.534	0	-0.058182	0.00039692	NaN	11.709	35	23	2	NaN	NaN	NaN	NaN
AAECNIVVTQPR	12	Unmodified	_AAECNIVVTQPR_					0	0	0	0	Q08211	Q08211	Q08211	DHX9	ATP-dependent RNA helicase A	MULTI-MATCH	QE1_140414_OPL1013_IdR_CvA_pTyrIP_B_140415130214	1	SKMel28_2		2	679.348268	1356.68198	41017.64	2.8586	0.001942	-0.097342	-6.6129E-05	2.7612	0.0018758	679.348843918455	33.492	0.52767	33.444	33.171	33.698	-0.048008	0.03687	-0.00019148	NaN	20.806	69	39	3	NaN	NaN	NaN	NaN
AAECNIVVTQPR	12	Unmodified	_AAECNIVVTQPR_					0	0	0	0	Q08211	Q08211	Q08211	DHX9	ATP-dependent RNA helicase A	MULTI-MATCH	QE1_140414_OPL1013_IdR_CvA_pTyrIP_C_140415150423	1	H2228_2		2	679.348268	1356.68198	39457.32	2.5412	0.0017264	-1.7301	-0.0011753	0.81112	0.00055103	679.346729585984	33.347	0.078056	33.442	33.387	33.465	0.094219	0.03452	-0.0024099	NaN	20.806	6	5	2	NaN	NaN	NaN	NaN
AAEDSPYWVSPAYSK	15	Phospho (STY)	_AAEDSPY(ph)WVSPAYSK_		AAEDS(0.009)PY(0.988)WVS(0.003)PAYSK		AAEDS(-20.6)PY(20.6)WVS(-25.27)PAY(-43.43)S(-48.1)K	0	0	1	0	Q9NW82	Q9NW82	Q9NW82	WDR70	WD repeat-containing protein 70	MULTI-MSMS	QE2_131211_OPL1013_RH_HCC_pTyrIP_G_05	1	HCC827ER3_1	876.38	2	875.871643	1749.72873	37625.2	0.081725	7.1581E-05	0.38446	0.00033673	0.46618	0.00040831	875.871787575728	63.49	0.81544	56.523	56.174	56.989	-6.9671					104	34	4	0	0	0	7.6645E-08
AAEDSPYWVSPAYSK	15	Phospho (STY)	_AAEDSPY(ph)WVSPAYSK_		AAEDS(0.048)PY(0.951)WVS(0.001)PAYSK		AAEDS(-12.97)PY(12.97)WVS(-30.36)PAY(-35.77)S(-38.96)K	0	0	1	0	Q9NW82	Q9NW82	Q9NW82	WDR70	WD repeat-containing protein 70	MULTI-MSMS	QE2_131211_OPL1013_RH_HCC_pTyrIP_G_05	1	HCC827ER3_1	584.58	3	584.250187	1749.72873	44647.61	0.64594	0.00037739	-0.6086	-0.00035558	0.037337	2.1814E-05	584.250148597769	63.469	0.79336	56.502	56.219	57.013	-6.9671					79	33	3	0	0	0	7.5127E-05
AAEDSPYWVSPAYSK	15	Phospho (STY)	_AAEDSPY(ph)WVSPAYSK_		AAEDS(0.016)PY(0.963)WVS(0.019)PAY(0.001)SK		AAEDS(-17.68)PY(17.1)WVS(-17.1)PAY(-28.46)S(-33.03)K	0	0	1	0	Q9NW82	Q9NW82	Q9NW82	WDR70	WD repeat-containing protein 70	MULTI-MSMS	QE2_131211_OPL1013_RH_HCC_pTyrIP_G_05_131211154413	1	HCC827ER3_2	876.37	2	875.871643	1749.72873	37630.83	0.49374	0.00043245	0.27048	0.0002369	0.76422	0.00066936	876.373874985557	63.642	0.81738	56.538	56.14	56.957	-7.1041					95	34	4	0	0	0	1.6688E-05
AAEEIGIK	8	Unmodified	_AAEEIGIK_					0	0	0	0	P11586	P11586	P11586	MTHFD1	C-1-tetrahydrofolate synthase, cytoplasmic;Methylenetetrahydrofolate dehydrogenase;Methenyltetrahydrofolate cyclohydrolase;Formyltetrahydrofolate synthetase;C-1-tetrahydrofolate synthase, cytoplasmic, N-terminally processed	MSMS	QE1_140414_OPL1013_IdR_CvA_pTyrIP_B	1	SKMel28_1	415.73	2	415.734543	829.454533	NaN	NaN	NaN	NaN	NaN	NaN	NaN	NaN	25.9	1	25.9	25.4	26.4	0								0	0	0	0.048986
AAEEIGIK	8	Unmodified	_AAEEIGIK_					0	0	0	0	P11586	P11586	P11586	MTHFD1	C-1-tetrahydrofolate synthase, cytoplasmic;Methylenetetrahydrofolate dehydrogenase;Methenyltetrahydrofolate cyclohydrolase;Formyltetrahydrofolate synthetase;C-1-tetrahydrofolate synthase, cytoplasmic, N-terminally processed	MULTI-MSMS	QE1_140414_OPL1013_IdR_CvA_pTyrIP_C	1	H2228_1	415.73	2	415.734543	829.454533	54103.74	1.9075	0.00079303	-0.089101	-3.7042E-05	1.8184	0.00075599	415.734420794774	25.964	0.59263	26.013	25.715	26.308	0.049253					69	40	3	0	0	0	0.009744
AAEEIGIK	8	Unmodified	_AAEEIGIK_					0	0	0	0	P11586	P11586	P11586	MTHFD1	C-1-tetrahydrofolate synthase, cytoplasmic;Methylenetetrahydrofolate dehydrogenase;Methenyltetrahydrofolate cyclohydrolase;Formyltetrahydrofolate synthetase;C-1-tetrahydrofolate synthase, cytoplasmic, N-terminally processed	MULTI-MSMS	QE1_140414_OPL1013_IdR_CvA_pTyrIP_C_140415150423	1	H2228_2	415.74	2	415.734543	829.454533	51895.74	2.858	0.0011882	0.23577	9.8016E-05	3.0938	0.0012862	415.734913490006	25.936	0.61731	26.131	25.83	26.447	0.19442					77	46	4	0	0	0	0.0065452
AAELIANSLATAGDGLIELR	20	Unmodified	_AAELIANSLATAGDGLIELR_					0	0	0	0	P35232	P35232	P35232	PHB	Prohibitin	MULTI-MSMS	QE1_140414_OPL1013_IdR_CvA_pTyrIP_B_140415130214	1	SKMel28_2	667.04	3	666.700383	1997.07932	42276.79	5.212	0.0034748	0.082689	5.5129E-05	5.2947	0.00353	667.034370110858	97.047	0.69679	96.798	96.473	97.17	-0.24847					82	28	4	0	0	0	0.031686
AAELIANSLATAGDGLIELR	20	Unmodified	_AAELIANSLATAGDGLIELR_					0	0	0	0	P35232	P35232	P35232	PHB	Prohibitin	MULTI-MSMS	QE1_140414_OPL1013_IdR_CvA_pTyrIP_C_140415150423	1	H2228_2	667.04	3	666.700383	1997.07932	41774.24	5.0698	0.0033801	0.4184	0.00027895	5.4882	0.003659	666.700454549706	96.814	0.53841	96.908	96.594	97.132	0.094147					36	22	2	0	0	0	0.051969
AAELIANSLATAGDGLIELR	20	Unmodified	_AAELIANSLATAGDGLIELR_					0	0	0	0	P35232	P35232	P35232	PHB	Prohibitin	MULTI-MATCH	QE1_140414_OPL1013_IdR_CvA_pTyrIP_B	1	SKMel28_1		3	666.700383	1997.07932	41480.69	3.2853	0.0021903	0.88176	0.00058787	4.1671	0.0027782	667.035239257832	96.809	0.69653	96.809	96.445	97.141	-7.6294E-06	0.052863	0.0011779	NaN	10.443	84	27	4	NaN	NaN	NaN	NaN
AAELIANSLATAGDGLIELR	20	Unmodified	_AAELIANSLATAGDGLIELR_					0	0	0	0	P35232	P35232	P35232	PHB	Prohibitin	MULTI-MATCH	QE1_140414_OPL1013_IdR_CvA_pTyrIP_C	1	H2228_1		3	666.700383	1997.07932	43173.25	4.2615	0.0028412	-0.66616	-0.00044413	3.5954	0.002397	667.034276990273	97.007	0.53258	96.856	96.552	97.085	-0.15125	0.099394	-0.0019181	NaN	10.443	45	21	3	NaN	NaN	NaN	NaN
AAELIANSLATAGDGLIELR	20	Unmodified	_AAELIANSLATAGDGLIELR_					0	0	0	0	P35232	P35232	P35232	PHB	Prohibitin	MULTI-MATCH	QE2_131211_OPL1013_RH_HCC_pTyrIP_G_05	1	HCC827ER3_1		3	666.700383	1997.07932	44531.2	1.9392	0.0012929	2.1074	0.001405	4.0466	0.0026979	667.036077686575	104.68	0.33277	96.41	96.277	96.61	-8.2703	-0.3458	0.0036293	NaN	10.443	20	13	2	NaN	NaN	NaN	NaN
AAETVVDPEMTPYLDIANQTGR	22	Phospho (STY)	_AAETVVDPEMTPY(ph)LDIANQTGR_		AAETVVDPEMT(0.02)PY(0.977)LDIANQT(0.003)GR		AAET(-52.04)VVDPEMT(-16.88)PY(16.88)LDIANQT(-25.73)GR	0	0	1	0	Q9Y5A7-2;Q9Y5A7	Q9Y5A7-2	Q9Y5A7-2	NUB1	NEDD8 ultimate buster 1	MULTI-MSMS	QE2_131211_OPL1013_RH_HCC_pTyrIP_G_05	1	HCC827ER3_1	824.71	3	824.37685	2470.10872	37091.16	1.3817	0.0011391	-1.0099	-0.00083257	0.37178	0.00030649	824.708519481513	84.191	0.97068	76.121	75.46	76.431	-8.0698					84	40	4	0	0	0	8.4291E-12
AAETVVDPEMTPYLDIANQTGR	22	Phospho (STY)	_AAETVVDPEMTPY(ph)LDIANQTGR_		AAETVVDPEMT(0.001)PY(0.994)LDIANQT(0.004)GR		AAET(-65.76)VVDPEMT(-28.5)PY(23.57)LDIANQT(-23.57)GR	0	0	1	0	Q9Y5A7-2;Q9Y5A7	Q9Y5A7-2	Q9Y5A7-2	NUB1	NEDD8 ultimate buster 1	MULTI-MSMS	QE2_131211_OPL1013_RH_HCC_pTyrIP_G_05_131211154413	1	HCC827ER3_2	824.71	3	824.37685	2470.10872	36837.57	1.6345	0.0013474	-0.83513	-0.00068846	0.79936	0.00065897	824.377997339575	84.166	0.87518	76.059	75.518	76.394	-8.1066					110	36	4	0	0	0	5.4083E-16
AAETVVDPEMTPYLDIANQTGR	22	Phospho (STY)	_AAETVVDPEMTPY(ph)LDIANQTGR_					0	0	1	0	Q9Y5A7-2;Q9Y5A7	Q9Y5A7-2	Q9Y5A7-2	NUB1	NEDD8 ultimate buster 1	MULTI-MATCH	QE1_140414_OPL1013_IdR_CvA_pTyrIP_C_140415150423	1	H2228_2		3	824.37685	2470.10872	36779.91	4.3494	0.0035855	1.1794	0.00097227	5.5287	0.0045578	824.711490021044	76.142	0.71809	76.337	76.048	76.767	0.19438	0.16448	0.0042503	NaN	77.575	66	29	3	NaN	NaN	NaN	NaN
AAEVLVYGAPPGR	13	Phospho (STY)	_AAEVLVY(ph)GAPPGR_		AAEVLVY(1)GAPPGR		AAEVLVY(49.45)GAPPGR	0	0	1	0	Q4KMQ1	Q4KMQ1	Q4KMQ1	TPRN	Taperin	MULTI-MSMS	QE1_140414_OPL1013_IdR_CvA_pTyrIP_F	1	K562_1	690.34	2	690.339585	1378.66462	41371.67	3.6114	0.0024931	-2.0804	-0.0014362	1.531	0.0010569	690.338248558738	46.507	0.55077	46.301	45.897	46.448	-0.20567					90	33	3	0	0	0	3.3146E-05
AAEVLVYGAPPGR	13	Phospho (STY)	_AAEVLVY(ph)GAPPGR_		AAEVLVY(1)GAPPGR		AAEVLVY(46.88)GAPPGR	0	0	1	0	Q4KMQ1	Q4KMQ1	Q4KMQ1	TPRN	Taperin	MULTI-MSMS	QE1_140414_OPL1013_IdR_CvA_pTyrIP_F_140415211055	1	K562_2	690.84	2	690.339585	1378.66462	42845.96	4.8027	0.0033155	-2.8262	-0.0019511	1.9765	0.0013644	690.337989309021	46.348	0.43957	46.398	46.099	46.539	0.050121					63	25	3	0	0	0	8.8032E-05
AAFDDAIAELDTLSEESYK	19	Unmodified	_AAFDDAIAELDTLSEESYK_					0	0	0	0	P62258;P62258-2	P62258	P62258	YWHAE	14-3-3 protein epsilon	MULTI-MSMS	QE1_140414_OPL1013_IdR_CvA_pTyrIP_B	1	SKMel28_1	1044.99	2	1044.48641	2086.95826	33766.22	1.968	0.0020555	-0.44463	-0.00046441	1.5234	0.0015911	1044.98731955728	103.9	0.59143	103.9	103.64	104.23	0					70	26	3	0	0	0	0.053501
AAFDDAIAELDTLSEESYK	19	Unmodified	_AAFDDAIAELDTLSEESYK_					0	0	0	0	P62258;P62258-2	P62258	P62258	YWHAE	14-3-3 protein epsilon	MULTI-MATCH	QE1_140414_OPL1013_IdR_CvA_pTyrIP_B_140415130214	1	SKMel28_2		2	1044.48641	2086.95826	34070.08	2.8325	0.0029585	0.44499	0.00046478	3.2775	0.0034233	1044.98874404786	104.19	0.60428	104.04	103.74	104.35	-0.14825	0.059797	0.00086362	NaN	11.201	66	29	4	NaN	NaN	NaN	NaN
AAFDDAIAELDTLSEESYK	19	Unmodified	_AAFDDAIAELDTLSEESYK_					0	0	0	0	P62258;P62258-2	P62258	P62258	YWHAE	14-3-3 protein epsilon	MULTI-MATCH	QE1_140414_OPL1013_IdR_CvA_pTyrIP_C	1	H2228_1		2	1044.48641	2086.95826	32141.22	2.3401	0.0024442	1.0628	0.0011101	3.4029	0.0035543	1044.98901623371	104.16	0.36327	104.01	103.87	104.23	-0.15124	0.023557	0.0021542	NaN	11.201	19	14	2	NaN	NaN	NaN	NaN
AAFGGSGGRGSSSGGGYSSGSSSYGSGGR	29	Unmodified	_AAFGGSGGRGSSSGGGYSSGSSSYGSGGR_					0	0	0	1	CON__P35908;P35908	CON__P35908	CON__P35908	KRT2	Keratin, type II cytoskeletal 2 epidermal	MULTI-MSMS	QE2_131211_OPL1013_RH_HCC_pTyrIP_G_05_131211154413	1	HCC827ER3_2	834.36	3	834.360588	2500.05993	38224.1	-0.23806	-0.00019863	0.60867	0.00050785	0.37061	0.00030922	834.695641739713	30.322	0.48865	25.925	25.575	26.063	-4.3973					94	23	6	0	0	0	1.291E-27
AAFGGSGGRGSSSGGGYSSGSSSYGSGGR	29	Unmodified	_AAFGGSGGRGSSSGGGYSSGSSSYGSGGR_					0	0	0	1	CON__P35908;P35908	CON__P35908	CON__P35908	KRT2	Keratin, type II cytoskeletal 2 epidermal	MULTI-MATCH	QE2_131211_OPL1013_RH_HCC_pTyrIP_G_05	1	HCC827ER3_1		3	834.360588	2500.05993	38107.68	-0.4319	-0.00036036	0.78003	0.00065083	0.34813	0.00029047	834.69567838351	30.02	0.53372	26.061	25.704	26.238	-3.9597	0.068013	0.00014584	NaN	85.291	150	34	5	NaN	NaN	NaN	NaN
AAFQSQYK	8	Unmodified	_AAFQSQYK_					0	0	0	0	Q86XP3;Q86XP3-2	Q86XP3	Q86XP3	DDX42	ATP-dependent RNA helicase DDX42	MSMS	QE1_140414_OPL1013_IdR_CvA_pTyrIP_B_140415130214	1	SKMel28_2	471.74	2	471.737617	941.460681	NaN	NaN	NaN	NaN	NaN	NaN	NaN	NaN	21.138	1	21.19	20.69	21.69	0.052229								0	0	0	0.017672
AAFTVSLDPGPLEQFPHSMEPQLR	24	Unmodified	_AAFTVSLDPGPLEQFPHSMEPQLR_					0	0	0	0	Q9UKD2	Q9UKD2	Q9UKD2	MRTO4	mRNA turnover protein 4 homolog	MULTI-MSMS	QE1_140414_OPL1013_IdR_CvA_pTyrIP_B_140415130214	1	SKMel28_2	889.78	3	889.779367	2666.31627	35839.67	3.9628	0.003526	0.64104	0.00057038	4.6038	0.0040964	890.11454890704	92.768	0.68593	92.519	92.115	92.801	-0.24848					61	27	3	0	0	0	0.051225
AAFVLPEFAR	10	Unmodified	_AAFVLPEFAR_					0	0	0	0	P19623	P19623	P19623	SRM	Spermidine synthase	MULTI-MSMS	QE1_140414_OPL1013_IdR_CvA_pTyrIP_B	1	SKMel28_1	560.81	2	560.811116	1119.60768	47078.46	2.0367	0.0011422	-0.11108	-6.2295E-05	1.9256	0.0010799	560.810912249775	77.96	0.85092	77.96	77.569	78.42	0					99	37	3	0	0	0	0.0061527
AAFVLPEFAR	10	Unmodified	_AAFVLPEFAR_					0	0	0	0	P19623	P19623	P19623	SRM	Spermidine synthase	MULTI-MSMS	QE1_140414_OPL1013_IdR_CvA_pTyrIP_B_140415130214	1	SKMel28_2	560.81	2	560.811116	1119.60768	46685.05	3.6393	0.002041	-0.16473	-9.2384E-05	3.4746	0.0019486	560.810845969218	78.279	0.85088	78.031	77.625	78.476	-0.24848					93	37	3	0	0	0	0.0074282
AAFVLPEFAR	10	Unmodified	_AAFVLPEFAR_					0	0	0	0	P19623	P19623	P19623	SRM	Spermidine synthase	MULTI-MATCH	QE1_140414_OPL1013_IdR_CvA_pTyrIP_F	1	K562_1		2	560.811116	1119.60768	54663.2	3.3748	0.0018926	-0.53205	-0.00029838	2.8428	0.0015943	560.81070534888	78.068	0.37572	78.063	77.956	78.332	-0.005249	-0.0438	-0.00048287	NaN	29.926	23	15	2	NaN	NaN	NaN	NaN
AAFVLPEFAR	10	Unmodified	_AAFVLPEFAR_					0	0	0	0	P19623	P19623	P19623	SRM	Spermidine synthase	MULTI-MATCH	QE1_140414_OPL1013_IdR_CvA_pTyrIP_F_140415211055	1	K562_2		2	560.811116	1119.60768	50945.54	4.508	0.0025281	0.68238	0.00038269	5.1904	0.0029108	560.810963539345	78.086	0.33172	78.136	77.887	78.218	0.050117	0.029045	0.00087927	NaN	29.926	17	13	2	NaN	NaN	NaN	NaN
AAFVLPEFAR	10	Unmodified	_AAFVLPEFAR_					0	0	0	0	P19623	P19623	P19623	SRM	Spermidine synthase	MULTI-MATCH	QE2_131211_OPL1013_RH_HCC_pTyrIP_G_05_131211154413	1	HCC827ER3_2		2	560.811116	1119.60768	42179.68	2.0692	0.0011604	0.97713	0.00054798	3.0464	0.0017084	560.812129005823	86.451	0.2841	78.345	78.255	78.539	-8.1066	0.23769	0.0012099	NaN	29.926	13	11	2	NaN	NaN	NaN	NaN
AAGETQLYAK	10	Acetyl (Protein N-term),Phospho (STY)	_(ac)AAGETQLY(ph)AK_		AAGETQLY(1)AK		AAGET(-45.43)QLY(45.43)AK	1	0	1	0	P57075-3;P57075-2;P57075	P57075-3	P57075-3	UBASH3A	Ubiquitin-associated and SH3 domain-containing protein A	MULTI-MSMS	QE1_140414_OPL1013_IdR_CvA_pTyrIP_F	1	K562_1	587.26	2	587.263011	1172.51147	44111.91	2.6019	0.001528	0.20669	0.00012138	2.8086	0.0016494	587.263078104909	34.514	2.1916	34.308	33.761	35.953	-0.20571					402	140	4	0	0	0	8.9648E-09
AAGETQLYAK	10	Acetyl (Protein N-term),Phospho (STY)	_(ac)AAGETQLY(ph)AK_		AAGETQLY(1)AK		AAGET(-49.16)QLY(49.16)AK	1	0	1	0	P57075-3;P57075-2;P57075	P57075-3	P57075-3	UBASH3A	Ubiquitin-associated and SH3 domain-containing protein A	MULTI-MSMS	QE1_140414_OPL1013_IdR_CvA_pTyrIP_F_140415211055	1	K562_2	587.27	2	587.263011	1172.51147	44540.52	4.0636	0.0023864	0.24244	0.00014238	4.306	0.0025288	587.263068619457	34.834	1.5466	34.783	34.255	35.802	-0.050129					316	108	4	0	0	0	5.0758E-23
AAGGIELFVGGIGPDGHIAFNEPGSSLVSR	30	Unmodified	_AAGGIELFVGGIGPDGHIAFNEPGSSLVSR_					0	0	0	0	P46926	P46926	P46926	GNPDA1	Glucosamine-6-phosphate isomerase 1	MULTI-MSMS	QE1_140414_OPL1013_IdR_CvA_pTyrIP_B	1	SKMel28_1	976.51	3	975.50155	2923.48282	35555.91	2.9783	0.0029053	1.0225	0.00099748	4.0008	0.0039028	975.50314992599	97.117	0.67599	97.117	96.692	97.368	0					74	26	4	0	0	0	0.039808
AAGGIELFVGGIGPDGHIAFNEPGSSLVSR	30	Unmodified	_AAGGIELFVGGIGPDGHIAFNEPGSSLVSR_					0	0	0	0	P46926	P46926	P46926	GNPDA1	Glucosamine-6-phosphate isomerase 1	MULTI-MSMS	QE1_140414_OPL1013_IdR_CvA_pTyrIP_C	1	H2228_1	976.17	3	975.50155	2923.48282	36605.48	4.0042	0.0039061	0.036718	3.5819E-05	4.0409	0.0039419	975.83565472334	97.322	0.5332	97.171	96.892	97.425	-0.15123					63	21	4	0	0	0	0.049804
AAGGIELFVGGIGPDGHIAFNEPGSSLVSR	30	Unmodified	_AAGGIELFVGGIGPDGHIAFNEPGSSLVSR_					0	0	0	0	P46926	P46926	P46926	GNPDA1	Glucosamine-6-phosphate isomerase 1	MULTI-MATCH	QE1_140414_OPL1013_IdR_CvA_pTyrIP_B_140415130214	1	SKMel28_2		3	975.50155	2923.48282	35452.51	4.6073	0.0044944	2.3725	0.0023143	6.9797	0.0068088	975.504407809723	97.38	0.56332	97.132	96.818	97.381	-0.24848	-0.0083008	0.0036414	NaN	5.1461	60	22	4	NaN	NaN	NaN	NaN
AAGGLHLLPWSR	12	Unmodified	_AAGGLHLLPWSR_					0	0	0	0	Q8IYS2;Q8IYS2-2	Q8IYS2	Q8IYS2	KIAA2013	Uncharacterized protein KIAA2013	MULTI-MSMS	QE2_131211_OPL1013_RH_HCC_pTyrIP_G_05	1	HCC827ER3_1	426.58	3	426.57529	1276.70404	54209.99	1.9366	0.0008261	-0.047149	-2.0112E-05	1.8894	0.00080599	426.575255253426	79.499	0.61941	71.73	71.471	72.091	-7.7691					42	25	2	0	0	0	0.0017165
AAGGLHLLPWSR	12	Unmodified	_AAGGLHLLPWSR_					0	0	0	0	Q8IYS2;Q8IYS2-2	Q8IYS2	Q8IYS2	KIAA2013	Uncharacterized protein KIAA2013	MULTI-MATCH	QE1_140414_OPL1013_IdR_CvA_pTyrIP_B	1	SKMel28_1		3	426.57529	1276.70404	59043.04	1.9435	0.00082906	0.20164	8.6014E-05	2.1452	0.00091507	426.575216602656	71.72	0.52429	71.72	71.48	72.005	-7.6294E-06	-0.023842	1.6046E-05	NaN	27.681	33	22	2	NaN	NaN	NaN	NaN
AAGGLHLLPWSR	12	Unmodified	_AAGGLHLLPWSR_					0	0	0	0	Q8IYS2;Q8IYS2-2	Q8IYS2	Q8IYS2	KIAA2013	Uncharacterized protein KIAA2013	MULTI-MATCH	QE2_131211_OPL1013_RH_HCC_pTyrIP_G_05_131211154413	1	HCC827ER3_2		3	426.57529	1276.70404	54522.66	2.087	0.00089028	0.38784	0.00016544	2.4749	0.0010557	426.575464482587	79.587	0.66612	71.781	71.491	72.157	-7.8059	0.037613	0.00025434	NaN	27.681	48	27	2	NaN	NaN	NaN	NaN
AAGIIHLGATSCYVGDNTDLIILR	24	Unmodified	_AAGIIHLGATSCYVGDNTDLIILR_					0	0	0	0	P30566;P30566-2	P30566	P30566	ADSL	Adenylosuccinate lyase	MULTI-MSMS	QE1_140414_OPL1013_IdR_CvA_pTyrIP_B	1	SKMel28_1	849.12	3	848.447729	2542.32136	37547.64	2.8296	0.0024008	2.8843	0.0024472	5.7139	0.0048479	849.119961407706	87.49	0.77217	87.49	87.119	87.892	0					101	32	4	0	0	0	0.0331
AAGPSLSHTSGGTQSK	16	Unmodified	_AAGPSLSHTSGGTQSK_					0	0	0	0	P27694	P27694	P27694	RPA1	Replication protein A 70 kDa DNA-binding subunit;Replication protein A 70 kDa DNA-binding subunit, N-terminally processed	MULTI-MSMS	QE1_140414_OPL1013_IdR_CvA_pTyrIP_B_140415130214	1	SKMel28_2	495.92	3	495.914588	1484.72193	46578.46	0.53778	0.00026669	1.4228	0.0007056	1.9606	0.0009723	495.915479199574	16.303	0.11959	16.355	16.295	16.415	0.052229					8	4	2	0	0	0	0.010165
AAGPSLSHTSGGTQSK	16	Unmodified	_AAGPSLSHTSGGTQSK_					0	0	0	0	P27694	P27694	P27694	RPA1	Replication protein A 70 kDa DNA-binding subunit;Replication protein A 70 kDa DNA-binding subunit, N-terminally processed	MULTI-MSMS	QE1_140414_OPL1013_IdR_CvA_pTyrIP_C	1	H2228_1	495.92	3	495.914588	1484.72193	47753.69	1.8127	0.00089896	0.72494	0.00035951	2.5377	0.0012585	495.914730301781	16.322	0.18571	16.372	16.266	16.451	0.049253					16	7	3	0	0	0	1.4794E-07
AAGPSLSHTSGGTQSK	16	Unmodified	_AAGPSLSHTSGGTQSK_					0	0	0	0	P27694	P27694	P27694	RPA1	Replication protein A 70 kDa DNA-binding subunit;Replication protein A 70 kDa DNA-binding subunit, N-terminally processed	MULTI-MSMS	QE2_131211_OPL1013_RH_HCC_pTyrIP_G_05	1	HCC827ER3_1	495.91	3	495.914588	1484.72193	49465.64	-2.0004	-0.00099204	0.34769	0.00017242	-1.6527	-0.00081961	495.914675856792	19.241	0.20292	15.983	15.866	16.069	-3.2579					20	9	3	0	0	0	0.00017222
AAGPSLSHTSGGTQSK	16	Unmodified	_AAGPSLSHTSGGTQSK_					0	0	0	0	P27694	P27694	P27694	RPA1	Replication protein A 70 kDa DNA-binding subunit;Replication protein A 70 kDa DNA-binding subunit, N-terminally processed	MULTI-MSMS	QE2_131211_OPL1013_RH_HCC_pTyrIP_G_05_131211154413	1	HCC827ER3_2	495.91	3	495.914588	1484.72193	48740.71	-0.73355	-0.00036378	0.28291	0.0001403	-0.45064	-0.00022348	495.914591460331	19.326	0.25692	15.931	15.79	16.047	-3.3949					30	13	3	0	0	0	1.8362E-05
AAGPSLSHTSGGTQSK	16	Unmodified	_AAGPSLSHTSGGTQSK_					0	0	0	0	P27694	P27694	P27694	RPA1	Replication protein A 70 kDa DNA-binding subunit;Replication protein A 70 kDa DNA-binding subunit, N-terminally processed	MULTI-MATCH	QE1_140414_OPL1013_IdR_CvA_pTyrIP_B	1	SKMel28_1		3	495.914588	1484.72193	49630.61	-1.1793	-0.00058485	1.4174	0.0007029	0.23804	0.00011805	495.915545714733	16.289	0.13981	16.289	16.2	16.34	0	0.065896	0.0011606	NaN	62.055	11	6	2	NaN	NaN	NaN	NaN
AAGPSLSHTSGGTQSK	16	Unmodified	_AAGPSLSHTSGGTQSK_					0	0	0	0	P27694	P27694	P27694	RPA1	Replication protein A 70 kDa DNA-binding subunit;Replication protein A 70 kDa DNA-binding subunit, N-terminally processed	MULTI-MATCH	QE1_140414_OPL1013_IdR_CvA_pTyrIP_F	1	K562_1		3	495.914588	1484.72193	50674.33	1.0504	0.00052089	0.54866	0.00027209	1.599	0.00079298	495.915050791828	16.342	0.11798	16.237	16.169	16.287	-0.10546	0.014056	-0.00013179	NaN	62.055	9	5	2	NaN	NaN	NaN	NaN
AAGPSLSHTSGGTQSK	16	Unmodified	_AAGPSLSHTSGGTQSK_					0	0	0	0	P27694	P27694	P27694	RPA1	Replication protein A 70 kDa DNA-binding subunit;Replication protein A 70 kDa DNA-binding subunit, N-terminally processed	MULTI-MATCH	QE1_140414_OPL1013_IdR_CvA_pTyrIP_F_140415211055	1	K562_2		3	495.914588	1484.72193	49693.04	1.529	0.00075825	0.89478	0.00044374	2.4238	0.001202	495.915030367979	16.344	0.30107	16.395	16.32	16.621	0.050119	0.17156	0.00038316	NaN	62.055	15	12	2	NaN	NaN	NaN	NaN
AAGTLYTYPENWR	13	Acetyl (Protein N-term)	_(ac)AAGTLYTYPENWR_					1	0	0	0	P26641	P26641	P26641	EEF1G	Elongation factor 1-gamma	MULTI-MSMS	QE1_140414_OPL1013_IdR_CvA_pTyrIP_B	1	SKMel28_1	792.38	2	792.37808	1582.74161	38484.8	1.5834	0.0012547	-0.49577	-0.00039284	1.0876	0.00086182	792.377507938391	77.878	0.72389	77.878	77.498	78.221	7.6294E-06					76	31	3	0	0	0	9.2429E-06
AAGTLYTYPENWR	13	Acetyl (Protein N-term)	_(ac)AAGTLYTYPENWR_					1	0	0	0	P26641	P26641	P26641	EEF1G	Elongation factor 1-gamma	MULTI-MSMS	QE1_140414_OPL1013_IdR_CvA_pTyrIP_B_140415130214	1	SKMel28_2	792.88	2	792.37808	1582.74161	38599.14	3.1702	0.002512	0.12335	9.7744E-05	3.2936	0.0026098	792.378138247059	78.17	0.61713	77.922	77.672	78.29	-0.24848					72	27	3	0	0	0	7.0127E-05
AAGTLYTYPENWR	13	Acetyl (Protein N-term)	_(ac)AAGTLYTYPENWR_					1	0	0	0	P26641	P26641	P26641	EEF1G	Elongation factor 1-gamma	MULTI-MSMS	QE1_140414_OPL1013_IdR_CvA_pTyrIP_C	1	H2228_1	792.38	2	792.37808	1582.74161	38857.66	2.0141	0.0015959	-0.49749	-0.0003942	1.5166	0.0012017	792.377316122722	77.937	0.58955	77.886	77.675	78.264	-0.050995					45	24	2	0	0	0	1.0691E-05
AAGVEAAAEVAATEIK	16	Acetyl (Protein N-term)	_(ac)AAGVEAAAEVAATEIK_					1	0	0	0	P52272-2;P52272	P52272-2	P52272-2	HNRNPM	Heterogeneous nuclear ribonucleoprotein M	MULTI-MSMS	QE1_140414_OPL1013_IdR_CvA_pTyrIP_B	1	SKMel28_1	771.91	2	771.904128	1541.7937	38464.61	3.0766	0.0023749	-1.5568	-0.0012017	1.5198	0.0011732	771.903307363723	94.59	1.1557	94.59	93.727	94.882	7.6294E-06					107	48	3	0	0	0	2.2042E-06
AAGVEAAAEVAATEIK	16	Acetyl (Protein N-term)	_(ac)AAGVEAAAEVAATEIK_					1	0	0	0	P52272-2;P52272	P52272-2	P52272-2	HNRNPM	Heterogeneous nuclear ribonucleoprotein M	MULTI-SECPEP	QE1_140414_OPL1013_IdR_CvA_pTyrIP_C	1	H2228_1	771.75	2	771.904128	1541.7937	38542.05	2.9073	0.0022441	-1.6003	-0.0012353	1.3069	0.0010088	771.903207801278	94.697	0.71371	94.546	94.214	94.928	-0.15124					75	29	3	0	0	0	3.345E-10
AAGVLLR	7	Unmodified	_AAGVLLR_					0	0	0	0	P22830;P22830-2	P22830	P22830	FECH	Ferrochelatase, mitochondrial	MULTI-SECPEP	QE1_140414_OPL1013_IdR_CvA_pTyrIP_C	1	H2228_1	351.23	2	350.229231	698.443909	59713.4	1.9123	0.00066975	0.6484	0.00022709	2.5607	0.00089684	350.229419595	25.878	0.4193	25.927	25.684	26.103	0.049255					52	31	2	0	0	0	0.035738
AAGVLLR	7	Unmodified	_AAGVLLR_					0	0	0	0	P22830;P22830-2	P22830	P22830	FECH	Ferrochelatase, mitochondrial	MULTI-MATCH	QE1_140414_OPL1013_IdR_CvA_pTyrIP_C_140415150423	1	H2228_2		2	350.229231	698.443909	60964.92	3.0606	0.0010719	0.82942	0.00029049	3.8901	0.0013624	350.229492802837	25.827	0.47992	26.021	25.773	26.253	0.19442	0.04682	6.1637E-05	NaN	34.717	63	37	2	NaN	NaN	NaN	NaN
AAGVNVEPFWPGLFAK	16	Unmodified	_AAGVNVEPFWPGLFAK_					0	0	0	0	P05386	P05386	P05386	RPLP1	60S acidic ribosomal protein P1	MULTI-MSMS	QE1_140414_OPL1013_IdR_CvA_pTyrIP_B	1	SKMel28_1	853.46	2	851.951215	1701.88788	38643.23	1.9842	0.0016904	0.58531	0.00049866	2.5695	0.0021891	851.95186822308	99.227	0.99372	99.227	98.68	99.674	0					136	42	4	0	0	0	1.3399E-11
AAGVNVEPFWPGLFAK	16	Unmodified	_AAGVNVEPFWPGLFAK_					0	0	0	0	P05386	P05386	P05386	RPLP1	60S acidic ribosomal protein P1	MULTI-SECPEP	QE1_140414_OPL1013_IdR_CvA_pTyrIP_B_140415130214	1	SKMel28_2	852.42	2	851.951215	1701.88788	37693.4	3.7408	0.003187	0.35883	0.0003057	4.0996	0.0034927	851.95167990455	99.413	0.84884	99.164	98.729	99.578	-0.24847					140	37	5	0	0	0	0.027054
AAGVNVEPFWPGLFAK	16	Unmodified	_AAGVNVEPFWPGLFAK_					0	0	0	0	P05386	P05386	P05386	RPLP1	60S acidic ribosomal protein P1	MULTI-MSMS	QE1_140414_OPL1013_IdR_CvA_pTyrIP_F	1	K562_1	568.64	3	568.303236	1701.88788	46707.56	4.0697	0.0023128	-0.5108	-0.00029029	3.5589	0.0020226	568.303106181268	99.296	0.72174	99.19	98.831	99.552	-0.10547					95	29	5	0	0	0	0.0063691
AAGVNVEPFWPGLFAK	16	Unmodified	_AAGVNVEPFWPGLFAK_					0	0	0	0	P05386	P05386	P05386	RPLP1	60S acidic ribosomal protein P1	MULTI-SECPEP	QE1_140414_OPL1013_IdR_CvA_pTyrIP_F	1	K562_1	851.4	2	851.951215	1701.88788	39174.8	3.3134	0.0028229	0.060058	5.1166E-05	3.3735	0.0028741	851.951677650778	99.268	0.74612	99.163	98.806	99.552	-0.10546					96	30	4	0	0	0	5.7726E-10
AAGVNVEPFWPGLFAK	16	Unmodified	_AAGVNVEPFWPGLFAK_					0	0	0	0	P05386	P05386	P05386	RPLP1	60S acidic ribosomal protein P1	MULTI-SECPEP	QE1_140414_OPL1013_IdR_CvA_pTyrIP_F_140415211055	1	K562_2	851.41	2	851.951215	1701.88788	38915.59	4.8206	0.0041069	-0.40496	-0.000345	4.4156	0.0037619	851.951242038302	99.216	0.70326	99.267	98.906	99.61	0.050117					104	29	4	0	0	0	7.8905E-10
AAGVNVEPFWPGLFAK	16	Unmodified	_AAGVNVEPFWPGLFAK_					0	0	0	0	P05386	P05386	P05386	RPLP1	60S acidic ribosomal protein P1	MULTI-MSMS	QE2_131211_OPL1013_RH_HCC_pTyrIP_G_05	1	HCC827ER3_1	568.3	3	568.303236	1701.88788	46508.59	1.4723	0.00083669	0.20157	0.00011455	1.6738	0.00095125	568.303381069538	107.16	0.86475	98.893	98.375	99.24	-8.2703					107	35	4	0	0	0	6.1416E-05
AAGVNVEPFWPGLFAK	16	Unmodified	_AAGVNVEPFWPGLFAK_					0	0	0	0	P05386	P05386	P05386	RPLP1	60S acidic ribosomal protein P1	MULTI-MSMS	QE2_131211_OPL1013_RH_HCC_pTyrIP_G_05_131211154413	1	HCC827ER3_2	568.3	3	568.303236	1701.88788	46074.66	2.2344	0.0012698	0.0098265	5.5844E-06	2.2443	0.0012754	568.637461761183	107.05	0.78751	98.943	98.553	99.34	-8.1068					101	32	4	0	0	0	4.4958E-05
AAGVNVEPFWPGLFAK	16	Unmodified	_AAGVNVEPFWPGLFAK_					0	0	0	0	P05386	P05386	P05386	RPLP1	60S acidic ribosomal protein P1	MULTI-SECPEP	QE2_131211_OPL1013_RH_HCC_pTyrIP_G_05_131211154413	1	HCC827ER3_2	852.42	2	851.951215	1701.88788	38840.6	1.8484	0.0015747	0.83203	0.00070885	2.6804	0.0022836	851.951229608931	107.03	0.83525	98.921	98.529	99.364	-8.1068					96	34	3	0	0	0	0.0059811
AAGVNVEPFWPGLFAK	16	Unmodified	_AAGVNVEPFWPGLFAK_					0	0	0	0	P05386	P05386	P05386	RPLP1	60S acidic ribosomal protein P1	MULTI-MATCH	QE1_140414_OPL1013_IdR_CvA_pTyrIP_B	1	SKMel28_1		3	568.303236	1701.88788	45059.24	2.7237	0.0015479	0.13012	7.3948E-05	2.8538	0.0016218	568.303517531551	99.205	0.7724	99.205	98.778	99.55	0	0.068525	0.00036516	NaN	42.52	112	33	4	NaN	NaN	NaN	NaN
AAGVNVEPFWPGLFAK	16	Unmodified	_AAGVNVEPFWPGLFAK_					0	0	0	0	P05386	P05386	P05386	RPLP1	60S acidic ribosomal protein P1	MULTI-MATCH	QE1_140414_OPL1013_IdR_CvA_pTyrIP_B_140415130214	1	SKMel28_2		3	568.303236	1701.88788	45433.28	4.3933	0.0024967	-0.10912	-6.2013E-05	4.2842	0.0024347	568.303483696717	99.399	0.78294	99.15	98.77	99.553	-0.24848	0.013739	-4.272E-05	NaN	42.52	131	34	5	NaN	NaN	NaN	NaN
AAGVNVEPFWPGLFAK	16	Unmodified	_AAGVNVEPFWPGLFAK_					0	0	0	0	P05386	P05386	P05386	RPLP1	60S acidic ribosomal protein P1	MULTI-MATCH	QE1_140414_OPL1013_IdR_CvA_pTyrIP_C	1	H2228_1		2	851.951215	1701.88788	38143.95	2.6506	0.0022582	0.49905	0.00042517	3.1497	0.0026834	851.951921195996	99.348	0.71591	99.197	98.861	99.577	-0.15125	0.040619	0.00046378	NaN	81.632	83	30	4	NaN	NaN	NaN	NaN
AAGVNVEPFWPGLFAK	16	Unmodified	_AAGVNVEPFWPGLFAK_					0	0	0	0	P05386	P05386	P05386	RPLP1	60S acidic ribosomal protein P1	MULTI-MATCH	QE1_140414_OPL1013_IdR_CvA_pTyrIP_C	1	H2228_1		3	568.303236	1701.88788	45735.5	3.1599	0.0017958	-0.0036786	-2.0906E-06	3.1562	0.0017937	568.303653869572	99.408	0.61982	99.257	98.861	99.481	-0.15124	0.12059	0.00013705	NaN	42.52	63	26	3	NaN	NaN	NaN	NaN
AAGVNVEPFWPGLFAK	16	Unmodified	_AAGVNVEPFWPGLFAK_					0	0	0	0	P05386	P05386	P05386	RPLP1	60S acidic ribosomal protein P1	MULTI-MATCH	QE1_140414_OPL1013_IdR_CvA_pTyrIP_C_140415150423	1	H2228_2		3	568.303236	1701.88788	46668.88	4.297	0.002442	-0.65644	-0.00037306	3.6406	0.0020689	568.303589600568	99.165	0.67627	99.259	98.928	99.604	0.094147	0.12259	-0.00097585	NaN	42.52	66	29	3	NaN	NaN	NaN	NaN
AAGVNVEPFWPGLFAK	16	Unmodified	_AAGVNVEPFWPGLFAK_					0	0	0	0	P05386	P05386	P05386	RPLP1	60S acidic ribosomal protein P1	MULTI-MATCH	QE1_140414_OPL1013_IdR_CvA_pTyrIP_F_140415211055	1	K562_2		3	568.303236	1701.88788	46456.1	5.406	0.0030722	-0.32271	-0.0001834	5.0833	0.0028888	568.303310950145	99.144	0.70439	99.195	98.857	99.561	0.05011	0.058149	-0.00040687	NaN	42.52	108	29	5	NaN	NaN	NaN	NaN
AAHIFNEALVCHQIR	15	Unmodified	_AAHIFNEALVCHQIR_					0	0	0	0	O43795-2;O43795	O43795-2	O43795-2	MYO1B	Unconventional myosin-Ib	MULTI-MSMS	QE1_140414_OPL1013_IdR_CvA_pTyrIP_B	1	SKMel28_1	445.73	4	445.483428	1777.90461	52028.11	2.0512	0.00091378	-1.0549	-0.00046996	0.99627	0.00044382	445.733986578605	52.564	0.88602	52.563	52.054	52.94	-3.8147E-06					116	45	4	0	0	0	0.0057842
AAHLCAEAALR	11	Unmodified	_AAHLCAEAALR_					0	0	0	0	Q9UQ80;Q9UQ80-2	Q9UQ80	Q9UQ80	PA2G4	Proliferation-associated protein 2G4	MULTI-MSMS	QE1_140414_OPL1013_IdR_CvA_pTyrIP_B_140415130214	1	SKMel28_2	394.87	3	394.873118	1181.59753	54058.59	2.6313	0.001039	0.017131	6.7645E-06	2.6484	0.0010458	394.873293219454	29.008	0.93884	29.06	28.609	29.547	0.052229					118	67	2	0	0	0	0.00031532
AAHLCAEAALR	11	Unmodified	_AAHLCAEAALR_					0	0	0	0	Q9UQ80;Q9UQ80-2	Q9UQ80	Q9UQ80	PA2G4	Proliferation-associated protein 2G4	MULTI-SECPEP	QE1_140414_OPL1013_IdR_CvA_pTyrIP_C_140415150423	1	H2228_2	394.75	3	394.873118	1181.59753	54865.53	2.669	0.0010539	0.015807	6.2418E-06	2.6848	0.0010602	394.873160210299	28.826	0.69857	29.021	28.652	29.351	0.19442					89	45	2	0	0	0	0.0035838
AAHLCAEAALR	11	Unmodified	_AAHLCAEAALR_					0	0	0	0	Q9UQ80;Q9UQ80-2	Q9UQ80	Q9UQ80	PA2G4	Proliferation-associated protein 2G4	MULTI-SECPEP	QE1_140414_OPL1013_IdR_CvA_pTyrIP_F_140415211055	1	K562_2	394.75	3	394.873118	1181.59753	53747.14	3.6062	0.001424	0.6776	0.00026757	4.2838	0.0016916	394.873438051575	29.024	0.67802	29.074	28.682	29.36	0.050119					136	50	3	0	0	0	0.039856
AAHLCAEAALR	11	Unmodified	_AAHLCAEAALR_					0	0	0	0	Q9UQ80;Q9UQ80-2	Q9UQ80	Q9UQ80	PA2G4	Proliferation-associated protein 2G4	MULTI-MATCH	QE1_140414_OPL1013_IdR_CvA_pTyrIP_C	1	H2228_1		3	394.873118	1181.59753	54886.92	2.3047	0.00091005	0.92941	0.000367	3.2341	0.001277	394.873561671884	29.086	0.69258	29.135	28.803	29.495	0.049253	0.029711	0.00043641	NaN	44.425	88	47	2	NaN	NaN	NaN	NaN
AAHLCAEAALR	11	Unmodified	_AAHLCAEAALR_					0	0	0	0	Q9UQ80;Q9UQ80-2	Q9UQ80	Q9UQ80	PA2G4	Proliferation-associated protein 2G4	MULTI-MATCH	QE1_140414_OPL1013_IdR_CvA_pTyrIP_F	1	K562_1		3	394.873118	1181.59753	53352.48	2.398	0.0009469	0.81743	0.00032278	3.2154	0.0012697	394.873640690074	29.242	0.86135	29.237	28.794	29.655	-0.0052471	0.13172	0.00030375	NaN	44.425	161	62	3	NaN	NaN	NaN	NaN
AAHSEGNTTAGLDMR	15	Unmodified	_AAHSEGNTTAGLDMR_					0	0	0	0	P78371;P78371-2	P78371	P78371	CCT2	T-complex protein 1 subunit beta	MULTI-MSMS	QE1_140414_OPL1013_IdR_CvA_pTyrIP_B	1	SKMel28_1	510.9	3	510.903694	1529.68925	48282.73	0.65809	0.00033622	0.036313	1.8552E-05	0.69441	0.00035478	510.903884634552	23.148	0.70753	23.148	22.896	23.604	0					175	59	4	0	0	0	0.022905
AAHSEGNTTAGLDMR	15	Unmodified	_AAHSEGNTTAGLDMR_					0	0	0	0	P78371;P78371-2	P78371	P78371	CCT2	T-complex protein 1 subunit beta	MULTI-MSMS	QE2_131211_OPL1013_RH_HCC_pTyrIP_G_05	1	HCC827ER3_1	511.24	3	510.903694	1529.68925	52835.88	0.30498	0.00015581	-1.0404	-0.00053155	-0.73544	-0.00037574	510.903419807759	27.816	0.37934	24.057	23.934	24.313	-3.7592					63	31	3	0	0	0	0.00074978
AAHSEGNTTAGLDMR	15	Unmodified	_AAHSEGNTTAGLDMR_					0	0	0	0	P78371;P78371-2	P78371	P78371	CCT2	T-complex protein 1 subunit beta	MULTI-MSMS	QE2_131211_OPL1013_RH_HCC_pTyrIP_G_05_131211154413	1	HCC827ER3_2	511.24	3	510.903694	1529.68925	47750.8	0.66705	0.0003408	-1.2235	-0.00062511	-0.55649	-0.00028431	510.90356344793	28.291	0.3651	24.295	24.11	24.475	-3.9963					49	29	2	0	0	0	0.000742
AAHSEGNTTAGLDMR	15	Unmodified	_AAHSEGNTTAGLDMR_					0	0	0	0	P78371;P78371-2	P78371	P78371	CCT2	T-complex protein 1 subunit beta	MULTI-MATCH	QE1_140414_OPL1013_IdR_CvA_pTyrIP_B_140415130214	1	SKMel28_2		3	510.903694	1529.68925	47853.21	2.079	0.0010622	-0.075525	-3.8586E-05	2.0035	0.0010236	510.903930240576	23.068	0.63163	23.12	22.859	23.49	0.052229	-0.040545	5.0997E-05	NaN	13.739	156	51	4	NaN	NaN	NaN	NaN
AAHSEGNTTAGLDMR	15	Unmodified	_AAHSEGNTTAGLDMR_					0	0	0	0	P78371;P78371-2	P78371	P78371	CCT2	T-complex protein 1 subunit beta	MULTI-MATCH	QE1_140414_OPL1013_IdR_CvA_pTyrIP_C	1	H2228_1		3	510.903694	1529.68925	48769.73	1.5287	0.000781	-0.31044	-0.00015861	1.2182	0.00062239	510.903597235974	23.074	0.6002	23.123	22.883	23.483	0.049253	-0.037407	-0.00030907	NaN	13.739	110	43	3	NaN	NaN	NaN	NaN
AAHSEGNTTAGLDMR	15	Unmodified	_AAHSEGNTTAGLDMR_					0	0	0	0	P78371;P78371-2	P78371	P78371	CCT2	T-complex protein 1 subunit beta	MULTI-MATCH	QE1_140414_OPL1013_IdR_CvA_pTyrIP_C_140415150423	1	H2228_2		3	510.903694	1529.68925	48086.53	2.6768	0.0013676	-0.34123	-0.00017433	2.3355	0.0011932	510.903696589285	23.032	0.5473	23.226	22.952	23.499	0.19442	0.065548	-0.00035625	NaN	13.739	97	42	3	NaN	NaN	NaN	NaN
AAHSEGNTTAGLDMR	15	Unmodified	_AAHSEGNTTAGLDMR_					0	0	0	0	P78371;P78371-2	P78371	P78371	CCT2	T-complex protein 1 subunit beta	MULTI-MATCH	QE1_140414_OPL1013_IdR_CvA_pTyrIP_F_140415211055	1	K562_2		3	510.903694	1529.68925	47753.71	4.0224	0.0020551	0.42714	0.00021823	4.4496	0.0022733	510.903703938349	23.135	0.59429	23.186	22.987	23.581	0.050119	0.025133	0.00082143	NaN	13.739	83	46	3	NaN	NaN	NaN	NaN
AAIAFLHALWQDR	13	Unmodified	_AAIAFLHALWQDR_					0	0	0	0	Q5SRE5-2;Q5SRE5	Q5SRE5-2	Q5SRE5-2	NUP188	Nucleoporin NUP188 homolog	MULTI-MSMS	QE2_131211_OPL1013_RH_HCC_pTyrIP_G_05	1	HCC827ER3_1	504.61	3	504.60877	1510.80448	49472.49	1.4708	0.00074215	-0.37863	-0.00019106	1.0921	0.0005511	504.608345034543	98.61	0.47184	90.54	90.267	90.739	-8.0698					32	19	2	0	0	0	0.00094956
AAIAFLHALWQDR	13	Unmodified	_AAIAFLHALWQDR_					0	0	0	0	Q5SRE5-2;Q5SRE5	Q5SRE5-2	Q5SRE5-2	NUP188	Nucleoporin NUP188 homolog	MULTI-MSMS	QE2_131211_OPL1013_RH_HCC_pTyrIP_G_05_131211154413	1	HCC827ER3_2	504.61	3	504.60877	1510.80448	49785.59	1.693	0.00085431	0.3815	0.00019251	2.0745	0.0010468	504.608849889065	98.437	0.61638	90.431	90.1	90.716	-8.0064					49	25	3	0	0	0	0.00020629
AAIAFLHALWQDRR	14	Unmodified	_AAIAFLHALWQDRR_					0	0	0	1	Q5SRE5-2;Q5SRE5	Q5SRE5-2	Q5SRE5-2	NUP188	Nucleoporin NUP188 homolog	MULTI-MSMS	QE2_131211_OPL1013_RH_HCC_pTyrIP_G_05	1	HCC827ER3_1	417.73	4	417.733675	1666.90559	54930.52	1.0309	0.00043064	-1.1169	-0.00046658	-0.086035	-3.594E-05	417.733175857963	89.474	0.68383	81.404	81.094	81.778	-8.0698					60	28	3	0	0	0	0.0074599
AAIAFLHALWQDRR	14	Unmodified	_AAIAFLHALWQDRR_					0	0	0	1	Q5SRE5-2;Q5SRE5	Q5SRE5-2	Q5SRE5-2	NUP188	Nucleoporin NUP188 homolog	MULTI-MSMS	QE2_131211_OPL1013_RH_HCC_pTyrIP_G_05_131211154413	1	HCC827ER3_2	417.73	4	417.733675	1666.90559	56619.32	1.1285	0.00047141	-1.3196	-0.00055125	-0.19112	-7.9835E-05	417.733171744681	89.345	0.78264	81.238	80.895	81.677	-8.1066					66	32	3	0	0	0	0.013477
AAIDKSYDKPAVDDDDEGMETLEEDTEESSR	31	Phospho (STY)	_AAIDKS(ph)YDKPAVDDDDEGMETLEEDTEESSR_		AAIDKS(0.531)Y(0.469)DKPAVDDDDEGMETLEEDTEESSR		AAIDKS(0.54)Y(-0.54)DKPAVDDDDEGMET(-38.56)LEEDT(-70.45)EES(-73.23)S(-73.56)R	0	0	1	2	Q8TEW0-7;Q8TEW0-6;Q8TEW0-4;Q8TEW0-11;Q8TEW0-2;Q8TEW0;Q8TEW0-5;Q8TEW0-3;Q8TEW0-9;Q8TEW0-10;Q8TEW0-8	Q8TEW0-7	Q8TEW0-7	PARD3	Partitioning defective 3 homolog	MULTI-MSMS	QE2_131211_OPL1013_RH_HCC_pTyrIP_G_05_131211154413	1	HCC827ER3_2	886.12	4	885.864641	3539.42946	37026.31	0.35792	0.00031707	-1.1108	-0.00098405	-0.75292	-0.00066699	886.11507134679	67.977	0.56745	60.772	60.509	61.076	-7.2043					112	25	6	0	0	0	1.1629E-19
AAIDWFDGK	9	Unmodified	_AAIDWFDGK_					0	0	0	0	P35637-2;P35637;Q92804-2;Q92804	P35637-2;Q92804-2	P35637-2	FUS;TAF15	RNA-binding protein FUS;TATA-binding protein-associated factor 2N	MULTI-MSMS	QE1_140414_OPL1013_IdR_CvA_pTyrIP_B	1	SKMel28_1	511.75	2	511.750724	1021.4869	51547.67	3.2102	0.0016428	0.14292	7.314E-05	3.3531	0.0017159	511.750936272379	66.012	0.85316	66.012	65.648	66.502	0					101	36	4	0	0	0	0.0095595
AAIDWFDGK	9	Unmodified	_AAIDWFDGK_					0	0	0	0	P35637-2;P35637;Q92804-2;Q92804	P35637-2;Q92804-2	P35637-2	FUS;TAF15	RNA-binding protein FUS;TATA-binding protein-associated factor 2N	MULTI-MSMS	QE1_140414_OPL1013_IdR_CvA_pTyrIP_B_140415130214	1	SKMel28_2	511.75	2	511.750724	1021.4869	49333.41	4.4775	0.0022914	0.46813	0.00023956	4.9456	0.0025309	511.751015659895	66.286	0.91714	66.138	65.782	66.699	-0.14824					92	38	3	0	0	0	0.0095595
AAIDWFDGK	9	Unmodified	_AAIDWFDGK_					0	0	0	0	P35637-2;P35637;Q92804-2;Q92804	P35637-2;Q92804-2	P35637-2	FUS;TAF15	RNA-binding protein FUS;TATA-binding protein-associated factor 2N	MULTI-MSMS	QE1_140414_OPL1013_IdR_CvA_pTyrIP_C	1	H2228_1	511.75	2	511.750724	1021.4869	50074.79	3.4182	0.0017493	-0.022628	-1.158E-05	3.3956	0.0017377	511.750895778019	66.122	0.73341	66.071	65.718	66.451	-0.050995					69	30	3	0	0	0	0.042917
AAIDWFDGK	9	Unmodified	_AAIDWFDGK_					0	0	0	0	P35637-2;P35637;Q92804-2;Q92804	P35637-2;Q92804-2	P35637-2	FUS;TAF15	RNA-binding protein FUS;TATA-binding protein-associated factor 2N	MULTI-MSMS	QE1_140414_OPL1013_IdR_CvA_pTyrIP_C_140415150423	1	H2228_2	511.75	2	511.750724	1021.4869	48066.55	4.6641	0.0023868	1.5182	0.00077693	6.1823	0.0031638	511.751842408142	66.045	0.95469	66.239	65.691	66.645	0.19438					66	39	2	0	0	0	0.042917
AAIDWFDGK	9	Unmodified	_AAIDWFDGK_					0	0	0	0	P35637-2;P35637;Q92804-2;Q92804	P35637-2;Q92804-2	P35637-2	FUS;TAF15	RNA-binding protein FUS;TATA-binding protein-associated factor 2N	MULTI-MATCH	QE1_140414_OPL1013_IdR_CvA_pTyrIP_F	1	K562_1		2	511.750724	1021.4869	49413.36	5.0451	0.0025818	0.19464	9.9606E-05	5.2398	0.0026814	511.751341254208	66.141	0.52868	66.136	65.908	66.437	-0.0052567	0.0057373	-6.1332E-05	NaN	28.177	35	21	3	NaN	NaN	NaN	NaN
AAIDWFDGK	9	Unmodified	_AAIDWFDGK_					0	0	0	0	P35637-2;P35637;Q92804-2;Q92804	P35637-2;Q92804-2	P35637-2	FUS;TAF15	RNA-binding protein FUS;TATA-binding protein-associated factor 2N	MULTI-MATCH	QE1_140414_OPL1013_IdR_CvA_pTyrIP_F_140415211055	1	K562_2		2	511.750724	1021.4869	52358.67	5.3864	0.0027565	-0.86341	-0.00044185	4.523	0.0023147	511.751670163967	66.133	0.8101	66.183	65.811	66.621	0.050125	0.053307	-0.0011442	NaN	28.177	63	33	3	NaN	NaN	NaN	NaN
AAIDWFDGKEFSGNPIK	17	Unmodified	_AAIDWFDGKEFSGNPIK_					0	0	0	1	P35637-2;P35637	P35637-2	P35637-2	FUS	RNA-binding protein FUS	MULTI-MSMS	QE2_131211_OPL1013_RH_HCC_pTyrIP_G_05	1	HCC827ER3_1	632.32	3	632.315981	1893.92611	43592.05	1.2305	0.00077805	1.5151	0.00095802	2.7456	0.0017361	632.316634001311	90.267	0.70658	82.197	81.849	82.555	-8.0698					49	29	2	0	0	0	0.0036547
AAIGLLAR	8	Unmodified	_AAIGLLAR_					0	0	0	0	P07741;P07741-2	P07741	P07741	APRT	Adenine phosphoribosyltransferase	MULTI-MSMS	QE1_140414_OPL1013_IdR_CvA_pTyrIP_C	1	H2228_1	392.76	2	392.755613	783.496673	55138.36	2.3479	0.00092214	0.76511	0.0003005	3.113	0.0012226	392.75585155169	47.322	0.71366	47.371	46.974	47.688	0.049255					68	37	2	0	0	0	0.018196
AAIGLLAR	8	Unmodified	_AAIGLLAR_					0	0	0	0	P07741;P07741-2	P07741	P07741	APRT	Adenine phosphoribosyltransferase	MULTI-MSMS	QE1_140414_OPL1013_IdR_CvA_pTyrIP_C_140415150423	1	H2228_2	393.26	2	392.755613	783.496673	55172.11	3.3761	0.001326	-0.094932	-3.7285E-05	3.2812	0.0012887	392.755531610038	47.282	0.77564	47.376	46.962	47.737	0.094215					71	43	2	0	0	0	0.0048618
AAIGLLAR	8	Unmodified	_AAIGLLAR_					0	0	0	0	P07741;P07741-2	P07741	P07741	APRT	Adenine phosphoribosyltransferase	MULTI-MSMS	QE1_140414_OPL1013_IdR_CvA_pTyrIP_F	1	K562_1	393.26	2	392.755613	783.496673	55659.1	3.5434	0.0013917	-0.16918	-6.6446E-05	3.3743	0.0013253	392.755538234266	47.462	0.86127	47.256	46.849	47.71	-0.20567					82	42	3	0	0	0	0.0098944
AAIGLLAR	8	Unmodified	_AAIGLLAR_					0	0	0	0	P07741;P07741-2	P07741	P07741	APRT	Adenine phosphoribosyltransferase	MULTI-MSMS	QE2_131211_OPL1013_RH_HCC_pTyrIP_G_05	1	HCC827ER3_1	392.76	2	392.755613	783.496673	55612.71	0.99759	0.00039181	-0.79379	-0.00031177	0.20379	8.0041E-05	392.755314762718	51.902	1.1148	45.636	45.202	46.317	-6.2654					88	50	2	0	0	0	0.015055
AAIGLLAR	8	Unmodified	_AAIGLLAR_					0	0	0	0	P07741;P07741-2	P07741	P07741	APRT	Adenine phosphoribosyltransferase	MULTI-MSMS	QE2_131211_OPL1013_RH_HCC_pTyrIP_G_05_131211154413	1	HCC827ER3_2	392.76	2	392.755613	783.496673	55674.46	1.2761	0.00050119	-0.49123	-0.00019293	0.78485	0.00030825	392.755427506149	52.197	1.0335	45.795	45.357	46.39	-6.4023					78	44	2	0	0	0	0.003952
AAIGLLAR	8	Unmodified	_AAIGLLAR_					0	0	0	0	P07741;P07741-2	P07741	P07741	APRT	Adenine phosphoribosyltransferase	MULTI-MATCH	QE1_140414_OPL1013_IdR_CvA_pTyrIP_B	1	SKMel28_1		2	392.755613	783.496673	55363.79	2.1877	0.00085925	0.60938	0.00023934	2.7971	0.0010986	392.755817547842	47.254	0.80873	47.254	46.935	47.743	-3.8147E-06	-0.03793	0.00037348	NaN	42.869	98	43	3	NaN	NaN	NaN	NaN
AAIGLLAR	8	Unmodified	_AAIGLLAR_					0	0	0	0	P07741;P07741-2	P07741	P07741	APRT	Adenine phosphoribosyltransferase	MULTI-MATCH	QE1_140414_OPL1013_IdR_CvA_pTyrIP_F_140415211055	1	K562_2		2	392.755613	783.496673	56473.78	4.5297	0.0017791	-0.47035	-0.00018473	4.0594	0.0015943	392.75541936293	47.152	0.82092	47.203	46.892	47.713	0.050117	-0.089485	-0.00047466	NaN	42.869	95	44	3	NaN	NaN	NaN	NaN
AAIISAEGDSK	11	Unmodified	_AAIISAEGDSK_					0	0	0	0	P35232	P35232	P35232	PHB	Prohibitin	MULTI-SECPEP	QE1_140414_OPL1013_IdR_CvA_pTyrIP_B	1	SKMel28_1	531.21	2	531.277303	1060.54005	47785.33	1.4084	0.00074823	-0.85978	-0.00045678	0.54857	0.00029144	531.276725619589	24.413	0.85587	24.413	24.148	25.004	0					94	58	2	0	0	0	0.026392
AAIISAEGDSK	11	Unmodified	_AAIISAEGDSK_					0	0	0	0	P35232	P35232	P35232	PHB	Prohibitin	MULTI-SECPEP	QE1_140414_OPL1013_IdR_CvA_pTyrIP_B_140415130214	1	SKMel28_2	531.21	2	531.277303	1060.54005	47558.6	2.4342	0.0012932	-1.3141	-0.00069817	1.1201	0.00059507	531.277001046642	24.488	0.68367	24.54	24.271	24.955	0.052229					108	51	3	0	0	0	0.0091427
AAIISAEGDSK	11	Unmodified	_AAIISAEGDSK_					0	0	0	0	P35232	P35232	P35232	PHB	Prohibitin	MULTI-MATCH	QE1_140414_OPL1013_IdR_CvA_pTyrIP_C	1	H2228_1		2	531.277303	1060.54005	48428.34	1.7244	0.00091613	-1.8001	-0.00095637	-0.07574	-4.0239E-05	531.276325581352	24.485	0.44657	24.535	24.323	24.769	0.049253	-0.035705	-0.00082068	NaN	34.96	61	32	3	NaN	NaN	NaN	NaN
AAIISAEGDSK	11	Unmodified	_AAIISAEGDSK_					0	0	0	0	P35232	P35232	P35232	PHB	Prohibitin	MULTI-MATCH	QE1_140414_OPL1013_IdR_CvA_pTyrIP_C_140415150423	1	H2228_2		2	531.277303	1060.54005	47543.32	3.0568	0.001624	-0.61228	-0.00032529	2.4445	0.0012987	531.276804630938	24.501	0.52642	24.696	24.488	25.015	0.19442	0.12545	0.00044149	NaN	34.96	62	38	2	NaN	NaN	NaN	NaN
AAIISAEGDSK	11	Unmodified	_AAIISAEGDSK_					0	0	0	0	P35232	P35232	P35232	PHB	Prohibitin	MULTI-MATCH	QE1_140414_OPL1013_IdR_CvA_pTyrIP_F_140415211055	1	K562_2		2	531.277303	1060.54005	46943.14	3.9685	0.0021084	-0.66407	-0.0003528	3.3044	0.0017555	531.276630231499	24.618	0.33517	24.669	24.497	24.832	0.050119	0.098195	0.00038645	NaN	34.96	41	27	2	NaN	NaN	NaN	NaN
AAILPTSIFLTNKK	14	Unmodified	_AAILPTSIFLTNKK_					0	0	0	1	O14744-2;O14744;O14744-3;O14744-5	O14744-2	O14744-2	PRMT5	Protein arginine N-methyltransferase 5;Protein arginine N-methyltransferase 5, N-terminally processed	MULTI-MSMS	QE1_140414_OPL1013_IdR_CvA_pTyrIP_B	1	SKMel28_1	506.64	3	506.308098	1515.90246	49051.98	3.8277	0.001938	0.13313	6.7403E-05	3.9608	0.0020054	506.308108120891	74.235	0.64912	74.235	73.906	74.555	0					65	26	3	0	0	0	0.016952
AAILPTSIFLTNKK	14	Unmodified	_AAILPTSIFLTNKK_					0	0	0	1	O14744-2;O14744;O14744-3;O14744-5	O14744-2	O14744-2	PRMT5	Protein arginine N-methyltransferase 5;Protein arginine N-methyltransferase 5, N-terminally processed	MULTI-MSMS	QE1_140414_OPL1013_IdR_CvA_pTyrIP_B_140415130214	1	SKMel28_2	506.65	3	506.308098	1515.90246	48907.62	5.0595	0.0025617	0.13059	6.612E-05	5.1901	0.0026278	506.308058481798	74.528	0.63047	74.38	74.053	74.683	-0.14825					62	26	3	0	0	0	0.010162
AAILPTSIFLTNKK	14	Unmodified	_AAILPTSIFLTNKK_					0	0	0	1	O14744-2;O14744;O14744-3;O14744-5	O14744-2	O14744-2	PRMT5	Protein arginine N-methyltransferase 5;Protein arginine N-methyltransferase 5, N-terminally processed	MULTI-MSMS	QE1_140414_OPL1013_IdR_CvA_pTyrIP_C_140415150423	1	H2228_2	506.31	3	506.308098	1515.90246	48672.71	5.086	0.0025751	0.48594	0.00024604	5.5719	0.0028211	506.642546346783	74.133	0.64429	74.327	73.952	74.596	0.19438					66	26	3	0	0	0	0.0075484
AAILPTSIFLTNKK	14	Unmodified	_AAILPTSIFLTNKK_					0	0	0	1	O14744-2;O14744;O14744-3;O14744-5	O14744-2	O14744-2	PRMT5	Protein arginine N-methyltransferase 5;Protein arginine N-methyltransferase 5, N-terminally processed	MULTI-MSMS	QE1_140414_OPL1013_IdR_CvA_pTyrIP_F	1	K562_1	506.31	3	506.308098	1515.90246	48592.46	5.2065	0.0026361	0.1352	6.845E-05	5.3417	0.0027045	506.308068225666	74.344	0.71999	74.339	74.038	74.758	-0.005249					74	30	3	0	0	0	0.00069446
AAILPTSIFLTNKK	14	Unmodified	_AAILPTSIFLTNKK_					0	0	0	1	O14744-2;O14744;O14744-3;O14744-5	O14744-2	O14744-2	PRMT5	Protein arginine N-methyltransferase 5;Protein arginine N-methyltransferase 5, N-terminally processed	MULTI-MSMS	QE1_140414_OPL1013_IdR_CvA_pTyrIP_F_140415211055	1	K562_2	506.31	3	506.308098	1515.90246	48261.96	6.6223	0.0033529	0.34328	0.00017381	6.9656	0.0035267	506.642529506423	74.338	0.64777	74.388	74.056	74.704	0.050117					80	26	4	0	0	0	0.00082287
AAILPTSIFLTNKK	14	Unmodified	_AAILPTSIFLTNKK_					0	0	0	1	O14744-2;O14744;O14744-3;O14744-5	O14744-2	O14744-2	PRMT5	Protein arginine N-methyltransferase 5;Protein arginine N-methyltransferase 5, N-terminally processed	MULTI-MATCH	QE1_140414_OPL1013_IdR_CvA_pTyrIP_C	1	H2228_1		3	506.308098	1515.90246	48663.01	3.8066	0.0019273	0.45957	0.00023269	4.2662	0.00216	506.308178963763	74.274	0.61421	74.223	73.946	74.561	-0.050995	-0.092149	0.00028102	NaN	33.842	76	25	4	NaN	NaN	NaN	NaN
AALAHPFFQDVTKPVPHLR	19	Unmodified	_AALAHPFFQDVTKPVPHLR_					0	0	0	1	P24941;P24941-2	P24941	P24941	CDK2	Cyclin-dependent kinase 2	MULTI-MSMS	QE1_140414_OPL1013_IdR_CvA_pTyrIP_B	1	SKMel28_1	429.84	5	429.641092	2143.16908	51056.08	2.7852	0.0011966	0.46861	0.00020133	3.2538	0.001398	429.841818410433	64.665	1.2765	64.665	63.868	65.145	7.6294E-06					229	53	6	0	0	0	0.00037701
AALAHPFFQDVTKPVPHLR	19	Unmodified	_AALAHPFFQDVTKPVPHLR_					0	0	0	1	P24941;P24941-2	P24941	P24941	CDK2	Cyclin-dependent kinase 2	MULTI-MSMS	QE1_140414_OPL1013_IdR_CvA_pTyrIP_B	1	SKMel28_1	537.05	4	536.799546	2143.16908	45899.95	2.9113	0.0015628	0.87044	0.00046725	3.7818	0.0020301	536.800176094532	64.676	0.97209	64.676	63.988	64.96	0					120	40	4	0	0	0	0.04054
AALAHPFFQDVTKPVPHLR	19	Unmodified	_AALAHPFFQDVTKPVPHLR_					0	0	0	1	P24941;P24941-2	P24941	P24941	CDK2	Cyclin-dependent kinase 2	MULTI-MSMS	QE1_140414_OPL1013_IdR_CvA_pTyrIP_B_140415130214	1	SKMel28_2	429.84	5	429.641092	2143.16908	50936.2	4.0611	0.0017448	1.0568	0.00045405	5.118	0.0021989	429.842074772335	64.145	1.5765	63.997	63.17	64.747	-0.14825					280	68	5	0	0	0	0.0006051
AALAHPFFQDVTKPVPHLR	19	Unmodified	_AALAHPFFQDVTKPVPHLR_					0	0	0	1	P24941;P24941-2	P24941	P24941	CDK2	Cyclin-dependent kinase 2	MULTI-MSMS	QE2_131211_OPL1013_RH_HCC_pTyrIP_G_05	1	HCC827ER3_1	429.64	5	429.641092	2143.16908	53305.96	0.57852	0.00024856	-0.48954	-0.00021032	0.088983	3.8231E-05	429.841409366557	68.333	0.82925	61.266	60.977	61.807	-7.0673					103	35	5	0	0	0	7.5785E-06
AALAHPFFQDVTKPVPHLR	19	Unmodified	_AALAHPFFQDVTKPVPHLR_					0	0	0	1	P24941;P24941-2	P24941	P24941	CDK2	Cyclin-dependent kinase 2	MULTI-MSMS	QE2_131211_OPL1013_RH_HCC_pTyrIP_G_05_131211154413	1	HCC827ER3_2	429.84	5	429.641092	2143.16908	53558.25	0.67577	0.00029034	-0.17832	-7.6615E-05	0.49745	0.00021372	429.640984539394	68.295	0.72751	61.091	60.77	61.498	-7.2043					101	31	4	0	0	0	0.00020036
AALAHPFFQDVTKPVPHLR	19	Unmodified	_AALAHPFFQDVTKPVPHLR_					0	0	0	1	P24941;P24941-2	P24941	P24941	CDK2	Cyclin-dependent kinase 2	MULTI-MATCH	QE1_140414_OPL1013_IdR_CvA_pTyrIP_B_140415130214	1	SKMel28_2		4	536.799546	2143.16908	46372.66	4.2345	0.0022731	1.3698	0.0007353	5.6043	0.0030084	537.050505724252	64.256	1.3325	64.108	63.39	64.723	-0.14825	-0.2837	0.00051802	NaN	11.657	165	57	4	NaN	NaN	NaN	NaN
AALAHPFFQDVTKPVPHLR	19	Unmodified	_AALAHPFFQDVTKPVPHLR_					0	0	0	1	P24941;P24941-2	P24941	P24941	CDK2	Cyclin-dependent kinase 2	MULTI-MATCH	QE1_140414_OPL1013_IdR_CvA_pTyrIP_F	1	K562_1		5	429.641092	2143.16908	50511.54	4.4589	0.0019157	1.1311	0.00048595	5.59	0.0024017	429.641463129769	63.964	0.83443	63.959	63.493	64.327	-0.0052452	-0.24826	0.00031563	NaN	33.666	108	34	5	NaN	NaN	NaN	NaN
AALAHSEEVTASQVAATK	18	Unmodified	_AALAHSEEVTASQVAATK_					0	0	0	0	Q15149-4;Q15149-7;Q15149-8;Q15149-9;Q15149-5;Q15149-6;Q15149-3;Q15149-2;Q15149	Q15149-4	Q15149-4	PLEC	Plectin	MULTI-SECPEP	QE1_140414_OPL1013_IdR_CvA_pTyrIP_C	1	H2228_1	594.96	3	595.311007	1782.91119	44194.59	2.1598	0.0012857	0.12465	7.4206E-05	2.2844	0.0013599	595.645445646652	32.841	0.51486	32.89	32.663	33.178	0.049252					64	24	4	0	0	0	0.0018728
AALAHSEEVTASQVAATK	18	Unmodified	_AALAHSEEVTASQVAATK_					0	0	0	0	Q15149-4;Q15149-7;Q15149-8;Q15149-9;Q15149-5;Q15149-6;Q15149-3;Q15149-2;Q15149	Q15149-4	Q15149-4	PLEC	Plectin	MULTI-SECPEP	QE1_140414_OPL1013_IdR_CvA_pTyrIP_C_140415150423	1	H2228_2	594.62	3	595.311007	1782.91119	45301	2.9134	0.0017344	0.45654	0.00027178	3.37	0.0020062	595.311458582507	32.776	0.48169	32.87	32.668	33.15	0.094215					73	27	3	0	0	0	0.021221
AALCHFCIDMLNAK	14	Unmodified	_AALCHFCIDMLNAK_					0	0	0	0	P54920	P54920	P54920	NAPA	Alpha-soluble NSF attachment protein	MULTI-MSMS	QE2_131211_OPL1013_RH_HCC_pTyrIP_G_05	1	HCC827ER3_1	555.26	3	555.263289	1662.76804	49557.58	2.3676	0.0013147	0.54318	0.00030161	2.9108	0.0016163	555.263430952603	77.54	0.61403	69.872	69.576	70.19	-7.6688					54	25	3	0	0	0	0.017568
AALCHFCIDMLNAK	14	Unmodified	_AALCHFCIDMLNAK_					0	0	0	0	P54920	P54920	P54920	NAPA	Alpha-soluble NSF attachment protein	MULTI-MATCH	QE2_131211_OPL1013_RH_HCC_pTyrIP_G_05_131211154413	1	HCC827ER3_2		3	555.263289	1662.76804	48753.3	2.469	0.0013709	0.92118	0.0005115	3.3902	0.0018824	555.263861072251	77.649	0.52317	69.944	69.641	70.164	-7.7056	0.036007	0.00031863	NaN	15.514	53	21	3	NaN	NaN	NaN	NaN
AALCHLLQYFLK	12	Unmodified	_AALCHLLQYFLK_					0	0	0	0	Q13535-2;Q13535-3;Q13535	Q13535-2	Q13535-2	ATR	Serine/threonine-protein kinase ATR	MULTI-SECPEP	QE2_131211_OPL1013_RH_HCC_pTyrIP_G_05_131211154413	1	HCC827ER3_2	494.26	3	492.93924	1475.79589	51550.67	1.2491	0.00061575	-0.4835	-0.00023834	0.76564	0.00037742	492.93927510316	109.39	0.64393	101.28	101.02	101.67	-8.1068					34	26	2	0	0	0	0.049145
AALCHLLQYFLK	12	Unmodified	_AALCHLLQYFLK_					0	0	0	0	Q13535-2;Q13535-3;Q13535	Q13535-2	Q13535-2	ATR	Serine/threonine-protein kinase ATR	MULTI-MATCH	QE1_140414_OPL1013_IdR_CvA_pTyrIP_B_140415130214	1	SKMel28_2		3	492.93924	1475.79589	55745.93	2.8186	0.0013894	2.3813	0.0011738	5.1999	0.0025632	493.275168201439	101.65	0.087364	101.5	101.42	101.51	-0.14825	0.013278	0.0032836	NaN	19.641	6	4	2	NaN	NaN	NaN	NaN
AALCHLLQYFLK	12	Unmodified	_AALCHLLQYFLK_					0	0	0	0	Q13535-2;Q13535-3;Q13535	Q13535-2	Q13535-2	ATR	Serine/threonine-protein kinase ATR	MULTI-MATCH	QE2_131211_OPL1013_RH_HCC_pTyrIP_G_05	1	HCC827ER3_1		3	492.93924	1475.79589	52012.71	2.0181	0.00099479	0.25218	0.00012431	2.2703	0.0011191	493.273904626013	109.95	0.57668	101.68	101.33	101.91	-8.2703	0.19091	0.00013507	NaN	19.641	38	26	3	NaN	NaN	NaN	NaN
AALEALGSCLNNK	13	Unmodified	_AALEALGSCLNNK_					0	0	0	0	P34897-3;P34897;P34897-2	P34897-3	P34897-3	SHMT2	Serine hydroxymethyltransferase, mitochondrial	MULTI-MSMS	QE1_140414_OPL1013_IdR_CvA_pTyrIP_B	1	SKMel28_1	680.85	2	680.848101	1359.68165	41723.08	1.9716	0.0013424	0.97706	0.00066523	2.9487	0.0020076	680.848066729211	51.686	0.58477	51.686	51.382	51.967	0					41	27	2	0	0	0	0.0001915
AALEALGSCLNNK	13	Unmodified	_AALEALGSCLNNK_					0	0	0	0	P34897-3;P34897;P34897-2	P34897-3	P34897-3	SHMT2	Serine hydroxymethyltransferase, mitochondrial	MULTI-MSMS	QE1_140414_OPL1013_IdR_CvA_pTyrIP_B	1	SKMel28_1	454.24	3	454.234493	1359.68165	51923.71	1.975	0.00089711	-0.97236	-0.00044168	1.0026	0.00045543	454.234277312654	51.576	0.48451	51.576	51.413	51.897	0					35	21	3	0	0	0	0.022899
AALEALGSCLNNK	13	Unmodified	_AALEALGSCLNNK_					0	0	0	0	P34897-3;P34897;P34897-2	P34897-3	P34897-3	SHMT2	Serine hydroxymethyltransferase, mitochondrial	MULTI-MATCH	QE1_140414_OPL1013_IdR_CvA_pTyrIP_B_140415130214	1	SKMel28_2		2	680.848101	1359.68165	41992	3.2494	0.0022123	0.91076	0.00062009	4.1601	0.0028324	680.847909149983	51.932	0.52787	51.684	51.418	51.946	-0.24848	-0.0009613	-2.8827E-05	NaN	43.761	43	27	3	NaN	NaN	NaN	NaN
AALEALGSCLNNK	13	Unmodified	_AALEALGSCLNNK_					0	0	0	0	P34897-3;P34897;P34897-2	P34897-3	P34897-3	SHMT2	Serine hydroxymethyltransferase, mitochondrial	MULTI-MATCH	QE1_140414_OPL1013_IdR_CvA_pTyrIP_B_140415130214	1	SKMel28_2		3	454.234493	1359.68165	55019.73	3.233	0.0014686	0.93553	0.00042495	4.1686	0.0018935	454.234952162924	51.93	0.45405	51.682	51.447	51.901	-0.24849	0.053221	0.0011589	NaN	14.791	45	23	3	NaN	NaN	NaN	NaN
AALEDTLAETEAR	13	Unmodified	_AALEDTLAETEAR_					0	0	0	0	CON__P08727;P08727	CON__P08727	CON__P08727	KRT19	Keratin, type I cytoskeletal 19	MULTI-MSMS	QE1_140414_OPL1013_IdR_CvA_pTyrIP_C	1	H2228_1	695.35	2	695.346446	1388.67834	41673.66	2.8668	0.0019934	1.184	0.00082328	4.0507	0.0028167	695.347996220846	49.047	0.9257	49.096	48.613	49.539	0.049252					132	43	4	0	0	0	3.9986E-12
AALEDTLAETEAR	13	Unmodified	_AALEDTLAETEAR_					0	0	0	0	CON__P08727;P08727	CON__P08727	CON__P08727	KRT19	Keratin, type I cytoskeletal 19	MULTI-MSMS	QE1_140414_OPL1013_IdR_CvA_pTyrIP_C_140415150423	1	H2228_2	695.85	2	695.346446	1388.67834	41343.48	3.8542	0.00268	0.89488	0.00062225	4.7491	0.0033023	695.347236690711	49.113	0.84836	49.207	48.725	49.574	0.094215					133	44	4	0	0	0	0.0018918
AALEYLGSFDHYAT	14	Phospho (STY)	_AALEYLGSFDHYAT(ph)_		AALEYLGS(0.005)FDHY(0.368)AT(0.627)		AALEY(-46.16)LGS(-21.15)FDHY(-2.31)AT(2.31)	0	0	1	0	P10586-2;P10586;P23468-3;P23468-7;P23468-5;P23468-4;P23468-6;P23468-2;P23468	P10586-2	P10586-2	PTPRF;PTPRD	Receptor-type tyrosine-protein phosphatase F;Receptor-type tyrosine-protein phosphatase delta	MULTI-MSMS	QE2_131211_OPL1013_RH_HCC_pTyrIP_G_05	1	HCC827ER3_1	819.35	2	819.347803	1636.68105	39967.51	0.37277	0.00030543	-0.99675	-0.00081668	-0.62397	-0.00051125	819.346541155163	88.64	0.51956	80.57	80.288	80.807	-8.0698					44	21	3	0	0	0	0.012628
AALEYLGSFDHYAT	14	Phospho (STY)	_AALEYLGSFDHY(ph)AT_		AALEYLGS(0.006)FDHY(0.84)AT(0.154)		AALEY(-43.65)LGS(-21.15)FDHY(7.38)AT(-7.38)	0	0	1	0	P10586-2;P10586;P23468-3;P23468-7;P23468-5;P23468-4;P23468-6;P23468-2;P23468	P10586-2	P10586-2	PTPRF;PTPRD	Receptor-type tyrosine-protein phosphatase F;Receptor-type tyrosine-protein phosphatase delta	MULTI-MSMS	QE2_131211_OPL1013_RH_HCC_pTyrIP_G_05_131211154413	1	HCC827ER3_2	819.34	2	819.347803	1636.68105	38572.88	1.0295	0.00084348	-0.49163	-0.00040282	0.53782	0.00044066	819.346956244696	88.598	0.52025	80.492	80.28	80.801	-8.1066					50	21	3	0	0	0	1.9567E-05
AALHLYSNTLNFQISEVEPK	20	Unmodified	_AALHLYSNTLNFQISEVEPK_					0	0	0	0	P41227	P41227	P41227	NAA10	N-alpha-acetyltransferase 10	MULTI-MSMS	QE1_140414_OPL1013_IdR_CvA_pTyrIP_C_140415150423	1	H2228_2	758.73	3	758.730342	2273.1692	41446.6	5.2957	0.004018	0.36487	0.00027684	5.6606	0.0042949	758.730062470958	78.94	0.57639	79.135	78.786	79.363	0.19438					58	23	3	0	0	0	0.050991
AALHLYSNTLNFQISEVEPK	20	Unmodified	_AALHLYSNTLNFQISEVEPK_					0	0	0	0	P41227	P41227	P41227	NAA10	N-alpha-acetyltransferase 10	MULTI-SECPEP	QE1_140414_OPL1013_IdR_CvA_pTyrIP_F	1	K562_1	758.98	3	758.730342	2273.1692	38230.76	3.7645	0.0028563	0.21968	0.00016668	3.9842	0.003023	759.064751678876	79.356	0.66906	79.251	78.846	79.515	-0.10546					59	27	4	0	0	0	7.0624E-05
AALHLYSNTLNFQISEVEPK	20	Unmodified	_AALHLYSNTLNFQISEVEPK_					0	0	0	0	P41227	P41227	P41227	NAA10	N-alpha-acetyltransferase 10	MULTI-SECPEP	QE1_140414_OPL1013_IdR_CvA_pTyrIP_F_140415211055	1	K562_2	758.36	3	758.730342	2273.1692	38659.32	5.1276	0.0038905	1.479	0.0011222	6.6066	0.0050126	759.065509662999	79.095	0.50221	79.146	78.909	79.411	0.050117					40	20	3	0	0	0	0.0012423
AALHLYSNTLNFQISEVEPK	20	Unmodified	_AALHLYSNTLNFQISEVEPK_					0	0	0	0	P41227	P41227	P41227	NAA10	N-alpha-acetyltransferase 10	MULTI-MSMS	QE2_131211_OPL1013_RH_HCC_pTyrIP_G_05	1	HCC827ER3_1	758.73	3	758.730342	2273.1692	40990.21	0.41063	0.00031156	0.60413	0.00045837	1.0148	0.00076993	758.730682774707	86.826	0.73356	78.757	78.299	79.032	-8.0698					89	30	4	0	0	0	0.0035225
AALHLYSNTLNFQISEVEPK	20	Unmodified	_AALHLYSNTLNFQISEVEPK_					0	0	0	0	P41227	P41227	P41227	NAA10	N-alpha-acetyltransferase 10	MULTI-MSMS	QE2_131211_OPL1013_RH_HCC_pTyrIP_G_05_131211154413	1	HCC827ER3_2	758.73	3	758.730342	2273.1692	41587.41	0.62354	0.0004731	1.2894	0.0009783	1.9129	0.0014514	759.065755459103	86.975	0.81986	78.868	78.421	79.241	-8.1066					77	34	3	0	0	0	2.2694E-08
AALHLYSNTLNFQISEVEPK	20	Unmodified	_AALHLYSNTLNFQISEVEPK_					0	0	0	0	P41227	P41227	P41227	NAA10	N-alpha-acetyltransferase 10	MULTI-MATCH	QE1_140414_OPL1013_IdR_CvA_pTyrIP_C	1	H2228_1		3	758.730342	2273.1692	40581.59	3.6809	0.0027928	0.62685	0.00047561	4.3078	0.0032684	758.730056192282	79.289	0.52283	79.238	79.039	79.562	-0.050995	0.17246	-0.00044185	NaN	56.708	37	21	2	NaN	NaN	NaN	NaN
AALLNQHYQVNFK	13	Unmodified	_AALLNQHYQVNFK_					0	0	0	0	P07814	P07814	P07814	EPRS	Bifunctional glutamate/proline--tRNA ligase;Glutamate--tRNA ligase;Proline--tRNA ligase	MULTI-MSMS	QE1_140414_OPL1013_IdR_CvA_pTyrIP_B	1	SKMel28_1	515.95	3	515.94393	1544.80996	46788.54	2.2045	0.0011374	0.34604	0.00017854	2.5505	0.0013159	515.943809064505	52.457	0.81539	52.457	52.034	52.85	0					120	42	4	0	0	0	0.00015498
AALLNQHYQVNFK	13	Unmodified	_AALLNQHYQVNFK_					0	0	0	0	P07814	P07814	P07814	EPRS	Bifunctional glutamate/proline--tRNA ligase;Glutamate--tRNA ligase;Proline--tRNA ligase	MULTI-MSMS	QE1_140414_OPL1013_IdR_CvA_pTyrIP_B_140415130214	1	SKMel28_2	515.95	3	515.94393	1544.80996	49209.97	3.4876	0.0017994	2.3163	0.0011951	5.804	0.0029945	515.944048865874	52.573	1.3264	52.325	51.878	53.204	-0.24849					147	65	4	0	0	0	0.002433
AALLNQHYQVNFK	13	Unmodified	_AALLNQHYQVNFK_					0	0	0	0	P07814	P07814	P07814	EPRS	Bifunctional glutamate/proline--tRNA ligase;Glutamate--tRNA ligase;Proline--tRNA ligase	MULTI-MSMS	QE1_140414_OPL1013_IdR_CvA_pTyrIP_C_140415150423	1	H2228_2	515.95	3	515.94393	1544.80996	49902.59	4.8656	0.0025104	1.563	0.00080644	6.4286	0.0033168	515.943910877588	52.24	0.79618	52.435	52.023	52.819	0.19442					112	41	4	0	0	0	0.0010252
AALLNQHYQVNFK	13	Unmodified	_AALLNQHYQVNFK_					0	0	0	0	P07814	P07814	P07814	EPRS	Bifunctional glutamate/proline--tRNA ligase;Glutamate--tRNA ligase;Proline--tRNA ligase	MULTI-MSMS	QE1_140414_OPL1013_IdR_CvA_pTyrIP_F	1	K562_1	516.28	3	515.94393	1544.80996	49419.85	3.791	0.0019559	0.26117	0.00013475	4.0521	0.0020907	515.943970042499	52.414	0.84156	52.309	51.872	52.713	-0.10546					100	41	3	0	0	0	0.00015068
AALLNQHYQVNFK	13	Unmodified	_AALLNQHYQVNFK_					0	0	0	0	P07814	P07814	P07814	EPRS	Bifunctional glutamate/proline--tRNA ligase;Glutamate--tRNA ligase;Proline--tRNA ligase	MULTI-MSMS	QE1_140414_OPL1013_IdR_CvA_pTyrIP_F_140415211055	1	K562_2	516.28	3	515.94393	1544.80996	49172.21	4.7191	0.0024348	0.40061	0.00020669	5.1197	0.0026415	516.278468549228	52.272	0.80526	52.322	51.841	52.646	0.050117					122	40	4	0	0	0	0.0062859
AALPSHVVTMLDNFPTNLHPMSQLSAAVTALNSESNFAR	39	Unmodified	_AALPSHVVTMLDNFPTNLHPMSQLSAAVTALNSESNFAR_					0	0	0	0	O75390	O75390	O75390	CS	Citrate synthase, mitochondrial	MULTI-MSMS	QE1_140414_OPL1013_IdR_CvA_pTyrIP_C_140415150423	1	H2228_2	1039.28	4	1038.77148	4151.05683	33481.41	3.6313	0.0037721	1.6812	0.0017464	5.3125	0.0055184	1039.27484298233	112.58	0.095734	112.57	112.51	112.61	-0.0060272					13	3	6	0	0	0	2.2086E-57
AALPSHVVTMLDNFPTNLHPMSQLSAAVTALNSESNFAR	39	Unmodified	_AALPSHVVTMLDNFPTNLHPMSQLSAAVTALNSESNFAR_					0	0	0	0	O75390	O75390	O75390	CS	Citrate synthase, mitochondrial	MULTI-MSMS	QE1_140414_OPL1013_IdR_CvA_pTyrIP_F_140415211055	1	K562_2	1039.28	4	1038.77148	4151.05683	32280.32	6.2869	0.0065306	0.79301	0.00082375	7.0799	0.0073544	1039.27318000625	112.59	0.097313	112.54	112.48	112.57	-0.050125					10	3	4	0	0	0	1.859E-27
AALPSHVVTMLDNFPTNLHPMSQLSAAVTALNSESNFAR	39	Unmodified	_AALPSHVVTMLDNFPTNLHPMSQLSAAVTALNSESNFAR_					0	0	0	0	O75390	O75390	O75390	CS	Citrate synthase, mitochondrial	MULTI-MATCH	QE1_140414_OPL1013_IdR_CvA_pTyrIP_B	1	SKMel28_1		4	1038.77148	4151.05683	32840.92	2.6867	0.0027909	1.4792	0.0015366	4.166	0.0043275	1039.27453277655	112.59	0.071503	112.59	112.53	112.6	0	0.045238	4.5263E-05	NaN	108.58	10	2	5	NaN	NaN	NaN	NaN
AALPSHVVTMLDNFPTNLHPMSQLSAAVTALNSESNFAR	39	Unmodified	_AALPSHVVTMLDNFPTNLHPMSQLSAAVTALNSESNFAR_					0	0	0	0	O75390	O75390	O75390	CS	Citrate synthase, mitochondrial	MULTI-MATCH	QE1_140414_OPL1013_IdR_CvA_pTyrIP_C	1	H2228_1		4	1038.77148	4151.05683	32625.17	2.7702	0.0028776	0.18987	0.00019723	2.96	0.0030748	1039.27211093803	112.57	0.091888	112.52	112.48	112.57	-0.050995	-0.026379	-0.0053121	NaN	108.58	11	3	5	NaN	NaN	NaN	NaN
AALPSHVVTMLDNFPTNLHPMSQLSAAVTALNSESNFAR	39	Unmodified	_AALPSHVVTMLDNFPTNLHPMSQLSAAVTALNSESNFAR_					0	0	0	0	O75390	O75390	O75390	CS	Citrate synthase, mitochondrial	MULTI-MATCH	QE1_140414_OPL1013_IdR_CvA_pTyrIP_F	1	K562_1		4	1038.77148	4151.05683	33038.38	4.4104	0.0045814	2.3183	0.0024082	6.7288	0.0069896	1039.27473096847	112.61	0.071281	112.5	112.44	112.52	-0.10549	-0.040517	0.0035319	NaN	108.58	12	2	6	NaN	NaN	NaN	NaN
AALQEELQLCK	11	Unmodified	_AALQEELQLCK_					0	0	0	0	P49327	P49327	P49327	FASN	Fatty acid synthase;[Acyl-carrier-protein] S-acetyltransferase;[Acyl-carrier-protein] S-malonyltransferase;3-oxoacyl-[acyl-carrier-protein] synthase;3-oxoacyl-[acyl-carrier-protein] reductase;3-hydroxyacyl-[acyl-carrier-protein] dehydratase;Enoyl-[acyl-carrier-protein] reductase;Oleoyl-[acyl-carrier-protein] hydrolase	MSMS	QE1_140414_OPL1013_IdR_CvA_pTyrIP_B_140415130214	1	SKMel28_2	651.84	2	651.839745	1301.66494	NaN	NaN	NaN	NaN	NaN	NaN	NaN	NaN	52.543	1	52.295	51.795	52.795	-0.24849								0	0	0	0.0008707
AALQELLSK	9	Unmodified	_AALQELLSK_					0	0	0	0	P62851	P62851	P62851	RPS25	40S ribosomal protein S25	MULTI-MSMS	QE1_140414_OPL1013_IdR_CvA_pTyrIP_B	1	SKMel28_1	486.79	2	486.78985	971.565146	50002.01	2.4284	0.0011821	-0.93013	-0.00045278	1.4983	0.00072934	486.789613898478	56.987	1.4379	56.987	55.997	57.435	0					173	67	4	0	0	0	0.034506
AALQELLSK	9	Unmodified	_AALQELLSK_					0	0	0	0	P62851	P62851	P62851	RPS25	40S ribosomal protein S25	MULTI-MSMS	QE1_140414_OPL1013_IdR_CvA_pTyrIP_B_140415130214	1	SKMel28_2	486.79	2	486.78985	971.565146	49983.2	4.2631	0.0020752	-0.34229	-0.00016662	3.9208	0.0019086	486.789601461629	57.235	0.9167	56.987	56.515	57.432	-0.24848					111	46	3	0	0	0	0.00093492
AALQELLSK	9	Unmodified	_AALQELLSK_					0	0	0	0	P62851	P62851	P62851	RPS25	40S ribosomal protein S25	MULTI-SECPEP	QE2_131211_OPL1013_RH_HCC_pTyrIP_G_05	1	HCC827ER3_1	487.78	2	486.78985	971.565146	51896.99	1.0616	0.00051676	-0.14604	-7.1092E-05	0.91552	0.00044566	486.790054551256	65.377	1.1029	58.41	57.724	58.827	-6.9671					82	47	3	0	0	0	0.021503
AALQELLSK	9	Unmodified	_AALQELLSK_					0	0	0	0	P62851	P62851	P62851	RPS25	40S ribosomal protein S25	MULTI-SECPEP	QE2_131211_OPL1013_RH_HCC_pTyrIP_G_05_131211154413	1	HCC827ER3_2	487.78	2	486.78985	971.565146	50830.59	1.7868	0.00086977	-0.15144	-7.3719E-05	1.6353	0.00079605	486.7900994305	65.602	1.0487	58.498	57.871	58.92	-7.1041					87	44	3	0	0	0	0.035355
AALQELLSK	9	Unmodified	_AALQELLSK_					0	0	0	0	P62851	P62851	P62851	RPS25	40S ribosomal protein S25	MULTI-MATCH	QE1_140414_OPL1013_IdR_CvA_pTyrIP_C	1	H2228_1		2	486.78985	971.565146	51679.8	2.7958	0.001361	-0.74266	-0.00036152	2.0531	0.00099943	486.789401179187	57.004	0.58714	57.054	56.776	57.364	0.049248	-0.0064208	-0.00018365	NaN	48.981	43	25	2	NaN	NaN	NaN	NaN
AALQELLSK	9	Unmodified	_AALQELLSK_					0	0	0	0	P62851	P62851	P62851	RPS25	40S ribosomal protein S25	MULTI-MATCH	QE1_140414_OPL1013_IdR_CvA_pTyrIP_C_140415150423	1	H2228_2		2	486.78985	971.565146	49968.16	4.3226	0.0021042	0.052771	2.5688E-05	4.3754	0.0021299	486.789795281438	56.944	0.6786	57.138	56.797	57.475	0.19442	0.077983	0.00059076	NaN	48.981	53	29	2	NaN	NaN	NaN	NaN
AALQELLSK	9	Unmodified	_AALQELLSK_					0	0	0	0	P62851	P62851	P62851	RPS25	40S ribosomal protein S25	MULTI-MATCH	QE1_140414_OPL1013_IdR_CvA_pTyrIP_F	1	K562_1		2	486.78985	971.565146	51198.86	3.536	0.0017213	-0.75977	-0.00036985	2.7762	0.0013514	486.789371949944	57.092	0.71894	57.086	56.686	57.404	-0.0052185	0.026367	-0.00020032	NaN	48.981	75	36	3	NaN	NaN	NaN	NaN
AALQELLSK	9	Unmodified	_AALQELLSK_					0	0	0	0	P62851	P62851	P62851	RPS25	40S ribosomal protein S25	MULTI-MATCH	QE1_140414_OPL1013_IdR_CvA_pTyrIP_F_140415211055	1	K562_2		2	486.78985	971.565146	50443.03	4.6855	0.0022809	-0.42741	-0.00020806	4.2581	0.0020728	486.789727110279	56.958	0.67126	57.108	56.761	57.432	0.15037	0.048316	0.00012327	NaN	48.981	65	29	3	NaN	NaN	NaN	NaN
AALRPLVKPK	10	Unmodified	_AALRPLVKPK_					0	0	0	2	P62910	P62910	P62910	RPL32	60S ribosomal protein L32	MULTI-MSMS	QE1_140414_OPL1013_IdR_CvA_pTyrIP_B	1	SKMel28_1	364.91	3	364.913243	1091.7179	56718.61	0.2458	8.9697E-05	1.0572	0.00038577	1.303	0.00047547	364.913699713181	23.512	1.5513	23.512	22.907	24.458	0					402	123	5	0	0	0	0.036426
AALRPLVKPK	10	Unmodified	_AALRPLVKPK_					0	0	0	2	P62910	P62910	P62910	RPL32	60S ribosomal protein L32	MULTI-MSMS	QE1_140414_OPL1013_IdR_CvA_pTyrIP_B_140415130214	1	SKMel28_2	364.91	3	364.913243	1091.7179	56005.85	1.9731	0.00072002	0.63183	0.00023056	2.6049	0.00095058	364.913523720057	23.038	1.3514	23.091	22.676	24.027	0.052229					353	111	4	0	0	0	0.012773
AALRPLVKPK	10	Unmodified	_AALRPLVKPK_					0	0	0	2	P62910	P62910	P62910	RPL32	60S ribosomal protein L32	MULTI-MSMS	QE1_140414_OPL1013_IdR_CvA_pTyrIP_C	1	H2228_1	364.91	3	364.913243	1091.7179	56525.75	1.2175	0.00044428	1.0141	0.00037005	2.2316	0.00081433	364.913676465259	23.279	1.189	23.328	22.855	24.044	0.049253					302	86	5	0	0	0	0.020958
AALRPLVKPK	10	Unmodified	_AALRPLVKPK_					0	0	0	2	P62910	P62910	P62910	RPL32	60S ribosomal protein L32	MULTI-MSMS	QE1_140414_OPL1013_IdR_CvA_pTyrIP_F_140415211055	1	K562_2	364.92	3	364.913243	1091.7179	56695.91	3.6466	0.0013307	0.6213	0.00022672	4.2679	0.0015574	364.913507135892	23.049	1.3024	23.099	22.658	23.96	0.050117					390	103	5	0	0	0	0.016088
AALRPLVKPK	10	Unmodified	_AALRPLVKPK_					0	0	0	2	P62910	P62910	P62910	RPL32	60S ribosomal protein L32	MULTI-MSMS	QE2_131211_OPL1013_RH_HCC_pTyrIP_G_05	1	HCC827ER3_1	364.91	3	364.913243	1091.7179	56565.56	1.323	0.0004828	-1.8668	-0.00068122	-0.54375	-0.00019842	364.913881239966	25.761	1.6892	22.202	21.785	23.475	-3.5587					353	95	6	0	0	0	0.026519
AALRPLVKPK	10	Unmodified	_AALRPLVKPK_					0	0	0	2	P62910	P62910	P62910	RPL32	60S ribosomal protein L32	MULTI-MSMS	QE2_131211_OPL1013_RH_HCC_pTyrIP_G_05_131211154413	1	HCC827ER3_2	364.91	3	364.913243	1091.7179	56522.74	0.95691	0.00034919	-1.329	-0.00048496	-0.37206	-0.00013577	364.914003472171	26.054	1.6984	22.258	21.885	23.584	-3.7958					353	102	6	0	0	0	0.038556
AALRPLVKPK	10	Unmodified	_AALRPLVKPK_					0	0	0	2	P62910	P62910	P62910	RPL32	60S ribosomal protein L32	MULTI-MATCH	QE1_140414_OPL1013_IdR_CvA_pTyrIP_C_140415150423	1	H2228_2		3	364.913243	1091.7179	56349.33	2.2581	0.00082401	1.015	0.00037038	3.2731	0.0011944	364.91364918009	23.03	1.1172	23.224	22.797	23.915	0.19442	-0.1537	0.00014228	NaN	37.696	267	78	4	NaN	NaN	NaN	NaN
AALRPLVKPK	10	Unmodified	_AALRPLVKPK_					0	0	0	2	P62910	P62910	P62910	RPL32	60S ribosomal protein L32	MULTI-MATCH	QE1_140414_OPL1013_IdR_CvA_pTyrIP_F	1	K562_1		3	364.913243	1091.7179	56614.18	1.9604	0.00071539	1.0499	0.00038312	3.0103	0.0010985	364.913697533621	23.549	1.3194	23.543	22.993	24.313	-0.0052471	0.16534	0.00018052	NaN	37.696	390	108	5	NaN	NaN	NaN	NaN
AALRPLVKPK	10	Unmodified	_AALRPLVKPK_					0	0	0	2	P62910	P62910	P62910	RPL32	60S ribosomal protein L32	MULTI-MATCH	QE2_131211_OPL1013_RH_HCC_pTyrIP_G_05_131211154413	1	HCC827ER3_2		3	364.913243	1091.7179	71269.45	0.23494	8.5732E-05	3.8871	0.0014184	4.122	0.0015042	364.913854631051	27.745	0.133	23.849	23.793	23.926	-3.8961	0.4707	0.0032865	NaN	37.696	11	8	2	NaN	NaN	NaN	NaN
AALTGLLHR	9	Unmodified	_AALTGLLHR_					0	0	0	0	P55084-2;P55084	P55084-2	P55084-2	HADHB	Trifunctional enzyme subunit beta, mitochondrial;3-ketoacyl-CoA thiolase	MULTI-MSMS	QE1_140414_OPL1013_IdR_CvA_pTyrIP_B	1	SKMel28_1	476.29	2	476.290351	950.566149	49487.34	3.0818	0.0014678	1.2528	0.00059669	4.3346	0.0020645	476.291153646035	44.845	0.75873	44.845	44.5	45.259	0					83	44	2	0	0	0	0.021526
AALTGLLHR	9	Unmodified	_AALTGLLHR_					0	0	0	0	P55084-2;P55084	P55084-2	P55084-2	HADHB	Trifunctional enzyme subunit beta, mitochondrial;3-ketoacyl-CoA thiolase	MULTI-MSMS	QE1_140414_OPL1013_IdR_CvA_pTyrIP_B_140415130214	1	SKMel28_2	476.79	2	476.290351	950.566149	50483.23	3.8295	0.001824	0.50127	0.00023875	4.3308	0.0020627	476.290934445731	44.861	0.65159	44.712	44.477	45.129	-0.14825					83	41	3	0	0	0	0.0073218
AALTGLLHR	9	Unmodified	_AALTGLLHR_					0	0	0	0	P55084-2;P55084	P55084-2	P55084-2	HADHB	Trifunctional enzyme subunit beta, mitochondrial;3-ketoacyl-CoA thiolase	MULTI-MATCH	QE1_140414_OPL1013_IdR_CvA_pTyrIP_C	1	H2228_1		2	476.290351	950.566149	54379.86	3.407	0.0016227	1.9971	0.00095121	5.4042	0.0025739	476.291246572116	44.768	0.1644	44.818	44.705	44.87	0.049248	0.025842	0.00090237	NaN	31.494	9	6	2	NaN	NaN	NaN	NaN
AALTIDEK	8	Unmodified	_AALTIDEK_					0	0	0	0	CON__P34955	CON__P34955	CON__P34955			MULTI-SECPEP	QE1_140414_OPL1013_IdR_CvA_pTyrIP_C	1	H2228_1	429.76	2	430.739825	859.465098	53223.37	2.4249	0.0010445	1.1245	0.00048436	3.5494	0.0015289	430.74025500086	27.815	0.71536	27.864	27.524	28.239	0.049253					110	49	3	0	0	0	0.038493
AALTIDEK	8	Unmodified	_AALTIDEK_					0	0	0	0	CON__P34955	CON__P34955	CON__P34955			MULTI-MATCH	QE1_140414_OPL1013_IdR_CvA_pTyrIP_F	1	K562_1		2	430.739825	859.465098	53191.49	3.1408	0.0013529	0.74909	0.00032266	3.8899	0.0016755	430.740066795451	27.78	0.71355	27.775	27.419	28.132	-0.0052452	-0.044283	-0.00017963	NaN	34.206	142	56	3	NaN	NaN	NaN	NaN
AALVAQNYINYQQGTPHR	18	Unmodified	_AALVAQNYINYQQGTPHR_					0	0	0	0	Q9BS40	Q9BS40	Q9BS40	LXN	Latexin	MULTI-MSMS	QE1_140414_OPL1013_IdR_CvA_pTyrIP_B	1	SKMel28_1	682.35	3	682.016817	2043.02862	42179.61	2.5917	0.0017676	0.07416	5.0579E-05	2.6658	0.0018181	682.351471322037	50.143	0.6652	50.143	49.762	50.427	0					103	31	4	0	0	0	0.0017275
AALVAQNYINYQQGTPHR	18	Unmodified	_AALVAQNYINYQQGTPHR_					0	0	0	0	Q9BS40	Q9BS40	Q9BS40	LXN	Latexin	MULTI-MSMS	QE1_140414_OPL1013_IdR_CvA_pTyrIP_B_140415130214	1	SKMel28_2	682.36	3	682.016817	2043.02862	41551.3	3.743	0.0025528	0.88056	0.00060056	4.6236	0.0031533	682.352350728068	50.406	0.72046	50.157	49.897	50.618	-0.24849					102	35	4	0	0	0	0.00036223
AALWALQGGTSVVIANGTHPK	21	Unmodified	_AALWALQGGTSVVIANGTHPK_					0	0	0	0	P54886-2;P54886	P54886-2	P54886-2	ALDH18A1	Delta-1-pyrroline-5-carboxylate synthase;Glutamate 5-kinase;Gamma-glutamyl phosphate reductase	MULTI-SECPEP	QE2_131211_OPL1013_RH_HCC_pTyrIP_G_05	1	HCC827ER3_1	697.98	3	697.716367	2090.12727	43508.27	0.53299	0.00037188	-0.41569	-0.00029003	0.11731	8.1846E-05	698.050317338834	78.621	0.54405	70.852	70.544	71.088	-7.7691					34	22	2	0	0	0	0.035243
AAMIWIVGEYAER	13	Unmodified	_AAMIWIVGEYAER_					0	0	0	0	P63010-3;P63010;P63010-2;Q10567-4;Q10567-3;Q10567-2;Q10567	P63010-3;Q10567-4	P63010-3	AP2B1;AP1B1	AP-2 complex subunit beta;AP-1 complex subunit beta-1	MULTI-SECPEP	QE2_131211_OPL1013_RH_HCC_pTyrIP_G_05	1	HCC827ER3_1	756.05	2	754.881944	1507.74933	39147.25	1.2608	0.00095173	-0.29622	-0.00022361	0.96455	0.00072812	755.383706380034	96.405	0.56707	88.435	88.162	88.729	-7.9696					39	23	3	0	0	0	0.044974
AANGVVLATEK	11	Unmodified	_AANGVVLATEK_					0	0	0	0	P25787	P25787	P25787	PSMA2	Proteasome subunit alpha type-2	MULTI-MSMS	QE1_140414_OPL1013_IdR_CvA_pTyrIP_B	1	SKMel28_1	536.8	2	536.803488	1071.59242	48237.98	1.9154	0.0010282	0.93539	0.00050212	2.8508	0.0015303	536.80389097835	27.898	0.68373	27.898	27.516	28.2	-1.9073E-06					108	51	4	0	0	0	0.034175
AANGVVLATEK	11	Unmodified	_AANGVVLATEK_					0	0	0	0	P25787	P25787	P25787	PSMA2	Proteasome subunit alpha type-2	MULTI-MSMS	QE1_140414_OPL1013_IdR_CvA_pTyrIP_B_140415130214	1	SKMel28_2	536.81	2	536.803488	1071.59242	48554.55	2.7222	0.0014613	0.16008	8.5932E-05	2.8822	0.0015472	536.80371470328	27.876	0.60921	27.928	27.613	28.222	0.052229					119	47	4	0	0	0	0.032557
AANGVVLATEK	11	Unmodified	_AANGVVLATEK_					0	0	0	0	P25787	P25787	P25787	PSMA2	Proteasome subunit alpha type-2	MULTI-MSMS	QE1_140414_OPL1013_IdR_CvA_pTyrIP_C	1	H2228_1	536.81	2	536.803488	1071.59242	48443.09	2.4367	0.001308	0.9609	0.00051581	3.3976	0.0018238	536.804175457914	27.796	0.68447	27.845	27.474	28.158	0.049253					93	48	2	0	0	0	0.044854
AANGVVLATEK	11	Unmodified	_AANGVVLATEK_					0	0	0	0	P25787	P25787	P25787	PSMA2	Proteasome subunit alpha type-2	MULTI-MATCH	QE1_140414_OPL1013_IdR_CvA_pTyrIP_C_140415150423	1	H2228_2		2	536.803488	1071.59242	48282.83	3.4293	0.0018409	1.0396	0.00055806	4.4689	0.0023989	536.804041227269	27.701	0.72883	27.896	27.518	28.247	0.19442	0.019423	0.0002314	NaN	18.577	89	48	2	NaN	NaN	NaN	NaN
AANGVVLATEK	11	Unmodified	_AANGVVLATEK_					0	0	0	0	P25787	P25787	P25787	PSMA2	Proteasome subunit alpha type-2	MULTI-MATCH	QE1_140414_OPL1013_IdR_CvA_pTyrIP_F_140415211055	1	K562_2		2	536.803488	1071.59242	48215.45	4.1059	0.0022041	0.84349	0.00045279	4.9494	0.0026568	536.803876044035	27.764	0.66968	27.815	27.498	28.168	0.050119	-0.061823	2.086E-05	NaN	18.577	107	50	3	NaN	NaN	NaN	NaN
AAPDILIATPGR	12	Unmodified	_AAPDILIATPGR_					0	0	0	0	Q96GQ7	Q96GQ7	Q96GQ7	DDX27	Probable ATP-dependent RNA helicase DDX27	MULTI-MSMS	QE1_140414_OPL1013_IdR_CvA_pTyrIP_B	1	SKMel28_1	597.85	2	597.845687	1193.67682	45545.32	3.5607	0.0021288	0.91735	0.00054843	4.4781	0.0026772	597.846901762292	58.305	0.40137	58.305	58.094	58.496	3.8147E-06					30	16	2	0	0	0	0.031704
AAPDILIATPGR	12	Unmodified	_AAPDILIATPGR_					0	0	0	0	Q96GQ7	Q96GQ7	Q96GQ7	DDX27	Probable ATP-dependent RNA helicase DDX27	MULTI-MATCH	QE1_140414_OPL1013_IdR_CvA_pTyrIP_B_140415130214	1	SKMel28_2		2	597.845687	1193.67682	46913.02	4.9087	0.0029346	2.3456	0.0014023	7.2543	0.004337	597.847180442121	58.686	0.345	58.538	58.283	58.628	-0.14825	0.11647	0.00068597	NaN	17.201	26	15	2	NaN	NaN	NaN	NaN
AAPFSLEYR	9	Unmodified	_AAPFSLEYR_					0	0	0	0	Q15181	Q15181	Q15181	PPA1	Inorganic pyrophosphatase	MULTI-MSMS	QE1_140414_OPL1013_IdR_CvA_pTyrIP_B	1	SKMel28_1	527.27	2	527.271824	1052.5291	46588.29	3.2176	0.0016966	0.06121	3.2274E-05	3.2788	0.0017288	527.2721119011	55.274	1.0037	55.274	54.588	55.591	0					77	44	3	0	0	0	0.0045913
AAPFSLEYR	9	Unmodified	_AAPFSLEYR_					0	0	0	0	Q15181	Q15181	Q15181	PPA1	Inorganic pyrophosphatase	MULTI-MSMS	QE1_140414_OPL1013_IdR_CvA_pTyrIP_B_140415130214	1	SKMel28_2	527.27	2	527.271824	1052.5291	46735.94	4.7321	0.0024951	-0.13134	-6.9251E-05	4.6008	0.0024259	527.2717970487	55.558	0.84017	55.31	54.897	55.737	-0.24849					71	38	3	0	0	0	0.042917
AAPFSLEYR	9	Unmodified	_AAPFSLEYR_					0	0	0	0	Q15181	Q15181	Q15181	PPA1	Inorganic pyrophosphatase	MULTI-MSMS	QE1_140414_OPL1013_IdR_CvA_pTyrIP_C	1	H2228_1	527.27	2	527.271824	1052.5291	47381.6	3.5888	0.0018923	0.23838	0.00012569	3.8272	0.0020179	527.272147714155	55.304	0.76217	55.353	55.034	55.796	0.049255					73	34	3	0	0	0	0.0045913
AAPFSLEYR	9	Unmodified	_AAPFSLEYR_					0	0	0	0	Q15181	Q15181	Q15181	PPA1	Inorganic pyrophosphatase	MULTI-MSMS	QE1_140414_OPL1013_IdR_CvA_pTyrIP_F	1	K562_1	527.27	2	527.271824	1052.5291	48436.54	4.3361	0.0022863	0.81655	0.00043055	5.1527	0.0027169	527.272026025251	55.458	0.61852	55.452	55.117	55.735	-0.0052147					47	26	2	0	0	0	0.050656
AAPFSLEYR	9	Unmodified	_AAPFSLEYR_					0	0	0	0	Q15181	Q15181	Q15181	PPA1	Inorganic pyrophosphatase	MULTI-MATCH	QE1_140414_OPL1013_IdR_CvA_pTyrIP_C	1	H2228_1		2	527.271824	1052.5291	46505.17	3.5932	0.0018946	1.9364	0.001021	5.5296	0.0029156	527.273266335514	54.981	0.07048	55.03	54.978	55.049	0.049252	-0.1744	0.0020369	NaN	35.541	5	3	2	NaN	NaN	NaN	NaN
AAPFSLEYR	9	Unmodified	_AAPFSLEYR_					0	0	0	0	Q15181	Q15181	Q15181	PPA1	Inorganic pyrophosphatase	MULTI-MATCH	QE1_140414_OPL1013_IdR_CvA_pTyrIP_F_140415211055	1	K562_2		2	527.271824	1052.5291	49134.2	5.4873	0.0028933	-0.42825	-0.00022581	5.059	0.0026675	527.271610060222	55.363	0.64781	55.514	55.118	55.766	0.15037	0.07394	-0.00069793	NaN	35.541	60	30	3	NaN	NaN	NaN	NaN
AAPGAEFAPNKR	12	Unmodified	_AAPGAEFAPNKR_					0	0	0	1	Q15233-2;Q15233	Q15233-2	Q15233-2	NONO	Non-POU domain-containing octamer-binding protein	MULTI-MSMS	QE1_140414_OPL1013_IdR_CvA_pTyrIP_B_140415130214	1	SKMel28_2	410.22	3	410.219283	1227.63602	53154.73	1.9986	0.00081987	0.32148	0.00013188	2.3201	0.00095175	410.219445302793	22.98	0.92877	23.032	22.438	23.367	0.052229					174	77	4	0	0	0	0.0012518
AAPGAEFAPNKR	12	Unmodified	_AAPGAEFAPNKR_					0	0	0	1	Q15233-2;Q15233	Q15233-2	Q15233-2	NONO	Non-POU domain-containing octamer-binding protein	MULTI-MATCH	QE1_140414_OPL1013_IdR_CvA_pTyrIP_F	1	K562_1		3	410.219283	1227.63602	55369.56	2.002	0.00082127	1.4623	0.00059985	3.4643	0.0014211	410.220221634313	22.993	0.61208	22.987	22.743	23.355	-0.0052471	-0.022345	0.000756	NaN	33.192	151	56	4	NaN	NaN	NaN	NaN
AAPLAAPPPAPAAPPAVAPPAGPR	24	Unmodified	_AAPLAAPPPAPAAPPAVAPPAGPR_					0	0	0	0	Q6SPF0	Q6SPF0	Q6SPF0	SAMD1	Atherin	MULTI-MSMS	QE1_140414_OPL1013_IdR_CvA_pTyrIP_F	1	K562_1	709.07	3	709.068741	2124.18439	43871.96	3.9818	0.0028234	-0.40453	-0.00028684	3.5772	0.0025365	709.068491795261	62.82	0.29095	62.815	62.63	62.921	-0.0052452					16	13	2	0	0	0	0.041455
AAPLDSIHSLAAYYIDCIR	19	Unmodified	_AAPLDSIHSLAAYYIDCIR_					0	0	0	0	P49327	P49327	P49327	FASN	Fatty acid synthase;[Acyl-carrier-protein] S-acetyltransferase;[Acyl-carrier-protein] S-malonyltransferase;3-oxoacyl-[acyl-carrier-protein] synthase;3-oxoacyl-[acyl-carrier-protein] reductase;3-hydroxyacyl-[acyl-carrier-protein] dehydratase;Enoyl-[acyl-carrier-protein] reductase;Oleoyl-[acyl-carrier-protein] hydrolase	MULTI-MSMS	QE1_140414_OPL1013_IdR_CvA_pTyrIP_B	1	SKMel28_1	717.37	3	717.029735	2148.06737	38950.72	2.3022	0.0016507	0.9177	0.00065802	3.2199	0.0023087	717.365379508389	106.64	1.2714	106.64	106.07	107.34	7.6294E-06					193	60	5	0	0	0	0.0001748
AAPLDSIHSLAAYYIDCIR	19	Unmodified	_AAPLDSIHSLAAYYIDCIR_					0	0	0	0	P49327	P49327	P49327	FASN	Fatty acid synthase;[Acyl-carrier-protein] S-acetyltransferase;[Acyl-carrier-protein] S-malonyltransferase;3-oxoacyl-[acyl-carrier-protein] synthase;3-oxoacyl-[acyl-carrier-protein] reductase;3-hydroxyacyl-[acyl-carrier-protein] dehydratase;Enoyl-[acyl-carrier-protein] reductase;Oleoyl-[acyl-carrier-protein] hydrolase	MULTI-MSMS	QE1_140414_OPL1013_IdR_CvA_pTyrIP_B_140415130214	1	SKMel28_2	717.37	3	717.029735	2148.06737	38991.67	3.3742	0.0024194	0.95494	0.00068472	4.3291	0.0031041	717.364987718276	106.37	1.1594	106.22	105.82	106.98	-0.14825					201	64	4	0	0	0	0.0078121
AAPLDSIHSLAAYYIDCIR	19	Unmodified	_AAPLDSIHSLAAYYIDCIR_					0	0	0	0	P49327	P49327	P49327	FASN	Fatty acid synthase;[Acyl-carrier-protein] S-acetyltransferase;[Acyl-carrier-protein] S-malonyltransferase;3-oxoacyl-[acyl-carrier-protein] synthase;3-oxoacyl-[acyl-carrier-protein] reductase;3-hydroxyacyl-[acyl-carrier-protein] dehydratase;Enoyl-[acyl-carrier-protein] reductase;Oleoyl-[acyl-carrier-protein] hydrolase	MULTI-MSMS	QE1_140414_OPL1013_IdR_CvA_pTyrIP_C	1	H2228_1	717.03	3	717.029735	2148.06737	39369.69	2.4221	0.0017367	0.29722	0.00021312	2.7193	0.0019498	717.365136297954	106.86	1.1361	106.81	106.15	107.29	-0.050995					160	50	4	0	0	0	0.0048525
AAPLDSIHSLAAYYIDCIR	19	Unmodified	_AAPLDSIHSLAAYYIDCIR_					0	0	0	0	P49327	P49327	P49327	FASN	Fatty acid synthase;[Acyl-carrier-protein] S-acetyltransferase;[Acyl-carrier-protein] S-malonyltransferase;3-oxoacyl-[acyl-carrier-protein] synthase;3-oxoacyl-[acyl-carrier-protein] reductase;3-hydroxyacyl-[acyl-carrier-protein] dehydratase;Enoyl-[acyl-carrier-protein] reductase;Oleoyl-[acyl-carrier-protein] hydrolase	MULTI-MSMS	QE1_140414_OPL1013_IdR_CvA_pTyrIP_C_140415150423	1	H2228_2	717.37	3	717.029735	2148.06737	39781.08	3.1515	0.0022597	0.795	0.00057004	3.9465	0.0028298	717.365059931642	106.08	1.1406	106.28	105.91	107.05	0.19437					150	57	4	0	0	0	0.00040994
AAPLDSIHSLAAYYIDCIR	19	Unmodified	_AAPLDSIHSLAAYYIDCIR_					0	0	0	0	P49327	P49327	P49327	FASN	Fatty acid synthase;[Acyl-carrier-protein] S-acetyltransferase;[Acyl-carrier-protein] S-malonyltransferase;3-oxoacyl-[acyl-carrier-protein] synthase;3-oxoacyl-[acyl-carrier-protein] reductase;3-hydroxyacyl-[acyl-carrier-protein] dehydratase;Enoyl-[acyl-carrier-protein] reductase;Oleoyl-[acyl-carrier-protein] hydrolase	MULTI-MSMS	QE1_140414_OPL1013_IdR_CvA_pTyrIP_F	1	K562_1	717.37	3	717.029735	2148.06737	40210.81	3.0093	0.0021578	-1.2164	-0.00087217	1.7929	0.0012856	717.36359815961	106.66	0.86931	106.65	105.98	106.85	-0.0052567					113	46	3	0	0	0	0.00026186
AAPLDSIHSLAAYYIDCIR	19	Unmodified	_AAPLDSIHSLAAYYIDCIR_					0	0	0	0	P49327	P49327	P49327	FASN	Fatty acid synthase;[Acyl-carrier-protein] S-acetyltransferase;[Acyl-carrier-protein] S-malonyltransferase;3-oxoacyl-[acyl-carrier-protein] synthase;3-oxoacyl-[acyl-carrier-protein] reductase;3-hydroxyacyl-[acyl-carrier-protein] dehydratase;Enoyl-[acyl-carrier-protein] reductase;Oleoyl-[acyl-carrier-protein] hydrolase	MULTI-MSMS	QE1_140414_OPL1013_IdR_CvA_pTyrIP_F_140415211055	1	K562_2	717.37	3	717.029735	2148.06737	40476.89	4.5125	0.0032356	-1.2357	-0.00088605	3.2768	0.0023496	717.363139107014	106.28	1.0407	106.33	105.7	106.74	0.050117					153	50	5	0	0	0	0.0042362
AAPPPPGYHQNGVIR	15	Phospho (STY)	_AAPPPPGY(ph)HQNGVIR_		AAPPPPGY(1)HQNGVIR		AAPPPPGY(52.82)HQNGVIR	0	0	1	0	Q12965	Q12965	Q12965	MYO1E	Unconventional myosin-Ie	MULTI-MSMS	QE2_131211_OPL1013_RH_HCC_pTyrIP_G_05	1	HCC827ER3_1	551.94	3	551.934756	1652.78244	47336.84	0.097018	5.3548E-05	0.069634	3.8433E-05	0.16665	9.1981E-05	551.935230634167	30.137	1.6381	25.977	25.518	27.156	-4.1602					260	102	4	0	0	0	1.5812E-05
AAPREEPLTPR	11	Unmodified	_AAPREEPLTPR_					0	0	0	1	O15357;O15357-2	O15357	O15357	INPPL1	Phosphatidylinositol 3,4,5-trisphosphate 5-phosphatase 2	MULTI-MSMS	QE2_131211_OPL1013_RH_HCC_pTyrIP_G_05_131211154413	1	HCC827ER3_2	412.89	3	412.894688	1235.66223	57574.84	0.34454	0.00014226	1.3801	0.00056986	1.7247	0.00071211	412.894996552875	30.956	0.36207	26.559	26.384	26.747	-4.3973					24	16	2	0	0	0	0.028144
AAPREEPLTPR	11	Unmodified	_AAPREEPLTPR_					0	0	0	1	O15357;O15357-2	O15357	O15357	INPPL1	Phosphatidylinositol 3,4,5-trisphosphate 5-phosphatase 2	MULTI-MATCH	QE2_131211_OPL1013_RH_HCC_pTyrIP_G_05	1	HCC827ER3_1		3	412.894688	1235.66223	56175.23	0.19498	8.0507E-05	0.53374	0.00022038	0.72872	0.00030089	412.894801467524	30.775	0.43335	26.615	26.383	26.816	-4.1602	0.027742	-0.00052469	NaN	19.132	39	22	3	NaN	NaN	NaN	NaN
AAPRPAPVAQPPAAAPPSAVGSSAAAPR	28	Unmodified	_AAPRPAPVAQPPAAAPPSAVGSSAAAPR_					0	0	0	1	Q9Y6H1;Q5T1J5	Q9Y6H1	Q9Y6H1	CHCHD2;CHCHD2P9	Coiled-coil-helix-coiled-coil-helix domain-containing protein 2, mitochondrial;Putative coiled-coil-helix-coiled-coil-helix domain-containing protein CHCHD2P9, mitochondrial	MULTI-MSMS	QE1_140414_OPL1013_IdR_CvA_pTyrIP_B	1	SKMel28_1	845.46	3	845.125978	2532.3561	37541.04	1.8628	0.0015743	-0.21409	-0.00018093	1.6487	0.0013934	845.459924187944	41.963	0.68156	41.963	41.552	42.233	0					157	38	5	0	0	0	0.00014049
AAPRPAPVAQPPAAAPPSAVGSSAAAPR	28	Unmodified	_AAPRPAPVAQPPAAAPPSAVGSSAAAPR_					0	0	0	1	Q9Y6H1;Q5T1J5	Q9Y6H1	Q9Y6H1	CHCHD2;CHCHD2P9	Coiled-coil-helix-coiled-coil-helix domain-containing protein 2, mitochondrial;Putative coiled-coil-helix-coiled-coil-helix domain-containing protein CHCHD2P9, mitochondrial	MULTI-MSMS	QE1_140414_OPL1013_IdR_CvA_pTyrIP_B_140415130214	1	SKMel28_2	845.46	3	845.125978	2532.3561	37240.25	3.8297	0.0032366	-0.14065	-0.00011887	3.689	0.0031177	845.460090640575	42.283	0.71257	42.135	41.724	42.436	-0.14825					160	42	5	0	0	0	8.2041E-06
AAPRPAPVAQPPAAAPPSAVGSSAAAPR	28	Unmodified	_AAPRPAPVAQPPAAAPPSAVGSSAAAPR_					0	0	0	1	Q9Y6H1;Q5T1J5	Q9Y6H1	Q9Y6H1	CHCHD2;CHCHD2P9	Coiled-coil-helix-coiled-coil-helix domain-containing protein 2, mitochondrial;Putative coiled-coil-helix-coiled-coil-helix domain-containing protein CHCHD2P9, mitochondrial	MULTI-MSMS	QE1_140414_OPL1013_IdR_CvA_pTyrIP_C	1	H2228_1	845.13	3	845.125978	2532.3561	37676.33	3.1261	0.0026419	-0.37236	-0.00031469	2.7537	0.0023272	845.459976207438	42.034	0.61637	42.083	41.748	42.364	0.049252					122	32	5	0	0	0	1.6513E-08
AAPRPAPVAQPPAAAPPSAVGSSAAAPR	28	Unmodified	_AAPRPAPVAQPPAAAPPSAVGSSAAAPR_					0	0	0	1	Q9Y6H1;Q5T1J5	Q9Y6H1	Q9Y6H1	CHCHD2;CHCHD2P9	Coiled-coil-helix-coiled-coil-helix domain-containing protein 2, mitochondrial;Putative coiled-coil-helix-coiled-coil-helix domain-containing protein CHCHD2P9, mitochondrial	MULTI-SECPEP	QE1_140414_OPL1013_IdR_CvA_pTyrIP_C	1	H2228_1	635.97	4	634.096302	2532.3561	41270.61	3.416	0.002166	-0.39783	-0.00025226	3.0181	0.0019138	634.346811903561	42.019	0.54752	42.069	41.768	42.315	0.049255					80	27	4	0	0	0	0.0237
AAPRPAPVAQPPAAAPPSAVGSSAAAPR	28	Unmodified	_AAPRPAPVAQPPAAAPPSAVGSSAAAPR_					0	0	0	1	Q9Y6H1;Q5T1J5	Q9Y6H1	Q9Y6H1	CHCHD2;CHCHD2P9	Coiled-coil-helix-coiled-coil-helix domain-containing protein 2, mitochondrial;Putative coiled-coil-helix-coiled-coil-helix domain-containing protein CHCHD2P9, mitochondrial	MULTI-MSMS	QE1_140414_OPL1013_IdR_CvA_pTyrIP_C_140415150423	1	H2228_2	845.46	3	845.125978	2532.3561	37531.27	3.8009	0.0032122	0.15179	0.00012828	3.9527	0.0033405	845.460359409232	42.151	0.63036	42.246	41.904	42.535	0.094215					130	32	5	0	0	0	0.016192
AAPRPAPVAQPPAAAPPSAVGSSAAAPR	28	Unmodified	_AAPRPAPVAQPPAAAPPSAVGSSAAAPR_					0	0	0	1	Q9Y6H1;Q5T1J5	Q9Y6H1	Q9Y6H1	CHCHD2;CHCHD2P9	Coiled-coil-helix-coiled-coil-helix domain-containing protein 2, mitochondrial;Putative coiled-coil-helix-coiled-coil-helix domain-containing protein CHCHD2P9, mitochondrial	MULTI-MSMS	QE1_140414_OPL1013_IdR_CvA_pTyrIP_F	1	K562_1	845.46	3	845.125978	2532.3561	37479.8	3.6449	0.0030804	-0.063096	-5.3324E-05	3.5818	0.0030271	845.460144199597	42.42	0.79375	42.214	41.762	42.556	-0.20568					178	41	6	0	0	0	6.2834E-13
AAPRPAPVAQPPAAAPPSAVGSSAAAPR	28	Unmodified	_AAPRPAPVAQPPAAAPPSAVGSSAAAPR_					0	0	0	1	Q9Y6H1;Q5T1J5	Q9Y6H1	Q9Y6H1	CHCHD2;CHCHD2P9	Coiled-coil-helix-coiled-coil-helix domain-containing protein 2, mitochondrial;Putative coiled-coil-helix-coiled-coil-helix domain-containing protein CHCHD2P9, mitochondrial	MULTI-MSMS	QE1_140414_OPL1013_IdR_CvA_pTyrIP_F_140415211055	1	K562_2	845.47	3	845.125978	2532.3561	37566.14	4.5464	0.0038423	0.33914	0.00028661	4.8855	0.0041289	845.460512321179	42.276	0.76884	42.326	41.895	42.664	0.050121					186	42	6	0	0	0	3.446E-13
AAPRPAPVAQPPAAAPPSAVGSSAAAPR	28	Unmodified	_AAPRPAPVAQPPAAAPPSAVGSSAAAPR_					0	0	0	1	Q9Y6H1;Q5T1J5	Q9Y6H1	Q9Y6H1	CHCHD2;CHCHD2P9	Coiled-coil-helix-coiled-coil-helix domain-containing protein 2, mitochondrial;Putative coiled-coil-helix-coiled-coil-helix domain-containing protein CHCHD2P9, mitochondrial	MULTI-MSMS	QE2_131211_OPL1013_RH_HCC_pTyrIP_G_05	1	HCC827ER3_1	845.46	3	845.125978	2532.3561	37639.43	0.042735	3.6116E-05	0.33355	0.00028189	0.37628	0.00031801	845.460503770954	43.564	3.0242	37.599	35.876	38.901	-5.9646					761	167	7	0	0	0	6.4247E-60
AAPRPAPVAQPPAAAPPSAVGSSAAAPR	28	Unmodified	_AAPRPAPVAQPPAAAPPSAVGSSAAAPR_					0	0	0	1	Q9Y6H1;Q5T1J5	Q9Y6H1	Q9Y6H1	CHCHD2;CHCHD2P9	Coiled-coil-helix-coiled-coil-helix domain-containing protein 2, mitochondrial;Putative coiled-coil-helix-coiled-coil-helix domain-containing protein CHCHD2P9, mitochondrial	MULTI-MSMS	QE2_131211_OPL1013_RH_HCC_pTyrIP_G_05	1	HCC827ER3_1	634.35	4	634.096302	2532.3561	42838.77	0.53075	0.00033654	0.39233	0.00024878	0.92308	0.00058532	634.347317780055	43.589	2.4784	37.625	36.146	38.625	-5.9646					615	138	6	0	0	0	6.5225E-37
AAPRPAPVAQPPAAAPPSAVGSSAAAPR	28	Unmodified	_AAPRPAPVAQPPAAAPPSAVGSSAAAPR_					0	0	0	1	Q9Y6H1;Q5T1J5	Q9Y6H1	Q9Y6H1	CHCHD2;CHCHD2P9	Coiled-coil-helix-coiled-coil-helix domain-containing protein 2, mitochondrial;Putative coiled-coil-helix-coiled-coil-helix domain-containing protein CHCHD2P9, mitochondrial	MULTI-MSMS	QE2_131211_OPL1013_RH_HCC_pTyrIP_G_05	1	HCC827ER3_1	507.68	5	507.478497	2532.3561	47512.23	0.9559	0.0004851	-0.39041	-0.00019812	0.56549	0.00028697	507.678933692999	43.565	1.5654	37.601	36.7	38.266	-5.9646					318	86	5	0	0	0	1.3248E-19
AAPRPAPVAQPPAAAPPSAVGSSAAAPR	28	Unmodified	_AAPRPAPVAQPPAAAPPSAVGSSAAAPR_					0	0	0	1	Q9Y6H1;Q5T1J5	Q9Y6H1	Q9Y6H1	CHCHD2;CHCHD2P9	Coiled-coil-helix-coiled-coil-helix domain-containing protein 2, mitochondrial;Putative coiled-coil-helix-coiled-coil-helix domain-containing protein CHCHD2P9, mitochondrial	MULTI-MSMS	QE2_131211_OPL1013_RH_HCC_pTyrIP_G_05_131211154413	1	HCC827ER3_2	634.35	4	634.096302	2532.3561	43210.09	0.95753	0.00060716	0.44609	0.00028286	1.4036	0.00089003	634.347308380139	43.683	2.4637	37.582	36.206	38.669	-6.1016					667	137	7	0	0	0	2.231E-48
AAPRPAPVAQPPAAAPPSAVGSSAAAPR	28	Unmodified	_AAPRPAPVAQPPAAAPPSAVGSSAAAPR_					0	0	0	1	Q9Y6H1;Q5T1J5	Q9Y6H1	Q9Y6H1	CHCHD2;CHCHD2P9	Coiled-coil-helix-coiled-coil-helix domain-containing protein 2, mitochondrial;Putative coiled-coil-helix-coiled-coil-helix domain-containing protein CHCHD2P9, mitochondrial	MULTI-MSMS	QE2_131211_OPL1013_RH_HCC_pTyrIP_G_05_131211154413	1	HCC827ER3_2	845.46	3	845.125978	2532.3561	37908.34	0.90708	0.00076659	0.10203	8.623E-05	1.0091	0.00085282	845.460364698313	43.704	2.8124	37.602	35.939	38.752	-6.1016					733	154	7	0	0	0	9.358E-73
AAPRPAPVAQPPAAAPPSAVGSSAAAPR	28	Unmodified	_AAPRPAPVAQPPAAAPPSAVGSSAAAPR_					0	0	0	1	Q9Y6H1;Q5T1J5	Q9Y6H1	Q9Y6H1	CHCHD2;CHCHD2P9	Coiled-coil-helix-coiled-coil-helix domain-containing protein 2, mitochondrial;Putative coiled-coil-helix-coiled-coil-helix domain-containing protein CHCHD2P9, mitochondrial	MULTI-MSMS	QE2_131211_OPL1013_RH_HCC_pTyrIP_G_05_131211154413	1	HCC827ER3_2	507.68	5	507.478497	2532.3561	48025.7	1.4636	0.00074275	-0.084844	-4.3057E-05	1.3788	0.0006997	507.679134645155	43.704	1.4042	37.602	36.87	38.275	-6.1016					318	83	5	0	0	0	5.4483E-13
AAPRPAPVAQPPAAAPPSAVGSSAAAPR	28	Unmodified	_AAPRPAPVAQPPAAAPPSAVGSSAAAPR_					0	0	0	1	Q9Y6H1;Q5T1J5	Q9Y6H1	Q9Y6H1	CHCHD2;CHCHD2P9	Coiled-coil-helix-coiled-coil-helix domain-containing protein 2, mitochondrial;Putative coiled-coil-helix-coiled-coil-helix domain-containing protein CHCHD2P9, mitochondrial	MULTI-SECPEP	QE2_131211_OPL1013_RH_HCC_pTyrIP_G_05_131211154413	1	HCC827ER3_2	508.25	5	507.478497	2532.3561	48205.95	1.1086	0.00056259	0.80047	0.00040622	1.9091	0.00096882	507.879868722733	42.956	0.32275	36.854	36.642	36.964	-6.1016					27	15	3	0	0	0	0.020725
AAPRPAPVAQPPAAAPPSAVGSSAAAPR	28	Unmodified	_AAPRPAPVAQPPAAAPPSAVGSSAAAPR_					0	0	0	1	Q9Y6H1;Q5T1J5	Q9Y6H1	Q9Y6H1	CHCHD2;CHCHD2P9	Coiled-coil-helix-coiled-coil-helix domain-containing protein 2, mitochondrial;Putative coiled-coil-helix-coiled-coil-helix domain-containing protein CHCHD2P9, mitochondrial	MULTI-MATCH	QE1_140414_OPL1013_IdR_CvA_pTyrIP_B	1	SKMel28_1		4	634.096302	2532.3561	41701.13	2.6356	0.0016712	-1.6634	-0.0010548	0.97211	0.00061641	634.346074468029	41.892	0.59122	41.892	41.622	42.213	0	-0.21864	-0.0012081	NaN	17.435	96	33	4	NaN	NaN	NaN	NaN
AAPRPAPVAQPPAAAPPSAVGSSAAAPR	28	Unmodified	_AAPRPAPVAQPPAAAPPSAVGSSAAAPR_					0	0	0	1	Q9Y6H1;Q5T1J5	Q9Y6H1	Q9Y6H1	CHCHD2;CHCHD2P9	Coiled-coil-helix-coiled-coil-helix domain-containing protein 2, mitochondrial;Putative coiled-coil-helix-coiled-coil-helix domain-containing protein CHCHD2P9, mitochondrial	MULTI-MATCH	QE1_140414_OPL1013_IdR_CvA_pTyrIP_B_140415130214	1	SKMel28_2		4	634.096302	2532.3561	42285.26	4.3977	0.0027885	-1.2102	-0.00076741	3.1874	0.0020211	634.345961426669	42.265	0.55835	42.117	41.843	42.401	-0.14825	0.0063133	-5.8622E-05	NaN	17.435	115	31	5	NaN	NaN	NaN	NaN
AAPRPAPVAQPPAAAPPSAVGSSAAAPR	28	Unmodified	_AAPRPAPVAQPPAAAPPSAVGSSAAAPR_					0	0	0	1	Q9Y6H1;Q5T1J5	Q9Y6H1	Q9Y6H1	CHCHD2;CHCHD2P9	Coiled-coil-helix-coiled-coil-helix domain-containing protein 2, mitochondrial;Putative coiled-coil-helix-coiled-coil-helix domain-containing protein CHCHD2P9, mitochondrial	MULTI-MATCH	QE1_140414_OPL1013_IdR_CvA_pTyrIP_F	1	K562_1		4	634.096302	2532.3561	41968.51	3.8619	0.0024488	-1.3174	-0.00083534	2.5446	0.0016135	634.345275010316	42.403	0.65393	42.197	41.828	42.482	-0.20568	0.086498	-0.00033035	NaN	17.435	125	33	5	NaN	NaN	NaN	NaN
AAPRPAPVAQPPAAAPPSAVGSSAAAPR	28	Unmodified	_AAPRPAPVAQPPAAAPPSAVGSSAAAPR_					0	0	0	1	Q9Y6H1;Q5T1J5	Q9Y6H1	Q9Y6H1	CHCHD2;CHCHD2P9	Coiled-coil-helix-coiled-coil-helix domain-containing protein 2, mitochondrial;Putative coiled-coil-helix-coiled-coil-helix domain-containing protein CHCHD2P9, mitochondrial	MULTI-MATCH	QE1_140414_OPL1013_IdR_CvA_pTyrIP_F_140415211055	1	K562_2		4	634.096302	2532.3561	42242.17	5.0709	0.0032154	-1.3988	-0.00088698	3.6721	0.0023284	634.345114355532	42.229	0.63539	42.279	41.984	42.619	0.050121	0.16801	-0.00053691	NaN	17.435	140	34	5	NaN	NaN	NaN	NaN
AAPRPSPAISVSVSAPAFYAPQKK	24	Acetyl (Protein N-term),Phospho (STY)	_(ac)AAPRPSPAISVSVSAPAFY(ph)APQKK_		AAPRPSPAISVSVS(0.001)APAFY(0.999)APQKK		AAPRPS(-67.07)PAIS(-59.29)VS(-48.78)VS(-28.97)APAFY(28.97)APQKK	1	0	1	2	Q15942	Q15942	Q15942	ZYX	Zyxin	MULTI-MSMS	QE2_131211_OPL1013_RH_HCC_pTyrIP_G_05	1	HCC827ER3_1	855.11	3	854.775385	2561.30432	38046.05	1.1351	0.00097029	-0.22275	-0.0001904	0.91239	0.00077988	855.109120296643	73.272	0.76404	65.803	65.536	66.3	-7.4683					71	32	3	0	0	0	1.2011E-18
AAPRPSPAISVSVSAPAFYAPQKK	24	Acetyl (Protein N-term),Phospho (STY)	_(ac)AAPRPSPAISVSVSAPAFY(ph)APQKK_		AAPRPSPAISVSVSAPAFY(1)APQKK		AAPRPS(-81.89)PAIS(-75.44)VS(-66.52)VS(-48.13)APAFY(48.13)APQKK	1	0	1	2	Q15942	Q15942	Q15942	ZYX	Zyxin	MULTI-MSMS	QE2_131211_OPL1013_RH_HCC_pTyrIP_G_05_131211154413	1	HCC827ER3_2	855.11	3	854.775385	2561.30432	38005.63	1.7546	0.0014998	-0.18842	-0.00016106	1.5661	0.0013387	854.77483604451	73.474	0.74162	65.969	65.714	66.456	-7.5051					80	31	3	0	0	0	5.018E-25
AAQDFFSTCR	10	Unmodified	_AAQDFFSTCR_					0	0	0	0	P06132	P06132	P06132	UROD	Uroporphyrinogen decarboxylase	MULTI-SECPEP	QE1_140414_OPL1013_IdR_CvA_pTyrIP_B	1	SKMel28_1	601.8	2	601.76658	1201.51861	37445.81	2.9902	0.0017994	-0.91208	-0.00054886	2.0782	0.0012506	601.766723494235	45.672	0.66315	45.672	45.321	45.984	0					64	35	3	0	0	0	0.0045258
AAQDFFSTCR	10	Unmodified	_AAQDFFSTCR_					0	0	0	0	P06132	P06132	P06132	UROD	Uroporphyrinogen decarboxylase	MULTI-MSMS	QE1_140414_OPL1013_IdR_CvA_pTyrIP_B_140415130214	1	SKMel28_2	601.77	2	601.76658	1201.51861	38195.31	3.6775	0.002213	-0.24311	-0.00014629	3.4344	0.0020667	601.767125126772	46.002	0.7178	45.854	45.435	46.153	-0.14825					66	41	3	0	0	0	0.0024496
AAQEEYVKR	9	Unmodified	_AAQEEYVKR_					0	0	0	1	P04075;P04075-2	P04075	P04075	ALDOA	Fructose-bisphosphate aldolase A	MULTI-MSMS	QE2_131211_OPL1013_RH_HCC_pTyrIP_G_05	1	HCC827ER3_1	365.19	3	365.192734	1092.55637	57195.25	-1.8953	-0.00069215	0.089237	3.2589E-05	-1.8061	-0.00065956	365.192414586177	19.505	0.21456	16.247	16.14	16.354	-3.2579					20	8	3	0	0	0	0.022385
AAQEEYVKR	9	Unmodified	_AAQEEYVKR_					0	0	0	1	P04075;P04075-2	P04075	P04075	ALDOA	Fructose-bisphosphate aldolase A	MULTI-MATCH	QE1_140414_OPL1013_IdR_CvA_pTyrIP_C	1	H2228_1		3	365.192734	1092.55637	73309.7	1.8401	0.00067197	0.70443	0.00025725	2.5445	0.00092923	365.192801156763	16.299	0.188	16.349	16.218	16.406	0.049253	0.05079	0.00048392	NaN	22.641	8	7	2	NaN	NaN	NaN	NaN
AAQGEPQVQFK	11	Acetyl (Protein N-term)	_(ac)AAQGEPQVQFK_					1	0	0	0	P62826	P62826	P62826	RAN	GTP-binding nuclear protein Ran	MULTI-MSMS	QE1_140414_OPL1013_IdR_CvA_pTyrIP_B	1	SKMel28_1	622.82	2	622.817127	1243.6197	43552.9	2.6867	0.0016733	0.91293	0.00056859	3.5996	0.0022419	622.817478652606	45.454	1.0249	45.454	44.946	45.971	3.8147E-06					201	59	4	0	0	0	4.2876E-05
AAQGEPQVQFK	11	Acetyl (Protein N-term)	_(ac)AAQGEPQVQFK_					1	0	0	0	P62826	P62826	P62826	RAN	GTP-binding nuclear protein Ran	MULTI-MSMS	QE1_140414_OPL1013_IdR_CvA_pTyrIP_B_140415130214	1	SKMel28_2	622.82	2	622.817127	1243.6197	42791.01	3.6	0.0022421	0.73445	0.00045743	4.3344	0.0026995	622.817484875107	45.728	1.0456	45.58	45.129	46.174	-0.14825					216	60	5	0	0	0	9.6059E-05
AAQGEPQVQFK	11	Acetyl (Protein N-term)	_(ac)AAQGEPQVQFK_					1	0	0	0	P62826	P62826	P62826	RAN	GTP-binding nuclear protein Ran	MULTI-MSMS	QE1_140414_OPL1013_IdR_CvA_pTyrIP_C	1	H2228_1	622.82	2	622.817127	1243.6197	43511.02	3.2526	0.0020258	0.57985	0.00036114	3.8325	0.0023869	622.817480443088	45.488	0.9041	45.537	45.099	46.003	0.049252					169	44	5	0	0	0	1.1987E-07
AAQGEPQVQFK	11	Acetyl (Protein N-term)	_(ac)AAQGEPQVQFK_					1	0	0	0	P62826	P62826	P62826	RAN	GTP-binding nuclear protein Ran	MULTI-MSMS	QE1_140414_OPL1013_IdR_CvA_pTyrIP_C_140415150423	1	H2228_2	622.82	2	622.817127	1243.6197	43396.39	4.0003	0.0024914	0.19601	0.00012208	4.1963	0.0026135	622.817134361147	45.55	0.92135	45.644	45.205	46.126	0.094215					139	42	4	0	0	0	4.6259E-06
AAQGEPQVQFK	11	Acetyl (Protein N-term)	_(ac)AAQGEPQVQFK_					1	0	0	0	P62826	P62826	P62826	RAN	GTP-binding nuclear protein Ran	MULTI-MATCH	QE1_140414_OPL1013_IdR_CvA_pTyrIP_F	1	K562_1		2	622.817127	1243.6197	45355.39	3.4292	0.0021358	0.24993	0.00015566	3.6791	0.0022914	622.817474574699	45.727	0.57602	45.522	45.287	45.863	-0.20568	-0.054178	-0.00023788	NaN	88.596	49	29	2	NaN	NaN	NaN	NaN
AAQGEPQVQFK	11	Acetyl (Protein N-term)	_(ac)AAQGEPQVQFK_					1	0	0	0	P62826	P62826	P62826	RAN	GTP-binding nuclear protein Ran	MULTI-MATCH	QE1_140414_OPL1013_IdR_CvA_pTyrIP_F_140415211055	1	K562_2		2	622.817127	1243.6197	46000.72	5.0049	0.0031172	0.27511	0.00017134	5.28	0.0032885	622.817046314665	45.667	0.56395	45.717	45.408	45.972	0.050121	0.14147	-0.00020651	NaN	88.596	53	30	2	NaN	NaN	NaN	NaN
AAQLAIR	7	Unmodified	_AAQLAIR_					0	0	0	0	P62910	P62910	P62910	RPL32	60S ribosomal protein L32	MULTI-MSMS	QE1_140414_OPL1013_IdR_CvA_pTyrIP_B	1	SKMel28_1	371.73	2	371.732138	741.449723	57357.5	1.4195	0.00052769	0.79472	0.00029542	2.2143	0.00082311	371.732352106485	25.969	0.9133	25.969	25.582	26.495	0					156	64	3	0	0	0	0.019554
AAQLAIR	7	Unmodified	_AAQLAIR_					0	0	0	0	P62910	P62910	P62910	RPL32	60S ribosomal protein L32	MULTI-MSMS	QE1_140414_OPL1013_IdR_CvA_pTyrIP_B_140415130214	1	SKMel28_2	371.73	2	371.732138	741.449723	57657.84	2.7022	0.0010045	0.80743	0.00030015	3.5096	0.0013046	371.732268089771	25.972	1.2235	26.025	25.633	26.857	0.052227					210	95	3	0	0	0	0.018248
AAQLAIR	7	Unmodified	_AAQLAIR_					0	0	0	0	P62910	P62910	P62910	RPL32	60S ribosomal protein L32	MULTI-MATCH	QE1_140414_OPL1013_IdR_CvA_pTyrIP_C	1	H2228_1		2	371.732138	741.449723	57933.24	2.1695	0.00080646	0.21473	7.9821E-05	2.3842	0.00088628	371.73213100215	26.011	0.67913	26.06	25.758	26.437	0.049253	0.0040614	-0.00029452	NaN	36.975	112	49	3	NaN	NaN	NaN	NaN
AAQLAIR	7	Unmodified	_AAQLAIR_					0	0	0	0	P62910	P62910	P62910	RPL32	60S ribosomal protein L32	MULTI-MATCH	QE1_140414_OPL1013_IdR_CvA_pTyrIP_C_140415150423	1	H2228_2		2	371.732138	741.449723	57697.17	2.6884	0.00099938	0.82985	0.00030848	3.5183	0.0013079	371.732382101401	26.042	0.73532	26.237	25.859	26.594	0.19442	0.18079	0.0001628	NaN	36.975	128	54	3	NaN	NaN	NaN	NaN
AAQLAIR	7	Unmodified	_AAQLAIR_					0	0	0	0	P62910	P62910	P62910	RPL32	60S ribosomal protein L32	MULTI-MATCH	QE1_140414_OPL1013_IdR_CvA_pTyrIP_F	1	K562_1		2	371.732138	741.449723	58381.24	2.7295	0.0010146	0.50197	0.0001866	3.2314	0.0012012	371.732204230277	25.951	0.76255	25.946	25.613	26.376	-0.0052471	-0.11001	-8.0966E-05	NaN	36.975	124	56	3	NaN	NaN	NaN	NaN
AAQLAIR	7	Unmodified	_AAQLAIR_					0	0	0	0	P62910	P62910	P62910	RPL32	60S ribosomal protein L32	MULTI-MATCH	QE1_140414_OPL1013_IdR_CvA_pTyrIP_F_140415211055	1	K562_2		2	371.732138	741.449723	57273.17	3.9403	0.0014647	0.69057	0.00025671	4.6309	0.0017214	371.732206991528	26.05	1.0396	26.1	25.635	26.675	0.050119	0.043648	5.9251E-05	NaN	36.975	171	84	3	NaN	NaN	NaN	NaN
AASAAGAAGSAGGSSGAAGAAGGGAGAGTRPGDGGTASAGAAGPGAATK	49	Unmodified	_AASAAGAAGSAGGSSGAAGAAGGGAGAGTRPGDGGTASAGAAGPGAATK_					0	0	0	1	Q9UKY7;Q9UKY7-2	Q9UKY7	Q9UKY7	CDV3	Protein CDV3 homolog	MULTI-MSMS	QE1_140414_OPL1013_IdR_CvA_pTyrIP_B_140415130214	1	SKMel28_2	918.69	4	918.18536	3668.71233	36939.38	2.3425	0.0021509	-0.40188	-0.000369	1.9406	0.0017819	918.435410030649	25.878	0.23869	25.931	25.825	26.064	0.052229					32	19	3	0	0	0	0.032846
AASAAGAAGSAGGSSGAAGAAGGGAGAGTRPGDGGTASAGAAGPGAATK	49	Unmodified	_AASAAGAAGSAGGSSGAAGAAGGGAGAGTRPGDGGTASAGAAGPGAATK_					0	0	0	1	Q9UKY7;Q9UKY7-2	Q9UKY7	Q9UKY7	CDV3	Protein CDV3 homolog	MULTI-MSMS	QE1_140414_OPL1013_IdR_CvA_pTyrIP_C_140415150423	1	H2228_2	918.69	4	918.18536	3668.71233	36430.96	2.5498	0.0023412	0.88636	0.00081384	3.4362	0.003155	918.688509594718	25.889	0.19437	26.084	26.006	26.2	0.19442					29	14	3	0	0	0	0.027669
AASAAGAAGSAGGSSGAAGAAGGGAGAGTRPGDGGTASAGAAGPGAATK	49	Unmodified	_AASAAGAAGSAGGSSGAAGAAGGGAGAGTRPGDGGTASAGAAGPGAATK_					0	0	0	1	Q9UKY7;Q9UKY7-2	Q9UKY7	Q9UKY7	CDV3	Protein CDV3 homolog	MULTI-MATCH	QE1_140414_OPL1013_IdR_CvA_pTyrIP_C	1	H2228_1		4	918.18536	3668.71233	37610.05	1.4476	0.0013292	0.94105	0.00086405	2.3887	0.0021932	918.436200159276	25.833	0.28885	25.882	25.784	26.073	0.049253	-0.083214	0.0021587	NaN	2.8306	32	19	3	NaN	NaN	NaN	NaN
AASAFFTYVSLSQEGR	16	Unmodified	_AASAFFTYVSLSQEGR_					0	0	0	0	O00154-6;O00154-4;O00154-7;O00154;O00154-5	O00154-6	O00154-6	ACOT7	Cytosolic acyl coenzyme A thioester hydrolase	MULTI-MSMS	QE1_140414_OPL1013_IdR_CvA_pTyrIP_B	1	SKMel28_1	867.43	2	867.428301	1732.84205	37493.63	1.8968	0.0016454	0.12717	0.00011031	2.024	0.0017557	867.929538796239	80.621	1.1559	80.621	80.218	81.374	0					125	47	3	0	0	0	1.1228E-06
AASAFFTYVSLSQEGR	16	Unmodified	_AASAFFTYVSLSQEGR_					0	0	0	0	O00154-6;O00154-4;O00154-7;O00154;O00154-5	O00154-6	O00154-6	ACOT7	Cytosolic acyl coenzyme A thioester hydrolase	MULTI-MSMS	QE1_140414_OPL1013_IdR_CvA_pTyrIP_B	1	SKMel28_1	578.96	3	578.621293	1732.84205	45709.47	2.5061	0.0014501	-0.014106	-8.1618E-06	2.492	0.0014419	578.955797670906	80.685	0.76802	80.685	80.29	81.058	0					78	31	3	0	0	0	0.033133
AASAFFTYVSLSQEGR	16	Unmodified	_AASAFFTYVSLSQEGR_					0	0	0	0	O00154-6;O00154-4;O00154-7;O00154;O00154-5	O00154-6	O00154-6	ACOT7	Cytosolic acyl coenzyme A thioester hydrolase	MULTI-MSMS	QE1_140414_OPL1013_IdR_CvA_pTyrIP_B_140415130214	1	SKMel28_2	578.62	3	578.621293	1732.84205	46127.96	4.8466	0.0028044	-0.67975	-0.00039332	4.1669	0.0024111	578.620877178896	80.865	0.84842	80.616	80.246	81.094	-0.24848					86	36	3	0	0	0	0.035897
AASAFFTYVSLSQEGR	16	Unmodified	_AASAFFTYVSLSQEGR_					0	0	0	0	O00154-6;O00154-4;O00154-7;O00154;O00154-5	O00154-6	O00154-6	ACOT7	Cytosolic acyl coenzyme A thioester hydrolase	MULTI-MSMS	QE1_140414_OPL1013_IdR_CvA_pTyrIP_B_140415130214	1	SKMel28_2	867.43	2	867.428301	1732.84205	36968.84	4.474	0.0038809	-0.87629	-0.00076011	3.5977	0.0031208	867.427789655548	80.871	1.0934	80.623	80.197	81.291	-0.24849					111	46	3	0	0	0	9.7774E-05
AASAFFTYVSLSQEGR	16	Unmodified	_AASAFFTYVSLSQEGR_					0	0	0	0	O00154-6;O00154-4;O00154-7;O00154;O00154-5	O00154-6	O00154-6	ACOT7	Cytosolic acyl coenzyme A thioester hydrolase	MSMS	QE1_140414_OPL1013_IdR_CvA_pTyrIP_C_140415150423	1	H2228_2	867.44	2	867.428301	1732.84205	NaN	NaN	NaN	NaN	NaN	NaN	NaN	NaN	80.514	1	80.708	80.208	81.208	0.19438								0	0	0	0.023144
AASAFFTYVSLSQEGR	16	Unmodified	_AASAFFTYVSLSQEGR_					0	0	0	0	O00154-6;O00154-4;O00154-7;O00154;O00154-5	O00154-6	O00154-6	ACOT7	Cytosolic acyl coenzyme A thioester hydrolase	MULTI-MSMS	QE1_140414_OPL1013_IdR_CvA_pTyrIP_F	1	K562_1	867.43	2	867.428301	1732.84205	36331.65	4.1155	0.0035699	-1.1103	-0.00096312	3.0051	0.0026067	867.427538456988	80.846	0.49925	80.74	80.467	80.967	-0.10547					28	20	2	0	0	0	0.0086219
AASAFFTYVSLSQEGR	16	Unmodified	_AASAFFTYVSLSQEGR_					0	0	0	0	O00154-6;O00154-4;O00154-7;O00154;O00154-5	O00154-6	O00154-6	ACOT7	Cytosolic acyl coenzyme A thioester hydrolase	MULTI-MSMS	QE1_140414_OPL1013_IdR_CvA_pTyrIP_F_140415211055	1	K562_2	867.43	2	867.428301	1732.84205	38359.21	5.2676	0.0045692	-1.4723	-0.0012771	3.7952	0.0032921	867.426773159114	80.795	0.28561	80.846	80.699	80.984	0.050117					18	11	2	0	0	0	0.017024
AASAFFTYVSLSQEGR	16	Unmodified	_AASAFFTYVSLSQEGR_					0	0	0	0	O00154-6;O00154-4;O00154-7;O00154;O00154-5	O00154-6	O00154-6	ACOT7	Cytosolic acyl coenzyme A thioester hydrolase	MULTI-MSMS	QE2_131211_OPL1013_RH_HCC_pTyrIP_G_05	1	HCC827ER3_1	578.96	3	578.621293	1732.84205	46631.71	1.7263	0.0009989	0.028071	1.6243E-05	1.7544	0.0010151	578.621387093034	90.527	0.73496	82.457	82.06	82.795	-8.0698					68	30	3	0	0	0	0.020428
AASAFFTYVSLSQEGR	16	Unmodified	_AASAFFTYVSLSQEGR_					0	0	0	0	O00154-6;O00154-4;O00154-7;O00154;O00154-5	O00154-6	O00154-6	ACOT7	Cytosolic acyl coenzyme A thioester hydrolase	MSMS	QE2_131211_OPL1013_RH_HCC_pTyrIP_G_05	1	HCC827ER3_1	867.43	2	867.428301	1732.84205	NaN	NaN	NaN	NaN	NaN	NaN	NaN	NaN	90.176	1	82.106	81.606	82.606	-8.0698								0	0	0	0.0017242
AASAFFTYVSLSQEGR	16	Unmodified	_AASAFFTYVSLSQEGR_					0	0	0	0	O00154-6;O00154-4;O00154-7;O00154;O00154-5	O00154-6	O00154-6	ACOT7	Cytosolic acyl coenzyme A thioester hydrolase	MULTI-SECPEP	QE2_131211_OPL1013_RH_HCC_pTyrIP_G_05	1	HCC827ER3_1	865.78	2	867.428301	1732.84205	36342.68	1.3223	0.001147	-0.51973	-0.00045083	0.80259	0.00069619	867.92874273299	90.345	0.87694	82.276	81.966	82.843	-8.0698					80	36	3	0	0	0	0.0039252
AASAFFTYVSLSQEGR	16	Unmodified	_AASAFFTYVSLSQEGR_					0	0	0	0	O00154-6;O00154-4;O00154-7;O00154;O00154-5	O00154-6	O00154-6	ACOT7	Cytosolic acyl coenzyme A thioester hydrolase	MULTI-MSMS	QE2_131211_OPL1013_RH_HCC_pTyrIP_G_05_131211154413	1	HCC827ER3_2	867.93	2	867.428301	1732.84205	37823.51	0.96818	0.00083983	-0.66912	-0.00058041	0.29906	0.00025942	867.928308275951	90.49	0.63448	82.384	82.078	82.712	-8.1066					61	26	3	0	0	0	1.2158E-05
AASAFFTYVSLSQEGR	16	Unmodified	_AASAFFTYVSLSQEGR_					0	0	0	0	O00154-6;O00154-4;O00154-7;O00154;O00154-5	O00154-6	O00154-6	ACOT7	Cytosolic acyl coenzyme A thioester hydrolase	MULTI-MSMS	QE2_131211_OPL1013_RH_HCC_pTyrIP_G_05_131211154413	1	HCC827ER3_2	578.62	3	578.621293	1732.84205	46873.33	1.3225	0.00076521	0.35673	0.00020641	1.6792	0.00097162	578.621613202711	90.534	0.61031	82.428	82.031	82.641	-8.1066					62	25	3	0	0	0	0.0059817
AASAFFTYVSLSQEGR	16	Unmodified	_AASAFFTYVSLSQEGR_					0	0	0	0	O00154-6;O00154-4;O00154-7;O00154;O00154-5	O00154-6	O00154-6	ACOT7	Cytosolic acyl coenzyme A thioester hydrolase	MULTI-MATCH	QE1_140414_OPL1013_IdR_CvA_pTyrIP_C	1	H2228_1		2	867.428301	1732.84205	37106.67	2.8447	0.0024675	-1.0218	-0.00088635	1.8228	0.0015812	867.427680531452	80.762	0.4987	80.711	80.382	80.881	-0.050995	0.045955	-0.00071247	NaN	60.489	32	20	2	NaN	NaN	NaN	NaN
AASAFFTYVSLSQEGR	16	Unmodified	_AASAFFTYVSLSQEGR_					0	0	0	0	O00154-6;O00154-4;O00154-7;O00154;O00154-5	O00154-6	O00154-6	ACOT7	Cytosolic acyl coenzyme A thioester hydrolase	MULTI-MATCH	QE1_140414_OPL1013_IdR_CvA_pTyrIP_C_140415150423	1	H2228_2		3	578.621293	1732.84205	45029.27	4.4479	0.0025736	0.42935	0.00024843	4.8772	0.0028221	578.955825969849	80.323	0.35668	80.518	80.439	80.796	0.19438	-0.11795	0.0013694	NaN	10.828	19	14	2	NaN	NaN	NaN	NaN
AASAFFTYVSLSQEGR	16	Unmodified	_AASAFFTYVSLSQEGR_					0	0	0	0	O00154-6;O00154-4;O00154-7;O00154;O00154-5	O00154-6	O00154-6	ACOT7	Cytosolic acyl coenzyme A thioester hydrolase	MULTI-MATCH	QE1_140414_OPL1013_IdR_CvA_pTyrIP_F	1	K562_1		3	578.621293	1732.84205	47599.79	4.5103	0.0026098	-1.2867	-0.0007445	3.2236	0.0018653	578.620291203023	80.829	0.47535	80.723	80.467	80.943	-0.10548	0.08766	-0.0016094	NaN	10.828	23	19	2	NaN	NaN	NaN	NaN
AASAFFTYVSLSQEGR	16	Unmodified	_AASAFFTYVSLSQEGR_					0	0	0	0	O00154-6;O00154-4;O00154-7;O00154;O00154-5	O00154-6	O00154-6	ACOT7	Cytosolic acyl coenzyme A thioester hydrolase	MULTI-MATCH	QE1_140414_OPL1013_IdR_CvA_pTyrIP_F_140415211055	1	K562_2		2	867.428301	1732.84205	45077.97	5.2843	0.0045837	-3.0005	-0.0026027	2.2838	0.001981	867.426348152857	80.579	0.16618	80.629	80.533	80.699	0.050117	-0.035489	-0.0041452	NaN	60.489	9	6	2	NaN	NaN	NaN	NaN
AASCVLLHTGQK	12	Acetyl (Protein N-term)	_(ac)AASCVLLHTGQK_					1	0	0	0	P14550	P14550	P14550	AKR1A1	Alcohol dehydrogenase [NADP(+)]	MULTI-MSMS	QE1_140414_OPL1013_IdR_CvA_pTyrIP_B	1	SKMel28_1	663.85	2	663.845361	1325.67617	43385.3	1.9879	0.0013197	0.60885	0.00040419	2.5967	0.0017238	663.845889405495	48.293	0.76231	48.293	47.833	48.595	0					103	36	4	0	0	0	1.7545E-09
AASCVLLHTGQK	12	Acetyl (Protein N-term)	_(ac)AASCVLLHTGQK_					1	0	0	0	P14550	P14550	P14550	AKR1A1	Alcohol dehydrogenase [NADP(+)]	MULTI-MSMS	QE1_140414_OPL1013_IdR_CvA_pTyrIP_B_140415130214	1	SKMel28_2	663.85	2	663.845361	1325.67617	44296.78	3.7826	0.002511	0.55058	0.0003655	4.3332	0.0028765	663.845925441942	48.54	0.84715	48.391	47.94	48.787	-0.14825					108	43	4	0	0	0	0.00014411
AASCVLLHTGQK	12	Acetyl (Protein N-term)	_(ac)AASCVLLHTGQK_					1	0	0	0	P14550	P14550	P14550	AKR1A1	Alcohol dehydrogenase [NADP(+)]	MULTI-MSMS	QE1_140414_OPL1013_IdR_CvA_pTyrIP_C	1	H2228_1	663.85	2	663.845361	1325.67617	43766.36	2.8896	0.0019182	0.86687	0.00057547	3.7564	0.0024937	663.845800074563	48.301	0.99593	48.35	47.64	48.636	0.049252					91	48	3	0	0	0	5.532E-06
AASCVLLHTGQK	12	Acetyl (Protein N-term)	_(ac)AASCVLLHTGQK_					1	0	0	0	P14550	P14550	P14550	AKR1A1	Alcohol dehydrogenase [NADP(+)]	MULTI-MSMS	QE1_140414_OPL1013_IdR_CvA_pTyrIP_C_140415150423	1	H2228_2	663.85	2	663.845361	1325.67617	44302.04	4.1663	0.0027658	-0.54382	-0.00036101	3.6225	0.0024048	663.844901830111	48.326	0.91935	48.42	48.063	48.983	0.094219					110	54	3	0	0	0	8.5605E-06
AASDIAMTELPPTHPIR	17	Unmodified	_AASDIAMTELPPTHPIR_					0	0	0	0	P62258;P62258-2	P62258	P62258	YWHAE	14-3-3 protein epsilon	MULTI-MSMS	QE2_131211_OPL1013_RH_HCC_pTyrIP_G_05_131211154413	1	HCC827ER3_2	607.32	3	607.317216	1818.92982	47164.36	1.0004	0.00060756	0.18871	0.00011461	1.1891	0.00072217	607.317141588488	60.841	1.5333	53.737	53.092	54.626	-7.1041					120	65	4	0	0	0	0.047499
AASIFGGAKPVDTAAR	16	Unmodified	_AASIFGGAKPVDTAAR_					0	0	0	1	P23588;P23588-2	P23588	P23588	EIF4B	Eukaryotic translation initiation factor 4B	MULTI-MSMS	QE1_140414_OPL1013_IdR_CvA_pTyrIP_B	1	SKMel28_1	511.28	3	511.27909	1530.81544	46208.01	3.1443	0.0016076	2.1101	0.0010788	5.2544	0.0026865	511.280200214854	41.569	0.46939	41.569	41.325	41.795	0					66	25	3	0	0	0	0.0098272
AASIFGGAKPVDTAAR	16	Unmodified	_AASIFGGAKPVDTAAR_					0	0	0	1	P23588;P23588-2	P23588	P23588	EIF4B	Eukaryotic translation initiation factor 4B	MULTI-MATCH	QE1_140414_OPL1013_IdR_CvA_pTyrIP_B_140415130214	1	SKMel28_2		3	511.27909	1530.81544	45577.62	4.3642	0.0022313	2.5699	0.0013139	6.9341	0.0035453	511.280016198429	41.596	0.58466	41.447	41.116	41.701	-0.14825	-0.11934	0.00061365	NaN	22.051	97	33	4	NaN	NaN	NaN	NaN
AASIFGGAKPVDTAAR	16	Unmodified	_AASIFGGAKPVDTAAR_					0	0	0	1	P23588;P23588-2	P23588	P23588	EIF4B	Eukaryotic translation initiation factor 4B	MULTI-MATCH	QE1_140414_OPL1013_IdR_CvA_pTyrIP_C	1	H2228_1		3	511.27909	1530.81544	49733.64	3.8466	0.0019667	1.8369	0.00093918	5.6835	0.0029058	511.279573457942	41.554	0.52116	41.603	41.348	41.869	0.049252	0.036709	-0.00051056	NaN	22.051	60	25	3	NaN	NaN	NaN	NaN
AASIFGGAKPVDTAAR	16	Unmodified	_AASIFGGAKPVDTAAR_					0	0	0	1	P23588;P23588-2	P23588	P23588	EIF4B	Eukaryotic translation initiation factor 4B	MULTI-MATCH	QE1_140414_OPL1013_IdR_CvA_pTyrIP_F	1	K562_1		3	511.27909	1530.81544	49635.15	4.8316	0.0024703	1.6699	0.00085377	6.5015	0.0033241	511.614388771739	41.853	0.48526	41.647	41.445	41.93	-0.20568	0.080681	-0.00076679	NaN	22.051	35	23	2	NaN	NaN	NaN	NaN
AASQSTTDYNQVVPNR	16	Phospho (STY)	_AASQSTTDY(ph)NQVVPNR_		AASQST(0.002)T(0.025)DY(0.972)NQVVPNR		AAS(-50.79)QS(-35.92)T(-26.12)T(-15.91)DY(15.91)NQVVPNR	0	0	1	0	Q5T5U3-3;Q5T5U3	Q5T5U3-3	Q5T5U3-3	ARHGAP21	Rho GTPase-activating protein 21	MULTI-MSMS	QE2_131211_OPL1013_RH_HCC_pTyrIP_G_05_131211154413	1	HCC827ER3_2	915.91	2	915.904537	1829.79452	37052.59	0.71865	0.00065821	0.2537	0.00023236	0.97235	0.00089058	915.904903880882	34.068	0.89891	29.069	28.643	29.542	-4.9988					131	49	3	0	0	0	4.4488E-11
AASQSTTDYNQVVPNR	16	Phospho (STY)	_AASQSTTDY(ph)NQVVPNR_		AAS(0.001)QS(0.022)T(0.253)T(0.253)DY(0.472)NQVVPNR		AAS(-27.96)QS(-13.39)T(-2.71)T(-2.71)DY(2.71)NQVVPNR	0	0	1	0	Q5T5U3-3;Q5T5U3	Q5T5U3-3	Q5T5U3-3	ARHGAP21	Rho GTPase-activating protein 21	MULTI-MSMS	QE2_131211_OPL1013_RH_HCC_pTyrIP_G_05_131211154413	1	HCC827ER3_2	610.94	3	610.938783	1829.79452	44332.52	0.7314	0.00044684	-0.064123	-3.9175E-05	0.66727	0.00040766	610.938751496191	34.113	1.1876	29.115	28.511	29.699	-4.9988					208	68	4	0	0	0	4.2141E-11
AASTASHRPIK	11	Acetyl (Protein N-term)	_(ac)AASTASHRPIK_					1	0	0	1	P41236;Q6NXS1	P41236	P41236	PPP1R2;PPP1R2P3	Protein phosphatase inhibitor 2;Protein phosphatase inhibitor 2-like protein 3	MULTI-MSMS	QE1_140414_OPL1013_IdR_CvA_pTyrIP_B_140415130214	1	SKMel28_2	394.22	3	394.219283	1179.63602	54945.9	0.71841	0.00028321	0.53904	0.0002125	1.2574	0.00049571	394.219549517954	16.47	0.36118	16.522	16.438	16.8	0.052229					37	15	4	0	0	0	0.00016672
AASTASHRPIK	11	Acetyl (Protein N-term)	_(ac)AASTASHRPIK_					1	0	0	1	P41236;Q6NXS1	P41236	P41236	PPP1R2;PPP1R2P3	Protein phosphatase inhibitor 2;Protein phosphatase inhibitor 2-like protein 3	MULTI-MSMS	QE1_140414_OPL1013_IdR_CvA_pTyrIP_C	1	H2228_1	394.22	3	394.219283	1179.63602	55062	1.7392	0.00068564	0.45097	0.00017778	2.1902	0.00086342	394.219444790812	16.508	0.44836	16.557	16.383	16.831	0.049253					38	19	3	0	0	0	0.00040912
AASTASHRPIK	11	Acetyl (Protein N-term)	_(ac)AASTASHRPIK_					1	0	0	1	P41236;Q6NXS1	P41236	P41236	PPP1R2;PPP1R2P3	Protein phosphatase inhibitor 2;Protein phosphatase inhibitor 2-like protein 3	MULTI-MATCH	QE1_140414_OPL1013_IdR_CvA_pTyrIP_B	1	SKMel28_1		3	394.219283	1179.63602	55095.95	-0.92955	-0.00036644	0.73223	0.00028866	-0.19732	-7.7786E-05	394.219574610404	16.482	0.36558	16.482	16.363	16.729	1.9073E-06	-0.0062006	0.00028828	NaN	52.247	31	16	3	NaN	NaN	NaN	NaN
AASTASHRPIK	11	Acetyl (Protein N-term)	_(ac)AASTASHRPIK_					1	0	0	1	P41236;Q6NXS1	P41236	P41236	PPP1R2;PPP1R2P3	Protein phosphatase inhibitor 2;Protein phosphatase inhibitor 2-like protein 3	MULTI-MATCH	QE1_140414_OPL1013_IdR_CvA_pTyrIP_F	1	K562_1		3	394.219283	1179.63602	56057.61	0.97505	0.00038438	1.2211	0.00048137	2.1961	0.00086575	394.219886426837	16.546	0.23451	16.441	16.311	16.545	-0.10546	-0.047905	0.0008664	NaN	52.247	21	10	3	NaN	NaN	NaN	NaN
AASTASHRPIK	11	Acetyl (Protein N-term)	_(ac)AASTASHRPIK_					1	0	0	1	P41236;Q6NXS1	P41236	P41236	PPP1R2;PPP1R2P3	Protein phosphatase inhibitor 2;Protein phosphatase inhibitor 2-like protein 3	MULTI-MATCH	QE2_131211_OPL1013_RH_HCC_pTyrIP_G_05	1	HCC827ER3_1		3	394.219283	1179.63602	54536.95	-1.7089	-0.00067366	-1.6161	-0.00063708	-3.3249	-0.0013107	394.218205974739	19.65	0.35823	16.392	16.117	16.475	-3.2579	-0.096901	-0.0024889	NaN	52.247	20	14	2	NaN	NaN	NaN	NaN
AASTASHRPIK	11	Acetyl (Protein N-term)	_(ac)AASTASHRPIK_					1	0	0	1	P41236;Q6NXS1	P41236	P41236	PPP1R2;PPP1R2P3	Protein phosphatase inhibitor 2;Protein phosphatase inhibitor 2-like protein 3	MULTI-MATCH	QE2_131211_OPL1013_RH_HCC_pTyrIP_G_05_131211154413	1	HCC827ER3_2		3	394.219283	1179.63602	54724.25	-0.26753	-0.00010546	-0.97152	-0.00038299	-1.239	-0.00048845	394.218997115701	19.755	0.26904	16.36	16.182	16.451	-3.3949	-0.12881	-0.0017267	NaN	52.247	21	11	3	NaN	NaN	NaN	NaN
AATASAGAGGIDGKPR	16	Acetyl (Protein N-term)	_(ac)AATASAGAGGIDGKPR_					1	0	0	1	Q02978;Q02978-2	Q02978	Q02978	SLC25A11	Mitochondrial 2-oxoglutarate/malate carrier protein	MULTI-MSMS	QE1_140414_OPL1013_IdR_CvA_pTyrIP_B	1	SKMel28_1	721.37	2	721.373329	1440.73211	41407.3	1.4152	0.0010209	0.50364	0.00036331	1.9189	0.0013842	721.373725995982	26.59	0.40388	26.59	26.407	26.811	0					57	31	2	0	0	0	9.6668E-08
AATFFGCIGIDK	12	Unmodified	_AATFFGCIGIDK_					0	0	0	0	P55263-3;P55263-4;P55263-2;P55263	P55263-3	P55263-3	ADK	Adenosine kinase	MULTI-SECPEP	QE2_131211_OPL1013_RH_HCC_pTyrIP_G_05	1	HCC827ER3_1	650.38	2	650.323731	1298.63291	42256.32	1.7331	0.0011271	-1.6246	-0.0010565	0.1085	7.0562E-05	650.322483156915	83.543	0.63603	75.473	75.177	75.813	-8.0698					40	26	2	0	0	0	0.050969
AATFFGCIGIDK	12	Unmodified	_AATFFGCIGIDK_					0	0	0	0	P55263-3;P55263-4;P55263-2;P55263	P55263-3	P55263-3	ADK	Adenosine kinase	MULTI-MATCH	QE2_131211_OPL1013_RH_HCC_pTyrIP_G_05_131211154413	1	HCC827ER3_2		2	650.323731	1298.63291	41981.32	1.8855	0.0012262	-0.96128	-0.00062514	0.92421	0.00060103	650.322360625935	83.604	0.61335	75.497	75.118	75.731	-8.1066	0.011997	0.00054028	NaN	16.099	34	25	2	NaN	NaN	NaN	NaN
AATFGLILDDVSLTHLTFGK	20	Unmodified	_AATFGLILDDVSLTHLTFGK_					0	0	0	0	P35232	P35232	P35232	PHB	Prohibitin	MULTI-MSMS	QE1_140414_OPL1013_IdR_CvA_pTyrIP_C	1	H2228_1	707.39	3	707.052645	2118.13611	40709.8	2.6798	0.0018948	-0.63848	-0.00045144	2.0413	0.0014433	707.052231285325	108.9	1.0076	108.85	108.45	109.45	-0.050995					154	50	4	0	0	0	5.7617E-06
AATFGLILDDVSLTHLTFGK	20	Unmodified	_AATFGLILDDVSLTHLTFGK_					0	0	0	0	P35232	P35232	P35232	PHB	Prohibitin	MULTI-MSMS	QE1_140414_OPL1013_IdR_CvA_pTyrIP_C_140415150423	1	H2228_2	707.06	3	707.052645	2118.13611	40732.65	3.2877	0.0023246	0.12402	8.7685E-05	3.4117	0.0024123	707.386835355015	108.64	1.0224	108.74	108.25	109.28	0.094177					163	56	4	0	0	0	0.0055681
AATFGLILDDVSLTHLTFGK	20	Unmodified	_AATFGLILDDVSLTHLTFGK_					0	0	0	0	P35232	P35232	P35232	PHB	Prohibitin	MULTI-MSMS	QE1_140414_OPL1013_IdR_CvA_pTyrIP_F_140415211055	1	K562_2	707.39	3	707.052645	2118.13611	40592.71	5.2286	0.0036969	1.6202	0.0011455	6.8487	0.0048424	707.388248165658	108.72	1.02	108.77	108.34	109.36	0.05011					176	47	5	0	0	0	0.00033046
AATFGLILDDVSLTHLTFGK	20	Unmodified	_AATFGLILDDVSLTHLTFGK_					0	0	0	0	P35232	P35232	P35232	PHB	Prohibitin	MULTI-MATCH	QE1_140414_OPL1013_IdR_CvA_pTyrIP_B_140415130214	1	SKMel28_2		3	707.052645	2118.13611	39501.18	3.8763	0.0027408	-0.78497	-0.00055501	3.0914	0.0021858	707.052258562766	108.86	0.87424	108.82	108.39	109.27	-0.048012	0.024889	-0.0019767	NaN	44.641	161	55	4	NaN	NaN	NaN	NaN
AATHYTITIR	10	Unmodified	_AATHYTITIR_					0	0	0	0	P24821-4;P24821	P24821-4	P24821-4	TNC	Tenascin	MULTI-SECPEP	QE2_131211_OPL1013_RH_HCC_pTyrIP_G_05	1	HCC827ER3_1	384.23	3	382.880379	1145.61931	56289.57	-0.44524	-0.00017047	0.42481	0.00016265	-0.020428	-7.8215E-06	382.880472717782	39.874	1.0157	34.11	33.757	34.772	-5.7641					146	67	3	0	0	0	0.024215
AATHYTITIR	10	Unmodified	_AATHYTITIR_					0	0	0	0	P24821-4;P24821	P24821-4	P24821-4	TNC	Tenascin	MULTI-SECPEP	QE2_131211_OPL1013_RH_HCC_pTyrIP_G_05_131211154413	1	HCC827ER3_2	384.23	3	382.880379	1145.61931	57097.54	0.49045	0.00018778	0.10868	4.1611E-05	0.59913	0.0002294	382.880459037085	40.191	1.0342	34.29	33.845	34.879	-5.9011					135	66	3	0	0	0	0.016766
AATHYTITIR	10	Unmodified	_AATHYTITIR_					0	0	0	0	P24821-4;P24821	P24821-4	P24821-4	TNC	Tenascin	MULTI-MATCH	QE1_140414_OPL1013_IdR_CvA_pTyrIP_B_140415130214	1	SKMel28_2		3	382.880379	1145.61931	57932.09	2.6565	0.0010171	-1.127	-0.00043152	1.5294	0.00058559	382.880287428208	33.851	0.16656	33.803	33.752	33.919	-0.048008	-0.26485	-0.0014603	NaN	28.283	16	11	2	NaN	NaN	NaN	NaN
AATLYSQYTSK	11	Phospho (STY)	_AATLY(ph)SQYTSK_		AAT(0.001)LY(0.736)S(0.2)QY(0.04)T(0.012)S(0.012)K		AAT(-29.42)LY(5.66)S(-5.66)QY(-12.64)T(-17.99)S(-17.99)K	0	0	1	0	Q86WG5	Q86WG5	Q86WG5	SBF2	Myotubularin-related protein 13	MSMS	QE2_131211_OPL1013_RH_HCC_pTyrIP_G_05_131211154413	1	HCC827ER3_2	656.8	2	656.794675	1311.5748	NaN	NaN	NaN	NaN	NaN	NaN	NaN	NaN	39.153	1	33.453	32.953	33.953	-5.7006								0	0	0	0.0013478
AATPTRPPSRPPSR	14	Unmodified	_AATPTRPPSRPPSR_					0	0	0	2	Q99700-2;Q99700-4;Q99700;Q99700-5	Q99700-2	Q99700-2	ATXN2	Ataxin-2	MULTI-SECPEP	QE1_140414_OPL1013_IdR_CvA_pTyrIP_B_140415130214	1	SKMel28_2	374.45	4	373.460116	1489.81136	57263.28	0.50705	0.00018936	0.15707	5.866E-05	0.66412	0.00024802	373.46035162575	16.374	0.37671	16.427	16.157	16.534	0.052229					24	17	3	0	0	0	0.032861
AATPTRPPSRPPSR	14	Unmodified	_AATPTRPPSRPPSR_					0	0	0	2	Q99700-2;Q99700-4;Q99700;Q99700-5	Q99700-2	Q99700-2	ATXN2	Ataxin-2	MULTI-MATCH	QE1_140414_OPL1013_IdR_CvA_pTyrIP_B	1	SKMel28_1		4	373.460116	1489.81136	56890.28	-1.1017	-0.00041144	0.06327	2.3629E-05	-1.0384	-0.00038781	373.460269399224	16.365	0.41763	16.365	16.064	16.481	0	-0.045884	0.00014439	NaN	22.538	28	19	3	NaN	NaN	NaN	NaN
AATPTRPPSRPPSR	14	Unmodified	_AATPTRPPSRPPSR_					0	0	0	2	Q99700-2;Q99700-4;Q99700;Q99700-5	Q99700-2	Q99700-2	ATXN2	Ataxin-2	MULTI-MATCH	QE1_140414_OPL1013_IdR_CvA_pTyrIP_C	1	H2228_1		4	373.460116	1489.81136	55457.66	1.8528	0.00069196	0.41952	0.00015668	2.2724	0.00084864	373.711007413869	16.364	0.32998	16.413	16.169	16.499	0.049253	0.0024713	0.00067657	NaN	22.538	24	13	3	NaN	NaN	NaN	NaN
AATPTRPPSRPPSR	14	Unmodified	_AATPTRPPSRPPSR_					0	0	0	2	Q99700-2;Q99700-4;Q99700;Q99700-5	Q99700-2	Q99700-2	ATXN2	Ataxin-2	MULTI-MATCH	QE1_140414_OPL1013_IdR_CvA_pTyrIP_C_140415150423	1	H2228_2		4	373.460116	1489.81136	54395.74	1.7283	0.00064546	-0.14272	-5.3301E-05	1.5856	0.00059216	373.711018233521	16.417	0.18895	16.512	16.396	16.585	0.094219	0.10061	-0.00016333	NaN	22.538	17	7	3	NaN	NaN	NaN	NaN
AATPTRPPSRPPSR	14	Unmodified	_AATPTRPPSRPPSR_					0	0	0	2	Q99700-2;Q99700-4;Q99700;Q99700-5	Q99700-2	Q99700-2	ATXN2	Ataxin-2	MULTI-MATCH	QE1_140414_OPL1013_IdR_CvA_pTyrIP_F	1	K562_1		4	373.460116	1489.81136	54595.45	1.0832	0.00040453	-0.33153	-0.00012381	0.75166	0.00028071	373.459879879318	16.428	0.19232	16.323	16.215	16.407	-0.10546	-0.088454	-0.00044538	NaN	22.538	12	7	2	NaN	NaN	NaN	NaN
AATPTRPPSRPPSR	14	Unmodified	_AATPTRPPSRPPSR_					0	0	0	2	Q99700-2;Q99700-4;Q99700;Q99700-5	Q99700-2	Q99700-2	ATXN2	Ataxin-2	MULTI-MATCH	QE1_140414_OPL1013_IdR_CvA_pTyrIP_F_140415211055	1	K562_2		4	373.460116	1489.81136	58809.17	1.7419	0.00065052	-0.77951	-0.00029112	0.96235	0.0003594	373.459773555439	16.377	0.16591	16.427	16.335	16.501	0.050119	0.015695	-0.0011146	NaN	22.538	9	6	2	NaN	NaN	NaN	NaN
AATPYTVSIYGVIQGYR	17	Unmodified	_AATPYTVSIYGVIQGYR_					0	0	0	0	P24821-4;P24821	P24821-4	P24821-4	TNC	Tenascin	MULTI-MSMS	QE2_131211_OPL1013_RH_HCC_pTyrIP_G_05	1	HCC827ER3_1	930.49	2	929.988526	1857.9625	36915.97	0.30924	0.00028759	-0.5865	-0.00054544	-0.27726	-0.00025785	930.489053092665	94.187	0.51968	86.217	85.902	86.422	-7.9696					33	21	2	0	0	0	2.4743E-05
AATPYTVSIYGVIQGYR	17	Unmodified	_AATPYTVSIYGVIQGYR_					0	0	0	0	P24821-4;P24821	P24821-4	P24821-4	TNC	Tenascin	MULTI-SECPEP	QE2_131211_OPL1013_RH_HCC_pTyrIP_G_05	1	HCC827ER3_1	621.82	3	620.328109	1857.9625	44153.39	0.84888	0.00052658	-1.3596	-0.00084339	-0.51071	-0.00031681	620.661394620868	94.134	0.99782	86.165	85.831	86.829	-7.9696					121	41	4	0	0	0	0.0023175
AATPYTVSIYGVIQGYR	17	Unmodified	_AATPYTVSIYGVIQGYR_					0	0	0	0	P24821-4;P24821	P24821-4	P24821-4	TNC	Tenascin	MULTI-MSMS	QE2_131211_OPL1013_RH_HCC_pTyrIP_G_05_131211154413	1	HCC827ER3_2	929.99	2	929.988526	1857.9625	38435.72	0.6439	0.00059882	-1.0161	-0.00094492	-0.37215	-0.0003461	929.987890736513	94.214	0.66405	86.208	85.997	86.661	-8.0064					40	27	2	0	0	0	0.00053342
AATPYTVSIYGVIQGYR	17	Unmodified	_AATPYTVSIYGVIQGYR_					0	0	0	0	P24821-4;P24821	P24821-4	P24821-4	TNC	Tenascin	MULTI-SECPEP	QE2_131211_OPL1013_RH_HCC_pTyrIP_G_05_131211154413	1	HCC827ER3_2	621.57	3	620.328109	1857.9625	44128.75	0.97278	0.00060344	-1.1224	-0.00069623	-0.14957	-9.2785E-05	620.661764783642	94.268	1.0472	86.262	85.926	86.973	-8.0064					109	43	3	0	0	0	0.023324
AATQFWR	7	Unmodified	_AATQFWR_					0	0	0	0	P13667	P13667	P13667	PDIA4	Protein disulfide-isomerase A4	MULTI-SECPEP	QE2_131211_OPL1013_RH_HCC_pTyrIP_G_05_131211154413	1	HCC827ER3_2	440.92	2	440.22722	878.439886	53095.4	1.5368	0.00067655	0.37709	0.00016601	1.9139	0.00084255	440.227205510063	50.546	0.69252	44.144	43.75	44.443	-6.4023					79	32	3	0	0	0	0.036348
AATQFWR	7	Unmodified	_AATQFWR_					0	0	0	0	P13667	P13667	P13667	PDIA4	Protein disulfide-isomerase A4	MULTI-MATCH	QE2_131211_OPL1013_RH_HCC_pTyrIP_G_05	1	HCC827ER3_1		2	440.22722	878.439886	51913.07	0.89442	0.00039375	-0.16084	-7.0804E-05	0.73359	0.00032295	440.227155080944	50.321	0.74532	44.056	43.656	44.401	-6.2654	-0.043924	-0.00032095	NaN	33.642	73	32	3	NaN	NaN	NaN	NaN
AATSGVPSIYAPSTYAHLSPAK	22	Phospho (STY)	_AATSGVPSIY(ph)APSTYAHLSPAK_		AATSGVPS(0.052)IY(0.753)APS(0.067)T(0.067)Y(0.059)AHLS(0.002)PAK		AAT(-43.27)S(-41.68)GVPS(-11.6)IY(10.53)APS(-10.53)T(-10.53)Y(-11.07)AHLS(-25.13)PAK	0	0	1	0	Q86X29-6;Q86X29-5;Q86X29-3;Q86X29-4;Q86X29;Q86X29-2	Q86X29-6	Q86X29-6	LSR	Lipolysis-stimulated lipoprotein receptor	MULTI-MSMS	QE1_140414_OPL1013_IdR_CvA_pTyrIP_C	1	H2228_1	757.37	3	757.034864	2268.08276	39079.61	3.0323	0.0022956	-0.14661	-0.00011099	2.8857	0.0021846	757.36919714029	63.881	0.66156	63.83	63.518	64.179	-0.050991					118	27	5	0	0	0	3.1349E-09
AATSGVPSIYAPSTYAHLSPAK	22	Phospho (STY)	_AATSGVPSIYAPSTYAHLS(ph)PAK_		AATSGVPSIYAPS(0.047)T(0.047)Y(0.118)AHLS(0.788)PAK		AAT(-51.39)S(-50.54)GVPS(-40.73)IY(-37.3)APS(-12.21)T(-12.21)Y(-8.26)AHLS(8.26)PAK	0	0	1	0	Q86X29-6;Q86X29-5;Q86X29-3;Q86X29-4;Q86X29;Q86X29-2	Q86X29-6	Q86X29-6	LSR	Lipolysis-stimulated lipoprotein receptor	MULTI-MSMS	QE1_140414_OPL1013_IdR_CvA_pTyrIP_C_140415150423	1	H2228_2	757.04	3	757.034864	2268.08276	39117.17	4.0799	0.0030886	0.19288	0.00014601	4.2727	0.0032346	757.369248459879	58.785	0.78995	58.979	58.615	59.405	0.19442					148	34	6	0	0	0	1.2841E-08
AATSGVPSIYAPSTYAHLSPAK	22	Phospho (STY)	_AATSGVPSIYAPSTY(ph)AHLSPAK_		AATSGVPSIYAPS(0.072)T(0.248)Y(0.679)AHLS(0.002)PAK		AAT(-89.95)S(-86.17)GVPS(-62.52)IY(-40.11)APS(-9.76)T(-4.37)Y(4.37)AHLS(-26.53)PAK	0	0	1	0	Q86X29-6;Q86X29-5;Q86X29-3;Q86X29-4;Q86X29;Q86X29-2	Q86X29-6	Q86X29-6	LSR	Lipolysis-stimulated lipoprotein receptor	MULTI-MSMS	QE1_140414_OPL1013_IdR_CvA_pTyrIP_F	1	K562_1	757.37	3	757.034864	2268.08276	39078.23	3.7808	0.0028622	0.042216	3.1959E-05	3.823	0.0028942	757.369163532621	58.748	0.92381	58.843	58.456	59.379	0.095001					199	41	6	0	0	0	7.5129E-38
AATSGVPSIYAPSTYAHLSPAK	22	Phospho (STY)	_AATSGVPSIY(ph)APSTYAHLSPAK_		AATSGVPS(0.001)IY(0.997)APS(0.001)TY(0.001)AHLSPAK		AAT(-66.89)S(-62.09)GVPS(-28.23)IY(28.23)APS(-32.76)T(-38.47)Y(-30.82)AHLS(-40.53)PAK	0	0	1	0	Q86X29-6;Q86X29-5;Q86X29-3;Q86X29-4;Q86X29;Q86X29-2	Q86X29-6	Q86X29-6	LSR	Lipolysis-stimulated lipoprotein receptor	MULTI-MSMS	QE1_140414_OPL1013_IdR_CvA_pTyrIP_F	1	K562_1	757.04	3	757.034864	2268.08276	39062.71	3.6186	0.0027394	1.2427	0.0009408	4.8613	0.0036802	757.370125005712	64.008	0.78642	64.003	63.588	64.375	-0.005249					159	32	6	0	0	0	5.5814E-22
AATSGVPSIYAPSTYAHLSPAK	22	Phospho (STY)	_AATSGVPSIYAPSTY(ph)AHLSPAK_		AATSGVPSIYAPS(0.042)T(0.197)Y(0.748)AHLS(0.014)PAK		AAT(-110.64)S(-107.55)GVPS(-74.14)IY(-56.34)APS(-12.54)T(-5.8)Y(5.8)AHLS(-17.35)PAK	0	0	1	0	Q86X29-6;Q86X29-5;Q86X29-3;Q86X29-4;Q86X29;Q86X29-2	Q86X29-6	Q86X29-6	LSR	Lipolysis-stimulated lipoprotein receptor	MULTI-MSMS	QE1_140414_OPL1013_IdR_CvA_pTyrIP_F_140415211055	1	K562_2	757.37	3	757.034864	2268.08276	39383.79	5.1717	0.0039151	0.061791	4.6778E-05	5.2335	0.0039619	757.369203941535	58.853	0.96727	59.003	58.584	59.551	0.15036					204	44	6	0	0	0	5.22E-49
AATSGVPSIYAPSTYAHLSPAK	22	Phospho (STY)	_AATSGVPSIY(ph)APSTYAHLSPAK_		AATSGVPS(0.009)IY(0.991)APSTYAHLSPAK		AAT(-73.19)S(-67.54)GVPS(-20.48)IY(20.48)APS(-42.13)T(-48.06)Y(-52.26)AHLS(-68.88)PAK	0	0	1	0	Q86X29-6;Q86X29-5;Q86X29-3;Q86X29-4;Q86X29;Q86X29-2	Q86X29-6	Q86X29-6	LSR	Lipolysis-stimulated lipoprotein receptor	MULTI-MSMS	QE1_140414_OPL1013_IdR_CvA_pTyrIP_F_140415211055	1	K562_2	757.37	3	757.034864	2268.08276	39196.32	4.8428	0.0036661	0.8501	0.00064355	5.6928	0.0043097	757.369717544285	64.05	0.84117	64.1	63.602	64.443	0.050117					169	37	6	0	0	0	3.0358E-38
AATSGVPSIYAPSTYAHLSPAK	22	Phospho (STY)	_AATSGVPSIYAPSTY(ph)AHLSPAK_		AATSGVPSIYAPS(0.049)T(0.197)Y(0.686)AHLS(0.068)PAK		AAT(-66.7)S(-63.57)GVPS(-45.44)IY(-36.07)APS(-11.48)T(-5.41)Y(5.41)AHLS(-10.07)PAK	0	0	1	0	Q86X29-6;Q86X29-5;Q86X29-3;Q86X29-4;Q86X29;Q86X29-2	Q86X29-6	Q86X29-6	LSR	Lipolysis-stimulated lipoprotein receptor	MULTI-MSMS	QE2_131211_OPL1013_RH_HCC_pTyrIP_G_05	1	HCC827ER3_1	757.37	3	757.034864	2268.08276	39438.8	0.48728	0.00036888	-0.026267	-1.9885E-05	0.46101	0.000349	757.368840003413	64.121	0.99063	57.154	56.639	57.629	-6.9671					206	42	6	0	0	0	4.3551E-16
AATSGVPSIYAPSTYAHLSPAK	22	Phospho (STY)	_AATSGVPSIYAPSTY(ph)AHLSPAK_		AATSGVPSIYAPS(0.076)T(0.3)Y(0.612)AHLS(0.012)PAK		AAT(-98.83)S(-94.61)GVPS(-64.98)IY(-41.39)APS(-9.06)T(-3.09)Y(3.09)AHLS(-17.05)PAK	0	0	1	0	Q86X29-6;Q86X29-5;Q86X29-3;Q86X29-4;Q86X29;Q86X29-2	Q86X29-6	Q86X29-6	LSR	Lipolysis-stimulated lipoprotein receptor	MULTI-MSMS	QE2_131211_OPL1013_RH_HCC_pTyrIP_G_05_131211154413	1	HCC827ER3_2	757.37	3	757.034864	2268.08276	39247.59	1.1109	0.00084103	0.091138	6.8995E-05	1.2021	0.00091002	757.368905888751	64.26	1.0301	57.156	56.654	57.684	-7.1041					204	43	6	0	0	0	4.0309E-39
AATSGVPSIYAPSTYAHLSPAK	22	Phospho (STY)	_AATSGVPSIYAPSTY(ph)AHLSPAK_					0	0	1	0	Q86X29-6;Q86X29-5;Q86X29-3;Q86X29-4;Q86X29;Q86X29-2	Q86X29-6	Q86X29-6	LSR	Lipolysis-stimulated lipoprotein receptor	MULTI-MATCH	QE1_140414_OPL1013_IdR_CvA_pTyrIP_B	1	SKMel28_1		3	757.034864	2268.08276	39970.2	3.1788	0.0024064	-0.36527	-0.00027652	2.8135	0.0021299	757.368785207359	58.725	0.46072	58.725	58.401	58.861	0	-0.13994	-0.00076082	NaN	122.19	51	20	3	NaN	NaN	NaN	NaN
AATSGVPSIYAPSTYAHLSPAK	22	Phospho (STY)	_AATSGVPSIYAPSTY(ph)AHLSPAK_					0	0	1	0	Q86X29-6;Q86X29-5;Q86X29-3;Q86X29-4;Q86X29;Q86X29-2	Q86X29-6	Q86X29-6	LSR	Lipolysis-stimulated lipoprotein receptor	MULTI-MATCH	QE1_140414_OPL1013_IdR_CvA_pTyrIP_B_140415130214	1	SKMel28_2		3	757.034864	2268.08276	40634.98	4.1416	0.0031353	-0.11847	-8.9687E-05	4.0231	0.0030456	757.368641808742	59.023	0.43263	58.875	58.628	59.06	-0.14825	0.0098883	-0.00020032	NaN	122.19	51	20	3	NaN	NaN	NaN	NaN
AATSGVPSIYAPSTYAHLSPAK	22	2 Phospho (STY)	_AATSGVPSIY(ph)APSTY(ph)AHLSPAK_		AAT(0.001)S(0.001)GVPS(0.165)IY(0.766)APS(0.099)T(0.16)Y(0.536)AHLS(0.273)PAK		AAT(-29.34)S(-24.93)GVPS(-4.33)IY(4.33)APS(-9.16)T(-4.33)Y(1.55)AHLS(-1.55)PAK	0	0	2	0	Q86X29-6;Q86X29-5;Q86X29-3;Q86X29-4;Q86X29;Q86X29-2	Q86X29-6	Q86X29-6	LSR	Lipolysis-stimulated lipoprotein receptor	MULTI-MSMS	QE1_140414_OPL1013_IdR_CvA_pTyrIP_F	1	K562_1	784.03	3	783.690308	2348.04909	38184.29	3.0226	0.0023688	1.0697	0.00083831	4.0923	0.0032071	784.025178043702	59.476	1.5558	59.571	58.869	60.424	0.095001					315	72	6	0	0	0	2.0202E-08
AATSGVPSIYAPSTYAHLSPAK	22	2 Phospho (STY)	_AATSGVPSIY(ph)APSTY(ph)AHLSPAK_		AATSGVPS(0.021)IY(0.975)APS(0.065)T(0.229)Y(0.703)AHLS(0.007)PAK		AAT(-58.13)S(-53.31)GVPS(-16.58)IY(16.58)APS(-10.55)T(-4.86)Y(4.86)AHLS(-20.08)PAK	0	0	2	0	Q86X29-6;Q86X29-5;Q86X29-3;Q86X29-4;Q86X29;Q86X29-2	Q86X29-6	Q86X29-6	LSR	Lipolysis-stimulated lipoprotein receptor	MULTI-MSMS	QE1_140414_OPL1013_IdR_CvA_pTyrIP_F_140415211055	1	K562_2	784.03	3	783.690308	2348.04909	38458.81	3.9506	0.003096	0.64477	0.0005053	4.5953	0.0036013	784.024971531404	59.524	1.8069	59.674	58.796	60.603	0.15036					306	80	5	0	0	0	4.1634E-28
AATSPALFNR	10	Unmodified	_AATSPALFNR_					0	0	0	0	Q14204	Q14204	Q14204	DYNC1H1	Cytoplasmic dynein 1 heavy chain 1	MULTI-MSMS	QE1_140414_OPL1013_IdR_CvA_pTyrIP_B	1	SKMel28_1	524.28	2	524.282723	1046.55089	47870.78	2.0022	0.0010497	0.18972	9.9469E-05	2.1919	0.0011492	524.282729867202	38.456	0.55272	38.456	38.187	38.74	0					49	29	3	0	0	0	0.012131
AATSPALFNR	10	Unmodified	_AATSPALFNR_					0	0	0	0	Q14204	Q14204	Q14204	DYNC1H1	Cytoplasmic dynein 1 heavy chain 1	MULTI-MATCH	QE1_140414_OPL1013_IdR_CvA_pTyrIP_B_140415130214	1	SKMel28_2		2	524.282723	1046.55089	49250.6	3.5767	0.0018752	0.038772	2.0328E-05	3.6154	0.0018955	524.282704470958	38.719	0.52856	38.671	38.424	38.952	-0.048008	0.088687	-0.00022197	NaN	26.118	51	31	2	NaN	NaN	NaN	NaN
AATSPALFNR	10	Unmodified	_AATSPALFNR_					0	0	0	0	Q14204	Q14204	Q14204	DYNC1H1	Cytoplasmic dynein 1 heavy chain 1	MULTI-MATCH	QE1_140414_OPL1013_IdR_CvA_pTyrIP_C	1	H2228_1		2	524.282723	1046.55089	48784.68	2.7643	0.0014493	0.77007	0.00040374	3.5344	0.001853	524.282978987004	38.526	0.52312	38.576	38.345	38.868	0.049252	-0.0069933	0.00054485	NaN	26.118	39	26	2	NaN	NaN	NaN	NaN
AATSPALFNR	10	Unmodified	_AATSPALFNR_					0	0	0	0	Q14204	Q14204	Q14204	DYNC1H1	Cytoplasmic dynein 1 heavy chain 1	MULTI-MATCH	QE1_140414_OPL1013_IdR_CvA_pTyrIP_C_140415150423	1	H2228_2		2	524.282723	1046.55089	47918.79	3.5037	0.0018369	0.20683	0.00010844	3.7105	0.0019454	524.282788585371	38.534	0.51895	38.628	38.379	38.898	0.094215	0.045363	-4.5748E-05	NaN	26.118	50	30	2	NaN	NaN	NaN	NaN
AAVATFLQSVQVPEFTPK	18	Unmodified	_AAVATFLQSVQVPEFTPK_					0	0	0	0	P22314-2;P22314	P22314-2	P22314-2	UBA1	Ubiquitin-like modifier-activating enzyme 1	MULTI-MSMS	QE1_140414_OPL1013_IdR_CvA_pTyrIP_B	1	SKMel28_1	645.02	3	645.019164	1932.03566	43201.87	3.7329	0.0024078	-0.45191	-0.00029149	3.281	0.0021163	645.352905294536	94.761	0.88256	94.761	94.416	95.298	7.6294E-06					97	36	4	0	0	0	0.050485
AAVATFLQSVQVPEFTPK	18	Unmodified	_AAVATFLQSVQVPEFTPK_					0	0	0	0	P22314-2;P22314	P22314-2	P22314-2	UBA1	Ubiquitin-like modifier-activating enzyme 1	MULTI-MSMS	QE1_140414_OPL1013_IdR_CvA_pTyrIP_C_140415150423	1	H2228_2	645.36	3	645.019164	1932.03566	43809.47	4.6271	0.0029845	-0.43698	-0.00028186	4.1901	0.0027027	645.353014092736	94.795	0.62417	94.889	94.634	95.258	0.094139					68	26	3	0	0	0	0.0098072
AAVATFLQSVQVPEFTPK	18	Unmodified	_AAVATFLQSVQVPEFTPK_					0	0	0	0	P22314-2;P22314	P22314-2	P22314-2	UBA1	Ubiquitin-like modifier-activating enzyme 1	MULTI-MATCH	QE1_140414_OPL1013_IdR_CvA_pTyrIP_B_140415130214	1	SKMel28_2		3	645.019164	1932.03566	43414.22	5.2669	0.0033973	-1.2682	-0.00081802	3.9987	0.0025793	645.352492342605	95.065	0.71547	94.816	94.48	95.195	-0.24849	-0.02352	-0.00082073	NaN	17.241	103	31	4	NaN	NaN	NaN	NaN
AAVATFLQSVQVPEFTPK	18	Unmodified	_AAVATFLQSVQVPEFTPK_					0	0	0	0	P22314-2;P22314	P22314-2	P22314-2	UBA1	Ubiquitin-like modifier-activating enzyme 1	MULTI-MATCH	QE1_140414_OPL1013_IdR_CvA_pTyrIP_C	1	H2228_1		3	645.019164	1932.03566	42866.97	3.2732	0.0021113	-1.1015	-0.00071049	2.1717	0.0014008	645.352427485912	95.043	0.6288	94.892	94.483	95.112	-0.15124	0.052439	-0.00049813	NaN	17.241	59	26	3	NaN	NaN	NaN	NaN
AAVAWEAGKPLSIEEIEVAPPK	22	Unmodified	_AAVAWEAGKPLSIEEIEVAPPK_					0	0	0	1	P11766	P11766	P11766	ADH5	Alcohol dehydrogenase class-3	MULTI-MSMS	QE1_140414_OPL1013_IdR_CvA_pTyrIP_B	1	SKMel28_1	769.76	3	769.086126	2304.23655	39584.07	1.194	0.00091831	0.60225	0.00046318	1.7963	0.0013815	769.42098999783	78.008	0.48315	78.008	77.762	78.245	0					41	20	4	0	0	0	0.029151
AAVAWEAGKPLSIEEIEVAPPK	22	Unmodified	_AAVAWEAGKPLSIEEIEVAPPK_					0	0	0	1	P11766	P11766	P11766	ADH5	Alcohol dehydrogenase class-3	MULTI-MSMS	QE1_140414_OPL1013_IdR_CvA_pTyrIP_B_140415130214	1	SKMel28_2	769.09	3	769.086126	2304.23655	40945.52	3.098	0.0023827	0.6137	0.00047199	3.7117	0.0028546	769.421688914756	78.247	0.45006	77.998	77.792	78.242	-0.24847					40	19	4	0	0	0	0.00073736
AAVAWEAGKPLSIEEIEVAPPK	22	Unmodified	_AAVAWEAGKPLSIEEIEVAPPK_					0	0	0	1	P11766	P11766	P11766	ADH5	Alcohol dehydrogenase class-3	MULTI-MSMS	QE1_140414_OPL1013_IdR_CvA_pTyrIP_C	1	H2228_1	769.09	3	769.086126	2304.23655	39307.87	1.9218	0.001478	0.82933	0.00063783	2.7512	0.0021159	769.755278536538	78.136	0.42502	78.085	77.887	78.312	-0.050995					44	17	3	0	0	0	0.00050332
AAVAWEAGKPLSIEEIEVAPPK	22	Unmodified	_AAVAWEAGKPLSIEEIEVAPPK_					0	0	0	1	P11766	P11766	P11766	ADH5	Alcohol dehydrogenase class-3	MULTI-MSMS	QE1_140414_OPL1013_IdR_CvA_pTyrIP_C_140415150423	1	H2228_2	769.09	3	769.086126	2304.23655	40779.3	4.0644	0.0031259	1.2069	0.00092824	5.2713	0.0040541	769.421697973088	77.895	0.45056	78.089	77.861	78.312	0.19438					44	18	3	0	0	0	0.00014752
AAVEEGIVLGGGCALLR	17	Unmodified	_AAVEEGIVLGGGCALLR_					0	0	0	0	P10809	P10809	P10809	HSPD1	60 kDa heat shock protein, mitochondrial	MULTI-MSMS	QE1_140414_OPL1013_IdR_CvA_pTyrIP_B	1	SKMel28_1	842.96	2	842.956172	1683.89779	37633.2	3.228	0.0027211	-0.78025	-0.00065772	2.4477	0.0020633	842.955629948353	76.477	1.0115	76.477	76.104	77.116	0					102	41	3	0	0	0	0.00021783
AAVEEGIVLGGGCALLR	17	Unmodified	_AAVEEGIVLGGGCALLR_					0	0	0	0	P10809	P10809	P10809	HSPD1	60 kDa heat shock protein, mitochondrial	MULTI-MSMS	QE1_140414_OPL1013_IdR_CvA_pTyrIP_B	1	SKMel28_1	562.64	3	562.30654	1683.89779	45589.23	4.0985	0.0023046	-0.42163	-0.00023709	3.6768	0.0020675	562.306527759734	76.504	0.98784	76.504	76.032	77.02	0					141	40	5	0	0	0	1.6202E-05
AAVEEGIVLGGGCALLR	17	Unmodified	_AAVEEGIVLGGGCALLR_					0	0	0	0	P10809	P10809	P10809	HSPD1	60 kDa heat shock protein, mitochondrial	MULTI-MSMS	QE1_140414_OPL1013_IdR_CvA_pTyrIP_B_140415130214	1	SKMel28_2	842.96	2	842.956172	1683.89779	37634.83	4.1372	0.0034875	-0.088928	-7.4963E-05	4.0483	0.0034125	842.956224771872	76.802	0.88831	76.553	76.119	77.008	-0.24848					96	36	3	0	0	0	0.00077715
AAVEEGIVLGGGCALLR	17	Unmodified	_AAVEEGIVLGGGCALLR_					0	0	0	0	P10809	P10809	P10809	HSPD1	60 kDa heat shock protein, mitochondrial	MULTI-MSMS	QE1_140414_OPL1013_IdR_CvA_pTyrIP_B_140415130214	1	SKMel28_2	562.31	3	562.30654	1683.89779	45160.89	4.772	0.0026833	0.13211	7.4285E-05	4.9041	0.0027576	562.306858773401	76.806	0.84002	76.558	76.144	76.984	-0.24848					126	34	5	0	0	0	9.3971E-06
AAVEEGIVLGGGCALLR	17	Unmodified	_AAVEEGIVLGGGCALLR_					0	0	0	0	P10809	P10809	P10809	HSPD1	60 kDa heat shock protein, mitochondrial	MULTI-MSMS	QE1_140414_OPL1013_IdR_CvA_pTyrIP_C	1	H2228_1	842.96	2	842.956172	1683.89779	37933.59	2.887	0.0024337	-0.41197	-0.00034727	2.4751	0.0020864	842.956117702105	76.646	0.71358	76.595	76.226	76.939	-0.050995					76	29	3	0	0	0	0.01478
AAVEEGIVLGGGCALLR	17	Unmodified	_AAVEEGIVLGGGCALLR_					0	0	0	0	P10809	P10809	P10809	HSPD1	60 kDa heat shock protein, mitochondrial	MULTI-MSMS	QE1_140414_OPL1013_IdR_CvA_pTyrIP_C	1	H2228_1	562.31	3	562.30654	1683.89779	45698.17	3.4644	0.001948	0.0018052	1.0151E-06	3.4662	0.001949	562.306419187704	76.605	0.73737	76.554	76.25	76.987	-0.050995					94	30	4	0	0	0	2.889E-05
AAVEEGIVLGGGCALLR	17	Unmodified	_AAVEEGIVLGGGCALLR_					0	0	0	0	P10809	P10809	P10809	HSPD1	60 kDa heat shock protein, mitochondrial	MULTI-MSMS	QE1_140414_OPL1013_IdR_CvA_pTyrIP_C_140415150423	1	H2228_2	842.96	2	842.956172	1683.89779	38051.94	4.2887	0.0036152	0.21225	0.00017892	4.501	0.0037941	842.95665402713	76.432	0.59671	76.626	76.312	76.909	0.19438					61	24	3	0	0	0	0.013192
AAVEEGIVLGGGCALLR	17	Unmodified	_AAVEEGIVLGGGCALLR_					0	0	0	0	P10809	P10809	P10809	HSPD1	60 kDa heat shock protein, mitochondrial	MULTI-MSMS	QE1_140414_OPL1013_IdR_CvA_pTyrIP_C_140415150423	1	H2228_2	562.31	3	562.30654	1683.89779	44842.93	4.8159	0.002708	1.3246	0.00074481	6.1405	0.0034528	562.307219707515	76.435	0.62009	76.63	76.336	76.956	0.19438					77	25	5	0	0	0	0.00012125
AAVEEGIVLGGGCALLR	17	Unmodified	_AAVEEGIVLGGGCALLR_					0	0	0	0	P10809	P10809	P10809	HSPD1	60 kDa heat shock protein, mitochondrial	MULTI-MSMS	QE1_140414_OPL1013_IdR_CvA_pTyrIP_F	1	K562_1	562.31	3	562.30654	1683.89779	47763.02	4.5947	0.0025836	0.60683	0.00034123	5.2015	0.0029249	562.307213403012	76.75	0.54565	76.745	76.456	77.002	-0.0052414					48	22	3	0	0	0	0.0027062
AAVEEGIVLGGGCALLR	17	Unmodified	_AAVEEGIVLGGGCALLR_					0	0	0	0	P10809	P10809	P10809	HSPD1	60 kDa heat shock protein, mitochondrial	MULTI-MSMS	QE2_131211_OPL1013_RH_HCC_pTyrIP_G_05	1	HCC827ER3_1	843.46	2	842.956172	1683.89779	39092.75	1.3098	0.0011041	1.0977	0.00092528	2.4075	0.0020294	842.956697062361	83.539	0.47157	75.469	75.177	75.649	-8.0698					34	19	3	0	0	0	0.00081231
AAVEEGIVLGGGCALLR	17	Unmodified	_AAVEEGIVLGGGCALLR_					0	0	0	0	P10809	P10809	P10809	HSPD1	60 kDa heat shock protein, mitochondrial	MULTI-SECPEP	QE2_131211_OPL1013_RH_HCC_pTyrIP_G_05	1	HCC827ER3_1	563.84	3	562.30654	1683.89779	47463.73	2.0401	0.0011472	1.7545	0.00098656	3.7946	0.0021337	562.308180358384	83.53	0.75407	75.46	75.107	75.861	-8.0698					66	31	4	0	0	0	0.0051994
AAVEEGIVLGGGCALLR	17	Unmodified	_AAVEEGIVLGGGCALLR_					0	0	0	0	P10809	P10809	P10809	HSPD1	60 kDa heat shock protein, mitochondrial	MULTI-MSMS	QE2_131211_OPL1013_RH_HCC_pTyrIP_G_05_131211154413	1	HCC827ER3_2	843.46	2	842.956172	1683.89779	38947.69	1.8638	0.0015711	0.0047887	4.0367E-06	1.8686	0.0015751	842.956357100806	83.625	0.42519	75.519	75.329	75.755	-8.1066					30	17	2	0	0	0	0.015368
AAVEEGIVLGGGCALLR	17	Unmodified	_AAVEEGIVLGGGCALLR_					0	0	0	0	P10809	P10809	P10809	HSPD1	60 kDa heat shock protein, mitochondrial	MULTI-SECPEP	QE2_131211_OPL1013_RH_HCC_pTyrIP_G_05_131211154413	1	HCC827ER3_2	563.3	3	562.30654	1683.89779	48176.69	2.401	0.0013501	0.48993	0.00027549	2.8909	0.0016256	562.306831860176	83.635	0.63715	75.528	75.259	75.896	-8.1066					48	26	2	0	0	0	0.041102
AAVEEGIVLGGGCALLR	17	Unmodified	_AAVEEGIVLGGGCALLR_					0	0	0	0	P10809	P10809	P10809	HSPD1	60 kDa heat shock protein, mitochondrial	MULTI-MATCH	QE1_140414_OPL1013_IdR_CvA_pTyrIP_B	1	SKMel28_1		2	842.956172	1683.89779	NaN	3.13	0.0026385	0.39899	0.00033633	3.529	0.0029748	842.957111191813	75.46	0.12082	75.46	75.399	75.52	0	-0.022563	-0.00034346	NaN	28.627	6	4	2	NaN	NaN	NaN	NaN
AAVEEGIVLGGGCALLR	17	Unmodified	_AAVEEGIVLGGGCALLR_					0	0	0	0	P10809	P10809	P10809	HSPD1	60 kDa heat shock protein, mitochondrial	MULTI-MATCH	QE1_140414_OPL1013_IdR_CvA_pTyrIP_B	1	SKMel28_1		3	562.30654	1683.89779	50084.22	4.0282	0.0022651	1.852	0.0010414	5.8802	0.0033065	562.307643113402	75.517	0.53529	75.517	75.252	75.788	0	0.015254	0.00098226	NaN	22.63	31	21	2	NaN	NaN	NaN	NaN
AAVEEGIVLGGGCALLR	17	Unmodified	_AAVEEGIVLGGGCALLR_					0	0	0	0	P10809	P10809	P10809	HSPD1	60 kDa heat shock protein, mitochondrial	MULTI-MATCH	QE1_140414_OPL1013_IdR_CvA_pTyrIP_F	1	K562_1		2	842.956172	1683.89779	40056.2	3.7227	0.0031381	-0.65269	-0.00055019	3.07	0.0025879	842.955113271633	76.7	0.5219	76.695	76.456	76.978	-0.005249	0.086198	-0.00051988	NaN	36.597	42	21	3	NaN	NaN	NaN	NaN
AAVEEGIVLGGGCALLR	17	Unmodified	_AAVEEGIVLGGGCALLR_					0	0	0	0	P10809	P10809	P10809	HSPD1	60 kDa heat shock protein, mitochondrial	MULTI-MATCH	QE1_140414_OPL1013_IdR_CvA_pTyrIP_F_140415211055	1	K562_2		2	842.956172	1683.89779	38895.45	4.1145	0.0034683	0.38826	0.00032729	4.5027	0.0037956	842.956200882276	76.657	0.40266	76.707	76.528	76.93	0.050117	0.09826	0.0012351	NaN	36.597	30	16	2	NaN	NaN	NaN	NaN
AAVENLPTFLVELSR	15	Unmodified	_AAVENLPTFLVELSR_					0	0	0	0	Q14974	Q14974	Q14974	KPNB1	Importin subunit beta-1	MULTI-MSMS	QE1_140414_OPL1013_IdR_CvA_pTyrIP_F_140415211055	1	K562_2	553.65	3	553.641917	1657.90392	46452.76	5.8145	0.0032192	0.26151	0.00014478	6.076	0.003364	553.976731319339	102.26	0.66427	102.31	101.98	102.64	0.05011					68	27	3	0	0	0	0.031629
AAVENLPTFLVELSR	15	Unmodified	_AAVENLPTFLVELSR_					0	0	0	0	Q14974	Q14974	Q14974	KPNB1	Importin subunit beta-1	MULTI-MATCH	QE1_140414_OPL1013_IdR_CvA_pTyrIP_C	1	H2228_1		3	553.641917	1657.90392	47526.3	2.9324	0.0016235	0.90814	0.00050278	3.8405	0.0021263	553.642365522327	102.65	0.69438	102.5	101.97	102.67	-0.15124	0.1346	0.00075087	NaN	11.606	53	28	2	NaN	NaN	NaN	NaN
AAVENLPTFLVELSR	15	Unmodified	_AAVENLPTFLVELSR_					0	0	0	0	Q14974	Q14974	Q14974	KPNB1	Importin subunit beta-1	MULTI-MATCH	QE1_140414_OPL1013_IdR_CvA_pTyrIP_F	1	K562_1		3	553.641917	1657.90392	47644.72	4.5902	0.0025413	-0.0066932	-3.7056E-06	4.5835	0.0025376	553.976520399365	102.39	0.79668	102.29	101.82	102.62	-0.10547	-0.078372	-0.0007686	NaN	11.606	68	32	3	NaN	NaN	NaN	NaN
AAVESLGFILFR	12	Unmodified	_AAVESLGFILFR_					0	0	0	0	Q99460;Q99460-2	Q99460	Q99460	PSMD1	26S proteasome non-ATPase regulatory subunit 1	MULTI-MSMS	QE1_140414_OPL1013_IdR_CvA_pTyrIP_F_140415211055	1	K562_2	661.88	2	661.876988	1321.73942	43837.03	5.3359	0.0035317	0.6095	0.00040341	5.9454	0.0039351	661.87701347014	100.12	0.65459	100.17	99.804	100.46	0.050117					61	26	3	0	0	0	0.03411
AAVESLGFILFR	12	Unmodified	_AAVESLGFILFR_					0	0	0	0	Q99460;Q99460-2	Q99460	Q99460	PSMD1	26S proteasome non-ATPase regulatory subunit 1	MULTI-MATCH	QE1_140414_OPL1013_IdR_CvA_pTyrIP_B	1	SKMel28_1		2	661.876988	1321.73942	43342.33	2.0037	0.0013262	-0.0095957	-6.3512E-06	1.9941	0.0013198	661.876577627308	100.23	0.76234	100.23	99.848	100.61	0	0.034148	-0.00081732	NaN	16.35	75	36	3	NaN	NaN	NaN	NaN
AAVESLGFILFR	12	Unmodified	_AAVESLGFILFR_					0	0	0	0	Q99460;Q99460-2	Q99460	Q99460	PSMD1	26S proteasome non-ATPase regulatory subunit 1	MULTI-MATCH	QE1_140414_OPL1013_IdR_CvA_pTyrIP_B_140415130214	1	SKMel28_2		2	661.876988	1321.73942	42425.47	3.6662	0.0024266	0.87237	0.0005774	4.5386	0.003004	661.876566823988	100.37	0.61909	100.12	99.826	100.45	-0.24849	-0.069963	0.00035019	NaN	16.35	62	34	3	NaN	NaN	NaN	NaN
AAVESLGFILFR	12	Unmodified	_AAVESLGFILFR_					0	0	0	0	Q99460;Q99460-2	Q99460	Q99460	PSMD1	26S proteasome non-ATPase regulatory subunit 1	MULTI-MATCH	QE1_140414_OPL1013_IdR_CvA_pTyrIP_C	1	H2228_1		2	661.876988	1321.73942	45870.7	2.8313	0.001874	0.38946	0.00025778	3.2208	0.0021318	661.876686623771	100.42	0.70161	100.27	99.844	100.55	-0.15124	0.081664	-0.00028907	NaN	16.35	59	30	3	NaN	NaN	NaN	NaN
AAVESLGFILFR	12	Unmodified	_AAVESLGFILFR_					0	0	0	0	Q99460;Q99460-2	Q99460	Q99460	PSMD1	26S proteasome non-ATPase regulatory subunit 1	MULTI-MATCH	QE1_140414_OPL1013_IdR_CvA_pTyrIP_C_140415150423	1	H2228_2		2	661.876988	1321.73942	43555.2	3.7203	0.0024624	0.6963	0.00046087	4.4166	0.0029232	661.876917281839	100.18	0.70417	100.28	99.877	100.58	0.094139	0.086326	0.00011712	NaN	16.35	68	30	3	NaN	NaN	NaN	NaN
AAVESLGFILFR	12	Unmodified	_AAVESLGFILFR_					0	0	0	0	Q99460;Q99460-2	Q99460	Q99460	PSMD1	26S proteasome non-ATPase regulatory subunit 1	MULTI-MATCH	QE1_140414_OPL1013_IdR_CvA_pTyrIP_F	1	K562_1		2	661.876988	1321.73942	49653.65	3.5983	0.0023816	1.0499	0.00069487	4.6481	0.0030765	661.876744295587	100.22	0.69507	100.11	99.722	100.42	-0.10547	-0.077882	0.00058513	NaN	16.35	50	28	3	NaN	NaN	NaN	NaN
AAVESLGFILFR	12	Unmodified	_AAVESLGFILFR_					0	0	0	0	Q99460;Q99460-2	Q99460	Q99460	PSMD1	26S proteasome non-ATPase regulatory subunit 1	MULTI-MATCH	QE2_131211_OPL1013_RH_HCC_pTyrIP_G_05_131211154413	1	HCC827ER3_2		2	661.876988	1321.73942	43492.96	1.7734	0.0011738	0.68269	0.00045186	2.4561	0.0016256	661.876882396717	108.27	0.90937	100.16	99.752	100.66	-8.1068	-0.028733	9.9097E-05	NaN	16.35	98	37	4	NaN	NaN	NaN	NaN
AAVHTYGIASVPNQPLKK	18	Phospho (STY)	_AAVHTY(ph)GIASVPNQPLKK_		AAVHT(0.199)Y(0.801)GIASVPNQPLKK		AAVHT(-6.05)Y(6.05)GIAS(-37.21)VPNQPLKK	0	0	1	1	Q9UHI6	Q9UHI6	Q9UHI6	DDX20	Probable ATP-dependent RNA helicase DDX20	MULTI-MSMS	QE1_140414_OPL1013_IdR_CvA_pTyrIP_F	1	K562_1	659.02	3	658.678464	1973.01356	42175.3	3.6626	0.0024125	0.38136	0.0002512	4.0439	0.0026636	659.013023660792	41.384	0.76578	41.178	40.848	41.613	-0.20568					202	46	6	0	0	0	1.3055E-14
AAVHTYGIASVPNQPLKK	18	Phospho (STY)	_AAVHTY(ph)GIASVPNQPLKK_		AAVHT(0.029)Y(0.97)GIASVPNQPLKK		AAVHT(-15.18)Y(15.18)GIAS(-42.19)VPNQPLKK	0	0	1	1	Q9UHI6	Q9UHI6	Q9UHI6	DDX20	Probable ATP-dependent RNA helicase DDX20	MULTI-MSMS	QE1_140414_OPL1013_IdR_CvA_pTyrIP_F_140415211055	1	K562_2	659.02	3	658.678464	1973.01356	41646.13	4.4525	0.0029328	0.68214	0.00044931	5.1346	0.0033821	659.013151156404	41.164	0.75201	41.214	40.934	41.686	0.050121					156	43	5	0	0	0	2.2206E-17
AAVHTYGIASVPNQPLKK	18	Phospho (STY)	_AAVHTY(ph)GIASVPNQPLKK_					0	0	1	1	Q9UHI6	Q9UHI6	Q9UHI6	DDX20	Probable ATP-dependent RNA helicase DDX20	MULTI-MATCH	QE1_140414_OPL1013_IdR_CvA_pTyrIP_B	1	SKMel28_1		3	658.678464	1973.01356	43345.86	3.4335	0.0022616	-1.48	-0.00097484	1.9535	0.0012867	658.676749324501	40.93	0.47274	40.93	40.743	41.216	0	-0.15361	-0.0014219	NaN	84.508	62	27	3	NaN	NaN	NaN	NaN
AAVHTYGIASVPNQPLKK	18	Phospho (STY)	_AAVHTY(ph)GIASVPNQPLKK_					0	0	1	1	Q9UHI6	Q9UHI6	Q9UHI6	DDX20	Probable ATP-dependent RNA helicase DDX20	MULTI-MATCH	QE1_140414_OPL1013_IdR_CvA_pTyrIP_B_140415130214	1	SKMel28_2		3	658.678464	1973.01356	44144.54	3.885	0.002559	-0.44827	-0.00029526	3.4368	0.0022637	659.012500208694	41.096	0.44558	40.948	40.785	41.23	-0.14825	-0.13536	0.00061683	NaN	84.508	60	25	3	NaN	NaN	NaN	NaN
AAVHTYGIASVPNQPLKK	18	Phospho (STY)	_AAVHTY(ph)GIASVPNQPLKK_					0	0	1	1	Q9UHI6	Q9UHI6	Q9UHI6	DDX20	Probable ATP-dependent RNA helicase DDX20	MULTI-MATCH	QE1_140414_OPL1013_IdR_CvA_pTyrIP_C	1	H2228_1		3	658.678464	1973.01356	44086.16	3.7529	0.002472	-2.1752	-0.0014327	1.5777	0.0010392	659.011294563171	41.003	0.45223	41.053	40.872	41.324	0.049252	-0.030527	-0.0027956	NaN	84.508	39	21	3	NaN	NaN	NaN	NaN
AAVHTYGIASVPNQPLKK	18	Phospho (STY)	_AAVHTY(ph)GIASVPNQPLKK_					0	0	1	1	Q9UHI6	Q9UHI6	Q9UHI6	DDX20	Probable ATP-dependent RNA helicase DDX20	MULTI-MATCH	QE1_140414_OPL1013_IdR_CvA_pTyrIP_C_140415150423	1	H2228_2		3	658.678464	1973.01356	43574.66	4.0899	0.002694	-1.6957	-0.0011169	2.3942	0.001577	658.677928903552	41.082	0.34655	41.176	40.978	41.325	0.094215	0.093283	-0.0018482	NaN	84.508	39	18	3	NaN	NaN	NaN	NaN
AAVMATLLFPGR	12	Unmodified	_AAVMATLLFPGR_					0	0	0	0	Q96GX9;Q96GX9-3	Q96GX9	Q96GX9	APIP	Methylthioribulose-1-phosphate dehydratase	MULTI-MSMS	QE1_140414_OPL1013_IdR_CvA_pTyrIP_F	1	K562_1	623.86	2	623.852458	1245.69036	45096.52	3.941	0.0024586	-0.47877	-0.00029868	3.4622	0.0021599	623.851980780674	83.315	0.54829	83.209	82.93	83.478	-0.10547					40	22	2	0	0	0	0.00010148
AAVMATLLFPGR	12	Unmodified	_AAVMATLLFPGR_					0	0	0	0	Q96GX9;Q96GX9-3	Q96GX9	Q96GX9	APIP	Methylthioribulose-1-phosphate dehydratase	MULTI-MSMS	QE1_140414_OPL1013_IdR_CvA_pTyrIP_F_140415211055	1	K562_2	624.36	2	623.852458	1245.69036	43922.36	5.159	0.0032185	0.13589	8.4774E-05	5.2949	0.0033033	623.852437408664	83.198	0.6022	83.248	82.878	83.48	0.050125					48	24	3	0	0	0	0.0030838
AAVPDAVGK	9	Unmodified	_AAVPDAVGK_					0	0	0	0	P05023-4;P05023;P05023-3;P05023-2;P13637;P50993;P13637-2;P13637-3	P05023-4	P05023-4	ATP1A1;ATP1A3;ATP1A2	Sodium/potassium-transporting ATPase subunit alpha-1;Sodium/potassium-transporting ATPase subunit alpha-3;Sodium/potassium-transporting ATPase subunit alpha-2	MULTI-MSMS	QE1_140414_OPL1013_IdR_CvA_pTyrIP_B	1	SKMel28_1	414.74	2	414.23471	826.454868	54215.71	0.96486	0.00039968	0.8908	0.000369	1.8557	0.00076868	414.234796155281	21.928	0.50685	21.928	21.717	22.224	-1.9073E-06					75	40	2	0	0	0	0.043731
AAVPDAVGK	9	Unmodified	_AAVPDAVGK_					0	0	0	0	P05023-4;P05023;P05023-3;P05023-2;P13637;P50993;P13637-2;P13637-3	P05023-4	P05023-4	ATP1A1;ATP1A3;ATP1A2	Sodium/potassium-transporting ATPase subunit alpha-1;Sodium/potassium-transporting ATPase subunit alpha-3;Sodium/potassium-transporting ATPase subunit alpha-2	MULTI-MSMS	QE1_140414_OPL1013_IdR_CvA_pTyrIP_B_140415130214	1	SKMel28_2	414.24	2	414.23471	826.454868	54685.38	1.8435	0.00076365	0.52971	0.00021942	2.3732	0.00098307	414.234587461248	21.96	0.48369	22.013	21.795	22.279	0.052229					60	35	2	0	0	0	0.0090328
AAVPDAVGK	9	Unmodified	_AAVPDAVGK_					0	0	0	0	P05023-4;P05023;P05023-3;P05023-2;P13637;P50993;P13637-2;P13637-3	P05023-4	P05023-4	ATP1A1;ATP1A3;ATP1A2	Sodium/potassium-transporting ATPase subunit alpha-1;Sodium/potassium-transporting ATPase subunit alpha-3;Sodium/potassium-transporting ATPase subunit alpha-2	MULTI-MATCH	QE1_140414_OPL1013_IdR_CvA_pTyrIP_C	1	H2228_1		2	414.23471	826.454868	56191.64	1.4794	0.0006128	1.1296	0.0004679	2.6089	0.0010807	414.234874083866	22.032	0.53554	22.081	21.786	22.322	0.049253	0.019174	0.00026879	NaN	28.958	57	39	2	NaN	NaN	NaN	NaN
AAVPDAVGK	9	Unmodified	_AAVPDAVGK_					0	0	0	0	P05023-4;P05023;P05023-3;P05023-2;P13637;P50993;P13637-2;P13637-3	P05023-4	P05023-4	ATP1A1;ATP1A3;ATP1A2	Sodium/potassium-transporting ATPase subunit alpha-1;Sodium/potassium-transporting ATPase subunit alpha-3;Sodium/potassium-transporting ATPase subunit alpha-2	MULTI-MATCH	QE1_140414_OPL1013_IdR_CvA_pTyrIP_C_140415150423	1	H2228_2		2	414.23471	826.454868	57469.86	2.519	0.0010435	0.74386	0.00030813	3.2629	0.0013516	414.234821187158	22.031	0.53276	22.226	21.98	22.513	0.19442	0.16378	-5.0744E-05	NaN	28.958	61	39	2	NaN	NaN	NaN	NaN
AAVPSGASTGIYEALELR	18	Unmodified	_AAVPSGASTGIYEALELR_					0	0	0	0	P06733;P13929-2;P13929;P13929-3;P09104;P09104-2	P06733;P13929-2;P09104	P06733	ENO1;ENO3;ENO2	Alpha-enolase;Beta-enolase;Gamma-enolase	MULTI-MSMS	QE1_140414_OPL1013_IdR_CvA_pTyrIP_B	1	SKMel28_1	602.32	3	602.319502	1803.93668	43256.85	2.5308	0.0015244	0.54367	0.00032746	3.0745	0.0018518	602.319742329488	78.53	1.2532	78.53	77.983	79.236	0					223	52	6	0	0	0	1.2094E-24
AAVPSGASTGIYEALELR	18	Unmodified	_AAVPSGASTGIYEALELR_					0	0	0	0	P06733;P13929-2;P13929;P13929-3;P09104;P09104-2	P06733;P13929-2;P09104	P06733	ENO1;ENO3;ENO2	Alpha-enolase;Beta-enolase;Gamma-enolase	MULTI-MSMS	QE1_140414_OPL1013_IdR_CvA_pTyrIP_B	1	SKMel28_1	902.98	2	902.975615	1803.93668	36563.86	2.0168	0.0018212	0.69338	0.00062611	2.7102	0.0024473	902.975821508155	78.539	1.2056	78.539	78.031	79.236	0					205	50	6	0	0	0	1.753E-33
AAVPSGASTGIYEALELR	18	Unmodified	_AAVPSGASTGIYEALELR_					0	0	0	0	P06733;P13929-2;P13929;P13929-3;P09104;P09104-2	P06733;P13929-2;P09104	P06733	ENO1;ENO3;ENO2	Alpha-enolase;Beta-enolase;Gamma-enolase	MULTI-MSMS	QE1_140414_OPL1013_IdR_CvA_pTyrIP_B_140415130214	1	SKMel28_2	602.32	3	602.319502	1803.93668	43359.38	3.6915	0.0022235	0.16474	9.9226E-05	3.8563	0.0023227	602.319450278185	78.83	1.215	78.581	77.989	79.204	-0.24848					234	52	6	0	0	0	5.202E-07
AAVPSGASTGIYEALELR	18	Unmodified	_AAVPSGASTGIYEALELR_					0	0	0	0	P06733;P13929-2;P13929;P13929-3;P09104;P09104-2	P06733;P13929-2;P09104	P06733	ENO1;ENO3;ENO2	Alpha-enolase;Beta-enolase;Gamma-enolase	MULTI-MSMS	QE1_140414_OPL1013_IdR_CvA_pTyrIP_B_140415130214	1	SKMel28_2	902.98	2	902.975615	1803.93668	36434.55	3.3571	0.0030314	0.39173	0.00035372	3.7488	0.0033851	902.97535206571	78.829	1.1291	78.581	78.1	79.229	-0.24848					185	48	5	0	0	0	2.4357E-09
AAVPSGASTGIYEALELR	18	Unmodified	_AAVPSGASTGIYEALELR_					0	0	0	0	P06733;P13929-2;P13929;P13929-3;P09104;P09104-2	P06733;P13929-2;P09104	P06733	ENO1;ENO3;ENO2	Alpha-enolase;Beta-enolase;Gamma-enolase	MULTI-MSMS	QE1_140414_OPL1013_IdR_CvA_pTyrIP_C	1	H2228_1	903.48	2	902.975615	1803.93668	36606.01	2.9736	0.0026851	-0.49702	-0.0004488	2.4766	0.0022363	902.974728114153	78.673	1.1294	78.622	78.122	79.252	-0.050995					169	47	5	0	0	0	3.2284E-12
AAVPSGASTGIYEALELR	18	Unmodified	_AAVPSGASTGIYEALELR_					0	0	0	0	P06733;P13929-2;P13929;P13929-3;P09104;P09104-2	P06733;P13929-2;P09104	P06733	ENO1;ENO3;ENO2	Alpha-enolase;Beta-enolase;Gamma-enolase	MULTI-MSMS	QE1_140414_OPL1013_IdR_CvA_pTyrIP_C	1	H2228_1	602.32	3	602.319502	1803.93668	43277.84	3.0919	0.0018623	-0.49458	-0.0002979	2.5973	0.0015644	602.318975476835	78.655	1.1763	78.604	78.028	79.204	-0.050995					171	49	5	0	0	0	0.00015668
AAVPSGASTGIYEALELR	18	Unmodified	_AAVPSGASTGIYEALELR_					0	0	0	0	P06733;P13929-2;P13929;P13929-3;P09104;P09104-2	P06733;P13929-2;P09104	P06733	ENO1;ENO3;ENO2	Alpha-enolase;Beta-enolase;Gamma-enolase	MULTI-MSMS	QE1_140414_OPL1013_IdR_CvA_pTyrIP_C_140415150423	1	H2228_2	902.98	2	902.975615	1803.93668	36429.66	5.2458	0.0047369	-0.47935	-0.00043284	4.7665	0.004304	902.974853425562	78.413	1.0005	78.607	78.193	79.194	0.19438					153	41	5	0	0	0	3.3909E-12
AAVPSGASTGIYEALELR	18	Unmodified	_AAVPSGASTGIYEALELR_					0	0	0	0	P06733;P13929-2;P13929;P13929-3;P09104;P09104-2	P06733;P13929-2;P09104	P06733	ENO1;ENO3;ENO2	Alpha-enolase;Beta-enolase;Gamma-enolase	MULTI-MSMS	QE1_140414_OPL1013_IdR_CvA_pTyrIP_C_140415150423	1	H2228_2	602.32	3	602.319502	1803.93668	43393.32	5.6872	0.0034255	-0.60249	-0.00036289	5.0847	0.0030626	602.318949024733	78.406	1.1929	78.601	78.146	79.338	0.19438					185	49	5	0	0	0	1.9417E-06
AAVPSGASTGIYEALELR	18	Unmodified	_AAVPSGASTGIYEALELR_					0	0	0	0	P06733;P13929-2;P13929;P13929-3;P09104;P09104-2	P06733;P13929-2;P09104	P06733	ENO1;ENO3;ENO2	Alpha-enolase;Beta-enolase;Gamma-enolase	MULTI-MSMS	QE1_140414_OPL1013_IdR_CvA_pTyrIP_F	1	K562_1	902.98	2	902.975615	1803.93668	37394.98	3.5885	0.0032403	-1.4741	-0.0013311	2.1144	0.0019093	902.973437364899	78.761	0.6417	78.756	78.449	79.09	-0.005249					69	26	3	0	0	0	0.01428
AAVPSGASTGIYEALELR	18	Unmodified	_AAVPSGASTGIYEALELR_					0	0	0	0	P06733;P13929-2;P13929;P13929-3;P09104;P09104-2	P06733;P13929-2;P09104	P06733	ENO1;ENO3;ENO2	Alpha-enolase;Beta-enolase;Gamma-enolase	MULTI-MSMS	QE1_140414_OPL1013_IdR_CvA_pTyrIP_F	1	K562_1	602.32	3	602.319502	1803.93668	44414.48	3.7998	0.0022887	-1.4236	-0.00085747	2.3762	0.0014312	602.65303823204	78.713	0.99895	78.708	78.402	79.401	-0.005249					129	41	5	0	0	0	1.1714E-05
AAVPSGASTGIYEALELR	18	Unmodified	_AAVPSGASTGIYEALELR_					0	0	0	0	P06733;P13929-2;P13929;P13929-3;P09104;P09104-2	P06733;P13929-2;P09104	P06733	ENO1;ENO3;ENO2	Alpha-enolase;Beta-enolase;Gamma-enolase	MULTI-MSMS	QE1_140414_OPL1013_IdR_CvA_pTyrIP_F_140415211055	1	K562_2	902.98	2	902.975615	1803.93668	36965.21	5.1003	0.0046054	-1.7969	-0.0016225	3.3034	0.0029829	903.476839173255	78.691	0.71387	78.742	78.459	79.173	0.050117					76	29	3	0	0	0	4.2604E-05
AAVPSGASTGIYEALELR	18	Unmodified	_AAVPSGASTGIYEALELR_					0	0	0	0	P06733;P13929-2;P13929;P13929-3;P09104;P09104-2	P06733;P13929-2;P09104	P06733	ENO1;ENO3;ENO2	Alpha-enolase;Beta-enolase;Gamma-enolase	MULTI-SECPEP	QE1_140414_OPL1013_IdR_CvA_pTyrIP_F_140415211055	1	K562_2	601.34	3	602.319502	1803.93668	43611.68	5.4708	0.0032952	-1.6231	-0.00097761	3.8477	0.0023176	602.317850872854	78.711	0.97585	78.761	78.388	79.363	0.050117					92	40	3	0	0	0	0.033584
AAVPSGASTGIYEALELR	18	Unmodified	_AAVPSGASTGIYEALELR_					0	0	0	0	P06733;P13929-2;P13929;P13929-3;P09104;P09104-2	P06733;P13929-2;P09104	P06733	ENO1;ENO3;ENO2	Alpha-enolase;Beta-enolase;Gamma-enolase	MULTI-MSMS	QE2_131211_OPL1013_RH_HCC_pTyrIP_G_05	1	HCC827ER3_1	903.48	2	902.975615	1803.93668	37545.26	1.1356	0.0010254	0.0054398	4.912E-06	1.141	0.0010303	902.975635334019	87.366	1.0181	79.296	78.891	79.909	-8.0698					114	42	4	0	0	0	4.0991E-12
AAVPSGASTGIYEALELR	18	Unmodified	_AAVPSGASTGIYEALELR_					0	0	0	0	P06733;P13929-2;P13929;P13929-3;P09104;P09104-2	P06733;P13929-2;P09104	P06733	ENO1;ENO3;ENO2	Alpha-enolase;Beta-enolase;Gamma-enolase	MULTI-MSMS	QE2_131211_OPL1013_RH_HCC_pTyrIP_G_05_131211154413	1	HCC827ER3_2	903.48	2	902.975615	1803.93668	37313.61	1.3021	0.0011758	0.44316	0.00040016	1.7453	0.0015759	902.975892508052	87.58	0.70502	79.474	79.128	79.833	-8.1066					95	29	4	0	0	0	3.2219E-17
AAVPSGASTGIYEALELR	18	Phospho (STY)	_AAVPSGASTGIY(ph)EALELR_		AAVPSGASTGIY(1)EALELR		AAVPS(-57.33)GAS(-46.8)T(-36.69)GIY(36.69)EALELR	0	0	1	0	P06733;P13929-2;P13929;P13929-3;P09104;P09104-2	P06733;P13929-2;P09104	P06733	ENO1;ENO3;ENO2	Alpha-enolase;Beta-enolase;Gamma-enolase	MULTI-MSMS	QE1_140414_OPL1013_IdR_CvA_pTyrIP_B	1	SKMel28_1	628.98	3	628.974946	1883.90301	42836.54	2.4512	0.0015417	-0.095965	-6.036E-05	2.3552	0.0014814	628.974840744623	80.527	3.1458	80.527	79.811	82.956	0					508	130	6	0	0	0	1.4066E-17
AAVPSGASTGIYEALELR	18	Phospho (STY)	_AAVPSGASTGIY(ph)EALELR_		AAVPSGAS(0.001)T(0.012)GIY(0.987)EALELR		AAVPS(-64.67)GAS(-32.92)T(-19.14)GIY(19.14)EALELR	0	0	1	0	P06733;P13929-2;P13929;P13929-3;P09104;P09104-2	P06733;P13929-2;P09104	P06733	ENO1;ENO3;ENO2	Alpha-enolase;Beta-enolase;Gamma-enolase	MULTI-MSMS	QE1_140414_OPL1013_IdR_CvA_pTyrIP_B	1	SKMel28_1	942.96	2	942.958781	1883.90301	35465.66	1.7042	0.001607	0.17463	0.00016467	1.8789	0.0017717	942.958884705937	80.555	2.3238	80.555	80.026	82.35	7.6294E-06					369	96	6	0	0	0	4.8449E-25
AAVPSGASTGIYEALELR	18	Phospho (STY)	_AAVPSGASTGIY(ph)EALELR_		AAVPS(0.001)GAS(0.011)T(0.033)GIY(0.956)EALELR		AAVPS(-32.2)GAS(-19.51)T(-14.67)GIY(14.67)EALELR	0	0	1	0	P06733;P13929-2;P13929;P13929-3;P09104;P09104-2	P06733;P13929-2;P09104	P06733	ENO1;ENO3;ENO2	Alpha-enolase;Beta-enolase;Gamma-enolase	MULTI-MSMS	QE1_140414_OPL1013_IdR_CvA_pTyrIP_B_140415130214	1	SKMel28_2	943.46	2	942.958781	1883.90301	35023.71	4.363	0.0041142	-0.6171	-0.0005819	3.7459	0.0035323	943.459788517598	80.943	2.2425	80.695	80.077	82.32	-0.24848					317	95	5	0	0	0	2.1619E-06
AAVPSGASTGIYEALELR	18	Phospho (STY)	_AAVPSGASTGIY(ph)EALELR_		AAVPSGAST(0.001)GIY(0.999)EALELR		AAVPS(-47.14)GAS(-37.01)T(-31.62)GIY(31.62)EALELR	0	0	1	0	P06733;P13929-2;P13929;P13929-3;P09104;P09104-2	P06733;P13929-2;P09104	P06733	ENO1;ENO3;ENO2	Alpha-enolase;Beta-enolase;Gamma-enolase	MULTI-MSMS	QE1_140414_OPL1013_IdR_CvA_pTyrIP_B_140415130214	1	SKMel28_2	628.98	3	628.974946	1883.90301	42433.88	4.7557	0.0029912	-0.87548	-0.00055065	3.8803	0.0024406	629.308805308428	80.95	3.2054	80.702	79.634	82.839	-0.24848					501	136	6	0	0	0	5.6211E-12
AAVPSGASTGIYEALELR	18	Phospho (STY)	_AAVPSGASTGIY(ph)EALELR_		AAVPSGAS(0.008)T(0.029)GIY(0.963)EALELR		AAVPS(-38.8)GAS(-21)T(-15.19)GIY(15.19)EALELR	0	0	1	0	P06733;P13929-2;P13929;P13929-3;P09104;P09104-2	P06733;P13929-2;P09104	P06733	ENO1;ENO3;ENO2	Alpha-enolase;Beta-enolase;Gamma-enolase	MULTI-MSMS	QE1_140414_OPL1013_IdR_CvA_pTyrIP_C	1	H2228_1	628.98	3	628.974946	1883.90301	42174.39	3.1549	0.0019843	-0.22836	-0.00014363	2.9265	0.0018407	629.309074586777	80.689	3.89	80.638	80.018	83.908	-0.050995					515	163	6	0	0	0	7.6087E-09
AAVPSGASTGIYEALELR	18	Phospho (STY)	_AAVPSGASTGIY(ph)EALELR_		AAVPSGAST(0.007)GIY(0.993)EALELR		AAVPS(-64.87)GAS(-33.66)T(-21.55)GIY(21.55)EALELR	0	0	1	0	P06733;P13929-2;P13929;P13929-3;P09104;P09104-2	P06733;P13929-2;P09104	P06733	ENO1;ENO3;ENO2	Alpha-enolase;Beta-enolase;Gamma-enolase	MULTI-MSMS	QE1_140414_OPL1013_IdR_CvA_pTyrIP_C	1	H2228_1	943.46	2	942.958781	1883.90301	35498.13	2.6979	0.002544	-0.061692	-5.8173E-05	2.6362	0.0024858	942.958556422806	80.697	3.8901	80.646	80.09	83.98	-0.050995					514	163	6	0	0	0	2.1407E-18
AAVPSGASTGIYEALELR	18	Phospho (STY)	_AAVPSGASTGIY(ph)EALELR_		AAVPSGASTGIY(1)EALELR		AAVPS(-73.85)GAS(-50.24)T(-42.76)GIY(42.76)EALELR	0	0	1	0	P06733;P13929-2;P13929;P13929-3;P09104;P09104-2	P06733;P13929-2;P09104	P06733	ENO1;ENO3;ENO2	Alpha-enolase;Beta-enolase;Gamma-enolase	MULTI-MSMS	QE1_140414_OPL1013_IdR_CvA_pTyrIP_C_140415150423	1	H2228_2	629.31	3	628.974946	1883.90301	42248.16	4.2178	0.0026529	-0.15433	-9.707E-05	4.0635	0.0025558	628.974785197162	80.642	3.7753	80.836	80.13	83.906	0.19439					605	157	6	0	0	0	8.9033E-34
AAVPSGASTGIYEALELR	18	Phospho (STY)	_AAVPSGASTGIY(ph)EALELR_		AAVPSGAST(0.009)GIY(0.991)EALELR		AAVPS(-87.33)GAS(-34.88)T(-20.39)GIY(20.39)EALELR	0	0	1	0	P06733;P13929-2;P13929;P13929-3;P09104;P09104-2	P06733;P13929-2;P09104	P06733	ENO1;ENO3;ENO2	Alpha-enolase;Beta-enolase;Gamma-enolase	MULTI-MSMS	QE1_140414_OPL1013_IdR_CvA_pTyrIP_C_140415150423	1	H2228_2	942.96	2	942.958781	1883.90301	35184.97	3.7793	0.0035638	0.061542	5.8032E-05	3.8409	0.0036218	943.460375428701	80.637	3.4171	80.831	80.249	83.666	0.19438					451	142	6	0	0	0	1.747E-61
AAVPSGASTGIYEALELR	18	Phospho (STY)	_AAVPSGASTGIY(ph)EALELR_		AAVPSGASTGIY(1)EALELR		AAVPS(-64.61)GAS(-43.58)T(-36.69)GIY(36.69)EALELR	0	0	1	0	P06733;P13929-2;P13929;P13929-3;P09104;P09104-2	P06733;P13929-2;P09104	P06733	ENO1;ENO3;ENO2	Alpha-enolase;Beta-enolase;Gamma-enolase	MULTI-MSMS	QE1_140414_OPL1013_IdR_CvA_pTyrIP_F	1	K562_1	628.98	3	628.974946	1883.90301	42458.84	4.2983	0.0027035	-0.51519	-0.00032404	3.7831	0.0023795	628.97470309286	80.853	4.2725	80.748	79.944	84.217	-0.10547					597	178	6	0	0	0	1.3258E-24
AAVPSGASTGIYEALELR	18	Phospho (STY)	_AAVPSGASTGIY(ph)EALELR_		AAVPSGAST(0.005)GIY(0.995)EALELR		AAVPS(-99.24)GAS(-57.23)T(-22.66)GIY(22.66)EALELR	0	0	1	0	P06733;P13929-2;P13929;P13929-3;P09104;P09104-2	P06733;P13929-2;P09104	P06733	ENO1;ENO3;ENO2	Alpha-enolase;Beta-enolase;Gamma-enolase	MULTI-MSMS	QE1_140414_OPL1013_IdR_CvA_pTyrIP_F	1	K562_1	942.96	2	942.958781	1883.90301	35251.68	4.041	0.0038105	-0.45322	-0.00042737	3.5877	0.0033831	942.958177929955	80.865	3.5336	80.76	80.159	83.693	-0.10547					487	147	6	0	0	0	1.9879E-60
AAVPSGASTGIYEALELR	18	Phospho (STY)	_AAVPSGASTGIY(ph)EALELR_		AAVPSGAST(0.001)GIY(0.999)EALELR		AAVPS(-77.56)GAS(-60.17)T(-32.06)GIY(32.06)EALELR	0	0	1	0	P06733;P13929-2;P13929;P13929-3;P09104;P09104-2	P06733;P13929-2;P09104	P06733	ENO1;ENO3;ENO2	Alpha-enolase;Beta-enolase;Gamma-enolase	MULTI-MSMS	QE1_140414_OPL1013_IdR_CvA_pTyrIP_F_140415211055	1	K562_2	628.98	3	628.974946	1883.90301	42931.22	5.554	0.0034933	-0.42412	-0.00026676	5.1299	0.0032266	628.974697459253	80.778	4.404	80.828	79.507	83.911	0.050117					611	183	6	0	0	0	2.2379E-34
AAVPSGASTGIYEALELR	18	Phospho (STY)	_AAVPSGASTGIY(ph)EALELR_		AAVPSGAS(0.001)T(0.02)GIY(0.978)EALELR		AAVPS(-50.34)GAS(-28.66)T(-16.84)GIY(16.84)EALELR	0	0	1	0	P06733;P13929-2;P13929;P13929-3;P09104;P09104-2	P06733;P13929-2;P09104	P06733	ENO1;ENO3;ENO2	Alpha-enolase;Beta-enolase;Gamma-enolase	MULTI-MSMS	QE1_140414_OPL1013_IdR_CvA_pTyrIP_F_140415211055	1	K562_2	943.46	2	942.958781	1883.90301	35395.83	5.1736	0.0048785	-0.36191	-0.00034127	4.8117	0.0045373	942.958243159135	80.779	2.8483	80.829	80.319	83.167	0.050117					464	118	6	0	0	0	2.3824E-17
AAVPSGASTGIYEALELR	18	Phospho (STY)	_AAVPSGASTGIY(ph)EALELR_		AAVPSGASTGIY(1)EALELR		AAVPS(-110.82)GAS(-86.74)T(-72.03)GIY(72.03)EALELR	0	0	1	0	P06733;P13929-2;P13929;P13929-3;P09104;P09104-2	P06733;P13929-2;P09104	P06733	ENO1;ENO3;ENO2	Alpha-enolase;Beta-enolase;Gamma-enolase	MULTI-MSMS	QE2_131211_OPL1013_RH_HCC_pTyrIP_G_05	1	HCC827ER3_1	629.31	3	628.974946	1883.90301	43671.76	0.83393	0.00052452	0.31411	0.00019757	1.148	0.00072209	628.975387154141	89.731	3.4084	81.662	80.903	84.312	-8.0698					479	143	7	0	0	0	3.3712E-71
AAVPSGASTGIYEALELR	18	Phospho (STY)	_AAVPSGASTGIY(ph)EALELR_		AAVPSGAST(0.001)GIY(0.999)EALELR		AAVPS(-106.7)GAS(-68.42)T(-29.81)GIY(29.81)EALELR	0	0	1	0	P06733;P13929-2;P13929;P13929-3;P09104;P09104-2	P06733;P13929-2;P09104	P06733	ENO1;ENO3;ENO2	Alpha-enolase;Beta-enolase;Gamma-enolase	MULTI-MSMS	QE2_131211_OPL1013_RH_HCC_pTyrIP_G_05	1	HCC827ER3_1	942.96	2	942.958781	1883.90301	35809.88	0.8681	0.00081859	0.29118	0.00027457	1.1593	0.0010932	943.460428253135	89.729	2.0123	81.659	81.094	83.106	-8.0698					318	84	6	0	0	0	4.2585E-52
AAVPSGASTGIYEALELR	18	Phospho (STY)	_AAVPSGASTGIY(ph)EALELR_		AAVPSGASTGIY(1)EALELR		AAVPS(-87.57)GAS(-63.13)T(-51.31)GIY(51.31)EALELR	0	0	1	0	P06733;P13929-2;P13929;P13929-3;P09104;P09104-2	P06733;P13929-2;P09104	P06733	ENO1;ENO3;ENO2	Alpha-enolase;Beta-enolase;Gamma-enolase	MULTI-MSMS	QE2_131211_OPL1013_RH_HCC_pTyrIP_G_05_131211154413	1	HCC827ER3_2	628.98	3	628.974946	1883.90301	43629.28	0.74412	0.00046803	0.53759	0.00033813	1.2817	0.00080616	629.309536917595	89.805	2.5077	81.699	80.848	83.356	-8.1066					422	105	6	0	0	0	2.1244E-60
AAVPSGASTGIYEALELR	18	Phospho (STY)	_AAVPSGASTGIY(ph)EALELR_		AAVPSGASTGIY(1)EALELR		AAVPS(-131.54)GAS(-96.47)T(-59.83)GIY(59.83)EALELR	0	0	1	0	P06733;P13929-2;P13929;P13929-3;P09104;P09104-2	P06733;P13929-2;P09104	P06733	ENO1;ENO3;ENO2	Alpha-enolase;Beta-enolase;Gamma-enolase	MULTI-MSMS	QE2_131211_OPL1013_RH_HCC_pTyrIP_G_05_131211154413	1	HCC827ER3_2	942.96	2	942.958781	1883.90301	36047.92	0.62271	0.00058719	0.82995	0.00078261	1.4527	0.0013698	942.9592728896	89.797	2.0579	81.691	81.037	83.095	-8.1066					297	86	6	0	0	0	6.6343E-84
AAVPSGASTGIYEALELRDNDK	22	Phospho (STY)	_AAVPSGASTGIY(ph)EALELRDNDK_		AAVPSGAS(0.008)T(0.025)GIY(0.966)EALELRDNDK		AAVPS(-35.21)GAS(-20.7)T(-15.86)GIY(15.86)EALELRDNDK	0	0	1	1	P06733	P06733	P06733	ENO1	Alpha-enolase	MULTI-MSMS	QE2_131211_OPL1013_RH_HCC_pTyrIP_G_05	1	HCC827ER3_1	786.37	3	786.372205	2356.09478	38438.88	0.52445	0.00041241	-1.0284	-0.00080867	-0.50391	-0.00039626	786.705823557298	79.062	1.6231	71.293	70.899	72.522	-7.7691					225	68	5	0	0	0	7.7786E-12
AAVPSGASTGIYEALELRDNDK	22	Phospho (STY)	_AAVPSGASTGIY(ph)EALELRDNDK_		AAVPS(0.001)GAS(0.024)T(0.081)GIY(0.894)EALELRDNDK		AAVPS(-30.48)GAS(-15.7)T(-10.41)GIY(10.41)EALELRDNDK	0	0	1	1	P06733	P06733	P06733	ENO1	Alpha-enolase	MULTI-MSMS	QE2_131211_OPL1013_RH_HCC_pTyrIP_G_05_131211154413	1	HCC827ER3_2	786.37	3	786.372205	2356.09478	38784.31	0.3548	0.000279	-1.1258	-0.00088528	-0.77098	-0.00060628	786.37179336655	79.084	1.1919	71.278	70.941	72.133	-7.8059					188	51	5	0	0	0	1.5235E-09
AAVPSGASTGIYEALELRDNDK	22	Phospho (STY)	_AAVPSGASTGIY(ph)EALELRDNDK_					0	0	1	1	P06733	P06733	P06733	ENO1	Alpha-enolase	MULTI-MATCH	QE1_140414_OPL1013_IdR_CvA_pTyrIP_C	1	H2228_1		3	786.372205	2356.09478	39226.63	0.85356	0.00067122	0.074862	5.8869E-05	0.92843	0.00073009	786.706800511669	70.841	0.21161	70.79	70.669	70.881	-0.050995	-0.3304	0.002491	NaN	63.606	11	8	2	NaN	NaN	NaN	NaN
AAVSHWQQQSYLDSGIHSGATTTAPSLSGK	30	Unmodified	_AAVSHWQQQSYLDSGIHSGATTTAPSLSGK_					0	0	0	0	P35222	P35222	P35222	CTNNB1	Catenin beta-1	MULTI-MSMS	QE1_140414_OPL1013_IdR_CvA_pTyrIP_C	1	H2228_1	772.63	4	772.129799	3084.49009	39760.5	2.4237	0.0018714	0.40146	0.00030998	2.8252	0.0021814	772.380696568879	54.166	0.61341	54.215	53.99	54.603	0.049248					72	31	4	0	0	0	0.0019992
AAVSHWQQQSYLDSGIHSGATTTAPSLSGK	30	Phospho (STY)	_AAVSHWQQQSY(ph)LDSGIHSGATTTAPSLSGK_		AAVSHWQQQS(0.026)Y(0.954)LDS(0.012)GIHS(0.002)GAT(0.002)T(0.002)T(0.001)APSLSGK		AAVS(-34.51)HWQQQS(-15.6)Y(15.6)LDS(-19.13)GIHS(-26.65)GAT(-26.65)T(-26.06)T(-29.36)APS(-39.46)LS(-41.72)GK	0	0	1	0	P35222	P35222	P35222	CTNNB1	Catenin beta-1	MULTI-MSMS	QE1_140414_OPL1013_IdR_CvA_pTyrIP_C_140415150423	1	H2228_2	792.63	4	792.121382	3164.45642	37637.35	4.3225	0.0034239	0.034523	2.7346E-05	4.357	0.0034513	792.372102391245	52.848	0.55219	53.043	52.819	53.372	0.19442					82	24	5	0	0	0	1.8207E-07
AAVTSLWSK	9	Unmodified	_AAVTSLWSK_					0	0	0	0	P02100	P02100	P02100	HBE1	Hemoglobin subunit epsilon	MULTI-MSMS	QE1_140414_OPL1013_IdR_CvA_pTyrIP_B_140415130214	1	SKMel28_2	481.77	2	481.768917	961.523281	49723.83	3.9105	0.001884	-0.50413	-0.00024287	3.4064	0.0016411	481.768717171823	49.233	0.93657	49.084	48.568	49.505	-0.14825					118	49	3	0	0	0	0.0021288
AAVTSLWSK	9	Unmodified	_AAVTSLWSK_					0	0	0	0	P02100	P02100	P02100	HBE1	Hemoglobin subunit epsilon	MULTI-MSMS	QE1_140414_OPL1013_IdR_CvA_pTyrIP_F	1	K562_1	481.77	2	481.768917	961.523281	49713.38	3.1773	0.0015307	-0.43562	-0.00020987	2.7417	0.0013209	481.768740318042	49.24	0.96406	49.035	48.53	49.494	-0.20568					120	47	3	0	0	0	0.010065
AAVTSLWSK	9	Unmodified	_AAVTSLWSK_					0	0	0	0	P02100	P02100	P02100	HBE1	Hemoglobin subunit epsilon	MULTI-MSMS	QE1_140414_OPL1013_IdR_CvA_pTyrIP_F_140415211055	1	K562_2	481.77	2	481.768917	961.523281	49745.45	4.4336	0.002136	-0.45487	-0.00021914	3.9787	0.0019168	481.768793937123	49.028	1.1746	49.078	48.604	49.779	0.050121					140	60	3	0	0	0	6.6514E-05
AAVTSLWSK	9	Unmodified	_AAVTSLWSK_					0	0	0	0	P02100	P02100	P02100	HBE1	Hemoglobin subunit epsilon	MULTI-MATCH	QE1_140414_OPL1013_IdR_CvA_pTyrIP_B	1	SKMel28_1		2	481.768917	961.523281	49997.92	2.5507	0.0012289	-0.53339	-0.00025697	2.0174	0.0009719	481.768786799724	48.939	1.1363	48.939	48.453	49.589	0	-0.09495	-4.3189E-05	NaN	90.15	125	56	3	NaN	NaN	NaN	NaN
AAYDIEVNTR	10	Phospho (STY)	_AAY(ph)DIEVNTR_		AAY(1)DIEVNTR		AAY(44.68)DIEVNT(-44.68)R	0	0	1	0	O75955;O75955-2	O75955	O75955	FLOT1	Flotillin-1	MULTI-SECPEP	QE1_140414_OPL1013_IdR_CvA_pTyrIP_F_140415211055	1	K562_2	616.35	2	616.271368	1230.52818	41893.78	3.9504	0.0024345	3.2324	0.001992	7.1828	0.0044266	616.273378480766	34.009	0.41869	33.959	33.722	34.14	-0.050129					53	26	3	0	0	0	0.0044426
AAYEAELGDAR	11	Unmodified	_AAYEAELGDAR_					0	0	0	0	P02545;P02545-6;P02545-3;P02545-2	P02545;P02545-2	P02545	LMNA	Prelamin-A/C;Lamin-A/C	MULTI-SECPEP	QE1_140414_OPL1013_IdR_CvA_pTyrIP_B	1	SKMel28_1	583.6	2	583.277835	1164.54112	47281.7	2.4688	0.00144	0.64669	0.0003772	3.1155	0.0018172	583.278357624643	32.453	0.71232	32.453	32.04	32.752	0					74	44	2	0	0	0	0.0023852
AAYEAELGDAR	11	Unmodified	_AAYEAELGDAR_					0	0	0	0	P02545;P02545-6;P02545-3;P02545-2	P02545;P02545-2	P02545	LMNA	Prelamin-A/C;Lamin-A/C	MULTI-SECPEP	QE1_140414_OPL1013_IdR_CvA_pTyrIP_B_140415130214	1	SKMel28_2	583.6	2	583.277835	1164.54112	47177.38	3.2616	0.0019024	0.85335	0.00049774	4.1149	0.0024001	583.27833247017	32.545	0.72473	32.497	32.114	32.839	-0.048008					69	42	2	0	0	0	0.0022176
AAYEAELGDAR	11	Unmodified	_AAYEAELGDAR_					0	0	0	0	P02545;P02545-6;P02545-3;P02545-2	P02545;P02545-2	P02545	LMNA	Prelamin-A/C;Lamin-A/C	MULTI-MSMS	QE1_140414_OPL1013_IdR_CvA_pTyrIP_C	1	H2228_1	583.28	2	583.277835	1164.54112	46841.57	2.4508	0.0014295	-0.60153	-0.00035086	1.8493	0.0010786	583.278024051306	32.41	0.69681	32.459	32.106	32.803	0.049252					82	37	3	0	0	0	0.00035199
AAYEAELGDAR	11	Unmodified	_AAYEAELGDAR_					0	0	0	0	P02545;P02545-6;P02545-3;P02545-2	P02545;P02545-2	P02545	LMNA	Prelamin-A/C;Lamin-A/C	MULTI-MSMS	QE1_140414_OPL1013_IdR_CvA_pTyrIP_C_140415150423	1	H2228_2	583.28	2	583.277835	1164.54112	46813.49	3.1039	0.0018104	0.30502	0.00017791	3.4089	0.0019883	583.278224557477	32.476	0.693	32.571	32.181	32.874	0.094215					86	40	3	0	0	0	0.00011832
AAYEAELGDARK	12	Unmodified	_AAYEAELGDARK_					0	0	0	1	P02545;P02545-6;P02545-3;P02545-2	P02545;P02545-2	P02545	LMNA	Prelamin-A/C;Lamin-A/C	MULTI-MSMS	QE1_140414_OPL1013_IdR_CvA_pTyrIP_C_140415150423	1	H2228_2	432.22	3	431.88597	1292.63608	52580.33	3.4933	0.0015087	-1.2493	-0.00053957	2.2439	0.00096913	432.218837164813	25.803	0.75701	25.997	25.559	26.316	0.19442					122	56	3	0	0	0	0.0010712
AAYEAELGDARK	12	Unmodified	_AAYEAELGDARK_					0	0	0	1	P02545;P02545-6;P02545-3;P02545-2	P02545;P02545-2	P02545	LMNA	Prelamin-A/C;Lamin-A/C	MULTI-MATCH	QE1_140414_OPL1013_IdR_CvA_pTyrIP_B	1	SKMel28_1		3	431.88597	1292.63608	52565.8	1.764	0.00076183	-0.96962	-0.00041876	0.79435	0.00034307	431.885742266811	25.927	0.5305	25.927	25.663	26.194	0	-0.031368	0.00041897	NaN	34.264	69	35	3	NaN	NaN	NaN	NaN
AAYEAELGDARK	12	Unmodified	_AAYEAELGDARK_					0	0	0	1	P02545;P02545-6;P02545-3;P02545-2	P02545;P02545-2	P02545	LMNA	Prelamin-A/C;Lamin-A/C	MULTI-MATCH	QE1_140414_OPL1013_IdR_CvA_pTyrIP_B_140415130214	1	SKMel28_2		3	431.88597	1292.63608	52004.5	2.7848	0.0012027	-1.3484	-0.00058237	1.4363	0.00062034	431.88562399086	25.982	0.49668	26.034	25.684	26.181	0.052229	0.075785	-7.1843E-05	NaN	34.264	79	40	3	NaN	NaN	NaN	NaN
AAYEAELGDARK	12	Unmodified	_AAYEAELGDARK_					0	0	0	1	P02545;P02545-6;P02545-3;P02545-2	P02545;P02545-2	P02545	LMNA	Prelamin-A/C;Lamin-A/C	MULTI-MATCH	QE1_140414_OPL1013_IdR_CvA_pTyrIP_C	1	H2228_1		3	431.88597	1292.63608	53046.87	2.1482	0.00092779	-1.5799	-0.00068235	0.5683	0.00024544	432.218910764864	25.827	0.65255	25.876	25.548	26.2	0.049253	-0.082807	-0.00037178	NaN	34.264	112	47	3	NaN	NaN	NaN	NaN
AAYFGIYDTAK	11	Unmodified	_AAYFGIYDTAK_					0	0	0	0	P05141	P05141	P05141	SLC25A5	ADP/ATP translocase 2;ADP/ATP translocase 2, N-terminally processed	MULTI-MSMS	QE1_140414_OPL1013_IdR_CvA_pTyrIP_B	1	SKMel28_1	610.31	2	610.303321	1218.59209	43596.26	3.0107	0.0018375	1.5465	0.00094385	4.5573	0.0027813	610.304569274522	57.837	1.5316	57.837	57.411	58.943	0					153	68	4	0	0	0	0.020543
AAYFGIYDTAK	11	Unmodified	_AAYFGIYDTAK_					0	0	0	0	P05141	P05141	P05141	SLC25A5	ADP/ATP translocase 2;ADP/ATP translocase 2, N-terminally processed	MULTI-MSMS	QE1_140414_OPL1013_IdR_CvA_pTyrIP_B_140415130214	1	SKMel28_2	610.31	2	610.303321	1218.59209	43269.54	5.0429	0.0030777	1.0003	0.0006105	6.0432	0.0036882	610.304285855379	58.063	1.0034	57.915	57.47	58.473	-0.14825					128	47	4	0	0	0	0.00069047
AAYFGIYDTAK	11	Unmodified	_AAYFGIYDTAK_					0	0	0	0	P05141	P05141	P05141	SLC25A5	ADP/ATP translocase 2;ADP/ATP translocase 2, N-terminally processed	MULTI-MSMS	QE1_140414_OPL1013_IdR_CvA_pTyrIP_C	1	H2228_1	610.81	2	610.303321	1218.59209	44855.58	3.3231	0.0020281	-0.58035	-0.00035419	2.7428	0.0016739	610.303379359098	57.908	0.76611	57.958	57.599	58.365	0.049255					72	32	3	0	0	0	0.0022716
AAYFGIYDTAK	11	Unmodified	_AAYFGIYDTAK_					0	0	0	0	P05141	P05141	P05141	SLC25A5	ADP/ATP translocase 2;ADP/ATP translocase 2, N-terminally processed	MULTI-MSMS	QE1_140414_OPL1013_IdR_CvA_pTyrIP_F	1	K562_1	610.31	2	610.303321	1218.59209	43257.69	4.3022	0.0026256	0.95277	0.00058148	5.255	0.0032071	610.304589608836	57.856	0.75858	57.851	57.544	58.303	-0.0052185					79	35	3	0	0	0	0.032557
AAYFGIYDTAK	11	Unmodified	_AAYFGIYDTAK_					0	0	0	0	P05141	P05141	P05141	SLC25A5	ADP/ATP translocase 2;ADP/ATP translocase 2, N-terminally processed	MULTI-SECPEP	QE2_131211_OPL1013_RH_HCC_pTyrIP_G_05	1	HCC827ER3_1	610.28	2	610.303321	1218.59209	45788.18	0.74364	0.00045384	-0.31186	-0.00019033	0.43178	0.00026352	610.80438331084	67.453	0.61467	60.386	60.02	60.635	-7.0673					51	27	2	0	0	0	0.0082243
AAYFGIYDTAK	11	Unmodified	_AAYFGIYDTAK_					0	0	0	0	P05141	P05141	P05141	SLC25A5	ADP/ATP translocase 2;ADP/ATP translocase 2, N-terminally processed	MULTI-MATCH	QE1_140414_OPL1013_IdR_CvA_pTyrIP_C_140415150423	1	H2228_2		2	610.303321	1218.59209	45361.14	4.5478	0.0027755	-0.035393	-2.16E-05	4.5124	0.0027539	610.304127157745	57.805	0.75467	57.999	57.718	58.473	0.19442	0.066977	-0.0012475	NaN	42.031	62	31	3	NaN	NaN	NaN	NaN
AAYFGIYDTAK	11	Unmodified	_AAYFGIYDTAK_					0	0	0	0	P05141	P05141	P05141	SLC25A5	ADP/ATP translocase 2;ADP/ATP translocase 2, N-terminally processed	MULTI-MATCH	QE1_140414_OPL1013_IdR_CvA_pTyrIP_F_140415211055	1	K562_2		2	610.303321	1218.59209	45257.71	4.7488	0.0028982	1.8529	0.0011308	6.6016	0.004029	610.304417365651	57.885	0.65917	58.036	57.717	58.376	0.15037	0.10314	0.0010573	NaN	42.031	58	27	3	NaN	NaN	NaN	NaN
AAYFGIYDTAK	11	Unmodified	_AAYFGIYDTAK_					0	0	0	0	P05141	P05141	P05141	SLC25A5	ADP/ATP translocase 2;ADP/ATP translocase 2, N-terminally processed	MULTI-MATCH	QE2_131211_OPL1013_RH_HCC_pTyrIP_G_05_131211154413	1	HCC827ER3_2		2	610.303321	1218.59209	47483.39	0.75266	0.00045935	-0.35751	-0.00021819	0.39515	0.00024116	610.804401452769	67.56	0.58974	60.355	60.063	60.652	-7.2043	-0.0152	-2.8507E-05	NaN	27.967	58	27	3	NaN	NaN	NaN	NaN
AAYFGIYDTAK	11	Phospho (STY)	_AAY(ph)FGIYDTAK_		AAY(0.998)FGIY(0.002)DTAK		AAY(26.5)FGIY(-26.5)DT(-39.96)AK	0	0	1	0	P05141	P05141	P05141	SLC25A5	ADP/ATP translocase 2;ADP/ATP translocase 2, N-terminally processed	MULTI-MSMS	QE1_140414_OPL1013_IdR_CvA_pTyrIP_B_140415130214	1	SKMel28_2	650.29	2	650.286486	1298.55842	42981.07	4.6293	0.0030104	-0.081335	-5.2891E-05	4.548	0.0029575	650.286634366471	58.864	1.3236	58.716	58.169	59.492	-0.14824					178	60	4	0	0	0	0.00055545
AAYFGIYDTAK	11	Phospho (STY)	_AAY(ph)FGIYDTAK_					0	0	1	0	P05141	P05141	P05141	SLC25A5	ADP/ATP translocase 2;ADP/ATP translocase 2, N-terminally processed	MULTI-MATCH	QE1_140414_OPL1013_IdR_CvA_pTyrIP_F	1	K562_1		2	650.286486	1298.55842	42551.29	4.1797	0.002718	0.53036	0.00034489	4.71	0.0030629	650.287754110275	58.789	1.142	58.884	58.307	59.449	0.095001	0.16424	0.000504	NaN	42.083	110	53	3	NaN	NaN	NaN	NaN
AAYFGIYDTAK	11	Phospho (STY)	_AAY(ph)FGIYDTAK_					0	0	1	0	P05141	P05141	P05141	SLC25A5	ADP/ATP translocase 2;ADP/ATP translocase 2, N-terminally processed	MULTI-MATCH	QE1_140414_OPL1013_IdR_CvA_pTyrIP_F_140415211055	1	K562_2		2	650.286486	1298.55842	42724.94	5.1738	0.0033645	0.90108	0.00058596	6.0749	0.0039504	650.287695856003	58.678	1.1711	58.829	58.332	59.504	0.15037	0.10906	0.00098614	NaN	42.083	110	53	3	NaN	NaN	NaN	NaN
AAYFGVYDTAK	11	Phospho (STY)	_AAY(ph)FGVYDTAK_		AAY(0.999)FGVY(0.001)DTAK		AAY(31.76)FGVY(-31.76)DT(-49.92)AK	0	0	1	0	P12236;P12235	P12236;P12235	P12236	SLC25A6;SLC25A4	ADP/ATP translocase 3;ADP/ATP translocase 3, N-terminally processed;ADP/ATP translocase 1	MULTI-MSMS	QE1_140414_OPL1013_IdR_CvA_pTyrIP_B	1	SKMel28_1	643.28	2	643.278661	1284.54277	42900.42	2.3164	0.0014901	-0.51543	-0.00033157	1.8009	0.0011585	643.278222909754	50.802	1.1589	50.802	50.131	51.29	0					159	59	3	0	0	0	0.00011355
AAYFGVYDTAK	11	Phospho (STY)	_AAY(ph)FGVYDTAK_		AAY(0.995)FGVY(0.005)DTAK		AAY(22.97)FGVY(-22.97)DT(-35.86)AK	0	0	1	0	P12236;P12235	P12236;P12235	P12236	SLC25A6;SLC25A4	ADP/ATP translocase 3;ADP/ATP translocase 3, N-terminally processed;ADP/ATP translocase 1	MULTI-MSMS	QE1_140414_OPL1013_IdR_CvA_pTyrIP_B_140415130214	1	SKMel28_2	643.28	2	643.278661	1284.54277	43275.48	3.6883	0.0023726	-0.3823	-0.00024593	3.306	0.0021267	643.278445543603	51.201	1.1226	50.952	50.282	51.404	-0.24849					154	59	3	0	0	0	0.00023981
AAYLQETGKPLDETLKK	17	Unmodified	_AAYLQETGKPLDETLKK_					0	0	0	2	P04083	P04083	P04083	ANXA1	Annexin A1	MULTI-MSMS	QE1_140414_OPL1013_IdR_CvA_pTyrIP_B	1	SKMel28_1	477.02	4	477.01365	1904.02549	49013.92	2.9361	0.0014006	0.36694	0.00017504	3.3031	0.0015756	477.013873326133	42.419	0.81379	42.419	42.034	42.848	0					141	46	4	0	0	0	0.017599
AAYLQETGKPLDETLKK	17	Unmodified	_AAYLQETGKPLDETLKK_					0	0	0	2	P04083	P04083	P04083	ANXA1	Annexin A1	MULTI-MSMS	QE1_140414_OPL1013_IdR_CvA_pTyrIP_B_140415130214	1	SKMel28_2	477.27	4	477.01365	1904.02549	50101.94	4.5597	0.002175	-0.30591	-0.00014592	4.2538	0.0020291	477.263231172006	42.478	0.73366	42.33	41.973	42.706	-0.14825					151	41	4	0	0	0	0.02174
AAYLQETGKPLDETLKK	17	Unmodified	_AAYLQETGKPLDETLKK_					0	0	0	2	P04083	P04083	P04083	ANXA1	Annexin A1	MULTI-MSMS	QE1_140414_OPL1013_IdR_CvA_pTyrIP_C	1	H2228_1	477.27	4	477.01365	1904.02549	49056.4	3.8681	0.0018451	0.35504	0.00016936	4.2231	0.0020145	477.013814322981	42.414	0.98621	42.464	41.963	42.949	0.049252					217	54	5	0	0	0	0.00016868
AAYLQETGKPLDETLKK	17	Unmodified	_AAYLQETGKPLDETLKK_					0	0	0	2	P04083	P04083	P04083	ANXA1	Annexin A1	MULTI-MSMS	QE1_140414_OPL1013_IdR_CvA_pTyrIP_C_140415150423	1	H2228_2	477.27	4	477.01365	1904.02549	49320.49	4.3793	0.002089	0.60936	0.00029067	4.9886	0.0023796	477.013928032285	42.299	1.135	42.393	41.943	43.078	0.094215					206	58	5	0	0	0	7.8986E-08
AAYLQETGKPLDETLKK	17	Unmodified	_AAYLQETGKPLDETLKK_					0	0	0	2	P04083	P04083	P04083	ANXA1	Annexin A1	MULTI-MATCH	QE1_140414_OPL1013_IdR_CvA_pTyrIP_F	1	K562_1		4	477.01365	1904.02549	50582.04	4.0866	0.0019494	-0.076004	-3.6255E-05	4.0106	0.0019131	477.013400400033	42.737	0.49475	42.532	42.252	42.747	-0.20568	0.19545	-0.00024506	NaN	63.614	75	28	4	NaN	NaN	NaN	NaN
AAYLQETGKPLDETLKK	17	Unmodified	_AAYLQETGKPLDETLKK_					0	0	0	2	P04083	P04083	P04083	ANXA1	Annexin A1	MULTI-MATCH	QE1_140414_OPL1013_IdR_CvA_pTyrIP_F_140415211055	1	K562_2		4	477.01365	1904.02549	50514	5.5219	0.002634	0.12276	5.856E-05	5.6447	0.0026926	477.264320696472	42.127	0.12382	42.177	42.069	42.193	0.050125	-0.15908	0.00013421	NaN	63.614	9	7	2	NaN	NaN	NaN	NaN
AAYLQETGKPLDETLKK	17	Unmodified	_AAYLQETGKPLDETLKK_					0	0	0	2	P04083	P04083	P04083	ANXA1	Annexin A1	MULTI-MATCH	QE2_131211_OPL1013_RH_HCC_pTyrIP_G_05	1	HCC827ER3_1		4	477.01365	1904.02549	50755.4	1.1434	0.0005454	0.15998	7.6315E-05	1.3033	0.00062171	477.264512693399	48.32	0.67615	42.155	41.78	42.456	-6.1651	-0.18137	0.00020523	NaN	63.614	111	32	4	NaN	NaN	NaN	NaN
AAYLQETGKPLDETLKK	17	Unmodified	_AAYLQETGKPLDETLKK_					0	0	0	2	P04083	P04083	P04083	ANXA1	Annexin A1	MULTI-MATCH	QE2_131211_OPL1013_RH_HCC_pTyrIP_G_05_131211154413	1	HCC827ER3_2		4	477.01365	1904.02549	50750.29	1.6889	0.00080563	-0.22118	-0.0001055	1.4677	0.00070013	477.013447207207	48.522	0.74527	42.22	41.826	42.571	-6.3021	-0.1161	-0.00052205	NaN	63.614	116	36	4	NaN	NaN	NaN	NaN
AAYPDLENPPLLVTPSQQAK	20	Unmodified	_AAYPDLENPPLLVTPSQQAK_					0	0	0	0	P54136;P54136-2	P54136	P54136	RARS	Arginine--tRNA ligase, cytoplasmic	MULTI-MSMS	QE1_140414_OPL1013_IdR_CvA_pTyrIP_B_140415130214	1	SKMel28_2	718.05	3	718.047671	2151.12118	37839.36	4.5252	0.0032493	2.5914	0.0018607	7.1166	0.0051101	718.048170279697	76.598	0.62447	76.35	75.998	76.623	-0.24848					52	25	3	0	0	0	0.032045
AAYPDLENPPLLVTPSQQAK	20	Unmodified	_AAYPDLENPPLLVTPSQQAK_					0	0	0	0	P54136;P54136-2	P54136	P54136	RARS	Arginine--tRNA ligase, cytoplasmic	MULTI-MATCH	QE1_140414_OPL1013_IdR_CvA_pTyrIP_C	1	H2228_1		3	718.047671	2151.12118	37282.18	2.9306	0.0021043	6.0897	0.0043727	9.0203	0.006477	718.386265324574	76.456	0.3819	76.405	76.13	76.512	-0.050995	0.027527	0.0057799	NaN	10.348	22	15	2	NaN	NaN	NaN	NaN
AAYVLFYQR	9	Unmodified	_AAYVLFYQR_					0	0	0	0	Q9Y4E8-2;Q9Y4E8-3;Q9Y4E8;Q13107-2;Q13107	Q9Y4E8-2;Q13107	Q9Y4E8-2	USP15;USP4	Ubiquitin carboxyl-terminal hydrolase 15;Ubiquitin carboxyl-terminal hydrolase 4	MULTI-SECPEP	QE1_140414_OPL1013_IdR_CvA_pTyrIP_B	1	SKMel28_1	564.26	2	565.803291	1129.59203	46701.67	2.0202	0.0011431	-0.38059	-0.00021534	1.6397	0.00092772	565.803046770926	62.028	0.53959	62.028	61.727	62.267	-3.8147E-06					39	23	2	0	0	0	0.0062965
AAYVLFYQR	9	Unmodified	_AAYVLFYQR_					0	0	0	0	Q9Y4E8-2;Q9Y4E8-3;Q9Y4E8;Q13107-2;Q13107	Q9Y4E8-2;Q13107	Q9Y4E8-2	USP15;USP4	Ubiquitin carboxyl-terminal hydrolase 15;Ubiquitin carboxyl-terminal hydrolase 4	MULTI-SECPEP	QE1_140414_OPL1013_IdR_CvA_pTyrIP_B_140415130214	1	SKMel28_2	565.78	2	565.803291	1129.59203	47507.83	3.7975	0.0021486	0.31703	0.00017937	4.1145	0.002328	565.803598162813	62.202	0.34656	62.054	61.996	62.342	-0.14825					28	15	2	0	0	0	0.050971
AAYVLFYQR	9	Unmodified	_AAYVLFYQR_					0	0	0	0	Q9Y4E8-2;Q9Y4E8-3;Q9Y4E8;Q13107-2;Q13107	Q9Y4E8-2;Q13107	Q9Y4E8-2	USP15;USP4	Ubiquitin carboxyl-terminal hydrolase 15;Ubiquitin carboxyl-terminal hydrolase 4	MULTI-SECPEP	QE1_140414_OPL1013_IdR_CvA_pTyrIP_F	1	K562_1	565.78	2	565.803291	1129.59203	47800.29	3.8556	0.0021815	0.081093	4.5883E-05	3.9367	0.0022274	565.803091947057	61.99	0.666	61.984	61.71	62.376	-0.0052452					78	29	3	0	0	0	0.027962
AAYVLFYQR	9	Unmodified	_AAYVLFYQR_					0	0	0	0	Q9Y4E8-2;Q9Y4E8-3;Q9Y4E8;Q13107-2;Q13107	Q9Y4E8-2;Q13107	Q9Y4E8-2	USP15;USP4	Ubiquitin carboxyl-terminal hydrolase 15;Ubiquitin carboxyl-terminal hydrolase 4	MULTI-MSMS	QE1_140414_OPL1013_IdR_CvA_pTyrIP_F_140415211055	1	K562_2	565.81	2	565.803291	1129.59203	47820.08	4.7271	0.0026746	0.22639	0.00012809	4.9535	0.0028027	565.803222409293	61.997	0.66831	62.047	61.744	62.412	0.050121					71	29	3	0	0	0	0.00080112
AAYVLFYQR	9	Unmodified	_AAYVLFYQR_					0	0	0	0	Q9Y4E8-2;Q9Y4E8-3;Q9Y4E8;Q13107-2;Q13107	Q9Y4E8-2;Q13107	Q9Y4E8-2	USP15;USP4	Ubiquitin carboxyl-terminal hydrolase 15;Ubiquitin carboxyl-terminal hydrolase 4	MULTI-SECPEP	QE2_131211_OPL1013_RH_HCC_pTyrIP_G_05_131211154413	1	HCC827ER3_2	567.3	2	565.803291	1129.59203	52424.14	1.215	0.00068744	-1.3235	-0.00074882	-0.10847	-6.1375E-05	565.80175690542	71.533	0.38789	64.028	63.785	64.172	-7.5051					28	17	2	0	0	0	0.027962
AAYVLFYQR	9	Unmodified	_AAYVLFYQR_					0	0	0	0	Q9Y4E8-2;Q9Y4E8-3;Q9Y4E8;Q13107-2;Q13107	Q9Y4E8-2;Q13107	Q9Y4E8-2	USP15;USP4	Ubiquitin carboxyl-terminal hydrolase 15;Ubiquitin carboxyl-terminal hydrolase 4	MULTI-MATCH	QE1_140414_OPL1013_IdR_CvA_pTyrIP_B_140415130214	1	SKMel28_2		2	565.803291	1129.59203	45979.36	3.7087	0.0020984	-2.2357	-0.001265	1.473	0.00083344	565.80238410933	62.12	0.18314	61.971	61.813	61.996	-0.14825	-0.036376	-0.0024882	NaN	50.04	13	8	2	NaN	NaN	NaN	NaN
AAYVLFYQR	9	Unmodified	_AAYVLFYQR_					0	0	0	0	Q9Y4E8-2;Q9Y4E8-3;Q9Y4E8;Q13107-2;Q13107	Q9Y4E8-2;Q13107	Q9Y4E8-2	USP15;USP4	Ubiquitin carboxyl-terminal hydrolase 15;Ubiquitin carboxyl-terminal hydrolase 4	MULTI-MATCH	QE1_140414_OPL1013_IdR_CvA_pTyrIP_C	1	H2228_1		2	565.803291	1129.59203	50338.73	2.7633	0.0015635	-1.4079	-0.00079657	1.3555	0.00076693	566.304528154983	62.033	0.069115	62.082	62.037	62.106	0.049252	-0.071143	-0.0015179	NaN	24.03	4	2	2	NaN	NaN	NaN	NaN
AAYVLFYQR	9	Unmodified	_AAYVLFYQR_					0	0	0	0	Q9Y4E8-2;Q9Y4E8-3;Q9Y4E8;Q13107-2;Q13107	Q9Y4E8-2;Q13107	Q9Y4E8-2	USP15;USP4	Ubiquitin carboxyl-terminal hydrolase 15;Ubiquitin carboxyl-terminal hydrolase 4	MULTI-MATCH	QE1_140414_OPL1013_IdR_CvA_pTyrIP_C_140415150423	1	H2228_2		2	565.803291	1129.59203	NaN	4.304	0.0024352	-0.72391	-0.00040959	3.5801	0.0020256	565.803188987496	62.13	0.16451	62.324	62.205	62.37	0.19442	0.17067	-0.00074395	NaN	24.03	8	6	2	NaN	NaN	NaN	NaN
AAYVLFYQR	9	Unmodified	_AAYVLFYQR_					0	0	0	0	Q9Y4E8-2;Q9Y4E8-3;Q9Y4E8;Q13107-2;Q13107	Q9Y4E8-2;Q13107	Q9Y4E8-2	USP15;USP4	Ubiquitin carboxyl-terminal hydrolase 15;Ubiquitin carboxyl-terminal hydrolase 4	MULTI-MATCH	QE2_131211_OPL1013_RH_HCC_pTyrIP_G_05	1	HCC827ER3_1		2	565.803291	1129.59203	52180.41	0.98563	0.00055768	-1.3571	-0.00076787	-0.37149	-0.00021019	565.80203050262	71.299	0.43473	63.931	63.686	64.121	-7.3681	-0.048485	-1.5177E-05	NaN	32.32	31	21	2	NaN	NaN	NaN	NaN
ACAELHQNVNVK	12	Unmodified	_ACAELHQNVNVK_					0	0	0	0	Q96QK1	Q96QK1	Q96QK1	VPS35	Vacuolar protein sorting-associated protein 35	MULTI-MSMS	QE1_140414_OPL1013_IdR_CvA_pTyrIP_C_140415150423	1	H2228_2	461.57	3	461.566354	1381.67723	48961.65	2.1952	0.0010132	1.024	0.00047266	3.2192	0.0014859	461.566995794063	20.693	0.62789	20.812	20.536	21.164	0.11892					79	43	2	0	0	0	0.029679
ACAELHQNVNVK	12	Unmodified	_ACAELHQNVNVK_					0	0	0	0	Q96QK1	Q96QK1	Q96QK1	VPS35	Vacuolar protein sorting-associated protein 35	MULTI-MATCH	QE1_140414_OPL1013_IdR_CvA_pTyrIP_B	1	SKMel28_1		3	461.566354	1381.67723	48856.7	0.6971	0.00032176	0.86102	0.00039742	1.5581	0.00071918	461.567403722983	20.814	0.66233	20.814	20.415	21.077	0	-0.068205	-0.0010189	NaN	13.73	109	42	4	NaN	NaN	NaN	NaN
ACAELHQNVNVK	12	Unmodified	_ACAELHQNVNVK_					0	0	0	0	Q96QK1	Q96QK1	Q96QK1	VPS35	Vacuolar protein sorting-associated protein 35	MULTI-MATCH	QE1_140414_OPL1013_IdR_CvA_pTyrIP_B_140415130214	1	SKMel28_2		3	461.566354	1381.67723	48498.21	1.7007	0.000785	2.9576	0.0013651	4.6583	0.0021501	461.567757155508	20.708	0.6299	20.76	20.537	21.167	0.052229	-0.12251	0.0018842	NaN	13.73	79	44	2	NaN	NaN	NaN	NaN
ACAELHQNVNVK	12	Unmodified	_ACAELHQNVNVK_					0	0	0	0	Q96QK1	Q96QK1	Q96QK1	VPS35	Vacuolar protein sorting-associated protein 35	MULTI-MATCH	QE1_140414_OPL1013_IdR_CvA_pTyrIP_C	1	H2228_1		3	461.566354	1381.67723	58348.95	1.573	0.00072606	1.469	0.00067805	3.0421	0.0014041	461.568054246157	21.094	0.16791	21.143	21.05	21.218	0.049253	0.2609	-0.00017702	NaN	13.73	13	9	2	NaN	NaN	NaN	NaN
ACANPAAGSVILLENLR	17	Unmodified	_ACANPAAGSVILLENLR_					0	0	0	0	P00558;P00558-2	P00558	P00558	PGK1	Phosphoglycerate kinase 1	MULTI-MSMS	QE1_140414_OPL1013_IdR_CvA_pTyrIP_B	1	SKMel28_1	885.48	2	884.972353	1767.93015	37179.62	1.4832	0.0013126	0.30909	0.00027354	1.7923	0.0015861	884.972536151738	83.804	0.89005	83.804	83.297	84.187	0					137	36	5	0	0	0	2.8969E-33
ACANPAAGSVILLENLR	17	Unmodified	_ACANPAAGSVILLENLR_					0	0	0	0	P00558;P00558-2	P00558	P00558	PGK1	Phosphoglycerate kinase 1	MULTI-MSMS	QE1_140414_OPL1013_IdR_CvA_pTyrIP_B	1	SKMel28_1	590.32	3	590.317327	1767.93015	44159.97	2.1715	0.0012819	-0.039466	-2.3298E-05	2.1321	0.0012586	590.317076336322	83.788	1.0098	83.788	83.25	84.26	0					168	41	5	0	0	0	8.7326E-12
ACANPAAGSVILLENLR	17	Unmodified	_ACANPAAGSVILLENLR_					0	0	0	0	P00558;P00558-2	P00558	P00558	PGK1	Phosphoglycerate kinase 1	MULTI-MSMS	QE1_140414_OPL1013_IdR_CvA_pTyrIP_B_140415130214	1	SKMel28_2	884.98	2	884.972353	1767.93015	37283.35	3.5128	0.0031087	-0.11932	-0.0001056	3.3935	0.0030031	884.972169386679	84.082	0.91988	83.834	83.325	84.245	-0.24848					134	37	5	0	0	0	5.5185E-17
ACANPAAGSVILLENLR	17	Unmodified	_ACANPAAGSVILLENLR_					0	0	0	0	P00558;P00558-2	P00558	P00558	PGK1	Phosphoglycerate kinase 1	MULTI-MSMS	QE1_140414_OPL1013_IdR_CvA_pTyrIP_B_140415130214	1	SKMel28_2	590.65	3	590.317327	1767.93015	44400.72	3.8612	0.0022793	0.11459	6.7646E-05	3.9758	0.002347	590.651775512164	84.048	0.91977	83.8	83.301	84.221	-0.24849					154	37	5	0	0	0	1.9922E-06
ACANPAAGSVILLENLR	17	Unmodified	_ACANPAAGSVILLENLR_					0	0	0	0	P00558;P00558-2	P00558	P00558	PGK1	Phosphoglycerate kinase 1	MULTI-MSMS	QE1_140414_OPL1013_IdR_CvA_pTyrIP_C	1	H2228_1	884.97	2	884.972353	1767.93015	37464.73	2.2721	0.0020107	-0.22951	-0.00020311	2.0426	0.0018076	884.971850002801	83.807	0.76317	83.756	83.407	84.17	-0.050987					104	31	4	0	0	0	5.9757E-25
ACANPAAGSVILLENLR	17	Unmodified	_ACANPAAGSVILLENLR_					0	0	0	0	P00558;P00558-2	P00558	P00558	PGK1	Phosphoglycerate kinase 1	MULTI-MSMS	QE1_140414_OPL1013_IdR_CvA_pTyrIP_C	1	H2228_1	590.65	3	590.317327	1767.93015	44801.05	2.9895	0.0017648	-0.11154	-6.5843E-05	2.878	0.0016989	590.316702537953	83.84	0.90626	83.789	83.336	84.242	-0.050995					154	37	5	0	0	0	0.00081408
ACANPAAGSVILLENLR	17	Unmodified	_ACANPAAGSVILLENLR_					0	0	0	0	P00558;P00558-2	P00558	P00558	PGK1	Phosphoglycerate kinase 1	MULTI-MSMS	QE1_140414_OPL1013_IdR_CvA_pTyrIP_C_140415150423	1	H2228_2	884.97	2	884.972353	1767.93015	37565.86	4.7554	0.0042084	-1.1383	-0.0010073	3.6172	0.0032011	884.97116419566	83.751	0.81481	83.946	83.522	84.336	0.19438					109	33	4	0	0	0	5.3289E-07
ACANPAAGSVILLENLR	17	Unmodified	_ACANPAAGSVILLENLR_					0	0	0	0	P00558;P00558-2	P00558	P00558	PGK1	Phosphoglycerate kinase 1	MULTI-MSMS	QE1_140414_OPL1013_IdR_CvA_pTyrIP_C_140415150423	1	H2228_2	590.65	3	590.317327	1767.93015	45058.39	5.0591	0.0029865	-0.50211	-0.00029641	4.557	0.0026901	590.65116515487	83.724	1.149	83.918	83.14	84.289	0.19438					164	47	5	0	0	0	2.228E-17
ACANPAAGSVILLENLR	17	Unmodified	_ACANPAAGSVILLENLR_					0	0	0	0	P00558;P00558-2	P00558	P00558	PGK1	Phosphoglycerate kinase 1	MULTI-MSMS	QE1_140414_OPL1013_IdR_CvA_pTyrIP_F	1	K562_1	590.32	3	590.317327	1767.93015	45893.38	3.2965	0.001946	-0.36015	-0.0002126	2.9363	0.0017334	590.316997506513	84.009	0.59579	83.903	83.597	84.193	-0.10547					74	24	4	0	0	0	0.0088734
ACANPAAGSVILLENLR	17	Unmodified	_ACANPAAGSVILLENLR_					0	0	0	0	P00558;P00558-2	P00558	P00558	PGK1	Phosphoglycerate kinase 1	MULTI-MSMS	QE1_140414_OPL1013_IdR_CvA_pTyrIP_F_140415211055	1	K562_2	885.48	2	884.972353	1767.93015	40009.62	4.3458	0.0038459	-0.68946	-0.00061015	3.6564	0.0032358	884.970733919889	83.765	0.52461	83.815	83.672	84.196	0.05011					39	21	3	0	0	0	0.0076662
ACANPAAGSVILLENLR	17	Unmodified	_ACANPAAGSVILLENLR_					0	0	0	0	P00558;P00558-2	P00558	P00558	PGK1	Phosphoglycerate kinase 1	MULTI-MSMS	QE1_140414_OPL1013_IdR_CvA_pTyrIP_F_140415211055	1	K562_2	590.32	3	590.317327	1767.93015	47175.06	4.6542	0.0027475	-0.99337	-0.00058641	3.6609	0.0021611	590.316985352501	83.784	0.62045	83.834	83.576	84.196	0.050117					70	25	4	0	0	0	0.01932
ACANPAAGSVILLENLR	17	Unmodified	_ACANPAAGSVILLENLR_					0	0	0	0	P00558;P00558-2	P00558	P00558	PGK1	Phosphoglycerate kinase 1	MULTI-SECPEP	QE2_131211_OPL1013_RH_HCC_pTyrIP_G_05	1	HCC827ER3_1	590.67	3	590.317327	1767.93015	48546.55	1.6434	0.0009701	-0.55676	-0.00032866	1.0866	0.00064144	590.317469449915	92.337	0.99487	84.367	83.772	84.767	-7.9696					92	41	3	0	0	0	1.5184E-07
ACANPAAGSVILLENLR	17	Unmodified	_ACANPAAGSVILLENLR_					0	0	0	0	P00558;P00558-2	P00558	P00558	PGK1	Phosphoglycerate kinase 1	MULTI-SECPEP	QE2_131211_OPL1013_RH_HCC_pTyrIP_G_05_131211154413	1	HCC827ER3_2	590.67	3	590.317327	1767.93015	47849.29	2.0343	0.0012009	-0.72987	-0.00043086	1.3044	0.00077003	590.317336422226	92.508	0.90147	84.502	84.004	84.905	-8.0064					91	37	3	0	0	0	5.7414E-05
ACANPAAGSVILLENLR	17	Unmodified	_ACANPAAGSVILLENLR_					0	0	0	0	P00558;P00558-2	P00558	P00558	PGK1	Phosphoglycerate kinase 1	MULTI-MATCH	QE1_140414_OPL1013_IdR_CvA_pTyrIP_F	1	K562_1		2	884.972353	1767.93015	38282.54	2.5485	0.0022553	0.27566	0.00024395	2.8241	0.0024993	884.970816102623	84.074	0.47685	83.968	83.669	84.146	-0.10547	0.11476	0.00094492	NaN	110.12	39	19	3	NaN	NaN	NaN	NaN
ACEFAGFQCQIQFGPHNEQK	20	Unmodified	_ACEFAGFQCQIQFGPHNEQK_					0	0	0	0	Q9Y490	Q9Y490	Q9Y490	TLN1	Talin-1	MULTI-MSMS	QE1_140414_OPL1013_IdR_CvA_pTyrIP_B	1	SKMel28_1	799.69	3	799.356405	2395.04738	37636.75	2.2946	0.0018342	0.25414	0.00020315	2.5487	0.0020373	799.691653655571	65.735	0.60085	65.735	65.432	66.033	0					69	24	3	0	0	0	0.039132
ACEFAGFQCQIQFGPHNEQK	20	Unmodified	_ACEFAGFQCQIQFGPHNEQK_					0	0	0	0	Q9Y490	Q9Y490	Q9Y490	TLN1	Talin-1	MULTI-SECPEP	QE1_140414_OPL1013_IdR_CvA_pTyrIP_B_140415130214	1	SKMel28_2	800.03	3	799.356405	2395.04738	38440.82	4.026	0.0032182	0.99383	0.00079443	5.0198	0.0040126	799.691418477819	65.893	0.67598	65.745	65.418	66.094	-0.14825					45	27	2	0	0	0	0.0012423
ACEFAGFQCQIQFGPHNEQK	20	Unmodified	_ACEFAGFQCQIQFGPHNEQK_					0	0	0	0	Q9Y490	Q9Y490	Q9Y490	TLN1	Talin-1	MULTI-MSMS	QE1_140414_OPL1013_IdR_CvA_pTyrIP_C	1	H2228_1	799.69	3	799.356405	2395.04738	38286.98	2.9907	0.0023906	-0.51462	-0.00041136	2.476	0.0019792	799.690923741998	65.781	0.47696	65.73	65.455	65.932	-0.051003					61	19	4	0	0	0	0.0023827
ACEFAGFQCQIQFGPHNEQK	20	Unmodified	_ACEFAGFQCQIQFGPHNEQK_					0	0	0	0	Q9Y490	Q9Y490	Q9Y490	TLN1	Talin-1	MULTI-MSMS	QE1_140414_OPL1013_IdR_CvA_pTyrIP_C_140415150423	1	H2228_2	799.7	3	799.356405	2395.04738	37651.13	3.7223	0.0029754	-0.26146	-0.000209	3.4608	0.0027664	800.024252510015	65.522	0.56428	65.616	65.312	65.876	0.094177					58	23	4	0	0	0	0.026094
ACEFAGFQCQIQFGPHNEQK	20	Unmodified	_ACEFAGFQCQIQFGPHNEQK_					0	0	0	0	Q9Y490	Q9Y490	Q9Y490	TLN1	Talin-1	MULTI-MATCH	QE1_140414_OPL1013_IdR_CvA_pTyrIP_F	1	K562_1		3	799.356405	2395.04738	41291.87	4.2041	0.0033606	1.4421	0.0011527	5.6462	0.0045133	799.692022890532	65.62	0.40668	65.615	65.429	65.836	-0.005249	-0.070117	0.0026683	NaN	29.172	25	16	2	NaN	NaN	NaN	NaN
ACEFAGFQCQIQFGPHNEQK	20	Unmodified	_ACEFAGFQCQIQFGPHNEQK_					0	0	0	0	Q9Y490	Q9Y490	Q9Y490	TLN1	Talin-1	MULTI-MATCH	QE1_140414_OPL1013_IdR_CvA_pTyrIP_F_140415211055	1	K562_2		3	799.356405	2395.04738	37827.75	5.3675	0.0042905	1.0063	0.00080436	6.3737	0.0050949	799.690858188794	65.621	0.2159	65.671	65.499	65.715	0.050117	-0.01401	0.0016232	NaN	29.172	10	8	2	NaN	NaN	NaN	NaN
ACFHCETCK	9	Unmodified	_ACFHCETCK_					0	0	0	0	Q14847;Q14847-2	Q14847	Q14847	LASP1	LIM and SH3 domain protein 1	MULTI-MSMS	QE2_131211_OPL1013_RH_HCC_pTyrIP_G_05_131211154413	1	HCC827ER3_2	404.82	3	404.824671	1211.45218	54696.07	-0.78308	-0.00031701	-0.51745	-0.00020948	-1.3005	-0.00052649	404.824736704345	19.548	0.2776	16.153	16.023	16.301	-3.3949					38	12	4	0	0	0	0.0031811
ACFHCETCK	9	Unmodified	_ACFHCETCK_					0	0	0	0	Q14847;Q14847-2	Q14847	Q14847	LASP1	LIM and SH3 domain protein 1	MULTI-MATCH	QE2_131211_OPL1013_RH_HCC_pTyrIP_G_05	1	HCC827ER3_1		3	404.824671	1211.45218	56496.57	-2.1066	-0.00085282	-0.092299	-3.7365E-05	-2.1989	-0.00089019	404.824696705253	19.458	0.28484	16.2	16.046	16.33	-3.2579	0.023295	0.00025185	NaN	33.875	29	11	4	NaN	NaN	NaN	NaN
ACGDSTLTQITAGLDPVGR	19	Unmodified	_ACGDSTLTQITAGLDPVGR_					0	0	0	0	P62879	P62879	P62879	GNB2	Guanine nucleotide-binding protein G(I)/G(S)/G(T) subunit beta-2	MULTI-MSMS	QE1_140414_OPL1013_IdR_CvA_pTyrIP_B_140415130214	1	SKMel28_2	644.66	3	644.654556	1930.94184	43729.26	4.5468	0.0029311	0.84166	0.00054258	5.3885	0.0034737	644.655259187657	79.731	0.47856	79.483	79.277	79.756	-0.24849					42	19	3	0	0	0	0.052774
ACGLNFADLMAR	12	Unmodified	_ACGLNFADLMAR_					0	0	0	0	Q99536	Q99536	Q99536	VAT1	Synaptic vesicle membrane protein VAT-1 homolog	MULTI-MSMS	QE1_140414_OPL1013_IdR_CvA_pTyrIP_B	1	SKMel28_1	669.82	2	669.818289	1337.62203	41961.45	2.4645	0.0016508	-0.6482	-0.00043417	1.8163	0.0012166	669.818604077049	79.883	0.81576	79.883	79.498	80.314	0					94	33	4	0	0	0	0.0015785
ACGLNFADLMAR	12	Unmodified	_ACGLNFADLMAR_					0	0	0	0	Q99536	Q99536	Q99536	VAT1	Synaptic vesicle membrane protein VAT-1 homolog	MULTI-MSMS	QE1_140414_OPL1013_IdR_CvA_pTyrIP_B_140415130214	1	SKMel28_2	669.82	2	669.818289	1337.62203	41640.8	4.8604	0.0032556	-0.49931	-0.00033445	4.3611	0.0029211	669.818285662889	80.282	0.94419	80.033	79.447	80.391	-0.24848					103	39	4	0	0	0	0.042088
ACGLNFADLMAR	12	Unmodified	_ACGLNFADLMAR_					0	0	0	0	Q99536	Q99536	Q99536	VAT1	Synaptic vesicle membrane protein VAT-1 homolog	MULTI-MSMS	QE1_140414_OPL1013_IdR_CvA_pTyrIP_C	1	H2228_1	669.82	2	669.818289	1337.62203	42202.24	3.433	0.0022995	0.69855	0.0004679	4.1316	0.0027674	669.818531659482	80.031	0.65263	79.98	79.634	80.287	-0.050995					61	27	3	0	0	0	0.0040094
ACGLNFADLMAR	12	Unmodified	_ACGLNFADLMAR_					0	0	0	0	Q99536	Q99536	Q99536	VAT1	Synaptic vesicle membrane protein VAT-1 homolog	MULTI-MSMS	QE1_140414_OPL1013_IdR_CvA_pTyrIP_C_140415150423	1	H2228_2	669.82	2	669.818289	1337.62203	41846.11	4.6451	0.0031114	0.12121	8.119E-05	4.7663	0.0031926	669.81795076146	79.789	0.64492	79.983	79.699	80.344	0.19438					60	26	3	0	0	0	0.0019848
ACGLVASNLNLKPGECLR	18	Acetyl (Protein N-term)	_(ac)ACGLVASNLNLKPGECLR_					1	0	0	1	P09382	P09382	P09382	LGALS1	Galectin-1	MULTI-MSMS	QE1_140414_OPL1013_IdR_CvA_pTyrIP_B	1	SKMel28_1	1007.52	2	1007.51406	2013.01356	34070.08	3.0173	0.00304	0.79802	0.00080402	3.8154	0.003844	1008.01654414211	73.797	0.76934	73.797	73.427	74.196	0					130	31	5	0	0	0	6.8894E-07
ACGLVASNLNLKPGECLR	18	Acetyl (Protein N-term)	_(ac)ACGLVASNLNLKPGECLR_					1	0	0	1	P09382	P09382	P09382	LGALS1	Galectin-1	MULTI-MSMS	QE1_140414_OPL1013_IdR_CvA_pTyrIP_B	1	SKMel28_1	672.01	3	672.011798	2013.01356	40540.39	3.1363	0.0021076	0.56543	0.00037997	3.7017	0.0024876	672.346767081576	73.797	0.91201	73.797	73.356	74.268	0					177	37	7	0	0	0	4.912E-18
ACGLVASNLNLKPGECLR	18	Acetyl (Protein N-term)	_(ac)ACGLVASNLNLKPGECLR_					1	0	0	1	P09382	P09382	P09382	LGALS1	Galectin-1	MULTI-MSMS	QE1_140414_OPL1013_IdR_CvA_pTyrIP_B_140415130214	1	SKMel28_2	672.35	3	672.011798	2013.01356	40342.06	4.6318	0.0031126	0.15887	0.00010676	4.7907	0.0032194	672.346470769723	74.069	0.98134	73.921	73.487	74.468	-0.14825					196	43	6	0	0	0	6.6004E-25
ACGLVASNLNLKPGECLR	18	Acetyl (Protein N-term)	_(ac)ACGLVASNLNLKPGECLR_					1	0	0	1	P09382	P09382	P09382	LGALS1	Galectin-1	MULTI-MSMS	QE1_140414_OPL1013_IdR_CvA_pTyrIP_B_140415130214	1	SKMel28_2	1008.02	2	1007.51406	2013.01356	34682.73	4.2008	0.0042324	1.0207	0.0010284	5.2216	0.0052608	1008.01662161742	74.083	0.71526	73.934	73.602	74.318	-0.14825					125	31	5	0	0	0	4.5096E-18
ACGLVASNLNLKPGECLR	18	Acetyl (Protein N-term)	_(ac)ACGLVASNLNLKPGECLR_					1	0	0	1	P09382	P09382	P09382	LGALS1	Galectin-1	MULTI-MSMS	QE1_140414_OPL1013_IdR_CvA_pTyrIP_C	1	H2228_1	1008.02	2	1007.51406	2013.01356	34387.99	3.366	0.0033913	0.10944	0.00011026	3.4754	0.0035016	1007.51391996422	73.916	0.61911	73.865	73.566	74.185	-0.050995					84	25	4	0	0	0	2.0838E-06
ACGLVASNLNLKPGECLR	18	Acetyl (Protein N-term)	_(ac)ACGLVASNLNLKPGECLR_					1	0	0	1	P09382	P09382	P09382	LGALS1	Galectin-1	MULTI-MSMS	QE1_140414_OPL1013_IdR_CvA_pTyrIP_C	1	H2228_1	672.35	3	672.011798	2013.01356	41722.27	3.3952	0.0022816	0.38425	0.00025822	3.7794	0.0025398	672.346289679669	73.921	0.80526	73.87	73.471	74.277	-0.050995					125	33	5	0	0	0	8.3263E-34
ACGLVASNLNLKPGECLR	18	Acetyl (Protein N-term)	_(ac)ACGLVASNLNLKPGECLR_					1	0	0	1	P09382	P09382	P09382	LGALS1	Galectin-1	MULTI-MSMS	QE1_140414_OPL1013_IdR_CvA_pTyrIP_C_140415150423	1	H2228_2	672.35	3	672.011798	2013.01356	40822	4.8635	0.0032683	0.71253	0.00047883	5.576	0.0037471	672.346562735233	73.776	0.85187	73.971	73.507	74.359	0.19438					139	35	5	0	0	0	2.179E-06
ACGLVASNLNLKPGECLR	18	Acetyl (Protein N-term)	_(ac)ACGLVASNLNLKPGECLR_					1	0	0	1	P09382	P09382	P09382	LGALS1	Galectin-1	MULTI-MATCH	QE1_140414_OPL1013_IdR_CvA_pTyrIP_F_140415211055	1	K562_2		3	672.011798	2013.01356	31921.31	5.9752	0.0040154	1.5732	0.0010572	7.5484	0.0050726	672.347649072307	73.984	0.28801	74.034	73.889	74.177	0.050117	0.11574	0.0022927	NaN	111.78	21	11	3	NaN	NaN	NaN	NaN
ACGNFGIPCELR	12	Unmodified	_ACGNFGIPCELR_					0	0	0	0	P22234;P22234-2	P22234	P22234	PAICS	Multifunctional protein ADE2;Phosphoribosylaminoimidazole-succinocarboxamide synthase;Phosphoribosylaminoimidazole carboxylase	MULTI-MSMS	QE1_140414_OPL1013_IdR_CvA_pTyrIP_B	1	SKMel28_1	697.32	2	697.321196	1392.62784	41256.7	3.3362	0.0023264	-0.42668	-0.00029753	2.9095	0.0020288	697.321014100494	58.819	0.70826	58.819	58.425	59.133	0					128	32	5	0	0	0	0.0015156
ACGNFGIPCELR	12	Unmodified	_ACGNFGIPCELR_					0	0	0	0	P22234;P22234-2	P22234	P22234	PAICS	Multifunctional protein ADE2;Phosphoribosylaminoimidazole-succinocarboxamide synthase;Phosphoribosylaminoimidazole carboxylase	MULTI-MSMS	QE1_140414_OPL1013_IdR_CvA_pTyrIP_B_140415130214	1	SKMel28_2	697.32	2	697.321196	1392.62784	41267.31	4.478	0.0031226	-0.15955	-0.00011126	4.3184	0.0030113	697.321392604572	59.043	0.79504	58.895	58.55	59.345	-0.14825					117	37	4	0	0	0	0.0029406
ACGNFGIPCELR	12	Unmodified	_ACGNFGIPCELR_					0	0	0	0	P22234;P22234-2	P22234	P22234	PAICS	Multifunctional protein ADE2;Phosphoribosylaminoimidazole-succinocarboxamide synthase;Phosphoribosylaminoimidazole carboxylase	MULTI-MSMS	QE1_140414_OPL1013_IdR_CvA_pTyrIP_C	1	H2228_1	697.83	2	697.321196	1392.62784	41157.76	2.958	0.0020626	-1.5267	-0.0010646	1.4312	0.00099804	697.319787192184	58.819	0.76001	58.868	58.46	59.22	0.049248					94	31	4	0	0	0	0.001156
ACGNFGIPCELR	12	Unmodified	_ACGNFGIPCELR_					0	0	0	0	P22234;P22234-2	P22234	P22234	PAICS	Multifunctional protein ADE2;Phosphoribosylaminoimidazole-succinocarboxamide synthase;Phosphoribosylaminoimidazole carboxylase	MULTI-MSMS	QE1_140414_OPL1013_IdR_CvA_pTyrIP_C_140415150423	1	H2228_2	697.32	2	697.321196	1392.62784	40993.29	3.9615	0.0027624	-0.6594	-0.00045981	3.3021	0.0023026	697.320747780259	58.842	0.71859	59.037	58.639	59.358	0.19442					79	31	4	0	0	0	0.0029406
ACGNFGIPCELR	12	Unmodified	_ACGNFGIPCELR_					0	0	0	0	P22234;P22234-2	P22234	P22234	PAICS	Multifunctional protein ADE2;Phosphoribosylaminoimidazole-succinocarboxamide synthase;Phosphoribosylaminoimidazole carboxylase	MULTI-MSMS	QE1_140414_OPL1013_IdR_CvA_pTyrIP_F	1	K562_1	697.33	2	697.321196	1392.62784	41834.92	3.5788	0.0024955	0.85107	0.00059347	4.4298	0.003089	697.321987706609	58.882	0.63011	58.977	58.655	59.285	0.094997					72	28	3	0	0	0	7.9733E-05
ACGNFGIPCELR	12	Unmodified	_ACGNFGIPCELR_					0	0	0	0	P22234;P22234-2	P22234	P22234	PAICS	Multifunctional protein ADE2;Phosphoribosylaminoimidazole-succinocarboxamide synthase;Phosphoribosylaminoimidazole carboxylase	MULTI-MSMS	QE1_140414_OPL1013_IdR_CvA_pTyrIP_F_140415211055	1	K562_2	697.32	2	697.321196	1392.62784	40886.08	5.1744	0.0036082	-0.60313	-0.00042057	4.5713	0.0031876	697.321070354864	58.847	0.62007	58.997	58.7	59.32	0.15037					71	29	4	0	0	0	0.00026804
ACGVSRPVIACSVTIK	16	Unmodified	_ACGVSRPVIACSVTIK_					0	0	0	1	P55769	P55769	P55769	NHP2L1	NHP2-like protein 1;NHP2-like protein 1, N-terminally processed	MULTI-MSMS	QE1_140414_OPL1013_IdR_CvA_pTyrIP_B	1	SKMel28_1	573.64	3	573.307775	1716.9015	44841.44	2.8043	0.0016077	-0.58682	-0.00033643	2.2175	0.0012713	573.307988560151	45.001	0.76506	45.001	44.576	45.341	0					158	45	5	0	0	0	0.00010434
ACGVSRPVIACSVTIK	16	Unmodified	_ACGVSRPVIACSVTIK_					0	0	0	1	P55769	P55769	P55769	NHP2L1	NHP2-like protein 1;NHP2-like protein 1, N-terminally processed	MULTI-MSMS	QE1_140414_OPL1013_IdR_CvA_pTyrIP_B_140415130214	1	SKMel28_2	573.64	3	573.307775	1716.9015	44208.91	3.7562	0.0021535	-1.0769	-0.00061739	2.6793	0.0015361	573.307494959251	45.218	1.1054	45.07	44.318	45.424	-0.14825					188	66	5	0	0	0	0.019319
ACGVSRPVIACSVTIK	16	Unmodified	_ACGVSRPVIACSVTIK_					0	0	0	1	P55769	P55769	P55769	NHP2L1	NHP2-like protein 1;NHP2-like protein 1, N-terminally processed	MULTI-MSMS	QE1_140414_OPL1013_IdR_CvA_pTyrIP_C	1	H2228_1	573.31	3	573.307775	1716.9015	45244.1	3.2373	0.001856	-0.82576	-0.00047342	2.4116	0.0013826	573.641832528483	44.988	0.75292	45.037	44.589	45.341	0.049255					115	35	5	0	0	0	0.017247
ACGVSRPVIACSVTIK	16	Unmodified	_ACGVSRPVIACSVTIK_					0	0	0	1	P55769	P55769	P55769	NHP2L1	NHP2-like protein 1;NHP2-like protein 1, N-terminally processed	MULTI-MSMS	QE1_140414_OPL1013_IdR_CvA_pTyrIP_C_140415150423	1	H2228_2	573.64	3	573.307775	1716.9015	44950.28	3.9507	0.002265	-0.80636	-0.00046229	3.1444	0.0018027	573.307085414565	44.867	0.61177	44.962	44.665	45.276	0.094219					105	31	4	0	0	0	0.027326
ACGVSRPVIACSVTIK	16	Unmodified	_ACGVSRPVIACSVTIK_					0	0	0	1	P55769	P55769	P55769	NHP2L1	NHP2-like protein 1;NHP2-like protein 1, N-terminally processed	MULTI-MSMS	QE1_140414_OPL1013_IdR_CvA_pTyrIP_F	1	K562_1	573.64	3	573.307775	1716.9015	44414.15	3.6852	0.0021127	-0.78939	-0.00045256	2.8958	0.0016602	573.641802482052	45.342	0.75418	45.137	44.718	45.472	-0.20567					141	42	5	0	0	0	0.0035516
ACGVSRPVIACSVTIK	16	Unmodified	_ACGVSRPVIACSVTIK_					0	0	0	1	P55769	P55769	P55769	NHP2L1	NHP2-like protein 1;NHP2-like protein 1, N-terminally processed	MULTI-MSMS	QE1_140414_OPL1013_IdR_CvA_pTyrIP_F_140415211055	1	K562_2	573.64	3	573.307775	1716.9015	44038.35	4.3967	0.0025207	-0.014006	-8.0298E-06	4.3827	0.0025126	573.64218166817	45.036	0.59701	45.086	44.743	45.34	0.050121					113	31	5	0	0	0	0.015412
ACGVSRPVIACSVTIK	16	Unmodified	_ACGVSRPVIACSVTIK_					0	0	0	1	P55769	P55769	P55769	NHP2L1	NHP2-like protein 1;NHP2-like protein 1, N-terminally processed	MULTI-MSMS	QE2_131211_OPL1013_RH_HCC_pTyrIP_G_05	1	HCC827ER3_1	573.64	3	573.307775	1716.9015	45850.3	0.62845	0.0003603	0.048832	2.7996E-05	0.67729	0.00038829	573.307445376232	49.822	0.82097	43.556	43.184	44.005	-6.2654					150	39	5	0	0	0	2.7051E-05
ACGVSRPVIACSVTIK	16	Unmodified	_ACGVSRPVIACSVTIK_					0	0	0	1	P55769	P55769	P55769	NHP2L1	NHP2-like protein 1;NHP2-like protein 1, N-terminally processed	MULTI-MSMS	QE2_131211_OPL1013_RH_HCC_pTyrIP_G_05_131211154413	1	HCC827ER3_2	573.31	3	573.307775	1716.9015	45144.66	0.95553	0.00054781	0.18676	0.00010707	1.1423	0.00065488	573.30750442147	50.031	0.80922	43.629	43.221	44.03	-6.4023					141	38	5	0	0	0	2.7051E-05
ACLDTAVENMPSLK	14	Unmodified	_ACLDTAVENMPSLK_					0	0	0	0	P49327	P49327	P49327	FASN	Fatty acid synthase;[Acyl-carrier-protein] S-acetyltransferase;[Acyl-carrier-protein] S-malonyltransferase;3-oxoacyl-[acyl-carrier-protein] synthase;3-oxoacyl-[acyl-carrier-protein] reductase;3-hydroxyacyl-[acyl-carrier-protein] dehydratase;Enoyl-[acyl-carrier-protein] reductase;Oleoyl-[acyl-carrier-protein] hydrolase	MULTI-MSMS	QE1_140414_OPL1013_IdR_CvA_pTyrIP_B_140415130214	1	SKMel28_2	775.38	2	774.873459	1547.73236	38127.45	3.3719	0.0026128	1.1535	0.00089378	4.5254	0.0035066	774.874899450775	62.541	0.61929	62.393	62.01	62.629	-0.14824					74	28	4	0	0	0	0.023799
ACLDTAVENMPSLK	14	Unmodified	_ACLDTAVENMPSLK_					0	0	0	0	P49327	P49327	P49327	FASN	Fatty acid synthase;[Acyl-carrier-protein] S-acetyltransferase;[Acyl-carrier-protein] S-malonyltransferase;3-oxoacyl-[acyl-carrier-protein] synthase;3-oxoacyl-[acyl-carrier-protein] reductase;3-hydroxyacyl-[acyl-carrier-protein] dehydratase;Enoyl-[acyl-carrier-protein] reductase;Oleoyl-[acyl-carrier-protein] hydrolase	MULTI-MSMS	QE1_140414_OPL1013_IdR_CvA_pTyrIP_C	1	H2228_1	774.87	2	774.873459	1547.73236	39208.44	2.2217	0.0017216	0.70946	0.00054974	2.9312	0.0022713	774.874144788195	62.286	0.44856	62.336	62.106	62.555	0.049252					30	18	2	0	0	0	9.7153E-05
ACLDTAVENMPSLK	14	Unmodified	_ACLDTAVENMPSLK_					0	0	0	0	P49327	P49327	P49327	FASN	Fatty acid synthase;[Acyl-carrier-protein] S-acetyltransferase;[Acyl-carrier-protein] S-malonyltransferase;3-oxoacyl-[acyl-carrier-protein] synthase;3-oxoacyl-[acyl-carrier-protein] reductase;3-hydroxyacyl-[acyl-carrier-protein] dehydratase;Enoyl-[acyl-carrier-protein] reductase;Oleoyl-[acyl-carrier-protein] hydrolase	MULTI-MSMS	QE1_140414_OPL1013_IdR_CvA_pTyrIP_C_140415150423	1	H2228_2	774.88	2	774.873459	1547.73236	39480.53	4.0192	0.0031144	0.35241	0.00027307	4.3716	0.0033874	774.874410039691	62.227	0.49723	62.422	62.182	62.679	0.19442					38	22	3	0	0	0	0.0002053
ACLDTAVENMPSLK	14	Unmodified	_ACLDTAVENMPSLK_					0	0	0	0	P49327	P49327	P49327	FASN	Fatty acid synthase;[Acyl-carrier-protein] S-acetyltransferase;[Acyl-carrier-protein] S-malonyltransferase;3-oxoacyl-[acyl-carrier-protein] synthase;3-oxoacyl-[acyl-carrier-protein] reductase;3-hydroxyacyl-[acyl-carrier-protein] dehydratase;Enoyl-[acyl-carrier-protein] reductase;Oleoyl-[acyl-carrier-protein] hydrolase	MULTI-MATCH	QE1_140414_OPL1013_IdR_CvA_pTyrIP_B	1	SKMel28_1		2	774.873459	1547.73236	38488.12	1.0776	0.00083499	1.284	0.00099495	2.3616	0.0018299	774.874891036272	62.232	0.61672	62.232	61.893	62.51	0	-0.11358	0.00050432	NaN	46.318	61	27	3	NaN	NaN	NaN	NaN
ACLISLGYDVENDRQGEAEFNR	22	Unmodified	_ACLISLGYDVENDRQGEAEFNR_					0	0	0	1	O43707;O43707-2;O43707-3	O43707	O43707	ACTN4	Alpha-actinin-4	MULTI-MSMS	QE1_140414_OPL1013_IdR_CvA_pTyrIP_B	1	SKMel28_1	853.07	3	852.730965	2555.17106	38265.2	1.2332	0.0010516	1.535	0.001309	2.7682	0.0023605	853.400617442903	70.375	0.62329	70.375	70.072	70.695	0					62	25	3	0	0	0	0.052703
ACLISLGYDVENDRQGEAEFNR	22	Unmodified	_ACLISLGYDVENDRQGEAEFNR_					0	0	0	1	O43707;O43707-2;O43707-3	O43707	O43707	ACTN4	Alpha-actinin-4	MULTI-MSMS	QE1_140414_OPL1013_IdR_CvA_pTyrIP_B_140415130214	1	SKMel28_2	853.07	3	852.730965	2555.17106	38273.25	2.4446	0.0020846	2.3217	0.0019798	4.7662	0.0040643	853.066923105997	70.572	0.33661	70.423	70.168	70.504	-0.14825					26	13	3	0	0	0	0.050472
ACLISLGYDVENDRQGEAEFNR	22	Unmodified	_ACLISLGYDVENDRQGEAEFNR_					0	0	0	1	O43707;O43707-2;O43707-3	O43707	O43707	ACTN4	Alpha-actinin-4	MULTI-MSMS	QE1_140414_OPL1013_IdR_CvA_pTyrIP_C	1	H2228_1	853.07	3	852.730965	2555.17106	38342.49	1.8405	0.0015695	0.82912	0.00070702	2.6697	0.0022765	853.066422012585	70.265	0.59672	70.214	69.978	70.575	-0.051003					55	24	3	0	0	0	0.050472
ACLISLGYDVENDRQGEAEFNR	22	Unmodified	_ACLISLGYDVENDRQGEAEFNR_					0	0	0	1	O43707;O43707-2;O43707-3	O43707	O43707	ACTN4	Alpha-actinin-4	MULTI-MSMS	QE1_140414_OPL1013_IdR_CvA_pTyrIP_C_140415150423	1	H2228_2	853.07	3	852.730965	2555.17106	37434.06	3.9074	0.003332	0.56024	0.00047774	4.4677	0.0038097	853.065788091871	70.121	0.47849	70.315	70.025	70.504	0.19438					49	19	4	0	0	0	0.012689
ACLYAGVK	8	Phospho (STY)	_ACLY(ph)AGVK_		ACLY(1)AGVK		ACLY(43.81)AGVK	0	0	1	0	P15104	P15104	P15104	GLUL	Glutamine synthetase	MULTI-MSMS	QE1_140414_OPL1013_IdR_CvA_pTyrIP_C	1	H2228_1	481.22	2	481.214278	960.414004	48895.07	2.8251	0.0013595	-0.000393	-1.8912E-07	2.8247	0.0013593	481.214279407143	26.944	1.1735	26.993	26.605	27.779	0.049252					237	85	4	0	0	0	0.0036148
ACLYAGVK	8	Phospho (STY)	_ACLY(ph)AGVK_		ACLY(1)AGVK		ACLY(41.43)AGVK	0	0	1	0	P15104	P15104	P15104	GLUL	Glutamine synthetase	MULTI-MSMS	QE1_140414_OPL1013_IdR_CvA_pTyrIP_F	1	K562_1	481.22	2	481.214278	960.414004	50987.79	3.1933	0.0015367	1.1425	0.00054978	4.3358	0.0020864	481.21476216299	26.93	0.70977	26.924	26.577	27.287	-0.0052471					130	53	3	0	0	0	0.0044048
ACLYAGVK	8	Phospho (STY)	_ACLY(ph)AGVK_					0	0	1	0	P15104	P15104	P15104	GLUL	Glutamine synthetase	MULTI-MATCH	QE1_140414_OPL1013_IdR_CvA_pTyrIP_F_140415211055	1	K562_2		2	481.214278	960.414004	50942.61	4.2312	0.0020361	-0.17221	-8.2869E-05	4.059	0.0019532	481.214214546464	27.158	0.68734	27.208	26.875	27.562	0.050119	0.12892	-0.00051	NaN	43.808	110	52	3	NaN	NaN	NaN	NaN
ACNQLGQFLQHR	12	Unmodified	_ACNQLGQFLQHR_					0	0	0	0	O95782-2;O95782;O94973;O94973-2;O94973-3	O95782-2;O94973	O95782-2	AP2A1;AP2A2	AP-2 complex subunit alpha-1;AP-2 complex subunit alpha-2	MULTI-MSMS	QE1_140414_OPL1013_IdR_CvA_pTyrIP_B	1	SKMel28_1	491.25	3	491.245615	1470.71502	49499.3	2.4233	0.0011904	0.03433	1.6864E-05	2.4576	0.0012073	491.245950109647	50.144	0.83475	50.144	49.738	50.573	0					132	39	4	0	0	0	0.00015754
ACNQLGQFLQHR	12	Unmodified	_ACNQLGQFLQHR_					0	0	0	0	O95782-2;O95782;O94973;O94973-2;O94973-3	O95782-2;O94973	O95782-2	AP2A1;AP2A2	AP-2 complex subunit alpha-1;AP-2 complex subunit alpha-2	MULTI-MSMS	QE1_140414_OPL1013_IdR_CvA_pTyrIP_C	1	H2228_1	491.25	3	491.245615	1470.71502	49919.15	3.2177	0.0015807	-0.33674	-0.00016542	2.8809	0.0014152	491.245619675325	50.136	0.82735	50.186	49.704	50.531	0.049248					121	35	4	0	0	0	0.00016207
ACNQLGQFLQHR	12	Unmodified	_ACNQLGQFLQHR_					0	0	0	0	O95782-2;O95782;O94973;O94973-2;O94973-3	O95782-2;O94973	O95782-2	AP2A1;AP2A2	AP-2 complex subunit alpha-1;AP-2 complex subunit alpha-2	MULTI-MSMS	QE1_140414_OPL1013_IdR_CvA_pTyrIP_C_140415150423	1	H2228_2	491.25	3	491.245615	1470.71502	49824.07	3.7704	0.0018522	-0.066287	-3.2563E-05	3.7041	0.0018196	491.245560204622	49.907	0.93018	50.102	49.602	50.533	0.19442					139	45	4	0	0	0	0.0016234
ACNQLGQFLQHR	12	Unmodified	_ACNQLGQFLQHR_					0	0	0	0	O95782-2;O95782;O94973;O94973-2;O94973-3	O95782-2;O94973	O95782-2	AP2A1;AP2A2	AP-2 complex subunit alpha-1;AP-2 complex subunit alpha-2	MULTI-MSMS	QE2_131211_OPL1013_RH_HCC_pTyrIP_G_05	1	HCC827ER3_1	491.25	3	491.245615	1470.71502	48700.46	0.78707	0.00038664	0.8915	0.00043795	1.6786	0.00082459	491.245350023207	59.645	0.70771	52.678	52.333	53.041	-6.9671					86	31	4	0	0	0	1.6814E-05
ACNQLGQFLQHR	12	Unmodified	_ACNQLGQFLQHR_					0	0	0	0	O95782-2;O95782;O94973;O94973-2;O94973-3	O95782-2;O94973	O95782-2	AP2A1;AP2A2	AP-2 complex subunit alpha-1;AP-2 complex subunit alpha-2	MULTI-MSMS	QE2_131211_OPL1013_RH_HCC_pTyrIP_G_05_131211154413	1	HCC827ER3_2	491.25	3	491.245615	1470.71502	48958.63	1.2985	0.0006379	0.93484	0.00045924	2.2334	0.0010971	491.24532045025	59.809	0.75225	52.704	52.316	53.069	-7.1041					93	31	4	0	0	0	1.4887E-05
ACNQLGQFLQHR	12	Unmodified	_ACNQLGQFLQHR_					0	0	0	0	O95782-2;O95782;O94973;O94973-2;O94973-3	O95782-2;O94973	O95782-2	AP2A1;AP2A2	AP-2 complex subunit alpha-1;AP-2 complex subunit alpha-2	MULTI-MATCH	QE1_140414_OPL1013_IdR_CvA_pTyrIP_B_140415130214	1	SKMel28_2		3	491.245615	1470.71502	49639.13	3.8815	0.0019068	0.35125	0.00017255	4.2328	0.0020793	491.245901590355	50.316	0.90575	50.068	49.615	50.521	-0.24848	-0.054298	0.00049231	NaN	44.847	145	44	4	NaN	NaN	NaN	NaN
ACNQLGQFLQHR	12	Unmodified	_ACNQLGQFLQHR_					0	0	0	0	O95782-2;O95782;O94973;O94973-2;O94973-3	O95782-2;O94973	O95782-2	AP2A1;AP2A2	AP-2 complex subunit alpha-1;AP-2 complex subunit alpha-2	MULTI-MATCH	QE1_140414_OPL1013_IdR_CvA_pTyrIP_F	1	K562_1		3	491.245615	1470.71502	50222.78	4.1169	0.0020224	0.43315	0.00021278	4.55	0.0022352	491.246409792094	50.216	0.72227	50.111	49.736	50.459	-0.10546	-0.011024	0.00061302	NaN	44.847	99	33	4	NaN	NaN	NaN	NaN
ACQLTEFLIEPSLDGFNMLEELYLQPDQK	29	Unmodified	_ACQLTEFLIEPSLDGFNMLEELYLQPDQK_					0	0	0	0	Q13129	Q13129	Q13129	RLF	Zinc finger protein Rlf	MULTI-MSMS	QE1_140414_OPL1013_IdR_CvA_pTyrIP_C_140415150423	1	H2228_2	861.42	4	861.170275	3440.652	36572.86	4.6945	0.0040428	-0.47833	-0.00041193	4.2162	0.0036308	861.421246530068	83.347	1.4131	83.541	82.732	84.145	0.19438					252	58	7	0	0	0	0.048902
ACQLTEFLIEPSLDGFNMLEELYLQPDQK	29	Unmodified	_ACQLTEFLIEPSLDGFNMLEELYLQPDQK_					0	0	0	0	Q13129	Q13129	Q13129	RLF	Zinc finger protein Rlf	MULTI-MATCH	QE1_140414_OPL1013_IdR_CvA_pTyrIP_B	1	SKMel28_1		4	861.170275	3440.652	36554.95	1.5066	0.0012974	0.17191	0.00014804	1.6785	0.0014454	861.671770018016	83.757	1.1053	83.757	83.154	84.26	-7.6294E-06	0.23134	0.00088307	NaN	3.7791	215	45	7	NaN	NaN	NaN	NaN
ACQLTEFLIEPSLDGFNMLEELYLQPDQK	29	Unmodified	_ACQLTEFLIEPSLDGFNMLEELYLQPDQK_					0	0	0	0	Q13129	Q13129	Q13129	RLF	Zinc finger protein Rlf	MULTI-MATCH	QE1_140414_OPL1013_IdR_CvA_pTyrIP_B_140415130214	1	SKMel28_2		4	861.170275	3440.652	36479.42	3.5215	0.0030326	0.016762	1.4435E-05	3.5383	0.003047	861.671532974513	83.73	1.2464	83.482	82.998	84.245	-0.24848	-0.043768	0.00034865	NaN	3.7791	197	51	5	NaN	NaN	NaN	NaN
ACQLTEFLIEPSLDGFNMLEELYLQPDQK	29	Unmodified	_ACQLTEFLIEPSLDGFNMLEELYLQPDQK_					0	0	0	0	Q13129	Q13129	Q13129	RLF	Zinc finger protein Rlf	MULTI-MATCH	QE1_140414_OPL1013_IdR_CvA_pTyrIP_C	1	H2228_1		4	861.170275	3440.652	36446.83	2.6089	0.0022467	-0.040402	-3.4793E-05	2.5685	0.0022119	861.671585807729	83.738	1.0491	83.687	83.097	84.146	-0.051003	0.16154	0.00015174	NaN	3.7791	184	43	5	NaN	NaN	NaN	NaN
ACQLTEFLIEPSLDGFNMLEELYLQPDQK	29	Unmodified	_ACQLTEFLIEPSLDGFNMLEELYLQPDQK_					0	0	0	0	Q13129	Q13129	Q13129	RLF	Zinc finger protein Rlf	MULTI-MATCH	QE1_140414_OPL1013_IdR_CvA_pTyrIP_F	1	K562_1		4	861.170275	3440.652	36472.36	3.8624	0.0033262	-0.32119	-0.0002766	3.5412	0.0030496	861.42081380401	83.267	1.2644	83.161	82.5	83.764	-0.10547	-0.36449	-0.00081549	NaN	3.7791	296	52	7	NaN	NaN	NaN	NaN
ACQSIYPLHDVFVR	14	Unmodified	_ACQSIYPLHDVFVR_					0	0	0	0	P61247	P61247	P61247	RPS3A	40S ribosomal protein S3a	MULTI-MSMS	QE1_140414_OPL1013_IdR_CvA_pTyrIP_B	1	SKMel28_1	568.96	3	568.95573	1703.84536	44944.58	2.3472	0.0013355	-0.95936	-0.00054583	1.3879	0.00078963	568.955540466282	67.671	1.1996	67.671	66.983	68.183	0					266	50	8	0	0	0	1.2353E-09
ACQSIYPLHDVFVR	14	Unmodified	_ACQSIYPLHDVFVR_					0	0	0	0	P61247	P61247	P61247	RPS3A	40S ribosomal protein S3a	MULTI-MSMS	QE1_140414_OPL1013_IdR_CvA_pTyrIP_B_140415130214	1	SKMel28_2	569.29	3	568.95573	1703.84536	44253.56	3.8318	0.0021801	-0.93492	-0.00053193	2.8969	0.0016482	568.95565696098	67.655	1.1102	67.506	66.989	68.099	-0.14825					288	48	9	0	0	0	2.4677E-07
ACQSIYPLHDVFVR	14	Unmodified	_ACQSIYPLHDVFVR_					0	0	0	0	P61247	P61247	P61247	RPS3A	40S ribosomal protein S3a	MULTI-MSMS	QE1_140414_OPL1013_IdR_CvA_pTyrIP_B_140415130214	1	SKMel28_2	853.44	2	852.929957	1703.84536	37994.75	3.1699	0.0027037	1.326	0.001131	4.4959	0.0038347	853.432498631386	67.676	0.63158	67.528	67.23	67.861	-0.14825					68	28	3	0	0	0	0.00079202
ACQSIYPLHDVFVR	14	Unmodified	_ACQSIYPLHDVFVR_					0	0	0	0	P61247	P61247	P61247	RPS3A	40S ribosomal protein S3a	MULTI-MSMS	QE1_140414_OPL1013_IdR_CvA_pTyrIP_C	1	H2228_1	568.96	3	568.95573	1703.84536	44877.98	2.3858	0.0013574	-0.65558	-0.000373	1.7302	0.0009844	569.290130548297	67.602	1.1075	67.551	66.925	68.032	-0.050995					231	46	7	0	0	0	9.8724E-05
ACQSIYPLHDVFVR	14	Unmodified	_ACQSIYPLHDVFVR_					0	0	0	0	P61247	P61247	P61247	RPS3A	40S ribosomal protein S3a	MULTI-MSMS	QE1_140414_OPL1013_IdR_CvA_pTyrIP_C_140415150423	1	H2228_2	568.96	3	568.95573	1703.84536	44674.12	3.2714	0.0018613	-0.40621	-0.00023111	2.8652	0.0016302	569.290347014781	67.311	1.0615	67.505	66.931	67.993	0.19438					223	44	7	0	0	0	2.4677E-07
ACQSIYPLHDVFVR	14	Unmodified	_ACQSIYPLHDVFVR_					0	0	0	0	P61247	P61247	P61247	RPS3A	40S ribosomal protein S3a	MULTI-MSMS	QE1_140414_OPL1013_IdR_CvA_pTyrIP_F	1	K562_1	569.96	3	568.95573	1703.84536	45496.97	3.2518	0.0018501	-0.4504	-0.00025626	2.8014	0.0015939	568.955887721995	67.459	0.75472	67.453	67.128	67.883	-0.005249					127	34	5	0	0	0	0.00044084
ACQSIYPLHDVFVR	14	Unmodified	_ACQSIYPLHDVFVR_					0	0	0	0	P61247	P61247	P61247	RPS3A	40S ribosomal protein S3a	MULTI-MSMS	QE1_140414_OPL1013_IdR_CvA_pTyrIP_F_140415211055	1	K562_2	568.96	3	568.95573	1703.84536	45321.54	4.9222	0.0028005	-0.14831	-8.4383E-05	4.7739	0.0027161	569.290064799257	67.338	0.81503	67.388	67.051	67.866	0.050117					136	34	5	0	0	0	0.00038582
ACQSIYPLHDVFVR	14	Unmodified	_ACQSIYPLHDVFVR_					0	0	0	0	P61247	P61247	P61247	RPS3A	40S ribosomal protein S3a	MULTI-MSMS	QE2_131211_OPL1013_RH_HCC_pTyrIP_G_05	1	HCC827ER3_1	568.96	3	568.95573	1703.84536	45369.73	1.8406	0.0010472	0.61037	0.00034727	2.451	0.0013945	569.290580658212	75.4	0.9048	67.731	67.291	68.196	-7.6688					136	37	5	0	0	0	1.261E-05
ACQSIYPLHDVFVR	14	Unmodified	_ACQSIYPLHDVFVR_					0	0	0	0	P61247	P61247	P61247	RPS3A	40S ribosomal protein S3a	MULTI-SECPEP	QE2_131211_OPL1013_RH_HCC_pTyrIP_G_05_131211154413	1	HCC827ER3_2	570.32	3	568.95573	1703.84536	45327.09	1.9815	0.0011274	0.33695	0.00019171	2.3185	0.0013191	568.955726427432	75.52	0.8548	67.814	67.437	68.291	-7.7056					132	35	5	0	0	0	9.9406E-08
ACQSIYPLHDVFVR	14	Unmodified	_ACQSIYPLHDVFVR_					0	0	0	0	P61247	P61247	P61247	RPS3A	40S ribosomal protein S3a	MULTI-MATCH	QE1_140414_OPL1013_IdR_CvA_pTyrIP_B	1	SKMel28_1		2	852.929957	1703.84536	37784.1	1.6005	0.0013651	0.23219	0.00019804	1.8326	0.0015631	852.930559737391	67.693	0.61931	67.693	67.319	67.938	0	0.10068	-0.0010231	NaN	35.037	82	25	4	NaN	NaN	NaN	NaN
ACQSIYPLHDVFVR	14	Unmodified	_ACQSIYPLHDVFVR_					0	0	0	0	P61247	P61247	P61247	RPS3A	40S ribosomal protein S3a	MULTI-MATCH	QE1_140414_OPL1013_IdR_CvA_pTyrIP_C	1	H2228_1		2	852.929957	1703.84536	38044.7	1.8625	0.0015885	0.66267	0.00056521	2.5251	0.0021538	852.930595037664	67.586	0.49472	67.535	67.327	67.822	-0.050995	-0.057259	-0.00028872	NaN	35.037	48	20	3	NaN	NaN	NaN	NaN
ACQSIYPLHDVFVR	14	Unmodified	_ACQSIYPLHDVFVR_					0	0	0	0	P61247	P61247	P61247	RPS3A	40S ribosomal protein S3a	MULTI-MATCH	QE1_140414_OPL1013_IdR_CvA_pTyrIP_C_140415150423	1	H2228_2		2	852.929957	1703.84536	38701.39	2.7263	0.0023253	1.199	0.0010227	3.9252	0.003348	852.930862945159	67.372	0.37723	67.567	67.308	67.686	0.19438	-0.025337	0.00062616	NaN	35.037	39	15	3	NaN	NaN	NaN	NaN
ACQSIYPLHDVFVR	14	Unmodified	_ACQSIYPLHDVFVR_					0	0	0	0	P61247	P61247	P61247	RPS3A	40S ribosomal protein S3a	MULTI-MATCH	QE1_140414_OPL1013_IdR_CvA_pTyrIP_F_140415211055	1	K562_2		2	852.929957	1703.84536	39365.43	4.3739	0.0037307	0.65834	0.00056152	5.0323	0.0042922	852.929962776232	67.406	0.24512	67.456	67.31	67.555	0.050125	-0.13586	-0.00029611	NaN	35.037	12	10	2	NaN	NaN	NaN	NaN
ACQSIYPLHDVFVR	14	Unmodified	_ACQSIYPLHDVFVR_					0	0	0	0	P61247	P61247	P61247	RPS3A	40S ribosomal protein S3a	MULTI-MATCH	QE2_131211_OPL1013_RH_HCC_pTyrIP_G_05_131211154413	1	HCC827ER3_2		2	852.929957	1703.84536	39766.25	1.704	0.0014534	0.99787	0.00085111	2.7019	0.0023045	853.431665691547	75.479	0.28675	67.774	67.627	67.913	-7.7056	0.18159	0.00028307	NaN	35.037	19	11	3	NaN	NaN	NaN	NaN
ACQSIYPLHDVFVR	14	Phospho (STY)	_ACQSIY(ph)PLHDVFVR_		ACQS(0.014)IY(0.986)PLHDVFVR		ACQS(-18.53)IY(18.53)PLHDVFVR	0	0	1	0	P61247	P61247	P61247	RPS3A	40S ribosomal protein S3a	MULTI-MSMS	QE1_140414_OPL1013_IdR_CvA_pTyrIP_F_140415211055	1	K562_2	595.61	3	595.611173	1783.81169	44250.98	6.255	0.0037256	0.99825	0.00059457	7.2533	0.0043201	595.61205598865	69.582	0.92949	69.632	69.002	69.932	0.050117					92	41	4	0	0	0	3.7019E-05
ACQSIYPLHDVFVR	14	Phospho (STY)	_ACQSIY(ph)PLHDVFVR_		ACQS(0.023)IY(0.977)PLHDVFVR		ACQS(-16.32)IY(16.32)PLHDVFVR	0	0	1	0	P61247	P61247	P61247	RPS3A	40S ribosomal protein S3a	MULTI-MSMS	QE2_131211_OPL1013_RH_HCC_pTyrIP_G_05	1	HCC827ER3_1	595.95	3	595.611173	1783.81169	45315.25	1.8694	0.0011135	0.8483	0.00050526	2.7177	0.0016187	595.946321450289	77.412	0.68532	69.743	69.362	70.047	-7.6688					71	28	3	0	0	0	0.00012953
ACQSIYPLHDVFVR	14	Phospho (STY)	_ACQSIY(ph)PLHDVFVR_					0	0	1	0	P61247	P61247	P61247	RPS3A	40S ribosomal protein S3a	MULTI-MATCH	QE1_140414_OPL1013_IdR_CvA_pTyrIP_B	1	SKMel28_1		3	595.611173	1783.81169	44023.31	2.5852	0.0015398	-0.34313	-0.00020437	2.2421	0.0013354	595.94553641169	69.536	0.61826	69.536	69.191	69.81	0	-0.051172	-0.0011568	NaN	48.467	36	25	2	NaN	NaN	NaN	NaN
ACQSIYPLHDVFVR	14	Phospho (STY)	_ACQSIY(ph)PLHDVFVR_					0	0	1	0	P61247	P61247	P61247	RPS3A	40S ribosomal protein S3a	MULTI-MATCH	QE1_140414_OPL1013_IdR_CvA_pTyrIP_B_140415130214	1	SKMel28_2		3	595.611173	1783.81169	45170.12	3.7837	0.0022536	0.012505	7.4482E-06	3.7962	0.0022611	595.610702434544	69.626	0.58176	69.478	69.209	69.791	-0.14825	-0.10928	-0.00052137	NaN	48.467	39	27	2	NaN	NaN	NaN	NaN
ACSAIHAVNLR	11	Unmodified	_ACSAIHAVNLR_					0	0	0	0	Q13045-3;Q13045;Q13045-2	Q13045-3	Q13045-3	FLII	Protein flightless-1 homolog	MULTI-MSMS	QE1_140414_OPL1013_IdR_CvA_pTyrIP_B	1	SKMel28_1	404.55	3	404.548635	1210.62407	56163.15	1.734	0.0007015	0.057775	2.3373E-05	1.7918	0.00072487	404.548718299718	30.977	0.56205	30.977	30.723	31.285	0					83	39	3	0	0	0	0.018909
ACSAIHAVNLR	11	Unmodified	_ACSAIHAVNLR_					0	0	0	0	Q13045-3;Q13045;Q13045-2	Q13045-3	Q13045-3	FLII	Protein flightless-1 homolog	MULTI-MATCH	QE1_140414_OPL1013_IdR_CvA_pTyrIP_B_140415130214	1	SKMel28_2		3	404.548635	1210.62407	54860.48	3.4259	0.0013859	-0.87559	-0.00035422	2.5503	0.0010317	404.548464267831	30.842	0.57936	30.894	30.639	31.218	0.052229	-0.10606	-0.00057428	NaN	18.136	97	45	3	NaN	NaN	NaN	NaN
ACSAIHAVNLR	11	Unmodified	_ACSAIHAVNLR_					0	0	0	0	Q13045-3;Q13045;Q13045-2	Q13045-3	Q13045-3	FLII	Protein flightless-1 homolog	MULTI-MATCH	QE1_140414_OPL1013_IdR_CvA_pTyrIP_C	1	H2228_1		3	404.548635	1210.62407	55865.58	2.9095	0.001177	-0.99044	-0.00040068	1.9191	0.00077637	404.548486342682	30.954	0.57935	31.004	30.716	31.295	0.049253	0.0037963	-0.00071367	NaN	18.136	75	33	3	NaN	NaN	NaN	NaN
ACSAIHAVNLR	11	Unmodified	_ACSAIHAVNLR_					0	0	0	0	Q13045-3;Q13045;Q13045-2	Q13045-3	Q13045-3	FLII	Protein flightless-1 homolog	MULTI-MATCH	QE1_140414_OPL1013_IdR_CvA_pTyrIP_C_140415150423	1	H2228_2		3	404.548635	1210.62407	54147.97	3.3908	0.0013717	0.26019	0.00010526	3.651	0.001477	404.548735892004	30.748	0.64185	30.942	30.604	31.246	0.19442	-0.057613	0.00080415	NaN	18.136	65	39	2	NaN	NaN	NaN	NaN
ACSAIHAVNLR	11	Unmodified	_ACSAIHAVNLR_					0	0	0	0	Q13045-3;Q13045;Q13045-2	Q13045-3	Q13045-3	FLII	Protein flightless-1 homolog	MULTI-MATCH	QE1_140414_OPL1013_IdR_CvA_pTyrIP_F	1	K562_1		3	404.548635	1210.62407	55448.69	4.0714	0.0016471	-0.19122	-7.7359E-05	3.8802	0.0015697	404.54859397954	31.113	0.4442	31.108	30.871	31.315	-0.0052471	0.10819	0.0002563	NaN	18.136	38	27	2	NaN	NaN	NaN	NaN
ACSAIHAVNLR	11	Unmodified	_ACSAIHAVNLR_					0	0	0	0	Q13045-3;Q13045;Q13045-2	Q13045-3	Q13045-3	FLII	Protein flightless-1 homolog	MULTI-MATCH	QE1_140414_OPL1013_IdR_CvA_pTyrIP_F_140415211055	1	K562_2		3	404.548635	1210.62407	57942.75	5.0506	0.0020432	-0.2123	-8.5886E-05	4.8383	0.0019573	404.548473280605	30.903	0.45168	30.954	30.706	31.158	0.050119	-0.046279	0.00023072	NaN	18.136	39	30	2	NaN	NaN	NaN	NaN
ACSAIHAVNLR	11	Unmodified	_ACSAIHAVNLR_					0	0	0	0	Q13045-3;Q13045;Q13045-2	Q13045-3	Q13045-3	FLII	Protein flightless-1 homolog	MULTI-MATCH	QE2_131211_OPL1013_RH_HCC_pTyrIP_G_05	1	HCC827ER3_1		3	404.548635	1210.62407	54015.8	0.45415	0.00018372	-1.8493	-0.00074815	-1.3952	-0.00056442	404.547947447779	36.158	0.60788	31.095	30.701	31.309	-5.0624	0.09561	-0.0017561	NaN	18.136	55	33	2	NaN	NaN	NaN	NaN
ACSAIHAVNLR	11	Unmodified	_ACSAIHAVNLR_					0	0	0	0	Q13045-3;Q13045;Q13045-2	Q13045-3	Q13045-3	FLII	Protein flightless-1 homolog	MULTI-MATCH	QE2_131211_OPL1013_RH_HCC_pTyrIP_G_05_131211154413	1	HCC827ER3_2		3	404.548635	1210.62407	58366.43	0.66313	0.00026827	-0.19252	-7.7884E-05	0.47061	0.00019038	404.548512974869	36.224	0.62686	31.025	30.729	31.356	-5.1994	0.025174	0.00025472	NaN	18.136	48	32	2	NaN	NaN	NaN	NaN
ACTQPRPNYASNFSVIGAR	19	Phospho (STY)	_ACTQPRPNY(ph)ASNFSVIGAR_		ACT(0.015)QPRPNY(0.95)AS(0.035)NFSVIGAR		ACT(-17.99)QPRPNY(14.32)AS(-14.32)NFS(-36.72)VIGAR	0	0	1	1	O14976-2;O14976	O14976-2	O14976-2	GAK	Cyclin-G-associated kinase	MULTI-MSMS	QE2_131211_OPL1013_RH_HCC_pTyrIP_G_05	1	HCC827ER3_1	730.67	3	730.336772	2187.98849	40401.38	0.15704	0.00011469	0.46593	0.00034028	0.62296	0.00045497	730.671571004179	56.443	0.79852	49.877	49.533	50.331	-6.5661					149	36	5	0	0	0	2.4749E-09
ACTQPRPNYASNFSVIGAR	19	Phospho (STY)	_ACTQPRPNY(ph)ASNFSVIGAR_		ACT(0.001)QPRPNY(0.711)AS(0.287)NFS(0.001)VIGAR		ACT(-28.58)QPRPNY(3.94)AS(-3.94)NFS(-28.07)VIGAR	0	0	1	1	O14976-2;O14976	O14976-2	O14976-2	GAK	Cyclin-G-associated kinase	MULTI-MSMS	QE2_131211_OPL1013_RH_HCC_pTyrIP_G_05_131211154413	1	HCC827ER3_2	730.34	3	730.336772	2187.98849	40512.06	0.74623	0.000545	0.18689	0.00013649	0.93311	0.00068149	730.671361430913	56.585	0.77367	49.982	49.579	50.353	-6.6029					147	35	5	0	0	0	5.976E-09
ACTQPRPNYASNFSVIGAR	19	Phospho (STY)	_ACTQPRPNY(ph)ASNFSVIGAR_					0	0	1	1	O14976-2;O14976	O14976-2	O14976-2	GAK	Cyclin-G-associated kinase	MULTI-MATCH	QE1_140414_OPL1013_IdR_CvA_pTyrIP_B_140415130214	1	SKMel28_2		3	730.336772	2187.98849	37330.05	3.5081	0.0025621	2.7187	0.0019856	6.2268	0.0045476	730.340641863216	49.623	0.43939	49.474	49.348	49.788	-0.14824	-0.066053	0.0048398	NaN	69.081	34	19	3	NaN	NaN	NaN	NaN
ACTQPRPNYASNFSVIGAR	19	Phospho (STY)	_ACTQPRPNY(ph)ASNFSVIGAR_					0	0	1	1	O14976-2;O14976	O14976-2	O14976-2	GAK	Cyclin-G-associated kinase	MULTI-MATCH	QE1_140414_OPL1013_IdR_CvA_pTyrIP_C	1	H2228_1		3	730.336772	2187.98849	41802.09	2.9181	0.0021312	1.8823	0.0013747	4.8004	0.0035059	730.671647705276	49.258	0.31398	49.307	49.153	49.467	0.049252	-0.23306	0.0030072	NaN	69.081	19	13	2	NaN	NaN	NaN	NaN
ACTQPRPNYASNFSVIGAR	19	Phospho (STY)	_ACTQPRPNY(ph)ASNFSVIGAR_					0	0	1	1	O14976-2;O14976	O14976-2	O14976-2	GAK	Cyclin-G-associated kinase	MULTI-MATCH	QE1_140414_OPL1013_IdR_CvA_pTyrIP_C_140415150423	1	H2228_2		3	730.336772	2187.98849	44290.86	3.8712	0.0028273	0.33628	0.0002456	4.2074	0.0030729	730.337111101943	49.321	0.32627	49.415	49.2	49.526	0.094212	-0.1257	-0.00038016	NaN	69.081	20	14	2	NaN	NaN	NaN	NaN
ACTQPRPNYASNFSVIGAR	19	Phospho (STY)	_ACTQPRPNY(ph)ASNFSVIGAR_					0	0	1	1	O14976-2;O14976	O14976-2	O14976-2	GAK	Cyclin-G-associated kinase	MULTI-MATCH	QE1_140414_OPL1013_IdR_CvA_pTyrIP_F_140415211055	1	K562_2		3	730.336772	2187.98849	40453.68	3.901	0.002849	-0.12624	-9.2194E-05	3.7748	0.0027569	730.671124446481	49.37	0.60621	49.42	49.159	49.765	0.050121	-0.12048	-0.0013935	NaN	69.081	82	28	4	NaN	NaN	NaN	NaN
ACVMMQGR	8	Unmodified	_ACVMMQGR_					0	0	0	0	P00491	P00491	P00491	PNP	Purine nucleoside phosphorylase	MULTI-MSMS	QE1_140414_OPL1013_IdR_CvA_pTyrIP_C	1	H2228_1	476.71	2	476.711708	951.408862	50891.31	1.8597	0.00088656	-0.027688	-1.3199E-05	1.832	0.00087336	476.712358656261	22.674	0.46763	22.723	22.502	22.97	0.049253					82	35	3	0	0	0	0.003952
ACVMMQGR	8	Unmodified	_ACVMMQGR_					0	0	0	0	P00491	P00491	P00491	PNP	Purine nucleoside phosphorylase	MULTI-MSMS	QE1_140414_OPL1013_IdR_CvA_pTyrIP_C_140415150423	1	H2228_2	476.71	2	476.711708	951.408862	48975.24	2.889	0.0013772	-0.20112	-9.5878E-05	2.6879	0.0012814	476.712312802037	22.649	0.40087	22.844	22.65	23.051	0.19442					62	30	3	0	0	0	0.0098944
ACVMMQGR	8	Unmodified	_ACVMMQGR_					0	0	0	0	P00491	P00491	P00491	PNP	Purine nucleoside phosphorylase	MULTI-MATCH	QE1_140414_OPL1013_IdR_CvA_pTyrIP_B	1	SKMel28_1		2	476.711708	951.408862	NaN	1.0504	0.00050072	2.3873	0.0011381	3.4377	0.0016388	476.713532018595	22.723	0.038738	22.723	22.715	22.753	0	-0.02447	0.0020297	NaN	45.081	4	2	2	NaN	NaN	NaN	NaN
ACVMMQGR	8	Unmodified	_ACVMMQGR_					0	0	0	0	P00491	P00491	P00491	PNP	Purine nucleoside phosphorylase	MULTI-MATCH	QE1_140414_OPL1013_IdR_CvA_pTyrIP_F_140415211055	1	K562_2		2	476.711708	951.408862	55593.49	3.8895	0.0018542	0.69839	0.00033293	4.5879	0.0021871	476.712202439134	22.649	0.35072	22.699	22.508	22.859	0.050121	-0.048235	0.00041945	NaN	45.081	40	24	2	NaN	NaN	NaN	NaN
ACVVHGSDLK	10	Unmodified	_ACVVHGSDLK_					0	0	0	0	P05023-4;P05023;P05023-3;P50993	P05023-4	P05023-4	ATP1A1;ATP1A2	Sodium/potassium-transporting ATPase subunit alpha-1;Sodium/potassium-transporting ATPase subunit alpha-2	MULTI-MSMS	QE1_140414_OPL1013_IdR_CvA_pTyrIP_B	1	SKMel28_1	543.27	2	543.274041	1084.53353	48640.82	0.051822	2.8154E-05	0.27544	0.00014964	0.32726	0.00017779	543.273970592241	18.328	0.38678	18.328	18.156	18.543	0					51	27	2	0	0	0	0.0058025
ACVVHGSDLK	10	Unmodified	_ACVVHGSDLK_					0	0	0	0	P05023-4;P05023;P05023-3;P50993	P05023-4	P05023-4	ATP1A1;ATP1A2	Sodium/potassium-transporting ATPase subunit alpha-1;Sodium/potassium-transporting ATPase subunit alpha-2	MULTI-MATCH	QE1_140414_OPL1013_IdR_CvA_pTyrIP_C	1	H2228_1		2	543.274041	1084.53353	50565.29	1.7391	0.0009448	0.5695	0.00030939	2.3086	0.0012542	543.274154216045	18.33	0.36863	18.379	18.235	18.603	0.049253	0.0267	0.00029847	NaN	30.612	30	21	2	NaN	NaN	NaN	NaN
ACVVHGSDLK	10	Unmodified	_ACVVHGSDLK_					0	0	0	0	P05023-4;P05023;P05023-3;P50993	P05023-4	P05023-4	ATP1A1;ATP1A2	Sodium/potassium-transporting ATPase subunit alpha-1;Sodium/potassium-transporting ATPase subunit alpha-2	MULTI-MATCH	QE1_140414_OPL1013_IdR_CvA_pTyrIP_C_140415150423	1	H2228_2		2	543.274041	1084.53353	52522.71	2.4783	0.0013464	0.038856	2.1109E-05	2.5171	0.0013675	543.273905744611	18.256	0.30122	18.35	18.196	18.497	0.094217	-0.0020231	-0.00027809	NaN	30.612	27	18	2	NaN	NaN	NaN	NaN
ACWVLHYFCEVK	12	Unmodified	_ACWVLHYFCEVK_					0	0	0	0	O95373	O95373	O95373	IPO7	Importin-7	MULTI-MSMS	QE1_140414_OPL1013_IdR_CvA_pTyrIP_B_140415130214	1	SKMel28_2	538.26	3	537.91974	1610.73739	45367.82	4.8247	0.0025953	-1.4473	-0.00077855	3.3774	0.0018168	538.254433447201	77.022	1.6809	76.773	75.682	77.362	-0.24848					177	69	4	0	0	0	0.01081
ACWVLHYFCEVK	12	Unmodified	_ACWVLHYFCEVK_					0	0	0	0	O95373	O95373	O95373	IPO7	Importin-7	MULTI-MSMS	QE1_140414_OPL1013_IdR_CvA_pTyrIP_C	1	H2228_1	537.92	3	537.91974	1610.73739	46640.91	3.1201	0.0016784	-1.3976	-0.00075178	1.7226	0.0009266	537.919840089465	76.913	1.426	76.862	76.154	77.58	-0.050995					153	59	5	0	0	0	0.015098
ACWVLHYFCEVK	12	Unmodified	_ACWVLHYFCEVK_					0	0	0	0	O95373	O95373	O95373	IPO7	Importin-7	MULTI-SECPEP	QE2_131211_OPL1013_RH_HCC_pTyrIP_G_05	1	HCC827ER3_1	539.6	3	537.91974	1610.73739	47393.02	1.2888	0.00069329	-0.26887	-0.00014463	1.02	0.00054866	537.919742912031	86.832	0.92308	78.762	78.419	79.342	-8.0698					149	38	5	0	0	0	0.0047571
ACWVLHYFCEVK	12	Unmodified	_ACWVLHYFCEVK_					0	0	0	0	O95373	O95373	O95373	IPO7	Importin-7	MULTI-SECPEP	QE2_131211_OPL1013_RH_HCC_pTyrIP_G_05_131211154413	1	HCC827ER3_2	539.6	3	537.91974	1610.73739	46301.93	1.458	0.00078429	-0.1721	-9.2576E-05	1.2859	0.00069171	538.254166890201	86.823	0.87012	78.717	78.35	79.22	-8.1066					144	36	5	0	0	0	0.048968
ACWVLHYFCEVK	12	Unmodified	_ACWVLHYFCEVK_					0	0	0	0	O95373	O95373	O95373	IPO7	Importin-7	MULTI-MATCH	QE1_140414_OPL1013_IdR_CvA_pTyrIP_B	1	SKMel28_1		3	537.91974	1610.73739	46323.61	3.1998	0.0017212	-1.7544	-0.00094373	1.4454	0.00077751	537.920227806127	77.113	1.3914	77.113	76.249	77.64	0	0.29559	-0.00051433	NaN	21.55	174	57	4	NaN	NaN	NaN	NaN
ACWVLHYFCEVK	12	Unmodified	_ACWVLHYFCEVK_					0	0	0	0	O95373	O95373	O95373	IPO7	Importin-7	MULTI-MATCH	QE1_140414_OPL1013_IdR_CvA_pTyrIP_C_140415150423	1	H2228_2		3	537.91974	1610.73739	46096.2	4.8919	0.0026314	-1.1469	-0.00061694	3.745	0.0020145	538.254109447597	76.328	1.0745	76.522	75.905	76.98	0.19438	-0.29549	0.00046604	NaN	21.55	127	44	4	NaN	NaN	NaN	NaN
ACYGVLR	7	Phospho (STY)	_ACY(ph)GVLR_		ACY(1)GVLR		ACY(46.37)GVLR	0	0	1	0	P23396;P23396-2	P23396	P23396	RPS3	40S ribosomal protein S3	MULTI-MSMS	QE1_140414_OPL1013_IdR_CvA_pTyrIP_B	1	SKMel28_1	459.7	2	459.698796	917.383038	51614.67	1.6109	0.00074051	-0.43682	-0.0002008	1.1741	0.00053971	459.698658476323	27.478	1.2303	27.478	27.045	28.275	0					209	96	3	0	0	0	0.0065277
ACYGVLR	7	Phospho (STY)	_ACY(ph)GVLR_		ACY(1)GVLR		ACY(41.5)GVLR	0	0	1	0	P23396;P23396-2	P23396	P23396	RPS3	40S ribosomal protein S3	MULTI-MSMS	QE1_140414_OPL1013_IdR_CvA_pTyrIP_B_140415130214	1	SKMel28_2	459.7	2	459.698796	917.383038	51158.94	2.5164	0.0011568	-0.22984	-0.00010566	2.2866	0.0010511	459.69876406536	27.51	0.99387	27.562	27.194	28.188	0.052229					186	79	3	0	0	0	0.01034
ACYGVLR	7	Phospho (STY)	_ACY(ph)GVLR_		ACY(1)GVLR		ACY(57.46)GVLR	0	0	1	0	P23396;P23396-2	P23396	P23396	RPS3	40S ribosomal protein S3	MULTI-MSMS	QE1_140414_OPL1013_IdR_CvA_pTyrIP_C	1	H2228_1	459.7	2	459.698796	917.383038	50964.21	2.5614	0.0011775	-0.43265	-0.00019889	2.1288	0.0009786	459.698615913272	27.547	1.1052	27.597	27.211	28.316	0.049253					186	79	3	0	0	0	0.002873
ACYGVLR	7	Phospho (STY)	_ACY(ph)GVLR_		ACY(1)GVLR		ACY(49.59)GVLR	0	0	1	0	P23396;P23396-2	P23396	P23396	RPS3	40S ribosomal protein S3	MULTI-MSMS	QE1_140414_OPL1013_IdR_CvA_pTyrIP_C_140415150423	1	H2228_2	459.7	2	459.698796	917.383038	51277.91	3.3844	0.0015558	-0.082946	-3.813E-05	3.3014	0.0015177	459.698755607433	27.521	0.95423	27.715	27.366	28.32	0.19442					160	66	3	0	0	0	0.0040067
ACYGVLR	7	Phospho (STY)	_ACY(ph)GVLR_		ACY(1)GVLR		ACY(65.67)GVLR	0	0	1	0	P23396;P23396-2	P23396	P23396	RPS3	40S ribosomal protein S3	MULTI-MSMS	QE1_140414_OPL1013_IdR_CvA_pTyrIP_F	1	K562_1	459.7	2	459.698796	917.383038	51563.41	2.8729	0.0013207	-0.85572	-0.00039337	2.0172	0.0009273	459.698552547821	27.412	1.2187	27.407	26.98	28.199	-0.005249					239	95	4	0	0	0	0.0021124
ACYGVLR	7	Phospho (STY)	_ACY(ph)GVLR_		ACY(1)GVLR		ACY(41.5)GVLR	0	0	1	0	P23396;P23396-2	P23396	P23396	RPS3	40S ribosomal protein S3	MULTI-MSMS	QE1_140414_OPL1013_IdR_CvA_pTyrIP_F_140415211055	1	K562_2	459.7	2	459.698796	917.383038	49920.67	3.8128	0.0017527	0.063024	2.8972E-05	3.8758	0.0017817	459.698948691103	27.653	0.98812	27.703	27.306	28.294	0.050121					210	74	4	0	0	0	0.01034
ACYGVLR	7	Unmodified	_ACYGVLR_					0	0	0	0	P23396;P23396-2	P23396	P23396	RPS3	40S ribosomal protein S3	MULTI-MSMS	QE2_131211_OPL1013_RH_HCC_pTyrIP_G_05	1	HCC827ER3_1	419.72	2	419.71563	837.416708	49523.09	-0.5499	-0.0002308	-0.66861	-0.00028062	-1.2185	-0.00051143	419.715539798268	36.807	0.65824	31.744	31.401	32.059	-5.0624					60	40	2	0	0	0	0.0045188
ACYGVLR	7	Unmodified	_ACYGVLR_					0	0	0	0	P23396;P23396-2	P23396	P23396	RPS3	40S ribosomal protein S3	MULTI-MSMS	QE2_131211_OPL1013_RH_HCC_pTyrIP_G_05_131211154413	1	HCC827ER3_2	419.72	2	419.71563	837.416708	51398.23	-0.03559	-1.4938E-05	-0.5364	-0.00022514	-0.57199	-0.00024007	419.715858791202	37.006	0.67358	31.806	31.47	32.144	-5.1994					57	35	2	0	0	0	0.0036162
ADATNVNNWHWTER	14	Unmodified	_ADATNVNNWHWTER_					0	0	0	0	O95433;O95433-2	O95433	O95433	AHSA1	Activator of 90 kDa heat shock protein ATPase homolog 1	MULTI-MSMS	QE1_140414_OPL1013_IdR_CvA_pTyrIP_B	1	SKMel28_1	572.26	3	571.92912	1712.76553	44010.87	2.6242	0.0015009	1.2172	0.00069613	3.8414	0.002197	572.263737589894	49.602	0.80757	49.602	49.152	49.959	0					117	35	4	0	0	0	0.00037173
ADATNVNNWHWTER	14	Unmodified	_ADATNVNNWHWTER_					0	0	0	0	O95433;O95433-2	O95433	O95433	AHSA1	Activator of 90 kDa heat shock protein ATPase homolog 1	MULTI-SECPEP	QE1_140414_OPL1013_IdR_CvA_pTyrIP_B_140415130214	1	SKMel28_2	571.36	3	571.92912	1712.76553	44353.02	3.9385	0.0022525	1.0837	0.00061978	5.0221	0.0028723	571.92974621674	49.758	0.78848	49.509	49.153	49.941	-0.24849					107	36	4	0	0	0	0.036469
ADATNVNNWHWTER	14	Unmodified	_ADATNVNNWHWTER_					0	0	0	0	O95433;O95433-2	O95433	O95433	AHSA1	Activator of 90 kDa heat shock protein ATPase homolog 1	MULTI-MSMS	QE1_140414_OPL1013_IdR_CvA_pTyrIP_C	1	H2228_1	571.93	3	571.92912	1712.76553	45287.44	3.4187	0.0019552	-0.44149	-0.0002525	2.9772	0.0017027	571.929587956724	49.541	0.6773	49.59	49.271	49.948	0.049252					75	29	3	0	0	0	0.00074459
ADATNVNNWHWTER	14	Unmodified	_ADATNVNNWHWTER_					0	0	0	0	O95433;O95433-2	O95433	O95433	AHSA1	Activator of 90 kDa heat shock protein ATPase homolog 1	MULTI-MSMS	QE1_140414_OPL1013_IdR_CvA_pTyrIP_C_140415150423	1	H2228_2	571.93	3	571.92912	1712.76553	44776.33	4.2398	0.0024249	-0.48887	-0.0002796	3.751	0.0021453	571.929629170426	49.425	0.68237	49.519	49.2	49.882	0.094215					66	30	3	0	0	0	0.00069687
ADATNVNNWHWTER	14	Unmodified	_ADATNVNNWHWTER_					0	0	0	0	O95433;O95433-2	O95433	O95433	AHSA1	Activator of 90 kDa heat shock protein ATPase homolog 1	MULTI-MATCH	QE2_131211_OPL1013_RH_HCC_pTyrIP_G_05	1	HCC827ER3_1		3	571.92912	1712.76553	NaN	-0.011561	-6.6119E-06	0.40652	0.0002325	0.39496	0.00022589	571.928964856109	55.565	0.074837	49.1	49.06	49.135	-6.4659	-0.3644	-0.0003318	NaN	35.816	5	3	2	NaN	NaN	NaN	NaN
ADDADEFGYSR	11	Unmodified	_ADDADEFGYSR_					0	0	0	0	Q7KZF4	Q7KZF4	Q7KZF4	SND1	Staphylococcal nuclease domain-containing protein 1	MULTI-MSMS	QE1_140414_OPL1013_IdR_CvA_pTyrIP_B	1	SKMel28_1	623.26	2	623.254557	1244.49456	43761.76	1.9331	0.0012048	-0.61257	-0.00038179	1.3206	0.00082306	623.253853772755	32.775	0.6923	32.775	32.474	33.166	0					96	43	3	0	0	0	0.00080957
ADDADEFGYSR	11	Unmodified	_ADDADEFGYSR_					0	0	0	0	Q7KZF4	Q7KZF4	Q7KZF4	SND1	Staphylococcal nuclease domain-containing protein 1	MULTI-MSMS	QE1_140414_OPL1013_IdR_CvA_pTyrIP_B_140415130214	1	SKMel28_2	623.26	2	623.254557	1244.49456	44539.79	3.1482	0.0019621	-0.82877	-0.00051653	2.3194	0.0014456	623.25370450534	32.938	0.66479	32.89	32.571	33.236	-0.048008					75	42	2	0	0	0	0.00080957
ADDADEFGYSR	11	Phospho (STY)	_ADDADEFGY(ph)SR_		ADDADEFGY(0.805)S(0.195)R		ADDADEFGY(6.15)S(-6.15)R	0	0	1	0	Q7KZF4	Q7KZF4	Q7KZF4	SND1	Staphylococcal nuclease domain-containing protein 1	MULTI-MSMS	QE2_131211_OPL1013_RH_HCC_pTyrIP_G_05	1	HCC827ER3_1	663.24	2	663.237722	1324.46089	42931.57	0.051668	3.4268E-05	-0.06048	-4.0113E-05	-0.0088119	-5.8444E-06	663.237769062866	35.305	1.1187	30.342	29.908	31.026	-4.9621					178	64	4	0	0	0	5.0331E-09
ADDADEFGYSR	11	Phospho (STY)	_ADDADEFGY(ph)SR_		ADDADEFGY(0.805)S(0.195)R		ADDADEFGY(6.17)S(-6.17)R	0	0	1	0	Q7KZF4	Q7KZF4	Q7KZF4	SND1	Staphylococcal nuclease domain-containing protein 1	MULTI-MSMS	QE2_131211_OPL1013_RH_HCC_pTyrIP_G_05_131211154413	1	HCC827ER3_2	663.24	2	663.237722	1324.46089	42574.68	0.70911	0.00047031	-0.38005	-0.00025206	0.32906	0.00021825	663.237576252549	35.43	0.99305	30.331	29.956	30.949	-5.0991					173	57	4	0	0	0	3.3528E-12
ADDGRPFPQVIK	12	Unmodified	_ADDGRPFPQVIK_					0	0	0	1	P04075;P04075-2	P04075	P04075	ALDOA	Fructose-bisphosphate aldolase A	MULTI-MSMS	QE1_140414_OPL1013_IdR_CvA_pTyrIP_B	1	SKMel28_1	448.24	3	448.241976	1341.7041	51093.04	2.7599	0.0012371	0.67337	0.00030183	3.4332	0.0015389	448.242222762165	45.249	1.2352	45.249	44.623	45.859	0					255	70	5	0	0	0	0.001815
ADDGRPFPQVIK	12	Unmodified	_ADDGRPFPQVIK_					0	0	0	1	P04075;P04075-2	P04075	P04075	ALDOA	Fructose-bisphosphate aldolase A	MULTI-MSMS	QE1_140414_OPL1013_IdR_CvA_pTyrIP_B_140415130214	1	SKMel28_2	448.24	3	448.241976	1341.7041	51181.07	3.4926	0.0015655	0.56536	0.00025342	4.0579	0.0018189	448.242226454149	45.498	1.3313	45.35	44.599	45.93	-0.14825					248	78	5	0	0	0	0.00044338
ADDGRPFPQVIK	12	Unmodified	_ADDGRPFPQVIK_					0	0	0	1	P04075;P04075-2	P04075	P04075	ALDOA	Fructose-bisphosphate aldolase A	MULTI-MSMS	QE1_140414_OPL1013_IdR_CvA_pTyrIP_C	1	H2228_1	448.24	3	448.241976	1341.7041	51054.02	3.21	0.0014389	0.82743	0.00037089	4.0375	0.0018098	448.242323667536	45.26	1.2743	45.309	44.705	45.98	0.049255					195	62	4	0	0	0	0.00050676
ADDGRPFPQVIK	12	Unmodified	_ADDGRPFPQVIK_					0	0	0	1	P04075;P04075-2	P04075	P04075	ALDOA	Fructose-bisphosphate aldolase A	MULTI-MSMS	QE1_140414_OPL1013_IdR_CvA_pTyrIP_C_140415150423	1	H2228_2	448.24	3	448.241976	1341.7041	51320.14	3.7795	0.0016941	0.70782	0.00031727	4.4873	0.0020114	448.242288914727	45.215	1.0781	45.309	44.825	45.903	0.094215					185	51	6	0	0	0	0.002689
ADDGRPFPQVIK	12	Unmodified	_ADDGRPFPQVIK_					0	0	0	1	P04075;P04075-2	P04075	P04075	ALDOA	Fructose-bisphosphate aldolase A	MULTI-MATCH	QE1_140414_OPL1013_IdR_CvA_pTyrIP_F	1	K562_1		3	448.241976	1341.7041	51756.71	3.6482	0.0016353	0.87072	0.00039029	4.5189	0.0020256	448.242273700935	45.619	0.8922	45.413	44.97	45.863	-0.20568	0.065931	0.00028441	NaN	39.016	126	47	4	NaN	NaN	NaN	NaN
ADDGRPFPQVIK	12	Unmodified	_ADDGRPFPQVIK_					0	0	0	1	P04075;P04075-2	P04075	P04075	ALDOA	Fructose-bisphosphate aldolase A	MULTI-MATCH	QE1_140414_OPL1013_IdR_CvA_pTyrIP_F_140415211055	1	K562_2		3	448.241976	1341.7041	51474.46	4.6701	0.0020933	0.41481	0.00018593	5.0849	0.0022793	448.242180452566	45.404	0.94181	45.455	44.965	45.907	0.050121	0.10719	-0.00032867	NaN	39.016	129	50	3	NaN	NaN	NaN	NaN
ADDPSSYMEVVQAANTSGNWEELVK	25	Unmodified	_ADDPSSYMEVVQAANTSGNWEELVK_					0	0	0	0	Q00610-2;Q00610	Q00610-2	Q00610-2	CLTC	Clathrin heavy chain 1	MULTI-MSMS	QE1_140414_OPL1013_IdR_CvA_pTyrIP_B	1	SKMel28_1	914.75	3	914.085073	2739.23339	36441.53	3.3776	0.0030874	-0.80364	-0.00073459	2.5739	0.0023528	914.752597275804	95.469	0.56628	95.469	95.18	95.747	0					77	24	4	0	0	0	0.049413
ADDPSSYMEVVQAANTSGNWEELVK	25	Unmodified	_ADDPSSYMEVVQAANTSGNWEELVK_					0	0	0	0	Q00610-2;Q00610	Q00610-2	Q00610-2	CLTC	Clathrin heavy chain 1	MULTI-MSMS	QE1_140414_OPL1013_IdR_CvA_pTyrIP_B_140415130214	1	SKMel28_2	914.09	3	914.085073	2739.23339	35390.99	4.7852	0.0043741	-0.50058	-0.00045757	4.2847	0.0039165	914.418196588751	95.769	0.60173	95.52	95.244	95.846	-0.24848					95	26	5	0	0	0	0.015109
ADDPSSYMEVVQAANTSGNWEELVK	25	Unmodified	_ADDPSSYMEVVQAANTSGNWEELVK_					0	0	0	0	Q00610-2;Q00610	Q00610-2	Q00610-2	CLTC	Clathrin heavy chain 1	MULTI-MSMS	QE1_140414_OPL1013_IdR_CvA_pTyrIP_C	1	H2228_1	914.76	3	914.085073	2739.23339	36136.52	2.4467	0.0022365	-0.34061	-0.00031135	2.1061	0.0019252	914.418751038027	95.654	0.4647	95.503	95.312	95.776	-0.15124					59	20	4	0	0	0	0.042271
ADDPSSYMEVVQAANTSGNWEELVK	25	Unmodified	_ADDPSSYMEVVQAANTSGNWEELVK_					0	0	0	0	Q00610-2;Q00610	Q00610-2	Q00610-2	CLTC	Clathrin heavy chain 1	MULTI-MSMS	QE1_140414_OPL1013_IdR_CvA_pTyrIP_C_140415150423	1	H2228_2	914.09	3	914.085073	2739.23339	35507.61	4.7744	0.0043642	-0.57604	-0.00052655	4.1984	0.0038377	914.418772817981	95.594	0.53168	95.688	95.452	95.984	0.094139					68	21	4	0	0	0	0.0058347
ADDPYAHLSKK	11	Phospho (STY)	_ADDPY(ph)AHLSKK_		ADDPY(0.989)AHLS(0.011)KK		ADDPY(19.39)AHLS(-19.39)KK	0	0	1	1	Q8NE71	Q8NE71	Q8NE71	ABCF1	ATP-binding cassette sub-family F member 1	MULTI-MSMS	QE2_131211_OPL1013_RH_HCC_pTyrIP_G_05	1	HCC827ER3_1	442.2	3	442.20262	1323.58603	52645.43	-1.8235	-0.00080636	0.52715	0.00023311	-1.2964	-0.00057325	442.202857338163	19.625	0.35741	16.367	16.212	16.569	-3.2579					42	14	4	0	0	0	9.9775E-05
ADDPYAHLSKK	11	Phospho (STY)	_ADDPY(ph)AHLSKK_		ADDPY(0.999)AHLS(0.001)KK		ADDPY(28.78)AHLS(-28.78)KK	0	0	1	1	Q8NE71	Q8NE71	Q8NE71	ABCF1	ATP-binding cassette sub-family F member 1	MULTI-MSMS	QE2_131211_OPL1013_RH_HCC_pTyrIP_G_05_131211154413	1	HCC827ER3_2	442.2	3	442.20262	1323.58603	52114.15	-0.25647	-0.00011341	0.15535	6.8695E-05	-0.10113	-4.4718E-05	442.202612547511	19.737	0.3648	16.342	16.158	16.523	-3.3949					50	15	4	0	0	0	4.8531E-06
ADDPYAHLSKK	11	Phospho (STY)	_ADDPY(ph)AHLSKK_					0	0	1	1	Q8NE71	Q8NE71	Q8NE71	ABCF1	ATP-binding cassette sub-family F member 1	MULTI-MATCH	QE1_140414_OPL1013_IdR_CvA_pTyrIP_C	1	H2228_1		3	442.20262	1323.58603	52072.07	1.7884	0.00079082	1.0254	0.00045345	2.8138	0.0012443	442.202872925319	16.508	0.16478	16.557	16.499	16.664	0.049253	0.1351	0.00089198	NaN	74.611	9	6	2	NaN	NaN	NaN	NaN
ADEASELACPTPK	13	Unmodified	_ADEASELACPTPK_					0	0	0	0	P49327	P49327	P49327	FASN	Fatty acid synthase;[Acyl-carrier-protein] S-acetyltransferase;[Acyl-carrier-protein] S-malonyltransferase;3-oxoacyl-[acyl-carrier-protein] synthase;3-oxoacyl-[acyl-carrier-protein] reductase;3-hydroxyacyl-[acyl-carrier-protein] dehydratase;Enoyl-[acyl-carrier-protein] reductase;Oleoyl-[acyl-carrier-protein] hydrolase	MULTI-MSMS	QE1_140414_OPL1013_IdR_CvA_pTyrIP_B_140415130214	1	SKMel28_2	694.83	2	694.821749	1387.62895	41610.47	3.1272	0.0021729	2.4018	0.0016688	5.529	0.0038417	694.823279637346	31.046	0.5398	31.098	30.848	31.387	0.052231					110	40	3	0	0	0	0.00022971
ADEASELACPTPK	13	Unmodified	_ADEASELACPTPK_					0	0	0	0	P49327	P49327	P49327	FASN	Fatty acid synthase;[Acyl-carrier-protein] S-acetyltransferase;[Acyl-carrier-protein] S-malonyltransferase;3-oxoacyl-[acyl-carrier-protein] synthase;3-oxoacyl-[acyl-carrier-protein] reductase;3-hydroxyacyl-[acyl-carrier-protein] dehydratase;Enoyl-[acyl-carrier-protein] reductase;Oleoyl-[acyl-carrier-protein] hydrolase	MULTI-MSMS	QE1_140414_OPL1013_IdR_CvA_pTyrIP_C	1	H2228_1	695.33	2	694.821749	1387.62895	39885.5	2.4818	0.0017244	2.3665	0.0016443	4.8483	0.0033687	695.324842495505	30.982	0.3188	31.031	30.858	31.176	0.049252					24	15	2	0	0	0	0.00021084
ADEASELACPTPK	13	Unmodified	_ADEASELACPTPK_					0	0	0	0	P49327	P49327	P49327	FASN	Fatty acid synthase;[Acyl-carrier-protein] S-acetyltransferase;[Acyl-carrier-protein] S-malonyltransferase;3-oxoacyl-[acyl-carrier-protein] synthase;3-oxoacyl-[acyl-carrier-protein] reductase;3-hydroxyacyl-[acyl-carrier-protein] dehydratase;Enoyl-[acyl-carrier-protein] reductase;Oleoyl-[acyl-carrier-protein] hydrolase	MSMS	QE1_140414_OPL1013_IdR_CvA_pTyrIP_C_140415150423	1	H2228_2	694.82	2	694.821749	1387.62895	NaN	NaN	NaN	NaN	NaN	NaN	NaN	NaN	30.935	1	31.13	30.63	31.63	0.19442								0	0	0	0.0049259
ADEASELACPTPK	13	Unmodified	_ADEASELACPTPK_					0	0	0	0	P49327	P49327	P49327	FASN	Fatty acid synthase;[Acyl-carrier-protein] S-acetyltransferase;[Acyl-carrier-protein] S-malonyltransferase;3-oxoacyl-[acyl-carrier-protein] synthase;3-oxoacyl-[acyl-carrier-protein] reductase;3-hydroxyacyl-[acyl-carrier-protein] dehydratase;Enoyl-[acyl-carrier-protein] reductase;Oleoyl-[acyl-carrier-protein] hydrolase	MULTI-MATCH	QE1_140414_OPL1013_IdR_CvA_pTyrIP_B	1	SKMel28_1		2	694.821749	1387.62895	40872.5	1.6962	0.0011785	2.911	0.0020226	4.6072	0.0032012	694.823592756914	30.999	0.59001	30.999	30.723	31.313	0	-0.043777	0.00041902	NaN	43.03	88	41	3	NaN	NaN	NaN	NaN
ADEDPIMGFHQMFLLK	16	Unmodified	_ADEDPIMGFHQMFLLK_					0	0	0	0	P61970	P61970	P61970	NUTF2	Nuclear transport factor 2	MULTI-SECPEP	QE1_140414_OPL1013_IdR_CvA_pTyrIP_C	1	H2228_1	631.14	3	631.307552	1890.90083	43459.89	3.3784	0.0021328	-0.88772	-0.00056042	2.4906	0.0015724	631.641168253686	94.816	0.85454	94.664	94.239	95.093	-0.15123					104	35	4	0	0	0	0.031279
ADEDPIMGFHQMFLLK	16	Unmodified	_ADEDPIMGFHQMFLLK_					0	0	0	0	P61970	P61970	P61970	NUTF2	Nuclear transport factor 2	MULTI-MSMS	QE1_140414_OPL1013_IdR_CvA_pTyrIP_C_140415150423	1	H2228_2	631.31	3	631.307552	1890.90083	43050.83	4.6209	0.0029172	-1.6907	-0.0010674	2.9302	0.0018498	631.64014052292	94.611	0.95329	94.705	94.208	95.162	0.094139					104	40	4	0	0	0	0.0067239
ADEDPIMGFHQMFLLK	16	Unmodified	_ADEDPIMGFHQMFLLK_					0	0	0	0	P61970	P61970	P61970	NUTF2	Nuclear transport factor 2	MULTI-MSMS	QE2_131211_OPL1013_RH_HCC_pTyrIP_G_05	1	HCC827ER3_1	631.64	3	631.307552	1890.90083	43492.59	1.6177	0.0010213	0.22044	0.00013917	1.8381	0.0011604	631.642024564659	102.56	0.80846	94.289	93.845	94.653	-8.2703					104	33	4	0	0	0	0.00056883
ADEDPIMGFHQMFLLK	16	Unmodified	_ADEDPIMGFHQMFLLK_					0	0	0	0	P61970	P61970	P61970	NUTF2	Nuclear transport factor 2	MULTI-MSMS	QE2_131211_OPL1013_RH_HCC_pTyrIP_G_05_131211154413	1	HCC827ER3_2	631.64	3	631.307552	1890.90083	43742.72	1.3824	0.00087269	-0.63316	-0.00039972	0.7492	0.00047297	631.307544528199	102.46	0.73534	94.252	93.863	94.599	-8.2069					93	30	4	0	0	0	4.2966E-05
ADEDPIMGFHQMFLLK	16	Unmodified	_ADEDPIMGFHQMFLLK_					0	0	0	0	P61970	P61970	P61970	NUTF2	Nuclear transport factor 2	MULTI-MATCH	QE1_140414_OPL1013_IdR_CvA_pTyrIP_B	1	SKMel28_1		3	631.307552	1890.90083	43624.01	3.7553	0.0023708	0.021453	1.3543E-05	3.7768	0.0023843	631.642079991881	94.713	0.73524	94.713	94.341	95.077	0	0.13504	0.001084	NaN	42.947	90	29	4	NaN	NaN	NaN	NaN
ADEDPIMGFHQMFLLK	16	Unmodified	_ADEDPIMGFHQMFLLK_					0	0	0	0	P61970	P61970	P61970	NUTF2	Nuclear transport factor 2	MULTI-MATCH	QE1_140414_OPL1013_IdR_CvA_pTyrIP_B_140415130214	1	SKMel28_2		3	631.307552	1890.90083	43459.03	5.0847	0.00321	-1.1113	-0.00070155	3.9734	0.0025084	631.307053655762	94.923	0.95585	94.675	94.288	95.244	-0.24848	0.096927	-0.0010613	NaN	42.947	106	42	3	NaN	NaN	NaN	NaN
ADEDPIMGFHQMFLLK	16	Unmodified	_ADEDPIMGFHQMFLLK_					0	0	0	0	P61970	P61970	P61970	NUTF2	Nuclear transport factor 2	MULTI-MATCH	QE1_140414_OPL1013_IdR_CvA_pTyrIP_F	1	K562_1		3	631.307552	1890.90083	43419.88	4.7374	0.0029907	1.5599	0.0009848	6.2973	0.0039755	631.30898856842	94.753	0.52711	94.748	94.569	95.096	-0.0052109	0.1701	0.0039978	NaN	42.947	31	21	2	NaN	NaN	NaN	NaN
ADEGISFR	8	Unmodified	_ADEGISFR_					0	0	0	0	Q06830	Q06830	Q06830	PRDX1	Peroxiredoxin-1	MULTI-MSMS	QE1_140414_OPL1013_IdR_CvA_pTyrIP_B	1	SKMel28_1	447.72	2	447.719424	893.424296	51719.2	1.6974	0.00075995	0.84306	0.00037745	2.5404	0.0011374	447.719787900826	34.427	1.1169	34.427	33.975	35.092	0					209	70	5	0	0	0	0.0030861
ADEGISFR	8	Unmodified	_ADEGISFR_					0	0	0	0	Q06830	Q06830	Q06830	PRDX1	Peroxiredoxin-1	MULTI-MSMS	QE1_140414_OPL1013_IdR_CvA_pTyrIP_B_140415130214	1	SKMel28_2	447.72	2	447.719424	893.424296	50316.52	2.7511	0.0012317	1.0897	0.00048786	3.8407	0.0017196	447.719809386029	34.528	1.1058	34.48	33.987	35.093	-0.048008					207	76	4	0	0	0	0.002915
ADEGISFR	8	Unmodified	_ADEGISFR_					0	0	0	0	Q06830	Q06830	Q06830	PRDX1	Peroxiredoxin-1	MULTI-MSMS	QE1_140414_OPL1013_IdR_CvA_pTyrIP_C	1	H2228_1	447.72	2	447.719424	893.424296	52165.23	2.2908	0.0010256	0.56744	0.00025405	2.8582	0.0012797	447.719717592224	34.484	0.94283	34.533	34.056	34.999	0.049252					190	54	5	0	0	0	0.00098228
ADEGISFR	8	Unmodified	_ADEGISFR_					0	0	0	0	Q06830	Q06830	Q06830	PRDX1	Peroxiredoxin-1	MULTI-MSMS	QE1_140414_OPL1013_IdR_CvA_pTyrIP_C_140415150423	1	H2228_2	447.72	2	447.719424	893.424296	49690.97	2.5504	0.0011419	0.38187	0.00017097	2.9323	0.0013128	447.719588236155	34.476	1.0311	34.571	34.018	35.049	0.094215					200	65	4	0	0	0	0.0016564
ADEGISFR	8	Unmodified	_ADEGISFR_					0	0	0	0	Q06830	Q06830	Q06830	PRDX1	Peroxiredoxin-1	MULTI-MSMS	QE1_140414_OPL1013_IdR_CvA_pTyrIP_F	1	K562_1	447.72	2	447.719424	893.424296	53720.77	2.5813	0.0011557	0.16917	7.5739E-05	2.7505	0.0012314	447.719570847947	34.636	0.78616	34.431	34.034	34.82	-0.20571					107	55	3	0	0	0	0.012793
ADEGISFR	8	Unmodified	_ADEGISFR_					0	0	0	0	Q06830	Q06830	Q06830	PRDX1	Peroxiredoxin-1	MULTI-MSMS	QE1_140414_OPL1013_IdR_CvA_pTyrIP_F_140415211055	1	K562_2	447.72	2	447.719424	893.424296	53770.85	4.1166	0.0018431	-0.3023	-0.00013535	3.8143	0.0017077	447.719291960747	34.546	0.71995	34.495	34.173	34.893	-0.050129					100	48	3	0	0	0	0.0068679
ADEGISFR	8	Unmodified	_ADEGISFR_					0	0	0	0	Q06830	Q06830	Q06830	PRDX1	Peroxiredoxin-1	MULTI-SECPEP	QE2_131211_OPL1013_RH_HCC_pTyrIP_G_05_131211154413	1	HCC827ER3_2	446.66	2	447.719424	893.424296	51176.35	1.1792	0.00052796	0.7001	0.00031345	1.8793	0.00084141	447.719900836244	41.818	0.57255	35.716	35.502	36.075	-6.1016					62	29	3	0	0	0	0.023773
ADEGISFR	8	Unmodified	_ADEGISFR_					0	0	0	0	Q06830	Q06830	Q06830	PRDX1	Peroxiredoxin-1	MULTI-MATCH	QE2_131211_OPL1013_RH_HCC_pTyrIP_G_05	1	HCC827ER3_1		2	447.719424	893.424296	51614.3	0.39657	0.00017755	0.46889	0.00020993	0.86546	0.00038748	447.719673778675	41.559	0.64952	35.695	35.504	36.154	-5.8644	-0.010786	-0.0001316	NaN	38.303	66	34	3	NaN	NaN	NaN	NaN
ADELSEKQVYDAHTK	15	Acetyl (Protein N-term),Phospho (STY)	_(ac)ADELSEKQVY(ph)DAHTK_		ADELSEKQVY(0.881)DAHT(0.118)K		ADELS(-40.75)EKQVY(8.72)DAHT(-8.72)K	1	0	1	1	Q03135-2	Q03135-2	Q03135-2	CAV1	Caveolin-1	MULTI-MSMS	QE2_131211_OPL1013_RH_HCC_pTyrIP_G_05	1	HCC827ER3_1	619.61	3	619.275173	1854.80369	44496.5	0.3245	0.00020095	0.8801	0.00054503	1.2046	0.00074598	619.275739778197	42.072	0.62611	36.108	35.788	36.414	-5.9646					85	35	3	0	0	0	1.3092E-07
ADELSEKQVYDAHTK	15	Acetyl (Protein N-term),Phospho (STY)	_(ac)ADELSEKQVY(ph)DAHTK_		ADELSEKQVY(0.984)DAHT(0.016)K		ADELS(-42.35)EKQVY(17.77)DAHT(-17.77)K	1	0	1	1	Q03135-2	Q03135-2	Q03135-2	CAV1	Caveolin-1	MULTI-MSMS	QE2_131211_OPL1013_RH_HCC_pTyrIP_G_05_131211154413	1	HCC827ER3_2	619.61	3	619.275173	1854.80369	44476.22	1.3497	0.00083585	0.15172	9.3954E-05	1.5014	0.0009298	619.275474806357	42.172	0.57937	36.071	35.828	36.408	-6.1016					76	26	4	0	0	0	9.1073E-22
ADFCIIHYAGK	11	Unmodified	_ADFCIIHYAGK_					0	0	0	0	P35580;P35580-5;P35580-2;P35580-3;P35580-4;P35579;P35579-2	P35580;P35579	P35579	MYH10;MYH9	Myosin-10;Myosin-9	MULTI-MSMS	QE1_140414_OPL1013_IdR_CvA_pTyrIP_B	1	SKMel28_1	647.82	2	647.816073	1293.61759	42785.09	3.053	0.0019778	0.024278	1.5728E-05	3.0772	0.0019935	647.816138400045	55.005	0.73982	55.005	54.611	55.351	0					61	33	2	0	0	0	0.0031489
ADFCIIHYAGK	11	Unmodified	_ADFCIIHYAGK_					0	0	0	0	P35580;P35580-5;P35580-2;P35580-3;P35580-4;P35579;P35579-2	P35580;P35579	P35579	MYH10;MYH9	Myosin-10;Myosin-9	MULTI-MSMS	QE1_140414_OPL1013_IdR_CvA_pTyrIP_B	1	SKMel28_1	432.21	3	432.213141	1293.61759	52732	3.116	0.0013468	1.323	0.00057182	4.439	0.0019186	432.213048037856	54.997	1.947	54.997	53.476	55.423	-3.8147E-06					185	94	4	0	0	0	0.01975
ADFCIIHYAGK	11	Unmodified	_ADFCIIHYAGK_					0	0	0	0	P35580;P35580-5;P35580-2;P35580-3;P35580-4;P35579;P35579-2	P35580;P35579	P35579	MYH10;MYH9	Myosin-10;Myosin-9	MULTI-MSMS	QE1_140414_OPL1013_IdR_CvA_pTyrIP_B_140415130214	1	SKMel28_2	432.22	3	432.213141	1293.61759	52480.62	4.4324	0.0019157	0.33387	0.0001443	4.7662	0.00206	432.213165002003	55.193	0.89005	54.944	54.542	55.432	-0.24849					81	43	2	0	0	0	0.0018495
ADFCIIHYAGK	11	Unmodified	_ADFCIIHYAGK_					0	0	0	0	P35580;P35580-5;P35580-2;P35580-3;P35580-4;P35579;P35579-2	P35580;P35579	P35579	MYH10;MYH9	Myosin-10;Myosin-9	MULTI-MSMS	QE1_140414_OPL1013_IdR_CvA_pTyrIP_C	1	H2228_1	432.21	3	432.213141	1293.61759	51908.39	3.5329	0.0015269	0.03095	1.3377E-05	3.5638	0.0015403	432.213103874248	55.017	0.8199	55.066	54.692	55.512	0.049255					74	38	2	0	0	0	0.01975
ADFCIIHYAGK	11	Unmodified	_ADFCIIHYAGK_					0	0	0	0	P35580;P35580-5;P35580-2;P35580-3;P35580-4;P35579;P35579-2	P35580;P35579	P35579	MYH10;MYH9	Myosin-10;Myosin-9	MULTI-SECPEP	QE1_140414_OPL1013_IdR_CvA_pTyrIP_C	1	H2228_1	647.32	2	647.816073	1293.61759	43240.28	3.39	0.0021961	-1.3625	-0.00088263	2.0275	0.0013134	647.816688419402	55.06	0.65119	55.109	54.791	55.442	0.049252					60	30	3	0	0	0	0.014188
ADFCIIHYAGK	11	Unmodified	_ADFCIIHYAGK_					0	0	0	0	P35580;P35580-5;P35580-2;P35580-3;P35580-4;P35579;P35579-2	P35580;P35579	P35579	MYH10;MYH9	Myosin-10;Myosin-9	MULTI-MSMS	QE1_140414_OPL1013_IdR_CvA_pTyrIP_C_140415150423	1	H2228_2	432.22	3	432.213141	1293.61759	52546.8	4.5735	0.0019767	-0.20128	-8.6997E-05	4.3722	0.0018897	432.21298392874	54.912	0.68682	55.107	54.726	55.413	0.19442					62	31	2	0	0	0	0.0010081
ADFCIIHYAGK	11	Unmodified	_ADFCIIHYAGK_					0	0	0	0	P35580;P35580-5;P35580-2;P35580-3;P35580-4;P35579;P35579-2	P35580;P35579	P35579	MYH10;MYH9	Myosin-10;Myosin-9	MULTI-MSMS	QE2_131211_OPL1013_RH_HCC_pTyrIP_G_05	1	HCC827ER3_1	432.21	3	432.213141	1293.61759	52146.29	0.39884	0.00017238	0.40426	0.00017473	0.8031	0.00034711	432.212992075118	62.804	1.8677	55.837	54.561	56.428	-6.9671					179	79	4	0	0	0	0.00046323
ADFCIIHYAGK	11	Unmodified	_ADFCIIHYAGK_					0	0	0	0	P35580;P35580-5;P35580-2;P35580-3;P35580-4;P35579;P35579-2	P35580;P35579	P35579	MYH10;MYH9	Myosin-10;Myosin-9	MULTI-MSMS	QE2_131211_OPL1013_RH_HCC_pTyrIP_G_05_131211154413	1	HCC827ER3_2	432.21	3	432.213141	1293.61759	52567.54	0.78809	0.00034062	0.23078	9.9747E-05	1.0189	0.00044037	432.213033568621	63.008	1.7933	55.904	54.602	56.396	-7.1041					181	77	5	0	0	0	0.00073063
ADFCIIHYAGK	11	Unmodified	_ADFCIIHYAGK_					0	0	0	0	P35580;P35580-5;P35580-2;P35580-3;P35580-4;P35579;P35579-2	P35580;P35579	P35579	MYH10;MYH9	Myosin-10;Myosin-9	MULTI-MATCH	QE1_140414_OPL1013_IdR_CvA_pTyrIP_B_140415130214	1	SKMel28_2		2	647.816073	1293.61759	42900.25	4.3839	0.00284	0.13706	8.8788E-05	4.5209	0.0029287	647.816031997747	55.249	0.65331	55.001	54.685	55.338	-0.24848	-0.063051	-0.00014206	NaN	31.597	72	32	3	NaN	NaN	NaN	NaN
ADFCIIHYAGK	11	Unmodified	_ADFCIIHYAGK_					0	0	0	0	P35580;P35580-5;P35580-2;P35580-3;P35580-4;P35579;P35579-2	P35580;P35579	P35579	MYH10;MYH9	Myosin-10;Myosin-9	MULTI-MATCH	QE1_140414_OPL1013_IdR_CvA_pTyrIP_C_140415150423	1	H2228_2		2	647.816073	1293.61759	43555.32	3.9335	0.0025482	1.4811	0.00095948	5.4146	0.0035076	647.816844671737	54.945	0.64044	55.14	54.773	55.413	0.19442	0.075834	0.0015993	NaN	31.597	45	29	2	NaN	NaN	NaN	NaN
ADFCIIHYAGK	11	Unmodified	_ADFCIIHYAGK_					0	0	0	0	P35580;P35580-5;P35580-2;P35580-3;P35580-4;P35579;P35579-2	P35580;P35579	P35579	MYH10;MYH9	Myosin-10;Myosin-9	MULTI-MATCH	QE1_140414_OPL1013_IdR_CvA_pTyrIP_F	1	K562_1		3	432.213141	1293.61759	54644.84	4.3946	0.0018994	-0.20397	-8.8158E-05	4.1906	0.0018112	432.212887674274	55.053	0.75393	55.048	54.601	55.355	-0.0052147	0.012073	-0.00036365	NaN	35.664	54	34	2	NaN	NaN	NaN	NaN
ADFCIIHYAGK	11	Unmodified	_ADFCIIHYAGK_					0	0	0	0	P35580;P35580-5;P35580-2;P35580-3;P35580-4;P35579;P35579-2	P35580;P35579	P35579	MYH10;MYH9	Myosin-10;Myosin-9	MULTI-MATCH	QE1_140414_OPL1013_IdR_CvA_pTyrIP_F_140415211055	1	K562_2		3	432.213141	1293.61759	54526.28	5.1728	0.0022357	-0.4157	-0.00017967	4.7571	0.0020561	432.212953429965	54.903	0.54732	55.053	54.847	55.394	0.15037	0.017555	-0.0006382	NaN	35.664	50	27	2	NaN	NaN	NaN	NaN
ADFDNTVAIHPTSSEELVTLR	21	Unmodified	_ADFDNTVAIHPTSSEELVTLR_					0	0	0	0	P00390-2;P00390;P00390-4;P00390-3;P00390-5	P00390-2	P00390-2	GSR	Glutathione reductase, mitochondrial	MULTI-MSMS	QE1_140414_OPL1013_IdR_CvA_pTyrIP_C	1	H2228_1	772.39	3	772.388645	2314.1441	39146.71	1.244	0.00096086	1.9186	0.0014819	3.1626	0.0024428	772.724188155947	70.499	0.57094	70.448	70.145	70.716	-0.050995					87	23	5	0	0	0	0.050932
ADFDNTVAIHPTSSEELVTLR	21	Unmodified	_ADFDNTVAIHPTSSEELVTLR_					0	0	0	0	P00390-2;P00390;P00390-4;P00390-3;P00390-5	P00390-2	P00390-2	GSR	Glutathione reductase, mitochondrial	MULTI-MSMS	QE1_140414_OPL1013_IdR_CvA_pTyrIP_C_140415150423	1	H2228_2	772.73	3	772.388645	2314.1441	39569.63	3.8812	0.0029978	0.60356	0.00046619	4.4848	0.003464	772.723588742994	70.404	0.59312	70.598	70.312	70.905	0.19438					74	24	4	0	0	0	0.0037666
ADFDTYDDRAYSSFGGGR	18	Acetyl (Protein N-term),Phospho (STY)	_(ac)ADFDTYDDRAY(ph)SSFGGGR_		ADFDTYDDRAY(0.95)S(0.042)S(0.008)FGGGR		ADFDT(-93.39)Y(-60.49)DDRAY(13.49)S(-13.49)S(-20.88)FGGGR	1	0	1	1	Q15056-2;Q15056	Q15056-2	Q15056-2	EIF4H	Eukaryotic translation initiation factor 4H	MULTI-MSMS	QE2_131211_OPL1013_RH_HCC_pTyrIP_G_05	1	HCC827ER3_1	708.28	3	707.944374	2120.81129	41109.12	1.3788	0.00097613	0.12258	8.6781E-05	1.5014	0.0010629	708.278738593024	75.232	1.4485	67.663	67.178	68.627	-7.5686					252	60	6	0	0	0	1.2682E-84
ADFDTYDDRAYSSFGGGR	18	Acetyl (Protein N-term),Phospho (STY)	_(ac)ADFDTYDDRAY(ph)SSFGGGR_		ADFDTY(0.001)DDRAY(0.876)S(0.048)S(0.075)FGGGR		ADFDT(-35.57)Y(-28.61)DDRAY(10.67)S(-12.63)S(-10.67)FGGGR	1	0	1	1	Q15056-2;Q15056	Q15056-2	Q15056-2	EIF4H	Eukaryotic translation initiation factor 4H	MULTI-MSMS	QE2_131211_OPL1013_RH_HCC_pTyrIP_G_05	1	HCC827ER3_1	1061.92	2	1061.41292	2120.81129	33718.07	1.9808	0.0021024	-0.073299	-7.7801E-05	1.9075	0.0020246	1061.91429897173	75.21	1.0711	67.642	67.273	68.344	-7.5686					170	44	5	0	0	0	3.0765E-34
ADFDTYDDRAYSSFGGGR	18	Acetyl (Protein N-term),Phospho (STY)	_(ac)ADFDT(ph)YDDRAYSSFGGGR_		ADFDT(0.534)Y(0.464)DDRAY(0.001)SSFGGGR		ADFDT(0.61)Y(-0.61)DDRAY(-26.61)S(-30.72)S(-30.72)FGGGR	1	0	1	1	Q15056-2;Q15056	Q15056-2	Q15056-2	EIF4H	Eukaryotic translation initiation factor 4H	MULTI-MSMS	QE2_131211_OPL1013_RH_HCC_pTyrIP_G_05	1	HCC827ER3_1	1062.42	2	1061.41292	2120.81129	34006.44	1.482	0.0015731	-0.12334	-0.00013092	1.3587	0.0014421	1061.9159466254	77.046	0.56573	69.377	69.175	69.741	-7.6688					60	23	3	0	0	0	5.9078E-06
ADFDTYDDRAYSSFGGGR	18	Acetyl (Protein N-term),Phospho (STY)	_(ac)ADFDTY(ph)DDRAYSSFGGGR_		ADFDT(0.206)Y(0.794)DDRAYSSFGGGR		ADFDT(-5.85)Y(5.85)DDRAY(-46.28)S(-51.76)S(-57.87)FGGGR	1	0	1	1	Q15056-2;Q15056	Q15056-2	Q15056-2	EIF4H	Eukaryotic translation initiation factor 4H	MULTI-MSMS	QE2_131211_OPL1013_RH_HCC_pTyrIP_G_05	1	HCC827ER3_1	708.28	3	707.944374	2120.81129	41436.52	0.94572	0.00066952	0.5784	0.00040947	1.5241	0.001079	708.280034934046	77.065	1.4666	69.397	69.105	70.572	-7.6688					137	61	4	0	0	0	5.7975E-34
ADFDTYDDRAYSSFGGGR	18	Acetyl (Protein N-term),Phospho (STY)	_(ac)ADFDTYDDRAY(ph)SSFGGGR_		ADFDTYDDRAY(0.772)S(0.192)S(0.036)FGGGR		ADFDT(-82.88)Y(-59.87)DDRAY(6.04)S(-6.04)S(-13.33)FGGGR	1	0	1	1	Q15056-2;Q15056	Q15056-2	Q15056-2	EIF4H	Eukaryotic translation initiation factor 4H	MULTI-MSMS	QE2_131211_OPL1013_RH_HCC_pTyrIP_G_05_131211154413	1	HCC827ER3_2	708.28	3	707.944374	2120.81129	41495.2	1.4717	0.0010419	0.22357	0.00015828	1.6952	0.0012001	708.278773239101	75.201	1.5593	67.595	67.09	68.649	-7.6054					272	65	6	0	0	0	2.0262E-71
ADFDTYDDRAYSSFGGGR	18	Acetyl (Protein N-term),Phospho (STY)	_(ac)ADFDTYDDRAY(ph)SSFGGGR_		ADFDTYDDRAY(0.948)S(0.044)S(0.008)FGGGR		ADFDT(-53.68)Y(-43.37)DDRAY(13.38)S(-13.38)S(-20.66)FGGGR	1	0	1	1	Q15056-2;Q15056	Q15056-2	Q15056-2	EIF4H	Eukaryotic translation initiation factor 4H	MULTI-MSMS	QE2_131211_OPL1013_RH_HCC_pTyrIP_G_05_131211154413	1	HCC827ER3_2	1061.92	2	1061.41292	2120.81129	34146.62	1.8584	0.0019726	0.28877	0.0003065	2.1472	0.0022791	1061.91460277459	75.239	1.1142	67.634	67.159	68.273	-7.6054					170	46	5	0	0	0	4.2742E-72
ADFDTYDDRAYSSFGGGR	18	Acetyl (Protein N-term),Phospho (STY)	_(ac)ADFDTY(ph)DDRAYSSFGGGR_		ADFDT(0.177)Y(0.821)DDRAY(0.001)S(0.001)SFGGGR		ADFDT(-6.66)Y(6.66)DDRAY(-27.4)S(-32.14)S(-37.13)FGGGR	1	0	1	1	Q15056-2;Q15056	Q15056-2	Q15056-2	EIF4H	Eukaryotic translation initiation factor 4H	MULTI-MSMS	QE2_131211_OPL1013_RH_HCC_pTyrIP_G_05_131211154413	1	HCC827ER3_2	1061.92	2	1061.41292	2120.81129	33815.65	1.38	0.0014647	-1.2138	-0.0012884	0.16618	0.00017638	1061.40847852554	76.963	0.60851	69.258	69.033	69.641	-7.7056					60	26	3	0	0	0	6.4218E-08
ADFDTYDDRAYSSFGGGR	18	Acetyl (Protein N-term),Phospho (STY)	_(ac)ADFDTY(ph)DDRAYSSFGGGR_		ADFDT(0.22)Y(0.779)DDRAYSSFGGGR		ADFDT(-5.49)Y(5.49)DDRAY(-32.5)S(-40.44)S(-45.67)FGGGR	1	0	1	1	Q15056-2;Q15056	Q15056-2	Q15056-2	EIF4H	Eukaryotic translation initiation factor 4H	MULTI-MSMS	QE2_131211_OPL1013_RH_HCC_pTyrIP_G_05_131211154413	1	HCC827ER3_2	708.28	3	707.944374	2120.81129	42398.19	1.0369	0.00073404	1.2026	0.00085137	2.2395	0.0015854	707.944569751084	76.945	1.3852	69.24	68.92	70.305	-7.7056					97	62	2	0	0	0	2.1561E-12
ADGATSDDLDLHDDRLSYLSAPGSEYSMYSTDSR	34	Phospho (STY)	_ADGATSDDLDLHDDRLSYLSAPGSEY(ph)SMYSTDSR_		ADGATSDDLDLHDDRLSYLSAPGS(0.006)EY(0.704)S(0.241)MY(0.037)S(0.008)T(0.003)DSR		ADGAT(-53.67)S(-53.67)DDLDLHDDRLS(-54.05)Y(-57.06)LS(-47.21)APGS(-20.36)EY(4.66)S(-4.66)MY(-12.75)S(-19.52)T(-24.23)DS(-32.49)R	0	0	1	1	Q07157;Q07157-2	Q07157	Q07157	TJP1	Tight junction protein ZO-1	MULTI-MSMS	QE2_131211_OPL1013_RH_HCC_pTyrIP_G_05	1	HCC827ER3_1	948.9	4	948.397911	3789.56254	35543.2	1.5162	0.0014379	-0.25521	-0.00024204	1.261	0.0011959	948.89914590263	82.48	0.89542	74.51	74.031	74.926	-7.9696					227	37	8	0	0	0	2.2135E-22
ADGATSDDLDLHDDRLSYLSAPGSEYSMYSTDSR	34	Phospho (STY)	_ADGATSDDLDLHDDRLSYLSAPGS(ph)EYSMYSTDSR_		ADGATSDDLDLHDDRLSYLSAPGS(0.428)EY(0.38)S(0.128)MY(0.035)S(0.012)T(0.012)DS(0.004)R		ADGAT(-61.23)S(-58.59)DDLDLHDDRLS(-42.08)Y(-48.42)LS(-30.45)APGS(0.52)EY(-0.52)S(-5.25)MY(-10.86)S(-15.4)T(-15.4)DS(-20.3)R	0	0	1	1	Q07157;Q07157-2	Q07157	Q07157	TJP1	Tight junction protein ZO-1	MULTI-MSMS	QE2_131211_OPL1013_RH_HCC_pTyrIP_G_05	1	HCC827ER3_1	1265.2	3	1264.19479	3789.56254	31201.43	2.1275	0.0026896	0.076494	9.6704E-05	2.204	0.0027863	1264.5291990465	82.472	0.51862	74.503	74.219	74.737	-7.9696					85	21	5	0	0	0	3.2965E-16
ADGATSDDLDLHDDRLSYLSAPGSEYSMYSTDSR	34	Phospho (STY)	_ADGATSDDLDLHDDRLSYLSAPGSEY(ph)SMYSTDSR_		ADGATSDDLDLHDDRLSYLSAPGS(0.003)EY(0.898)S(0.072)MY(0.023)S(0.003)T(0.001)DSR		ADGAT(-65.33)S(-61.94)DDLDLHDDRLS(-61.94)Y(-66.46)LS(-55.65)APGS(-25.5)EY(10.95)S(-10.95)MY(-15.89)S(-24.88)T(-28.96)DS(-36.87)R	0	0	1	1	Q07157;Q07157-2	Q07157	Q07157	TJP1	Tight junction protein ZO-1	MULTI-MSMS	QE2_131211_OPL1013_RH_HCC_pTyrIP_G_05_131211154413	1	HCC827ER3_2	948.65	4	948.397911	3789.56254	35543.65	1.5355	0.0014563	0.56306	0.00053401	2.0986	0.0019903	948.649486797832	82.424	0.89375	74.417	73.972	74.866	-8.0064					227	37	8	0	0	0	1.3036E-30
ADGGAEYATYQTK	13	Phospho (STY)	_ADGGAEY(ph)ATYQTK_		ADGGAEY(1)ATYQTK		ADGGAEY(52.57)AT(-52.57)Y(-54.35)QT(-84.05)K	0	0	1	0	P15529-7;P15529-4;P15529-6;P15529-3;P15529-5;P15529-2;P15529-16	P15529-7	P15529-7	CD46	Membrane cofactor protein	MULTI-MSMS	QE1_140414_OPL1013_IdR_CvA_pTyrIP_C	1	H2228_1	727.8	2	727.795404	1453.57625	40715	1.1178	0.00081354	-0.041504	-3.0206E-05	1.0763	0.00078334	727.79523771419	20.614	2.8887	20.663	19.995	22.883	0.049253					725	213	6	0	0	0	4.2038E-80
ADGGAEYATYQTK	13	Phospho (STY)	_ADGGAEYATY(ph)QTK_		ADGGAEYAT(0.066)Y(0.93)QT(0.004)K		ADGGAEY(-42.46)AT(-11.48)Y(11.48)QT(-23.53)K	0	0	1	0	P15529-7;P15529-4;P15529-6;P15529-3;P15529-5;P15529-2;P15529-16	P15529-7	P15529-7	CD46	Membrane cofactor protein	MULTI-MSMS	QE1_140414_OPL1013_IdR_CvA_pTyrIP_C	1	H2228_1	485.53	3	485.532695	1453.57625	49526.79	1.4555	0.00070668	0.50901	0.00024714	1.9645	0.00095382	485.532936008394	20.441	1.6004	20.49	20.095	21.695	0.049255					345	108	5	0	0	0	5.0169E-12
ADGGAEYATYQTK	13	Phospho (STY)	_ADGGAEY(ph)ATYQTK_		ADGGAEY(1)ATYQTK		ADGGAEY(67.92)AT(-67.92)Y(-82.38)QT(-119.71)K	0	0	1	0	P15529-7;P15529-4;P15529-6;P15529-3;P15529-5;P15529-2;P15529-16	P15529-7	P15529-7	CD46	Membrane cofactor protein	MULTI-MSMS	QE1_140414_OPL1013_IdR_CvA_pTyrIP_C_140415150423	1	H2228_2	727.8	2	727.795404	1453.57625	40445.3	1.8569	0.0013515	-0.15159	-0.00011033	1.7053	0.0012411	727.795165909682	20.719	2.8731	20.914	20.203	23.077	0.19442					764	210	6	0	0	0	3.8264E-125
ADGGAEYATYQTK	13	Phospho (STY)	_ADGGAEY(ph)ATYQTK_		ADGGAEY(1)ATYQTK		ADGGAEY(36.44)AT(-41.42)Y(-36.44)QT(-57.79)K	0	0	1	0	P15529-7;P15529-4;P15529-6;P15529-3;P15529-5;P15529-2;P15529-16	P15529-7	P15529-7	CD46	Membrane cofactor protein	MULTI-MSMS	QE1_140414_OPL1013_IdR_CvA_pTyrIP_C_140415150423	1	H2228_2	485.53	3	485.532695	1453.57625	49105.57	2.1837	0.0010603	0.23883	0.00011596	2.4225	0.0011762	485.532807201312	20.378	1.983	20.472	20.123	22.106	0.094219					404	142	4	0	0	0	2.2761E-09
ADGGAEYATYQTK	13	Phospho (STY)	_ADGGAEYATY(ph)QTK_		ADGGAEY(0.005)AT(0.053)Y(0.937)QT(0.004)K		ADGGAEY(-22.79)AT(-12.46)Y(12.46)QT(-23.28)K	0	0	1	0	P15529-7;P15529-4;P15529-6;P15529-3;P15529-5;P15529-2;P15529-16	P15529-7	P15529-7	CD46	Membrane cofactor protein	MULTI-MSMS	QE1_140414_OPL1013_IdR_CvA_pTyrIP_F	1	K562_1	485.87	3	485.532695	1453.57625	49187.98	1.6999	0.00082537	0.74044	0.00035951	2.4404	0.0011849	485.533073833085	20.47	1.0848	20.464	19.984	21.069	-0.005249					165	73	3	0	0	0	0.00013302
ADGGAEYATYQTK	13	Phospho (STY)	_ADGGAEY(ph)ATYQTK_		ADGGAEY(0.994)AT(0.003)Y(0.002)QTK		ADGGAEY(24.89)AT(-24.89)Y(-26.36)QT(-52.65)K	0	0	1	0	P15529-7;P15529-4;P15529-6;P15529-3;P15529-5;P15529-2;P15529-16	P15529-7	P15529-7	CD46	Membrane cofactor protein	MULTI-MSMS	QE1_140414_OPL1013_IdR_CvA_pTyrIP_F	1	K562_1	727.8	2	727.795404	1453.57625	40900.57	1.1935	0.00086861	0.93171	0.00067809	2.1252	0.0015467	727.795967800427	20.659	1.1703	20.654	20.013	21.184	-0.0052471					303	81	5	0	0	0	9.1232E-28
ADGGAEYATYQTK	13	Phospho (STY)	_ADGGAEY(ph)ATYQTK_		ADGGAEY(0.983)AT(0.016)Y(0.001)QTK		ADGGAEY(17.84)AT(-17.84)Y(-29.23)QT(-64.05)K	0	0	1	0	P15529-7;P15529-4;P15529-6;P15529-3;P15529-5;P15529-2;P15529-16	P15529-7	P15529-7	CD46	Membrane cofactor protein	MULTI-MSMS	QE1_140414_OPL1013_IdR_CvA_pTyrIP_F_140415211055	1	K562_2	727.8	2	727.795404	1453.57625	40845.21	2.2161	0.0016129	0.71524	0.00052055	2.9313	0.0021334	727.795840962641	20.67	1.1909	20.72	20.108	21.299	0.050119					308	91	5	0	0	0	1.4116E-42
ADGGAEYATYQTK	13	Phospho (STY)	_ADGGAEYATYQT(ph)K_		ADGGAEY(0.004)AT(0.084)Y(0.315)QT(0.598)K		ADGGAEY(-22.1)AT(-8.53)Y(-2.79)QT(2.79)K	0	0	1	0	P15529-7;P15529-4;P15529-6;P15529-3;P15529-5;P15529-2;P15529-16	P15529-7	P15529-7	CD46	Membrane cofactor protein	MULTI-MSMS	QE2_131211_OPL1013_RH_HCC_pTyrIP_G_05	1	HCC827ER3_1	728.3	2	727.795404	1453.57625	40822.17	-0.23537	-0.0001713	0.87281	0.00063523	0.63744	0.00046393	727.795933337409	24.907	0.47633	21.448	21.131	21.608	-3.4584					86	25	4	0	0	0	0.00025267
ADGGAEYATYQTK	13	Phospho (STY)	_ADGGAEY(ph)ATYQTK_		ADGGAEY(1)ATYQTK		ADGGAEY(38.73)AT(-38.73)Y(-70.8)QT(-93.27)K	0	0	1	0	P15529-7;P15529-4;P15529-6;P15529-3;P15529-5;P15529-2;P15529-16	P15529-7	P15529-7	CD46	Membrane cofactor protein	MULTI-MSMS	QE2_131211_OPL1013_RH_HCC_pTyrIP_G_05	1	HCC827ER3_1	727.8	2	727.795404	1453.57625	40920.16	0.046897	3.4131E-05	0.78585	0.00057194	0.83275	0.00060607	727.79606847883	25.313	1.0697	21.854	21.594	22.664	-3.4584					199	61	5	0	0	0	2.2537E-53
ADGGAEYATYQTK	13	Phospho (STY)	_ADGGAEYATY(ph)QTK_		ADGGAEY(0.008)AT(0.174)Y(0.643)QT(0.174)K		ADGGAEY(-18.96)AT(-5.67)Y(5.67)QT(-5.67)K	0	0	1	0	P15529-7;P15529-4;P15529-6;P15529-3;P15529-5;P15529-2;P15529-16	P15529-7	P15529-7	CD46	Membrane cofactor protein	MULTI-MSMS	QE2_131211_OPL1013_RH_HCC_pTyrIP_G_05_131211154413	1	HCC827ER3_2	727.8	2	727.795404	1453.57625	40398.98	-0.30552	-0.00022235	1.1538	0.00083974	0.84829	0.00061738	727.79616041902	25.097	0.53668	21.402	21.078	21.614	-3.6956					116	32	5	0	0	0	1.0787E-05
ADGGAEYATYQTK	13	Phospho (STY)	_ADGGAEYATY(ph)QTK_		ADGGAEY(0.001)AT(0.134)Y(0.847)QT(0.018)K		ADGGAEY(-27.68)AT(-8.01)Y(8.01)QT(-16.84)K	0	0	1	0	P15529-7;P15529-4;P15529-6;P15529-3;P15529-5;P15529-2;P15529-16	P15529-7	P15529-7	CD46	Membrane cofactor protein	MULTI-MSMS	QE2_131211_OPL1013_RH_HCC_pTyrIP_G_05_131211154413	1	HCC827ER3_2	485.53	3	485.532695	1453.57625	49475.38	0.22559	0.00010953	0.47445	0.00023036	0.70004	0.00033989	485.532897213887	25.091	0.53515	21.396	21.094	21.63	-3.6956					106	33	4	0	0	0	2.8875E-05
ADGGAEYATYQTK	13	Phospho (STY)	_ADGGAEY(ph)ATYQTK_		ADGGAEY(0.986)AT(0.014)YQTK		ADGGAEY(18.37)AT(-18.37)Y(-50.36)QT(-72.54)K	0	0	1	0	P15529-7;P15529-4;P15529-6;P15529-3;P15529-5;P15529-2;P15529-16	P15529-7	P15529-7	CD46	Membrane cofactor protein	MULTI-MSMS	QE2_131211_OPL1013_RH_HCC_pTyrIP_G_05_131211154413	1	HCC827ER3_2	727.8	2	727.795404	1453.57625	40398.95	0.41037	0.00029867	0.25561	0.00018603	0.66599	0.0004847	727.795690132811	25.582	1.3428	21.886	21.596	22.939	-3.6956					268	76	5	0	0	0	1.0965E-92
ADGGAEYATYQTK	13	Phospho (STY)	_ADGGAEY(ph)ATYQTK_		ADGGAEY(1)ATYQTK		ADGGAEY(56.53)AT(-56.53)Y(-58.06)QT(-78.7)K	0	0	1	0	P15529-7;P15529-4;P15529-6;P15529-3;P15529-5;P15529-2;P15529-16	P15529-7	P15529-7	CD46	Membrane cofactor protein	MULTI-SECPEP	QE2_131211_OPL1013_RH_HCC_pTyrIP_G_05_131211154413	1	HCC827ER3_2	486.77	3	485.532695	1453.57625	49629.57	0.92592	0.00044956	0.93329	0.00045314	1.8592	0.00090271	485.533178955895	25.576	0.76464	21.881	21.614	22.379	-3.6956					153	44	5	0	0	0	7.1812E-20
ADGGAEYATYQTK	13	Phospho (STY)	_ADGGAEY(ph)ATYQTK_					0	0	1	0	P15529-7;P15529-4;P15529-6;P15529-3;P15529-5;P15529-2;P15529-16	P15529-7	P15529-7	CD46	Membrane cofactor protein	MULTI-MATCH	QE1_140414_OPL1013_IdR_CvA_pTyrIP_B_140415130214	1	SKMel28_2		2	727.795404	1453.57625	42445.92	1.4014	0.00102	0.034584	2.517E-05	1.436	0.0010451	727.795604883404	20.617	0.42018	20.67	20.537	20.957	0.052231	-0.054465	-0.00016001	NaN	213.73	52	31	2	NaN	NaN	NaN	NaN
ADGGAEYATYQTK	13	Phospho (STY)	_ADGGAEY(ph)ATYQTK_					0	0	1	0	P15529-7;P15529-4;P15529-6;P15529-3;P15529-5;P15529-2;P15529-16	P15529-7	P15529-7	CD46	Membrane cofactor protein	MULTI-MATCH	QE1_140414_OPL1013_IdR_CvA_pTyrIP_F_140415211055	1	K562_2		2	727.795404	1453.57625	39628.72	3.1453	0.0022891	-0.31781	-0.0002313	2.8275	0.0020578	727.795148994102	22.384	0.14569	22.434	22.408	22.554	0.050119	0.37611	-0.0012407	NaN	184.98	11	9	2	NaN	NaN	NaN	NaN
ADGGAEYATYQTK	13	Phospho (STY)	_ADGGAEYATY(ph)QTK_					0	0	1	0	P15529-7;P15529-4;P15529-6;P15529-3;P15529-5;P15529-2;P15529-16	P15529-7	P15529-7	CD46	Membrane cofactor protein	MULTI-MATCH	QE1_140414_OPL1013_IdR_CvA_pTyrIP_F_140415211055	1	K562_2		2	727.795404	1453.57625	43398.73	2.8803	0.0020963	0.89203	0.00064922	3.7723	0.0027455	727.796205264273	21.953	0.16908	22.003	21.921	22.09	0.050119	0.3856	-5.148E-05	NaN	56.569	14	12	2	NaN	NaN	NaN	NaN
ADGGTQVIDTK	11	Unmodified	_ADGGTQVIDTK_					0	0	0	0	P09622;P09622-2	P09622	P09622	DLD	Dihydrolipoyl dehydrogenase, mitochondrial	MULTI-MSMS	QE1_140414_OPL1013_IdR_CvA_pTyrIP_B	1	SKMel28_1	552.78	2	552.78021	1103.54587	47497.54	0.99506	0.00055005	0.63074	0.00034866	1.6258	0.00089871	552.780247881934	20.93	0.69942	20.93	20.488	21.187	0					69	45	2	0	0	0	0.041697
ADGGTQVIDTK	11	Unmodified	_ADGGTQVIDTK_					0	0	0	0	P09622;P09622-2	P09622	P09622	DLD	Dihydrolipoyl dehydrogenase, mitochondrial	MULTI-MATCH	QE1_140414_OPL1013_IdR_CvA_pTyrIP_B_140415130214	1	SKMel28_2		2	552.78021	1103.54587	46139.21	1.8715	0.0010345	-0.86019	-0.00047549	1.0113	0.00055905	552.779556589646	20.992	0.48323	21.044	20.705	21.188	0.052229	0.057023	-0.0010699	NaN	15.941	50	32	2	NaN	NaN	NaN	NaN
ADGSGYGSTLPPEK	14	Phospho (STY)	_ADGSGY(ph)GSTLPPEK_		ADGS(0.004)GY(0.986)GS(0.004)T(0.006)LPPEK		ADGS(-24.14)GY(22.17)GS(-24.14)T(-22.17)LPPEK	0	0	1	0	P55196-2;P55196-3;P55196-1;P55196-6;P55196;P55196-5	P55196-2	P55196-2	MLLT4	Afadin	MULTI-MSMS	QE2_131211_OPL1013_RH_HCC_pTyrIP_G_05	1	HCC827ER3_1	729.81	2	729.811054	1457.60755	40911.59	-0.54149	-0.00039519	0.50572	0.00036908	-0.035773	-2.6108E-05	729.811436453676	27.826	3.0876	24.067	23.351	26.439	-3.7592					486	214	3	0	0	0	3.4795E-12
ADGSGYGSTLPPEK	14	Phospho (STY)	_ADGSGY(ph)GSTLPPEK_		ADGSGY(0.999)GSTLPPEK		ADGS(-39.16)GY(34.33)GS(-34.33)T(-39.78)LPPEK	0	0	1	0	P55196-2;P55196-3;P55196-1;P55196-6;P55196;P55196-5	P55196-2	P55196-2	MLLT4	Afadin	MULTI-MSMS	QE2_131211_OPL1013_RH_HCC_pTyrIP_G_05_131211154413	1	HCC827ER3_2	729.81	2	729.811054	1457.60755	40836.12	0.03312	2.4172E-05	0.55449	0.00040467	0.58761	0.00042884	729.811563287452	28.192	2.5299	24.196	23.522	26.052	-3.9963					343	171	3	0	0	0	5.6413E-34
ADGSGYGSTLPPEK	14	Phospho (STY)	_ADGSGY(ph)GSTLPPEK_		ADGS(0.048)GY(0.596)GS(0.178)T(0.178)LPPEK		ADGS(-10.92)GY(5.24)GS(-5.24)T(-5.24)LPPEK	0	0	1	0	P55196-2;P55196-3;P55196-1;P55196-6;P55196;P55196-5	P55196-2	P55196-2	MLLT4	Afadin	MSMS	QE2_131211_OPL1013_RH_HCC_pTyrIP_G_05_131211154413	1	HCC827ER3_2	729.81	2	729.811054	1457.60755	NaN	NaN	NaN	NaN	NaN	NaN	NaN	NaN	29.826	1	25.629	25.129	26.129	-4.1968								0	0	0	0.0034294
ADGSGYGSTLPPEKLPYLVELSPDGSDSR	29	Phospho (STY)	_ADGS(ph)GYGSTLPPEKLPYLVELSPDGSDSR_		ADGS(0.509)GY(0.407)GS(0.042)T(0.042)LPPEKLPYLVELSPDGSDSR		ADGS(0.97)GY(-0.97)GS(-10.88)T(-10.88)LPPEKLPY(-47.61)LVELS(-57.73)PDGS(-59.21)DS(-59.47)R	0	0	1	1	P55196-2;P55196-3;P55196-1	P55196-2	P55196-2	MLLT4	Afadin	MULTI-MSMS	QE2_131211_OPL1013_RH_HCC_pTyrIP_G_05_131211154413	1	HCC827ER3_2	1030.15	3	1029.81133	3086.41216	33000.93	1.5288	0.0015744	-1.6143	-0.0016624	-0.085529	-8.8079E-05	1030.14516714735	94.493	3.1096	86.487	85.926	89.035	-8.0064					231	130	4	0	0	0	1.0668E-08
ADGYEPPVQESV	12	Unmodified	_ADGYEPPVQESV_					0	0	0	0	P61247	P61247	P61247	RPS3A	40S ribosomal protein S3a	MULTI-MSMS	QE1_140414_OPL1013_IdR_CvA_pTyrIP_C	1	H2228_1	645.8	2	645.796057	1289.57756	44336.38	2.5974	0.0016774	-0.2536	-0.00016378	2.3438	0.0015136	645.796456513013	47.81	0.62888	47.86	47.502	48.13	0.049252					64	30	3	0	0	0	0.0028983
ADGYEPPVQESV	12	Unmodified	_ADGYEPPVQESV_					0	0	0	0	P61247	P61247	P61247	RPS3A	40S ribosomal protein S3a	MULTI-MSMS	QE1_140414_OPL1013_IdR_CvA_pTyrIP_C_140415150423	1	H2228_2	645.8	2	645.796057	1289.57756	43220.97	3.4815	0.0022483	-0.0052462	-3.388E-06	3.4762	0.0022449	645.796742318288	47.894	0.63783	47.988	47.685	48.323	0.094219					76	35	3	0	0	0	0.0019238
ADGYEPPVQESV	12	Unmodified	_ADGYEPPVQESV_					0	0	0	0	P61247	P61247	P61247	RPS3A	40S ribosomal protein S3a	MULTI-MATCH	QE1_140414_OPL1013_IdR_CvA_pTyrIP_B	1	SKMel28_1		2	645.796057	1289.57756	44032.68	2.0852	0.0013466	-1.2883	-0.000832	0.79687	0.00051462	645.796084957736	47.806	0.72401	47.806	47.368	48.092	-3.8147E-06	-0.099571	-0.00055711	NaN	32.551	96	39	3	NaN	NaN	NaN	NaN
ADGYEPPVQESV	12	Unmodified	_ADGYEPPVQESV_					0	0	0	0	P61247	P61247	P61247	RPS3A	40S ribosomal protein S3a	MULTI-MATCH	QE1_140414_OPL1013_IdR_CvA_pTyrIP_B_140415130214	1	SKMel28_2		2	645.796057	1289.57756	44442.41	3.7054	0.0023929	-1.7597	-0.0011364	1.9457	0.0012565	645.795943110427	48.137	0.71419	47.989	47.608	48.322	-0.14824	0.083588	-0.0011659	NaN	32.551	107	40	4	NaN	NaN	NaN	NaN
ADGYEPPVQESV	12	Unmodified	_ADGYEPPVQESV_					0	0	0	0	P61247	P61247	P61247	RPS3A	40S ribosomal protein S3a	MULTI-MATCH	QE1_140414_OPL1013_IdR_CvA_pTyrIP_F	1	K562_1		2	645.796057	1289.57756	42386.45	3.2586	0.0021044	-0.91383	-0.00059015	2.3448	0.0015142	645.795473473056	48.09	0.3804	47.884	47.687	48.067	-0.20568	-0.021	-7.3414E-05	NaN	32.551	23	18	2	NaN	NaN	NaN	NaN
ADGYEPPVQESV	12	Phospho (STY)	_ADGY(ph)EPPVQESV_		ADGY(1)EPPVQESV		ADGY(42.88)EPPVQES(-42.88)V	0	0	1	0	P61247	P61247	P61247	RPS3A	40S ribosomal protein S3a	MULTI-MSMS	QE1_140414_OPL1013_IdR_CvA_pTyrIP_C_140415150423	1	H2228_2	685.79	2	685.779222	1369.54389	40685.92	3.6441	0.0024991	2.2621	0.0015513	5.9062	0.0040504	685.781270719419	43.25	0.85079	43.344	43.078	43.929	0.094215					80	44	2	0	0	0	0.00025516
ADGYEPPVQESV	12	Phospho (STY)	_ADGY(ph)EPPVQESV_		ADGY(1)EPPVQESV		ADGY(46.18)EPPVQES(-46.18)V	0	0	1	0	P61247	P61247	P61247	RPS3A	40S ribosomal protein S3a	MULTI-MSMS	QE1_140414_OPL1013_IdR_CvA_pTyrIP_F	1	K562_1	685.78	2	685.779222	1369.54389	42149.14	3.2554	0.0022325	0.79674	0.00054639	4.0521	0.0027789	685.779990860228	43.488	0.98343	43.283	42.809	43.793	-0.20567					187	67	4	0	0	0	0.00011025
ADGYEPPVQESV	12	Phospho (STY)	_ADGY(ph)EPPVQESV_		ADGY(1)EPPVQESV		ADGY(47.6)EPPVQES(-47.6)V	0	0	1	0	P61247	P61247	P61247	RPS3A	40S ribosomal protein S3a	MULTI-MSMS	QE1_140414_OPL1013_IdR_CvA_pTyrIP_F_140415211055	1	K562_2	685.79	2	685.779222	1369.54389	42040.77	4.0601	0.0027844	0.86509	0.00059326	4.9252	0.0033776	685.780136509337	43.409	0.9114	43.459	43.036	43.947	0.050121					144	60	3	0	0	0	0.00012458
ADGYEPPVQESV	12	Phospho (STY)	_ADGY(ph)EPPVQESV_		ADGY(1)EPPVQESV		ADGY(93.49)EPPVQES(-93.49)V	0	0	1	0	P61247	P61247	P61247	RPS3A	40S ribosomal protein S3a	MULTI-MSMS	QE2_131211_OPL1013_RH_HCC_pTyrIP_G_05	1	HCC827ER3_1	685.78	2	685.779222	1369.54389	42329.08	0.52388	0.00035927	-0.56057	-0.00038443	-0.036692	-2.5163E-05	685.779087005268	48.231	1.9254	42.066	41.537	43.462	-6.1651					252	95	4	0	0	0	2.349E-12
ADGYEPPVQESV	12	Phospho (STY)	_ADGY(ph)EPPVQESV_		ADGY(1)EPPVQESV		ADGY(103.49)EPPVQES(-103.49)V	0	0	1	0	P61247	P61247	P61247	RPS3A	40S ribosomal protein S3a	MULTI-MSMS	QE2_131211_OPL1013_RH_HCC_pTyrIP_G_05_131211154413	1	HCC827ER3_2	685.78	2	685.779222	1369.54389	42865.01	1.146	0.00078588	-0.17438	-0.00011959	0.97158	0.00066629	685.778986885297	48.303	2.0254	42	41.49	43.515	-6.3021					256	104	3	0	0	0	1.024E-15
ADGYVLEGK	9	Unmodified	_ADGYVLEGK_					0	0	0	0	P62241	P62241	P62241	RPS8	40S ribosomal protein S8	MULTI-MSMS	QE1_140414_OPL1013_IdR_CvA_pTyrIP_B	1	SKMel28_1	476.24	2	476.242732	950.470912	49418.57	1.8645	0.00088795	2.388	0.0011373	4.2525	0.0020252	476.24359227962	29.142	0.77901	29.142	28.774	29.553	1.9073E-06					131	55	3	0	0	0	0.0023831
ADGYVLEGK	9	Unmodified	_ADGYVLEGK_					0	0	0	0	P62241	P62241	P62241	RPS8	40S ribosomal protein S8	MULTI-MSMS	QE1_140414_OPL1013_IdR_CvA_pTyrIP_B_140415130214	1	SKMel28_2	476.24	2	476.242732	950.470912	46825.88	2.8269	0.0013463	1.8699	0.00089052	4.6968	0.0022368	476.242833361128	29.129	1.0301	29.182	28.67	29.7	0.052229					176	78	3	0	0	0	0.002271
ADGYVLEGK	9	Unmodified	_ADGYVLEGK_					0	0	0	0	P62241	P62241	P62241	RPS8	40S ribosomal protein S8	MULTI-SECPEP	QE1_140414_OPL1013_IdR_CvA_pTyrIP_C	1	H2228_1	475.48	2	476.242732	950.470912	47988.06	2.5782	0.0012279	1.7783	0.00084688	4.3565	0.0020747	476.243130598132	29.149	0.92444	29.198	28.838	29.762	0.049253					155	64	3	0	0	0	0.027938
ADGYVLEGK	9	Unmodified	_ADGYVLEGK_					0	0	0	0	P62241	P62241	P62241	RPS8	40S ribosomal protein S8	MULTI-SECPEP	QE1_140414_OPL1013_IdR_CvA_pTyrIP_C_140415150423	1	H2228_2	475.48	2	476.242732	950.470912	47810.42	3.0224	0.0014394	1.3925	0.00066316	4.4149	0.0021025	476.242729348567	29.04	1.0574	29.235	28.838	29.896	0.19442					169	74	3	0	0	0	0.034313
ADGYVLEGK	9	Unmodified	_ADGYVLEGK_					0	0	0	0	P62241	P62241	P62241	RPS8	40S ribosomal protein S8	MULTI-MATCH	QE1_140414_OPL1013_IdR_CvA_pTyrIP_F_140415211055	1	K562_2		2	476.242732	950.470912	47262.21	3.7272	0.0017751	-1.3739	-0.00065431	2.3533	0.0011208	476.242391542141	29.433	0.21172	29.483	29.327	29.539	0.050119	0.23539	-0.0030153	NaN	40.496	24	16	2	NaN	NaN	NaN	NaN
ADHDFVVQEDFMK	13	Unmodified	_ADHDFVVQEDFMK_					0	0	0	0	P62333	P62333	P62333	PSMC6	26S protease regulatory subunit 10B	MULTI-SECPEP	QE1_140414_OPL1013_IdR_CvA_pTyrIP_C_140415150423	1	H2228_2	527.27	3	527.573174	1579.69769	45704.7	4.0204	0.002121	4.125	0.0021762	8.1454	0.0042973	527.574800256395	60.022	0.74203	60.216	59.921	60.663	0.19442					66	33	3	0	0	0	0.012632
ADHDFVVQEDFMK	13	Unmodified	_ADHDFVVQEDFMK_					0	0	0	0	P62333	P62333	P62333	PSMC6	26S protease regulatory subunit 10B	MULTI-MATCH	QE1_140414_OPL1013_IdR_CvA_pTyrIP_B	1	SKMel28_1		3	527.573174	1579.69769	46520.07	2.7148	0.0014323	1.2092	0.00063795	3.924	0.0020702	527.573515089063	60.206	0.5583	60.206	59.889	60.447	3.8147E-06	-0.011125	-0.0016247	NaN	25.122	51	24	3	NaN	NaN	NaN	NaN
ADHDFVVQEDFMK	13	Unmodified	_ADHDFVVQEDFMK_					0	0	0	0	P62333	P62333	P62333	PSMC6	26S protease regulatory subunit 10B	MULTI-MATCH	QE1_140414_OPL1013_IdR_CvA_pTyrIP_C	1	H2228_1		3	527.573174	1579.69769	47958.99	2.8789	0.0015188	3.151	0.0016624	6.0299	0.0031812	527.909918570794	60.181	0.85601	60.23	59.724	60.58	0.049252	0.012522	0.0014486	NaN	25.122	76	36	4	NaN	NaN	NaN	NaN
ADHQPLTEASYVNLPTIALCNTDSPLR	27	Unmodified	_ADHQPLTEASYVNLPTIALCNTDSPLR_					0	0	0	0	P08865	P08865	P08865	RPSA	40S ribosomal protein SA	MULTI-MSMS	QE1_140414_OPL1013_IdR_CvA_pTyrIP_B	1	SKMel28_1	999.84	3	999.497588	2995.47093	34051.27	3.4374	0.0034356	-0.6809	-0.00068056	2.7565	0.0027551	999.831215052312	88.074	0.78893	88.074	87.683	88.472	-7.6294E-06					159	33	6	0	0	0	5.6129E-27
ADHQPLTEASYVNLPTIALCNTDSPLR	27	Unmodified	_ADHQPLTEASYVNLPTIALCNTDSPLR_					0	0	0	0	P08865	P08865	P08865	RPSA	40S ribosomal protein SA	MULTI-MSMS	QE1_140414_OPL1013_IdR_CvA_pTyrIP_B	1	SKMel28_1	750.13	4	749.87501	2995.47093	39737.99	3.2767	0.0024571	-0.91266	-0.00068438	2.3641	0.0017728	750.124886485199	88.114	0.60461	88.114	87.794	88.399	0					90	24	5	0	0	0	0.012245
ADHQPLTEASYVNLPTIALCNTDSPLR	27	Unmodified	_ADHQPLTEASYVNLPTIALCNTDSPLR_					0	0	0	0	P08865	P08865	P08865	RPSA	40S ribosomal protein SA	MULTI-MSMS	QE1_140414_OPL1013_IdR_CvA_pTyrIP_B_140415130214	1	SKMel28_2	999.84	3	999.497588	2995.47093	34054.26	3.9699	0.0039679	0.19582	0.00019573	4.1658	0.0041637	999.831974250355	88.454	0.72617	88.206	87.81	88.536	-0.24848					149	29	6	0	0	0	4.0432E-09
ADHQPLTEASYVNLPTIALCNTDSPLR	27	Unmodified	_ADHQPLTEASYVNLPTIALCNTDSPLR_					0	0	0	0	P08865	P08865	P08865	RPSA	40S ribosomal protein SA	MULTI-MSMS	QE1_140414_OPL1013_IdR_CvA_pTyrIP_B_140415130214	1	SKMel28_2	750.88	4	749.87501	2995.47093	38626.04	3.6419	0.002731	0.10649	7.9855E-05	3.7484	0.0028108	750.1260950751	88.444	0.63025	88.195	87.93	88.56	-0.24848					101	25	5	0	0	0	0.0030041
ADHQPLTEASYVNLPTIALCNTDSPLR	27	Unmodified	_ADHQPLTEASYVNLPTIALCNTDSPLR_					0	0	0	0	P08865	P08865	P08865	RPSA	40S ribosomal protein SA	MULTI-MSMS	QE1_140414_OPL1013_IdR_CvA_pTyrIP_C	1	H2228_1	999.84	3	999.497588	2995.47093	34653.24	3.0377	0.0030361	-0.0072725	-7.2688E-06	3.0304	0.0030289	999.831981615702	88.24	1.0468	88.189	87.446	88.493	-0.050995					134	43	6	0	0	0	0.00074819
ADHQPLTEASYVNLPTIALCNTDSPLR	27	Unmodified	_ADHQPLTEASYVNLPTIALCNTDSPLR_					0	0	0	0	P08865	P08865	P08865	RPSA	40S ribosomal protein SA	MULTI-MSMS	QE1_140414_OPL1013_IdR_CvA_pTyrIP_C	1	H2228_1	750.38	4	749.87501	2995.47093	38967.51	2.8301	0.0021222	-0.20561	-0.00015418	2.6245	0.0019681	750.375919396493	88.275	0.49958	88.224	87.969	88.469	-0.050995					53	20	4	0	0	0	0.00083692
ADHQPLTEASYVNLPTIALCNTDSPLR	27	Unmodified	_ADHQPLTEASYVNLPTIALCNTDSPLR_					0	0	0	0	P08865	P08865	P08865	RPSA	40S ribosomal protein SA	MULTI-MSMS	QE1_140414_OPL1013_IdR_CvA_pTyrIP_C_140415150423	1	H2228_2	1000.17	3	999.497588	2995.47093	34296.65	4.8904	0.0048879	0.47829	0.00047805	5.3687	0.005366	999.832495767386	88.282	0.64743	88.376	87.949	88.596	0.094177					128	26	6	0	0	0	2.1689E-06
ADHQPLTEASYVNLPTIALCNTDSPLR	27	Unmodified	_ADHQPLTEASYVNLPTIALCNTDSPLR_					0	0	0	0	P08865	P08865	P08865	RPSA	40S ribosomal protein SA	MULTI-MSMS	QE1_140414_OPL1013_IdR_CvA_pTyrIP_C_140415150423	1	H2228_2	750.13	4	749.87501	2995.47093	38693.26	4.8102	0.003607	0.52555	0.00039409	5.3357	0.0040011	750.126220838459	88.151	0.67163	88.245	87.972	88.644	0.094177					75	27	4	0	0	0	0.013
ADHQPLTEASYVNLPTIALCNTDSPLR	27	Unmodified	_ADHQPLTEASYVNLPTIALCNTDSPLR_					0	0	0	0	P08865	P08865	P08865	RPSA	40S ribosomal protein SA	MULTI-MSMS	QE1_140414_OPL1013_IdR_CvA_pTyrIP_F	1	K562_1	999.84	3	999.497588	2995.47093	34677.55	3.6329	0.003631	0.85543	0.00085501	4.4883	0.004486	999.83124738361	88.119	0.47413	88.114	87.912	88.386	-0.0052185					62	19	4	0	0	0	0.0028211
ADHQPLTEASYVNLPTIALCNTDSPLR	27	Unmodified	_ADHQPLTEASYVNLPTIALCNTDSPLR_					0	0	0	0	P08865	P08865	P08865	RPSA	40S ribosomal protein SA	MULTI-MSMS	QE2_131211_OPL1013_RH_HCC_pTyrIP_G_05	1	HCC827ER3_1	999.83	3	999.497588	2995.47093	36330.42	0.92161	0.00092115	0.18227	0.00018218	1.1039	0.0011033	1000.16630538335	93.922	0.5661	85.952	85.572	86.138	-7.9696					65	23	4	0	0	0	1.5427E-08
ADHQPLTEASYVNLPTIALCNTDSPLR	27	Phospho (STY)	_ADHQPLTEAS(ph)YVNLPTIALCNTDSPLR_		ADHQPLT(0.133)EAS(0.461)Y(0.406)VNLPTIALCNTDSPLR		ADHQPLT(-5.41)EAS(0.56)Y(-0.56)VNLPT(-44.52)IALCNT(-62.33)DS(-63.98)PLR	0	0	1	0	P08865	P08865	P08865	RPSA	40S ribosomal protein SA	MULTI-MSMS	QE1_140414_OPL1013_IdR_CvA_pTyrIP_B	1	SKMel28_1	1026.49	3	1026.15303	3075.43727	33567.94	2.7377	0.0028093	0.75549	0.00077525	3.4932	0.0035846	1026.48821208273	90.108	1.0678	90.108	89.723	90.791	0					212	43	7	0	0	0	8.7748E-13
ADHQPLTEASYVNLPTIALCNTDSPLR	27	Phospho (STY)	_ADHQPLTEASY(ph)VNLPTIALCNTDSPLR_		ADHQPLT(0.005)EAS(0.061)Y(0.934)VNLPTIALCNTDSPLR		ADHQPLT(-22.71)EAS(-11.88)Y(11.88)VNLPT(-48.19)IALCNT(-71.14)DS(-76.48)PLR	0	0	1	0	P08865	P08865	P08865	RPSA	40S ribosomal protein SA	MULTI-MSMS	QE1_140414_OPL1013_IdR_CvA_pTyrIP_B_140415130214	1	SKMel28_2	1026.49	3	1026.15303	3075.43727	33627.56	3.7393	0.0038371	1.2159	0.0012477	4.9553	0.0050849	1026.48867070511	90.499	1.0674	90.25	89.843	90.91	-0.24848					194	43	6	0	0	0	4.8243E-20
ADHQPLTEASYVNLPTIALCNTDSPLR	27	Phospho (STY)	_ADHQPLTEASY(ph)VNLPTIALCNTDSPLR_		ADHQPLT(0.078)EAS(0.217)Y(0.695)VNLPT(0.01)IALCNTDSPLR		ADHQPLT(-9.51)EAS(-5.05)Y(5.05)VNLPT(-18.37)IALCNT(-36.35)DS(-39.09)PLR	0	0	1	0	P08865	P08865	P08865	RPSA	40S ribosomal protein SA	MULTI-MSMS	QE1_140414_OPL1013_IdR_CvA_pTyrIP_C	1	H2228_1	770.37	4	769.866593	3075.43727	38551.38	2.247	0.0017299	0.95322	0.00073385	3.2002	0.0024637	770.117937102289	90.276	0.78886	90.225	89.892	90.681	-0.051003					111	32	5	0	0	0	8.5045E-06
ADHQPLTEASYVNLPTIALCNTDSPLR	27	Phospho (STY)	_ADHQPLTEASY(ph)VNLPTIALCNTDSPLR_		ADHQPLT(0.048)EAS(0.177)Y(0.774)VNLPTIALCNTDSPLR		ADHQPLT(-12.06)EAS(-6.4)Y(6.4)VNLPT(-62.96)IALCNT(-80.58)DS(-82.21)PLR	0	0	1	0	P08865	P08865	P08865	RPSA	40S ribosomal protein SA	MULTI-MSMS	QE1_140414_OPL1013_IdR_CvA_pTyrIP_C	1	H2228_1	1026.49	3	1026.15303	3075.43727	33257.99	2.5401	0.0026065	0.48595	0.00049866	3.0261	0.0031052	1026.48786950767	90.285	0.95438	90.234	89.869	90.823	-0.050995					187	39	6	0	0	0	7.3847E-27
ADHQPLTEASYVNLPTIALCNTDSPLR	27	Phospho (STY)	_ADHQPLTEASY(ph)VNLPTIALCNTDSPLR_		ADHQPLT(0.001)EAS(0.045)Y(0.954)VNLPTIALCNTDSPLR		ADHQPLT(-29.75)EAS(-13.27)Y(13.27)VNLPT(-56.13)IALCNT(-78.89)DS(-81.7)PLR	0	0	1	0	P08865	P08865	P08865	RPSA	40S ribosomal protein SA	MULTI-MSMS	QE1_140414_OPL1013_IdR_CvA_pTyrIP_C_140415150423	1	H2228_2	1026.49	3	1026.15303	3075.43727	33571.21	4.2356	0.0043464	0.54433	0.00055857	4.7799	0.0049049	1026.48784245017	90.312	0.96811	90.306	89.941	90.909	-0.0060654					189	40	6	0	0	0	3.2546E-27
ADHQPLTEASYVNLPTIALCNTDSPLR	27	Phospho (STY)	_ADHQPLTEASY(ph)VNLPTIALCNTDSPLR_		ADHQPLT(0.002)EAS(0.068)Y(0.929)VNLPT(0.001)IALCNTDSPLR		ADHQPLT(-26.55)EAS(-11.35)Y(11.35)VNLPT(-31.33)IALCNT(-56.29)DS(-62.25)PLR	0	0	1	0	P08865	P08865	P08865	RPSA	40S ribosomal protein SA	MULTI-MSMS	QE1_140414_OPL1013_IdR_CvA_pTyrIP_F	1	K562_1	770.37	4	769.866593	3075.43727	38498.75	3.8187	0.0029399	0.38794	0.00029866	4.2066	0.0032385	770.116581876249	90.321	0.76477	90.316	90.019	90.784	-0.0052185					125	31	5	0	0	0	1.1872E-13
ADHQPLTEASYVNLPTIALCNTDSPLR	27	Phospho (STY)	_ADHQPLTEASY(ph)VNLPTIALCNTDSPLR_		ADHQPLT(0.03)EAS(0.225)Y(0.719)VNLPT(0.026)IALCNTDSPLR		ADHQPLT(-13.76)EAS(-5.05)Y(5.05)VNLPT(-14.39)IALCNT(-34.32)DS(-37.95)PLR	0	0	1	0	P08865	P08865	P08865	RPSA	40S ribosomal protein SA	MULTI-MSMS	QE1_140414_OPL1013_IdR_CvA_pTyrIP_F_140415211055	1	K562_2	770.12	4	769.866593	3075.43727	37906.34	4.8373	0.0037241	0.34841	0.00026823	5.1857	0.0039923	770.117401887093	90.253	0.81222	90.403	90.117	90.929	0.15036					129	33	5	0	0	0	8.5045E-06
ADHQPLTEASYVNLPTIALCNTDSPLR	27	Phospho (STY)	_ADHQPLTEASY(ph)VNLPTIALCNTDSPLR_		ADHQPLT(0.006)EAS(0.069)Y(0.925)VNLPTIALCNTDSPLR		ADHQPLT(-21.54)EAS(-11.3)Y(11.3)VNLPT(-62.37)IALCNT(-80.37)DS(-85.65)PLR	0	0	1	0	P08865	P08865	P08865	RPSA	40S ribosomal protein SA	MULTI-MSMS	QE1_140414_OPL1013_IdR_CvA_pTyrIP_F_140415211055	1	K562_2	1026.83	3	1026.15303	3075.43727	33647.27	4.7633	0.0048879	0.75255	0.00077223	5.5159	0.0056601	1026.48813146608	90.265	0.97707	90.415	90.069	91.046	0.15037					190	40	6	0	0	0	2.1639E-27
ADHQPLTEASYVNLPTIALCNTDSPLR	27	Phospho (STY)	_ADHQPLTEASY(ph)VNLPTIALCNTDSPLR_		ADHQPLT(0.003)EAS(0.044)Y(0.954)VNLPTIALCNTDSPLR		ADHQPLT(-25.68)EAS(-13.39)Y(13.39)VNLPT(-80)IALCNT(-112.39)DS(-116.87)PLR	0	0	1	0	P08865	P08865	P08865	RPSA	40S ribosomal protein SA	MULTI-MSMS	QE2_131211_OPL1013_RH_HCC_pTyrIP_G_05	1	HCC827ER3_1	1026.49	3	1026.15303	3075.43727	34286.87	1.1811	0.001212	-0.23365	-0.00023976	0.94745	0.00097223	1026.48712250755	95.579	1.0428	87.609	87.072	88.115	-7.9696					204	43	6	0	0	0	5.6118E-60
ADHQPLTEASYVNLPTIALCNTDSPLR	27	Phospho (STY)	_ADHQPLTEASY(ph)VNLPTIALCNTDSPLR_		ADHQPLTEAS(0.071)Y(0.929)VNLPTIALCNTDSPLR		ADHQPLT(-36)EAS(-11.19)Y(11.19)VNLPT(-41.54)IALCNT(-74.11)DS(-79.8)PLR	0	0	1	0	P08865	P08865	P08865	RPSA	40S ribosomal protein SA	MULTI-MSMS	QE2_131211_OPL1013_RH_HCC_pTyrIP_G_05_131211154413	1	HCC827ER3_2	770.12	4	769.866593	3075.43727	38982.75	1.0756	0.00082806	0.47927	0.00036898	1.5549	0.001197	770.117508114771	95.876	0.89971	87.87	87.377	88.277	-8.0064					163	37	6	0	0	0	3.4171E-27
ADHQPLTEASYVNLPTIALCNTDSPLR	27	Phospho (STY)	_ADHQPLTEASY(ph)VNLPTIALCNTDSPLR_		ADHQPLTEAS(0.005)Y(0.994)VNLPTIALCNTDSPLR		ADHQPLT(-35.46)EAS(-22.58)Y(22.58)VNLPT(-88.37)IALCNT(-141.31)DS(-147.27)PLR	0	0	1	0	P08865	P08865	P08865	RPSA	40S ribosomal protein SA	MULTI-MSMS	QE2_131211_OPL1013_RH_HCC_pTyrIP_G_05_131211154413	1	HCC827ER3_2	1026.49	3	1026.15303	3075.43727	34031.3	1.5209	0.0015606	0.25704	0.00026376	1.7779	0.0018244	1026.4878039911	95.927	0.89935	87.921	87.354	88.253	-8.0064					181	37	6	0	0	0	1.7733E-101
ADIEISGPK	9	Unmodified	_ADIEISGPK_					0	0	0	0	Q09666	Q09666	Q09666	AHNAK	Neuroblast differentiation-associated protein AHNAK	MULTI-MSMS	QE1_140414_OPL1013_IdR_CvA_pTyrIP_B	1	SKMel28_1	465.25	2	465.250557	928.486562	50806.5	2.1698	0.0010095	2.4829	0.0011551	4.6526	0.0021646	465.251519821173	32.463	0.51279	32.463	32.239	32.752	0					50	28	2	0	0	0	0.0045165
ADIEISGPK	9	Unmodified	_ADIEISGPK_					0	0	0	0	Q09666	Q09666	Q09666	AHNAK	Neuroblast differentiation-associated protein AHNAK	MULTI-SECPEP	QE1_140414_OPL1013_IdR_CvA_pTyrIP_B_140415130214	1	SKMel28_2	465.27	2	465.250557	928.486562	52143.91	3.5609	0.0016567	2.3806	0.0011076	5.9415	0.0027643	465.251291279006	32.596	0.62313	32.548	32.135	32.758	-0.048008					59	36	2	0	0	0	0.040648
ADIEISGPK	9	Unmodified	_ADIEISGPK_					0	0	0	0	Q09666	Q09666	Q09666	AHNAK	Neuroblast differentiation-associated protein AHNAK	MULTI-MATCH	QE1_140414_OPL1013_IdR_CvA_pTyrIP_C	1	H2228_1		2	465.250557	928.486562	59732.91	2.5245	0.0011745	0.681	0.00031684	3.2055	0.0014914	465.250782159189	32.453	0.37767	32.502	32.228	32.606	0.049252	-0.014451	-0.0013505	NaN	35.652	24	19	2	NaN	NaN	NaN	NaN
ADIEISGPK	9	Unmodified	_ADIEISGPK_					0	0	0	0	Q09666	Q09666	Q09666	AHNAK	Neuroblast differentiation-associated protein AHNAK	MULTI-MATCH	QE1_140414_OPL1013_IdR_CvA_pTyrIP_C_140415150423	1	H2228_2		2	465.250557	928.486562	56129.57	3.1213	0.0014522	2.0287	0.00094386	5.15	0.0023961	465.251177544825	32.46	0.33844	32.554	32.41	32.749	0.094215	0.036994	-9.6438E-05	NaN	35.652	28	21	2	NaN	NaN	NaN	NaN
ADIVQQLLQQGASPNAATTSGYTPLHLSAR	30	Phospho (STY)	_ADIVQQLLQQGASPNAATTSGY(ph)TPLHLSAR_		ADIVQQLLQQGASPNAAT(0.003)T(0.012)S(0.049)GY(0.729)T(0.206)PLHLS(0.001)AR		ADIVQQLLQQGAS(-46.31)PNAAT(-23.96)T(-17.87)S(-11.7)GY(5.48)T(-5.48)PLHLS(-29.98)AR	0	0	1	0	Q12955-5;Q12955-4;Q12955;Q12955-7	Q12955-5	Q12955-5	ANK3	Ankyrin-3	MULTI-MSMS	QE1_140414_OPL1013_IdR_CvA_pTyrIP_C	1	H2228_1	1063.87	3	1063.52938	3187.56631	33326.14	3.6969	0.0039318	1.1891	0.0012647	4.886	0.0051965	1063.86489966447	93.734	1.1941	93.583	93.118	94.312	-0.15124					237	48	7	0	0	0	6.9088E-77
ADIVQQLLQQGASPNAATTSGYTPLHLSAR	30	Phospho (STY)	_ADIVQQLLQQGASPNAATTSGY(ph)TPLHLSAR_		ADIVQQLLQQGASPNAAT(0.005)T(0.018)S(0.062)GY(0.694)T(0.22)PLHLS(0.002)AR		ADIVQQLLQQGAS(-46.64)PNAAT(-21.21)T(-15.91)S(-10.5)GY(4.99)T(-4.99)PLHLS(-25.41)AR	0	0	1	0	Q12955-5;Q12955-4;Q12955;Q12955-7	Q12955-5	Q12955-5	ANK3	Ankyrin-3	MULTI-MSMS	QE1_140414_OPL1013_IdR_CvA_pTyrIP_C	1	H2228_1	798.4	4	797.898853	3187.56631	36316.58	3.6771	0.0029339	1.5868	0.0012661	5.2639	0.0042001	798.151796229184	93.742	1.0722	93.59	93.142	94.214	-0.15124					218	43	7	0	0	0	6.2992E-28
ADIVQQLLQQGASPNAATTSGYTPLHLSAR	30	Phospho (STY)	_ADIVQQLLQQGASPNAATTSGY(ph)TPLHLSAR_		ADIVQQLLQQGASPNAAT(0.007)T(0.073)S(0.223)GY(0.51)T(0.182)PLHLS(0.005)AR		ADIVQQLLQQGAS(-38.84)PNAAT(-18.49)T(-8.45)S(-3.59)GY(3.59)T(-4.48)PLHLS(-20.17)AR	0	0	1	0	Q12955-5;Q12955-4;Q12955;Q12955-7	Q12955-5	Q12955-5	ANK3	Ankyrin-3	MULTI-MSMS	QE1_140414_OPL1013_IdR_CvA_pTyrIP_C_140415150423	1	H2228_2	798.4	4	797.898853	3187.56631	37152.11	3.9707	0.0031682	1.6766	0.0013378	5.6473	0.004506	798.151422233268	93.658	1.1046	93.752	93.314	94.419	0.094139					231	45	7	0	0	0	2.0659E-09
ADIVQQLLQQGASPNAATTSGYTPLHLSAR	30	Phospho (STY)	_ADIVQQLLQQGASPNAATTSGYT(ph)PLHLSAR_		ADIVQQLLQQGAS(0.007)PNAAT(0.052)T(0.142)S(0.142)GY(0.31)T(0.339)PLHLS(0.007)AR		ADIVQQLLQQGAS(-16.88)PNAAT(-8.14)T(-3.77)S(-3.77)GY(-0.38)T(0.38)PLHLS(-16.88)AR	0	0	1	0	Q12955-5;Q12955-4;Q12955;Q12955-7	Q12955-5	Q12955-5	ANK3	Ankyrin-3	MULTI-MSMS	QE1_140414_OPL1013_IdR_CvA_pTyrIP_F	1	K562_1	1063.53	3	1063.52938	3187.56631	33332.45	4.5972	0.0048892	0.98434	0.0010469	5.5815	0.0059361	1063.86481522839	93.801	0.70129	93.796	93.525	94.227	-0.0052185					131	28	6	0	0	0	4.7919E-06
ADKDYHFKVDNDENEHQLSLR	21	Unmodified	_ADKDYHFKVDNDENEHQLSLR_					0	0	0	2	P06748-2;P06748;P06748-3	P06748-2	P06748-2	NPM1	Nucleophosmin	MULTI-MSMS	QE1_140414_OPL1013_IdR_CvA_pTyrIP_B	1	SKMel28_1	515.85	5	515.446125	2572.19424	47059.14	2.6583	0.0013702	0.38561	0.00019876	3.0439	0.001569	515.84738839869	42.466	1.8275	42.466	41.836	43.664	-3.8147E-06					290	105	4	0	0	0	0.016358
ADKDYHFKVDNDENEHQLSLR	21	Unmodified	_ADKDYHFKVDNDENEHQLSLR_					0	0	0	2	P06748-2;P06748;P06748-3	P06748-2	P06748-2	NPM1	Nucleophosmin	MULTI-MSMS	QE1_140414_OPL1013_IdR_CvA_pTyrIP_B_140415130214	1	SKMel28_2	515.65	5	515.446125	2572.19424	46611.46	4.5032	0.0023212	-0.67398	-0.0003474	3.8292	0.0019738	515.646463101889	42.258	1.7738	42.11	41.408	43.182	-0.14825					446	108	5	0	0	0	1.4047E-06
ADKDYHFKVDNDENEHQLSLR	21	Unmodified	_ADKDYHFKVDNDENEHQLSLR_					0	0	0	2	P06748-2;P06748;P06748-3	P06748-2	P06748-2	NPM1	Nucleophosmin	MULTI-MSMS	QE1_140414_OPL1013_IdR_CvA_pTyrIP_C	1	H2228_1	515.65	5	515.446125	2572.19424	46577.53	3.779	0.0019479	-0.23421	-0.00012072	3.5448	0.0018271	515.646666412865	42.172	3.0135	42.221	41.389	44.403	0.049252					730	159	7	0	0	0	1.3035E-72
ADKDYHFKVDNDENEHQLSLR	21	Unmodified	_ADKDYHFKVDNDENEHQLSLR_					0	0	0	2	P06748-2;P06748;P06748-3	P06748-2	P06748-2	NPM1	Nucleophosmin	MULTI-MSMS	QE1_140414_OPL1013_IdR_CvA_pTyrIP_C	1	H2228_1	644.31	4	644.055837	2572.19424	42174.84	3.4732	0.0022369	0.67157	0.00043253	4.1448	0.0026695	644.307051421791	42.243	1.8843	42.292	41.712	43.596	0.049252					337	105	5	0	0	0	7.4113E-16
ADKDYHFKVDNDENEHQLSLR	21	Unmodified	_ADKDYHFKVDNDENEHQLSLR_					0	0	0	2	P06748-2;P06748;P06748-3	P06748-2	P06748-2	NPM1	Nucleophosmin	MULTI-MSMS	QE1_140414_OPL1013_IdR_CvA_pTyrIP_C	1	H2228_1	429.88	6	429.706317	2572.19424	51235.6	3.6262	0.0015582	0.26766	0.00011501	3.8939	0.0016732	429.873578002902	42.199	1.1316	42.249	41.724	42.856	0.049252					238	63	6	0	0	0	0.05401
ADKDYHFKVDNDENEHQLSLR	21	Unmodified	_ADKDYHFKVDNDENEHQLSLR_					0	0	0	2	P06748-2;P06748;P06748-3	P06748-2	P06748-2	NPM1	Nucleophosmin	MULTI-MSMS	QE1_140414_OPL1013_IdR_CvA_pTyrIP_C_140415150423	1	H2228_2	515.65	5	515.446125	2572.19424	46543.82	4.6553	0.0023996	-0.67635	-0.00034862	3.979	0.002051	515.64638433164	41.673	2.8808	41.768	40.616	43.497	0.094215					598	154	6	0	0	0	3.3898E-125
ADKDYHFKVDNDENEHQLSLR	21	Unmodified	_ADKDYHFKVDNDENEHQLSLR_					0	0	0	2	P06748-2;P06748;P06748-3	P06748-2	P06748-2	NPM1	Nucleophosmin	MULTI-MSMS	QE1_140414_OPL1013_IdR_CvA_pTyrIP_C_140415150423	1	H2228_2	644.31	4	644.055837	2572.19424	42304.84	4.1844	0.002695	0.17392	0.00011201	4.3583	0.002807	644.306788606889	41.757	1.4803	41.851	41.288	42.768	0.094215					291	77	5	0	0	0	8.2004E-11
ADKDYHFKVDNDENEHQLSLR	21	Unmodified	_ADKDYHFKVDNDENEHQLSLR_					0	0	0	2	P06748-2;P06748;P06748-3	P06748-2	P06748-2	NPM1	Nucleophosmin	MULTI-SECPEP	QE1_140414_OPL1013_IdR_CvA_pTyrIP_C_140415150423	1	H2228_2	859.39	3	858.405357	2572.19424	37349.26	4.0365	0.003465	0.0034587	2.969E-06	4.04	0.003468	858.739754765537	41.643	0.90256	41.737	41.38	42.283	0.094215					126	49	3	0	0	0	0.00035933
ADKDYHFKVDNDENEHQLSLR	21	Unmodified	_ADKDYHFKVDNDENEHQLSLR_					0	0	0	2	P06748-2;P06748;P06748-3	P06748-2	P06748-2	NPM1	Nucleophosmin	MULTI-MSMS	QE1_140414_OPL1013_IdR_CvA_pTyrIP_F	1	K562_1	515.65	5	515.446125	2572.19424	46584.59	4.0888	0.0021075	-0.14692	-7.5731E-05	3.9419	0.0020318	515.646670205144	42.411	3.0225	42.205	41.495	44.517	-0.20567					746	179	7	0	0	0	1.9586E-83
ADKDYHFKVDNDENEHQLSLR	21	Unmodified	_ADKDYHFKVDNDENEHQLSLR_					0	0	0	2	P06748-2;P06748;P06748-3	P06748-2	P06748-2	NPM1	Nucleophosmin	MULTI-MSMS	QE1_140414_OPL1013_IdR_CvA_pTyrIP_F	1	K562_1	644.31	4	644.055837	2572.19424	42610.72	3.7878	0.0024395	0.91664	0.00059037	4.7044	0.0030299	644.307088910728	42.477	1.7022	42.272	41.783	43.485	-0.20568					376	103	6	0	0	0	5.3745E-61
ADKDYHFKVDNDENEHQLSLR	21	Unmodified	_ADKDYHFKVDNDENEHQLSLR_					0	0	0	2	P06748-2;P06748;P06748-3	P06748-2	P06748-2	NPM1	Nucleophosmin	MULTI-MSMS	QE1_140414_OPL1013_IdR_CvA_pTyrIP_F_140415211055	1	K562_2	515.65	5	515.446125	2572.19424	46334.12	5.7352	0.0029562	-0.2911	-0.00015005	5.4441	0.0028062	515.646604204655	41.674	3.0254	41.725	41.071	44.097	0.050121					771	180	8	0	0	0	2.2968E-158
ADKDYHFKVDNDENEHQLSLR	21	Unmodified	_ADKDYHFKVDNDENEHQLSLR_					0	0	0	2	P06748-2;P06748;P06748-3	P06748-2	P06748-2	NPM1	Nucleophosmin	MULTI-MSMS	QE1_140414_OPL1013_IdR_CvA_pTyrIP_F_140415211055	1	K562_2	644.31	4	644.055837	2572.19424	42439.7	5.147	0.003315	0.068452	4.4087E-05	5.2155	0.0033591	644.306653833381	41.695	1.2423	41.746	41.276	42.518	0.050121					304	70	6	0	0	0	0.016532
ADKDYHFKVDNDENEHQLSLR	21	Unmodified	_ADKDYHFKVDNDENEHQLSLR_					0	0	0	2	P06748-2;P06748;P06748-3	P06748-2	P06748-2	NPM1	Nucleophosmin	MULTI-MSMS	QE1_140414_OPL1013_IdR_CvA_pTyrIP_F_140415211055	1	K562_2	858.74	3	858.405357	2572.19424	37593.84	4.9368	0.0042378	0.65304	0.00056058	5.5899	0.0047984	858.740098473834	41.642	0.86708	41.693	41.359	42.226	0.050121					149	49	4	0	0	0	7.7688E-05
ADKDYHFKVDNDENEHQLSLR	21	Unmodified	_ADKDYHFKVDNDENEHQLSLR_					0	0	0	2	P06748-2;P06748;P06748-3	P06748-2	P06748-2	NPM1	Nucleophosmin	MULTI-MSMS	QE2_131211_OPL1013_RH_HCC_pTyrIP_G_05	1	HCC827ER3_1	644.31	4	644.055837	2572.19424	43076.54	0.68513	0.00044126	-0.33613	-0.00021649	0.349	0.00022478	644.30642865217	48.237	0.74678	42.072	41.733	42.479	-6.1651					146	35	5	0	0	0	1.5068E-14
ADKDYHFKVDNDENEHQLSLR	21	Unmodified	_ADKDYHFKVDNDENEHQLSLR_					0	0	0	2	P06748-2;P06748;P06748-3	P06748-2	P06748-2	NPM1	Nucleophosmin	MULTI-MSMS	QE2_131211_OPL1013_RH_HCC_pTyrIP_G_05	1	HCC827ER3_1	858.41	3	858.405357	2572.19424	38334.09	0.56967	0.00048901	0.21834	0.00018742	0.78801	0.00067643	858.740037923166	48.23	0.49002	42.065	41.803	42.293	-6.1651					89	24	4	0	0	0	0.0034373
ADKDYHFKVDNDENEHQLSLR	21	Unmodified	_ADKDYHFKVDNDENEHQLSLR_					0	0	0	2	P06748-2;P06748;P06748-3	P06748-2	P06748-2	NPM1	Nucleophosmin	MULTI-MSMS	QE2_131211_OPL1013_RH_HCC_pTyrIP_G_05_131211154413	1	HCC827ER3_2	859.08	3	858.405357	2572.19424	37792.48	1.1905	0.001022	0.37107	0.00031853	1.5616	0.0013405	858.740132521847	48.336	0.52264	42.034	41.826	42.349	-6.3021					92	26	4	0	0	0	0.013197
ADKDYHFKVDNDENEHQLSLR	21	Unmodified	_ADKDYHFKVDNDENEHQLSLR_					0	0	0	2	P06748-2;P06748;P06748-3	P06748-2	P06748-2	NPM1	Nucleophosmin	MULTI-MSMS	QE2_131211_OPL1013_RH_HCC_pTyrIP_G_05_131211154413	1	HCC827ER3_2	644.31	4	644.055837	2572.19424	43214.79	1.2265	0.00078995	-0.33178	-0.00021368	0.89475	0.00057627	644.306293954033	48.356	0.67493	42.054	41.755	42.43	-6.3021					162	33	6	0	0	0	1.1508E-14
ADKDYHFKVDNDENEHQLSLR	21	Unmodified	_ADKDYHFKVDNDENEHQLSLR_					0	0	0	2	P06748-2;P06748;P06748-3	P06748-2	P06748-2	NPM1	Nucleophosmin	MULTI-MATCH	QE1_140414_OPL1013_IdR_CvA_pTyrIP_B	1	SKMel28_1		4	644.055837	2572.19424	42390.35	2.503	0.0016121	1.1602	0.00074723	3.6632	0.0023593	644.307534780305	42.431	0.81178	42.431	41.972	42.784	0	0.31407	0.0014433	NaN	137.72	129	45	4	NaN	NaN	NaN	NaN
ADKDYHFKVDNDENEHQLSLR	21	Unmodified	_ADKDYHFKVDNDENEHQLSLR_					0	0	0	2	P06748-2;P06748;P06748-3	P06748-2	P06748-2	NPM1	Nucleophosmin	MULTI-MATCH	QE1_140414_OPL1013_IdR_CvA_pTyrIP_B	1	SKMel28_1		6	429.706317	2572.19424	51714.76	2.6355	0.0011325	0.48031	0.00020639	3.1158	0.0013389	430.041079596621	42.558	0.79414	42.558	42.219	43.013	-3.8147E-06	0.45584	0.00069048	NaN	8.9552	93	44	4	NaN	NaN	NaN	NaN
ADKDYHFKVDNDENEHQLSLR	21	Unmodified	_ADKDYHFKVDNDENEHQLSLR_					0	0	0	2	P06748-2;P06748;P06748-3	P06748-2	P06748-2	NPM1	Nucleophosmin	MULTI-MATCH	QE1_140414_OPL1013_IdR_CvA_pTyrIP_B_140415130214	1	SKMel28_2		4	644.055837	2572.19424	43478.16	4.4595	0.0028722	1.6044	0.0010333	6.0639	0.0039055	644.307671332979	42.367	0.42993	42.219	42.124	42.554	-0.14825	0.1018	0.0025876	NaN	137.72	61	25	3	NaN	NaN	NaN	NaN
ADKDYHFKVDNDENEHQLSLR	21	Unmodified	_ADKDYHFKVDNDENEHQLSLR_					0	0	0	2	P06748-2;P06748;P06748-3	P06748-2	P06748-2	NPM1	Nucleophosmin	MULTI-MATCH	QE1_140414_OPL1013_IdR_CvA_pTyrIP_C_140415150423	1	H2228_2		6	429.706317	2572.19424	51214.16	4.6683	0.002006	-0.1653	-7.1029E-05	4.503	0.001935	429.873722946757	41.691	1.6947	41.785	41.166	42.86	0.094215	-0.31661	-0.00097404	NaN	8.9552	286	88	5	NaN	NaN	NaN	NaN
ADKDYHFKVDNDENEHQLSLR	21	Unmodified	_ADKDYHFKVDNDENEHQLSLR_					0	0	0	2	P06748-2;P06748;P06748-3	P06748-2	P06748-2	NPM1	Nucleophosmin	MULTI-MATCH	QE1_140414_OPL1013_IdR_CvA_pTyrIP_F	1	K562_1		6	429.706317	2572.19424	50784.31	4.1734	0.0017933	0.48709	0.00020931	4.6605	0.0020026	429.873644362301	42.458	1.3612	42.252	41.709	43.07	-0.20568	0.15017	0.00070798	NaN	8.9552	314	80	6	NaN	NaN	NaN	NaN
ADKDYHFKVDNDENEHQLSLR	21	Unmodified	_ADKDYHFKVDNDENEHQLSLR_					0	0	0	2	P06748-2;P06748;P06748-3	P06748-2	P06748-2	NPM1	Nucleophosmin	MULTI-MATCH	QE1_140414_OPL1013_IdR_CvA_pTyrIP_F_140415211055	1	K562_2		6	429.706317	2572.19424	50367.61	5.4847	0.0023568	0.32756	0.00014075	5.8122	0.0024976	429.873621122876	41.705	1.5403	41.755	41.294	42.834	0.050121	-0.34679	0.00029666	NaN	8.9552	338	85	6	NaN	NaN	NaN	NaN
ADKDYHFKVDNDENEHQLSLR	21	Unmodified	_ADKDYHFKVDNDENEHQLSLR_					0	0	0	2	P06748-2;P06748;P06748-3	P06748-2	P06748-2	NPM1	Nucleophosmin	MULTI-MATCH	QE2_131211_OPL1013_RH_HCC_pTyrIP_G_05	1	HCC827ER3_1		6	429.706317	2572.19424	51948.6	0.99936	0.00042943	0.24477	0.00010518	1.2441	0.00053461	429.873504477209	48.215	0.96558	42.05	41.537	42.503	-6.1651	-0.051682	8.3224E-05	NaN	8.9552	158	45	6	NaN	NaN	NaN	NaN
ADKDYHFKVDNDENEHQLSLR	21	Unmodified	_ADKDYHFKVDNDENEHQLSLR_					0	0	0	2	P06748-2;P06748;P06748-3	P06748-2	P06748-2	NPM1	Nucleophosmin	MULTI-MATCH	QE2_131211_OPL1013_RH_HCC_pTyrIP_G_05_131211154413	1	HCC827ER3_2		6	429.706317	2572.19424	51040.79	1.4352	0.00061671	0.12019	5.1647E-05	1.5554	0.00066835	429.873422978978	48.367	0.95713	42.065	41.637	42.594	-6.3021	-0.037469	-0.00023798	NaN	8.9552	172	46	6	NaN	NaN	NaN	NaN
ADKDYHFKVDNDENEHQLSLR	21	Phospho (STY)	_ADKDY(ph)HFKVDNDENEHQLSLR_		ADKDY(1)HFKVDNDENEHQLSLR		ADKDY(87.31)HFKVDNDENEHQLS(-87.31)LR	0	0	1	2	P06748-2;P06748;P06748-3	P06748-2	P06748-2	NPM1	Nucleophosmin	MULTI-MSMS	QE2_131211_OPL1013_RH_HCC_pTyrIP_G_05	1	HCC827ER3_1	531.44	5	531.439391	2652.16057	46581.74	-0.42939	-0.0002282	0.048294	2.5665E-05	-0.3811	-0.00020253	531.64013592459	45.666	0.57722	39.601	39.268	39.845	-6.0649					132	31	5	0	0	0	7.8986E-28
ADKDYHFKVDNDENEHQLSLR	21	Phospho (STY)	_ADKDY(ph)HFKVDNDENEHQLSLR_		ADKDY(1)HFKVDNDENEHQLSLR		ADKDY(74.68)HFKVDNDENEHQLS(-74.68)LR	0	0	1	2	P06748-2;P06748;P06748-3	P06748-2	P06748-2	NPM1	Nucleophosmin	MULTI-MSMS	QE2_131211_OPL1013_RH_HCC_pTyrIP_G_05	1	HCC827ER3_1	664.3	4	664.04742	2652.16057	42481.72	-0.73727	-0.00048958	-0.048728	-3.2358E-05	-0.786	-0.00052194	664.299193486258	45.631	0.55434	39.566	39.268	39.822	-6.0649					80	30	4	0	0	0	2.259E-15
ADKDYHFKVDNDENEHQLSLR	21	Phospho (STY)	_ADKDY(ph)HFKVDNDENEHQLSLR_		ADKDY(1)HFKVDNDENEHQLSLR		ADKDY(108.27)HFKVDNDENEHQLS(-108.27)LR	0	0	1	2	P06748-2;P06748;P06748-3	P06748-2	P06748-2	NPM1	Nucleophosmin	MULTI-MSMS	QE2_131211_OPL1013_RH_HCC_pTyrIP_G_05_131211154413	1	HCC827ER3_2	531.64	5	531.439391	2652.16057	47660.81	0.3292	0.00017495	0.08212	4.3642E-05	0.41132	0.00021859	531.640259112193	45.759	0.62125	39.557	39.264	39.885	-6.2018					136	32	6	0	0	0	8.6986E-48
ADKDYHFKVDNDENEHQLSLR	21	Phospho (STY)	_ADKDY(ph)HFKVDNDENEHQLSLR_		ADKDY(1)HFKVDNDENEHQLSLR		ADKDY(59.04)HFKVDNDENEHQLS(-59.04)LR	0	0	1	2	P06748-2;P06748;P06748-3	P06748-2	P06748-2	NPM1	Nucleophosmin	MULTI-MSMS	QE2_131211_OPL1013_RH_HCC_pTyrIP_G_05_131211154413	1	HCC827ER3_2	664.3	4	664.04742	2652.16057	42298.98	0.013529	8.9839E-06	0.065911	4.3768E-05	0.07944	5.2752E-05	664.299261331629	45.734	0.50107	39.532	39.316	39.817	-6.2018					81	26	4	0	0	0	7.769E-11
ADKDYHFKVDNDENEHQLSLR	21	Phospho (STY)	_ADKDY(ph)HFKVDNDENEHQLSLR_					0	0	1	2	P06748-2;P06748;P06748-3	P06748-2	P06748-2	NPM1	Nucleophosmin	MULTI-MATCH	QE1_140414_OPL1013_IdR_CvA_pTyrIP_F_140415211055	1	K562_2		5	531.439391	2652.16057	46754.53	4.1937	0.0022287	0.47956	0.00025486	4.6733	0.0024836	531.840543881099	39.194	0.64444	39.144	38.946	39.591	-0.050129	-0.29025	0.00086614	NaN	118.21	55	34	3	NaN	NaN	NaN	NaN
ADKPDMGEIASFDK	14	Acetyl (Protein N-term)	_(ac)ADKPDMGEIASFDK_					1	0	0	1	P63313	P63313	P63313	TMSB10	Thymosin beta-10	MULTI-MSMS	QE1_140414_OPL1013_IdR_CvA_pTyrIP_B	1	SKMel28_1	783.36	2	783.361238	1564.70792	39097.68	2.0421	0.0015997	-0.56444	-0.00044216	1.4777	0.0011576	783.360721533985	60.464	0.88599	60.464	60.037	60.923	3.8147E-06					145	39	5	0	0	0	1.1662E-17
ADKPDMGEIASFDK	14	Acetyl (Protein N-term)	_(ac)ADKPDMGEIASFDK_					1	0	0	1	P63313	P63313	P63313	TMSB10	Thymosin beta-10	MULTI-MSMS	QE1_140414_OPL1013_IdR_CvA_pTyrIP_B_140415130214	1	SKMel28_2	783.36	2	783.361238	1564.70792	38535.28	3.0716	0.0024062	-0.63231	-0.00049532	2.4393	0.0019109	783.360778717877	60.757	0.84657	60.609	60.201	61.048	-0.14825					138	38	5	0	0	0	2.2603E-12
ADKPDMGEIASFDK	14	Acetyl (Protein N-term)	_(ac)ADKPDMGEIASFDK_					1	0	0	1	P63313	P63313	P63313	TMSB10	Thymosin beta-10	MULTI-MSMS	QE1_140414_OPL1013_IdR_CvA_pTyrIP_C	1	H2228_1	783.36	2	783.361238	1564.70792	38559.34	2.2647	0.0017741	-0.34953	-0.00027381	1.9152	0.0015003	783.361043950592	60.519	0.99436	60.568	60.094	61.089	0.049252					175	43	5	0	0	0	4.419E-34
ADKPDMGEIASFDK	14	Acetyl (Protein N-term)	_(ac)ADKPDMGEIASFDK_					1	0	0	1	P63313	P63313	P63313	TMSB10	Thymosin beta-10	MULTI-MSMS	QE1_140414_OPL1013_IdR_CvA_pTyrIP_C_140415150423	1	H2228_2	783.36	2	783.361238	1564.70792	38520.02	3.3336	0.0026114	-0.27052	-0.00021192	3.0631	0.0023995	783.361133264676	60.524	0.90733	60.719	60.267	61.175	0.19442					160	39	5	0	0	0	4.7276E-43
ADLAEEYSK	9	Unmodified	_ADLAEEYSK_					0	0	0	0	P68036;P68036-3;P68036-2	P68036	P68036	UBE2L3	Ubiquitin-conjugating enzyme E2 L3	MULTI-MSMS	QE1_140414_OPL1013_IdR_CvA_pTyrIP_B	1	SKMel28_1	513.24	2	513.242929	1024.47131	49910.52	1.9161	0.0009834	0.97587	0.00050086	2.8919	0.0014843	513.243415733718	26.716	0.58465	26.716	26.446	27.031	0					106	43	3	0	0	0	0.0019079
ADLAEEYSK	9	Unmodified	_ADLAEEYSK_					0	0	0	0	P68036;P68036-3;P68036-2	P68036	P68036	UBE2L3	Ubiquitin-conjugating enzyme E2 L3	MULTI-MSMS	QE1_140414_OPL1013_IdR_CvA_pTyrIP_B_140415130214	1	SKMel28_2	513.24	2	513.242929	1024.47131	50280.41	2.8634	0.0014696	0.79902	0.00041009	3.6624	0.0018797	513.24337094924	26.738	0.56929	26.79	26.497	27.066	0.052229					103	45	3	0	0	0	0.0038871
ADLAEEYSK	9	Unmodified	_ADLAEEYSK_					0	0	0	0	P68036;P68036-3;P68036-2	P68036	P68036	UBE2L3	Ubiquitin-conjugating enzyme E2 L3	MULTI-MATCH	QE1_140414_OPL1013_IdR_CvA_pTyrIP_C	1	H2228_1		2	513.242929	1024.47131	49539.21	2.8358	0.0014554	0.55023	0.0002824	3.386	0.0017378	513.242998628317	26.776	0.40659	26.826	26.658	27.065	0.049253	0.0041904	-0.00023889	NaN	42.802	39	28	2	NaN	NaN	NaN	NaN
ADLAEEYSK	9	Unmodified	_ADLAEEYSK_					0	0	0	0	P68036;P68036-3;P68036-2	P68036	P68036	UBE2L3	Ubiquitin-conjugating enzyme E2 L3	MULTI-MATCH	QE1_140414_OPL1013_IdR_CvA_pTyrIP_C_140415150423	1	H2228_2		2	513.242929	1024.47131	48610.1	3.5517	0.0018229	0.1253	6.4311E-05	3.677	0.0018872	513.242992289012	26.76	0.37355	26.954	26.707	27.081	0.19442	0.13258	-0.00067507	NaN	42.802	33	25	2	NaN	NaN	NaN	NaN
ADLDVSGPK	9	Unmodified	_ADLDVSGPK_					0	0	0	0	Q09666	Q09666	Q09666	AHNAK	Neuroblast differentiation-associated protein AHNAK	MULTI-MSMS	QE1_140414_OPL1013_IdR_CvA_pTyrIP_B	1	SKMel28_1	451.24	2	451.234907	900.455261	51279.02	1.4916	0.00067307	-0.12422	-5.6052E-05	1.3674	0.00061702	451.234755064207	25.125	0.77361	25.125	24.725	25.498	0					120	59	3	0	0	0	0.0045165
ADLDVSGPK	9	Unmodified	_ADLDVSGPK_					0	0	0	0	Q09666	Q09666	Q09666	AHNAK	Neuroblast differentiation-associated protein AHNAK	MULTI-MSMS	QE1_140414_OPL1013_IdR_CvA_pTyrIP_B_140415130214	1	SKMel28_2	451.24	2	451.234907	900.455261	50483.15	2.2643	0.0010217	0.03087	1.393E-05	2.2952	0.0010357	451.234889527669	25.142	0.72802	25.195	24.827	25.555	0.052229					116	55	3	0	0	0	0.015616
ADLDVSGPK	9	Unmodified	_ADLDVSGPK_					0	0	0	0	Q09666	Q09666	Q09666	AHNAK	Neuroblast differentiation-associated protein AHNAK	MULTI-MSMS	QE1_140414_OPL1013_IdR_CvA_pTyrIP_C_140415150423	1	H2228_2	451.24	2	451.234907	900.455261	50806.71	3.1269	0.0014109	2.2296	0.0010061	5.3565	0.002417	451.236345155959	25.112	0.91212	25.306	24.809	25.721	0.19442					107	67	2	0	0	0	0.0057152
ADLDVSGPK	9	Unmodified	_ADLDVSGPK_					0	0	0	0	Q09666	Q09666	Q09666	AHNAK	Neuroblast differentiation-associated protein AHNAK	MULTI-MSMS	QE1_140414_OPL1013_IdR_CvA_pTyrIP_C_140415150423	1	H2228_2	451.24	2	451.234907	900.455261	49226.62	2.9273	0.0013209	4.4509	0.0020084	7.3782	0.0033293	451.237080164695	25.807	1.0342	26.002	25.699	26.733	0.19442					152	79	3	0	0	0	0.005122
ADLDVSGPK	9	Unmodified	_ADLDVSGPK_					0	0	0	0	Q09666	Q09666	Q09666	AHNAK	Neuroblast differentiation-associated protein AHNAK	MULTI-MATCH	QE1_140414_OPL1013_IdR_CvA_pTyrIP_B	1	SKMel28_1		2	451.234907	900.455261	50175.62	1.5947	0.00071959	3.5978	0.0016235	5.1926	0.0023431	451.235779321799	25.751	1.0898	25.751	25.465	26.554	0	-0.1081	-0.00019289	NaN	34.755	174	77	4	NaN	NaN	NaN	NaN
ADLDVSGPK	9	Unmodified	_ADLDVSGPK_					0	0	0	0	Q09666	Q09666	Q09666	AHNAK	Neuroblast differentiation-associated protein AHNAK	MULTI-MATCH	QE1_140414_OPL1013_IdR_CvA_pTyrIP_B_140415130214	1	SKMel28_2		2	451.234907	900.455261	49832.87	2.5454	0.0011486	4.3853	0.0019788	6.9306	0.0031273	451.236096371526	25.773	1.1207	25.825	25.541	26.662	0.052227	-0.033617	0.00051772	NaN	34.755	215	86	4	NaN	NaN	NaN	NaN
ADLDVSGPK	9	Unmodified	_ADLDVSGPK_					0	0	0	0	Q09666	Q09666	Q09666	AHNAK	Neuroblast differentiation-associated protein AHNAK	MULTI-MATCH	QE1_140414_OPL1013_IdR_CvA_pTyrIP_C	1	H2228_1		2	451.234907	900.455261	48808.4	2.0293	0.00091567	2.5163	0.0011354	4.5456	0.0020511	451.236554721121	25.809	1.0811	25.858	25.462	26.543	0.049255	-0.0010781	-0.001169	NaN	34.755	129	80	3	NaN	NaN	NaN	NaN
ADLIAYLK	8	Unmodified	_ADLIAYLK_					0	0	0	0	P99999	P99999	P99999	CYCS	Cytochrome c	MULTI-MSMS	QE1_140414_OPL1013_IdR_CvA_pTyrIP_B	1	SKMel28_1	453.77	2	453.768386	905.522219	51333.65	2.3809	0.0010804	0.068288	3.0987E-05	2.4491	0.0011113	453.768430367147	67.294	0.83836	67.294	66.838	67.676	0					79	34	3	0	0	0	0.012888
ADLIAYLK	8	Unmodified	_ADLIAYLK_					0	0	0	0	P99999	P99999	P99999	CYCS	Cytochrome c	MULTI-MSMS	QE1_140414_OPL1013_IdR_CvA_pTyrIP_B_140415130214	1	SKMel28_2	453.77	2	453.768386	905.522219	51989.24	3.6045	0.0016356	-0.32849	-0.00014906	3.276	0.0014865	453.768104626378	67.554	0.77761	67.405	66.989	67.766	-0.14825					80	34	3	0	0	0	0.022977
ADLIAYLK	8	Unmodified	_ADLIAYLK_					0	0	0	0	P99999	P99999	P99999	CYCS	Cytochrome c	MULTI-MATCH	QE1_140414_OPL1013_IdR_CvA_pTyrIP_C	1	H2228_1		2	453.768386	905.522219	55405.77	2.3763	0.0010783	-0.70151	-0.00031832	1.6748	0.00075997	453.768162034016	67.353	0.63609	67.302	66.949	67.585	-0.050995	-0.044223	-0.00050755	NaN	32.32	44	26	2	NaN	NaN	NaN	NaN
ADLIAYLK	8	Unmodified	_ADLIAYLK_					0	0	0	0	P99999	P99999	P99999	CYCS	Cytochrome c	MULTI-MATCH	QE1_140414_OPL1013_IdR_CvA_pTyrIP_F	1	K562_1		2	453.768386	905.522219	58475.44	2.7379	0.0012424	0.24442	0.00011091	2.9823	0.0013533	453.768379198995	67.376	0.44872	67.371	67.198	67.647	-0.0052567	0.024335	0.00035092	NaN	32.32	26	21	2	NaN	NaN	NaN	NaN
ADLIAYLK	8	Unmodified	_ADLIAYLK_					0	0	0	0	P99999	P99999	P99999	CYCS	Cytochrome c	MULTI-MATCH	QE1_140414_OPL1013_IdR_CvA_pTyrIP_F_140415211055	1	K562_2		2	453.768386	905.522219	56279.39	4.6599	0.0021145	0.0015859	7.1963E-07	4.6615	0.0021152	453.768239887281	67.31	0.55286	67.36	67.121	67.674	0.050117	0.013943	0.00013054	NaN	32.32	32	23	2	NaN	NaN	NaN	NaN
ADLILSYHPPIFRPMKR	17	Unmodified	_ADLILSYHPPIFRPMKR_					0	0	0	2	Q9GZT8-2;Q9GZT8;Q9GZT8-3	Q9GZT8-2	Q9GZT8-2	NIF3L1	Putative GTP cyclohydrolase 1 type 2 NIF3L1	MULTI-MSMS	QE2_131211_OPL1013_RH_HCC_pTyrIP_G_05_131211154413	1	HCC827ER3_2	411.83	5	411.633181	2053.12952	54676.24	1.7753	0.00073079	-0.31163	-0.00012828	1.4637	0.00060251	411.833750686907	75.609	0.52245	67.903	67.627	68.149	-7.7056					67	21	4	0	0	0	0.00471
ADLILSYHPPIFRPMKR	17	Unmodified	_ADLILSYHPPIFRPMKR_					0	0	0	2	Q9GZT8-2;Q9GZT8;Q9GZT8-3	Q9GZT8-2	Q9GZT8-2	NIF3L1	Putative GTP cyclohydrolase 1 type 2 NIF3L1	MULTI-MATCH	QE2_131211_OPL1013_RH_HCC_pTyrIP_G_05	1	HCC827ER3_1		5	411.633181	2053.12952	55636.67	1.5736	0.00064773	-0.081795	-3.367E-05	1.4918	0.00061406	411.83385456499	75.522	0.73808	67.854	67.529	68.267	-7.6688	-0.024677	0.00017978	NaN	24.918	62	30	3	NaN	NaN	NaN	NaN
ADLINNLGTIAK	12	Unmodified	_ADLINNLGTIAK_					0	0	0	0	P07900;P07900-2;Q14568;P08238;Q58FF8	P07900;P08238;Q58FF8	P07900	HSP90AA1;HSP90AA2;HSP90AB1;HSP90AB2P	Heat shock protein HSP 90-alpha;Putative heat shock protein HSP 90-alpha A2;Heat shock protein HSP 90-beta;Putative heat shock protein HSP 90-beta 2	MULTI-MSMS	QE1_140414_OPL1013_IdR_CvA_pTyrIP_B	1	SKMel28_1	621.86	2	621.856252	1241.69795	43105.87	2.5098	0.0015608	0.020322	1.2638E-05	2.5302	0.0015734	621.855732649048	64.905	1.7804	64.905	64.133	65.913	0					215	74	4	0	0	0	2.4115E-11
ADLINNLGTIAK	12	Unmodified	_ADLINNLGTIAK_					0	0	0	0	P07900;P07900-2;Q14568;P08238;Q58FF8	P07900;P08238;Q58FF8	P07900	HSP90AA1;HSP90AA2;HSP90AB1;HSP90AB2P	Heat shock protein HSP 90-alpha;Putative heat shock protein HSP 90-alpha A2;Heat shock protein HSP 90-beta;Putative heat shock protein HSP 90-beta 2	MULTI-MSMS	QE1_140414_OPL1013_IdR_CvA_pTyrIP_B_140415130214	1	SKMel28_2	621.86	2	621.856252	1241.69795	43003.31	4.4785	0.002785	-0.39293	-0.00024434	4.0856	0.0025406	621.855363005783	65.176	2.4441	65.028	64.016	66.461	-0.14825					261	103	5	0	0	0	3.375E-12
ADLINNLGTIAK	12	Unmodified	_ADLINNLGTIAK_					0	0	0	0	P07900;P07900-2;Q14568;P08238;Q58FF8	P07900;P08238;Q58FF8	P07900	HSP90AA1;HSP90AA2;HSP90AB1;HSP90AB2P	Heat shock protein HSP 90-alpha;Putative heat shock protein HSP 90-alpha A2;Heat shock protein HSP 90-beta;Putative heat shock protein HSP 90-beta 2	MULTI-MSMS	QE1_140414_OPL1013_IdR_CvA_pTyrIP_C	1	H2228_1	621.86	2	621.856252	1241.69795	43482.92	2.3468	0.0014594	0.19481	0.00012114	2.5416	0.0015805	621.855781253142	64.999	1.8003	64.948	64.061	65.861	-0.050995					205	75	4	0	0	0	3.0959E-09
ADLINNLGTIAK	12	Unmodified	_ADLINNLGTIAK_					0	0	0	0	P07900;P07900-2;Q14568;P08238;Q58FF8	P07900;P08238;Q58FF8	P07900	HSP90AA1;HSP90AA2;HSP90AB1;HSP90AB2P	Heat shock protein HSP 90-alpha;Putative heat shock protein HSP 90-alpha A2;Heat shock protein HSP 90-beta;Putative heat shock protein HSP 90-beta 2	MSMS	QE1_140414_OPL1013_IdR_CvA_pTyrIP_C_140415150423	1	H2228_2	621.86	2	621.856252	1241.69795	NaN	NaN	NaN	NaN	NaN	NaN	NaN	NaN	65.071	1	65.165	64.665	65.665	0.094177								0	0	0	2.2383E-05
ADLINNLGTIAK	12	Unmodified	_ADLINNLGTIAK_					0	0	0	0	P07900;P07900-2;Q14568;P08238;Q58FF8	P07900;P08238;Q58FF8	P07900	HSP90AA1;HSP90AA2;HSP90AB1;HSP90AB2P	Heat shock protein HSP 90-alpha;Putative heat shock protein HSP 90-alpha A2;Heat shock protein HSP 90-beta;Putative heat shock protein HSP 90-beta 2	MULTI-MSMS	QE1_140414_OPL1013_IdR_CvA_pTyrIP_F	1	K562_1	621.86	2	621.856252	1241.69795	43283.22	3.281	0.0020403	0.76289	0.00047441	4.0439	0.0025147	621.856365539224	65.031	1.4371	65.026	64.04	65.477	-0.005249					126	61	4	0	0	0	7.2996E-05
ADLINNLGTIAK	12	Unmodified	_ADLINNLGTIAK_					0	0	0	0	P07900;P07900-2;Q14568;P08238;Q58FF8	P07900;P08238;Q58FF8	P07900	HSP90AA1;HSP90AA2;HSP90AB1;HSP90AB2P	Heat shock protein HSP 90-alpha;Putative heat shock protein HSP 90-alpha A2;Heat shock protein HSP 90-beta;Putative heat shock protein HSP 90-beta 2	MULTI-MSMS	QE1_140414_OPL1013_IdR_CvA_pTyrIP_F_140415211055	1	K562_2	621.86	2	621.856252	1241.69795	44073.63	5.1317	0.0031912	0.11054	6.8737E-05	5.2423	0.0032599	621.855923101112	65.012	1.0784	65.062	64.325	65.403	0.050117					115	45	4	0	0	0	0.023011
ADLINNLGTIAK	12	Unmodified	_ADLINNLGTIAK_					0	0	0	0	P07900;P07900-2;Q14568;P08238;Q58FF8	P07900;P08238;Q58FF8	P07900	HSP90AA1;HSP90AA2;HSP90AB1;HSP90AB2P	Heat shock protein HSP 90-alpha;Putative heat shock protein HSP 90-alpha A2;Heat shock protein HSP 90-beta;Putative heat shock protein HSP 90-beta 2	MULTI-MSMS	QE2_131211_OPL1013_RH_HCC_pTyrIP_G_05	1	HCC827ER3_1	622.36	2	621.856252	1241.69795	41520.19	0.53637	0.00033354	1.9126	0.0011894	2.449	0.0015229	621.857033391127	71.717	0.56784	64.349	64.074	64.642	-7.3681					60	28	3	0	0	0	0.00015776
ADLINNLGTIAK	12	Unmodified	_ADLINNLGTIAK_					0	0	0	0	P07900;P07900-2;Q14568;P08238;Q58FF8	P07900;P08238;Q58FF8	P07900	HSP90AA1;HSP90AA2;HSP90AB1;HSP90AB2P	Heat shock protein HSP 90-alpha;Putative heat shock protein HSP 90-alpha A2;Heat shock protein HSP 90-beta;Putative heat shock protein HSP 90-beta 2	MULTI-MSMS	QE2_131211_OPL1013_RH_HCC_pTyrIP_G_05_131211154413	1	HCC827ER3_2	621.86	2	621.856252	1241.69795	44173.55	0.71323	0.00044352	2.1073	0.0013104	2.8205	0.0017539	621.857233989032	71.912	0.53596	64.458	64.184	64.72	-7.4544					54	25	3	0	0	0	0.00026575
ADLLLSTQPGREEGSPLELER	21	Unmodified	_ADLLLSTQPGREEGSPLELER_					0	0	0	1	P08195-2;P08195-3;P08195;P08195-4	P08195-2	P08195-2	SLC3A2	4F2 cell-surface antigen heavy chain	MULTI-MSMS	QE1_140414_OPL1013_IdR_CvA_pTyrIP_B	1	SKMel28_1	770.74	3	770.736044	2309.1863	39803.41	1.5086	0.0011627	0.82902	0.00063896	2.3376	0.0018017	771.070908518447	70.046	0.62165	70.046	69.691	70.312	7.6294E-06					57	25	3	0	0	0	0.029274
ADLLLSTQPGREEGSPLELER	21	Unmodified	_ADLLLSTQPGREEGSPLELER_					0	0	0	1	P08195-2;P08195-3;P08195;P08195-4	P08195-2	P08195-2	SLC3A2	4F2 cell-surface antigen heavy chain	MULTI-MSMS	QE1_140414_OPL1013_IdR_CvA_pTyrIP_B_140415130214	1	SKMel28_2	771.41	3	770.736044	2309.1863	39885.18	2.7783	0.0021413	2.0068	0.0015467	4.7851	0.0036881	771.072049787146	70.269	0.61984	70.12	69.813	70.433	-0.14825					62	25	3	0	0	0	0.050341
ADLLLSTQPGREEGSPLELER	21	Unmodified	_ADLLLSTQPGREEGSPLELER_					0	0	0	1	P08195-2;P08195-3;P08195;P08195-4	P08195-2	P08195-2	SLC3A2	4F2 cell-surface antigen heavy chain	MULTI-MSMS	QE1_140414_OPL1013_IdR_CvA_pTyrIP_C	1	H2228_1	771.07	3	770.736044	2309.1863	39565.04	2.0598	0.0015875	1.1842	0.00091272	3.244	0.0025003	770.736784704279	70.134	0.52536	70.083	69.811	70.336	-0.050995					61	21	4	0	0	0	0.033624
ADLLLSTQPGREEGSPLELER	21	Unmodified	_ADLLLSTQPGREEGSPLELER_					0	0	0	1	P08195-2;P08195-3;P08195;P08195-4	P08195-2	P08195-2	SLC3A2	4F2 cell-surface antigen heavy chain	MULTI-MSMS	QE1_140414_OPL1013_IdR_CvA_pTyrIP_C_140415150423	1	H2228_2	770.74	3	770.736044	2309.1863	39181.03	4.0772	0.0031425	1.8035	0.00139	5.8808	0.0045325	770.73672425354	69.962	0.59747	70.156	69.906	70.504	0.19438					62	24	3	0	0	0	0.0080589
ADLSGITK	8	Unmodified	_ADLSGITK_					0	0	0	0	CON__P34955	CON__P34955	CON__P34955			MSMS	QE1_140414_OPL1013_IdR_CvA_pTyrIP_B	1	SKMel28_1	402.73	2	402.726718	803.438883	NaN	NaN	NaN	NaN	NaN	NaN	NaN	NaN	27.189	1	27.189	26.689	27.689	1.9073E-06								0	0	0	0.0089337
ADLSGITK	8	Unmodified	_ADLSGITK_					0	0	0	0	CON__P34955	CON__P34955	CON__P34955			MULTI-SECPEP	QE1_140414_OPL1013_IdR_CvA_pTyrIP_B_140415130214	1	SKMel28_2	403.7	2	402.726718	803.438883	53491.2	2.7932	0.0011249	-0.29868	-0.00012029	2.4945	0.0010046	402.72625722602	27.237	1.1561	27.289	26.925	28.081	0.052231					189	93	3	0	0	0	0.022887
ADLSGITK	8	Unmodified	_ADLSGITK_					0	0	0	0	CON__P34955	CON__P34955	CON__P34955			MULTI-MSMS	QE1_140414_OPL1013_IdR_CvA_pTyrIP_C_140415150423	1	H2228_2	402.73	2	402.726718	803.438883	54212.64	3.5399	0.0014256	-0.42848	-0.00017256	3.1115	0.0012531	402.726372520057	27.241	1.1292	27.436	26.996	28.125	0.19442					181	85	3	0	0	0	0.044154
ADLSGITK	8	Unmodified	_ADLSGITK_					0	0	0	0	CON__P34955	CON__P34955	CON__P34955			MULTI-MATCH	QE1_140414_OPL1013_IdR_CvA_pTyrIP_F_140415211055	1	K562_2		2	402.726718	803.438883	56832.48	4.0314	0.0016236	0.10924	4.3993E-05	4.1406	0.0016675	402.72488848084	27.886	0.141	27.936	27.871	28.012	0.050119	0.38245	0.00038256	NaN	38.55	11	10	2	NaN	NaN	NaN	NaN
ADLTEYLSTHYK	12	Unmodified	_ADLTEYLSTHYK_					0	0	0	0	P31930	P31930	P31930	UQCRC1	Cytochrome b-c1 complex subunit 1, mitochondrial	MULTI-MSMS	QE1_140414_OPL1013_IdR_CvA_pTyrIP_B_140415130214	1	SKMel28_2	480.91	3	480.90503	1439.69326	49542.22	3.9203	0.0018853	0.060407	2.905E-05	3.9808	0.0019144	480.904894490244	60.456	0.79771	60.308	59.937	60.735	-0.14825					106	36	4	0	0	0	0.015098
ADLTEYLSTHYK	12	Unmodified	_ADLTEYLSTHYK_					0	0	0	0	P31930	P31930	P31930	UQCRC1	Cytochrome b-c1 complex subunit 1, mitochondrial	MULTI-MSMS	QE2_131211_OPL1013_RH_HCC_pTyrIP_G_05	1	HCC827ER3_1	480.91	3	480.90503	1439.69326	50399.45	0.95869	0.00046104	0.47071	0.00022637	1.4294	0.00068741	481.239695568523	69.752	0.54807	62.584	62.253	62.801	-7.1676					51	23	3	0	0	0	0.022446
ADLTEYLSTHYK	12	Unmodified	_ADLTEYLSTHYK_					0	0	0	0	P31930	P31930	P31930	UQCRC1	Cytochrome b-c1 complex subunit 1, mitochondrial	MULTI-MATCH	QE1_140414_OPL1013_IdR_CvA_pTyrIP_B	1	SKMel28_1		3	480.90503	1439.69326	50430.14	2.9319	0.00141	0.25403	0.00012216	3.186	0.0015321	480.904931467401	60.254	0.80959	60.254	59.865	60.675	0	-0.064253	0.00030375	NaN	18.823	98	35	4	NaN	NaN	NaN	NaN
ADLTEYLSTHYK	12	Unmodified	_ADLTEYLSTHYK_					0	0	0	0	P31930	P31930	P31930	UQCRC1	Cytochrome b-c1 complex subunit 1, mitochondrial	MULTI-MATCH	QE1_140414_OPL1013_IdR_CvA_pTyrIP_C	1	H2228_1		3	480.90503	1439.69326	50480.8	2.7814	0.0013376	0.013285	6.3889E-06	2.7947	0.001344	480.904870943711	60.377	0.82529	60.426	59.929	60.754	0.049255	0.10825	-4.3566E-05	NaN	18.823	84	35	3	NaN	NaN	NaN	NaN
ADLTEYLSTHYK	12	Unmodified	_ADLTEYLSTHYK_					0	0	0	0	P31930	P31930	P31930	UQCRC1	Cytochrome b-c1 complex subunit 1, mitochondrial	MULTI-MATCH	QE1_140414_OPL1013_IdR_CvA_pTyrIP_C_140415150423	1	H2228_2		3	480.90503	1439.69326	50037.15	3.8951	0.0018732	-0.4892	-0.00023526	3.4059	0.0016379	480.904373159193	60.124	0.72097	60.318	59.898	60.619	0.19442	-4.8065E-05	-0.0007685	NaN	18.823	65	32	3	NaN	NaN	NaN	NaN
ADLTEYLSTHYK	12	Unmodified	_ADLTEYLSTHYK_					0	0	0	0	P31930	P31930	P31930	UQCRC1	Cytochrome b-c1 complex subunit 1, mitochondrial	MULTI-MATCH	QE1_140414_OPL1013_IdR_CvA_pTyrIP_F	1	K562_1		3	480.90503	1439.69326	50493.89	3.2553	0.0015655	-0.068703	-3.3039E-05	3.1866	0.0015324	480.904633667566	60.189	0.61317	60.284	60.022	60.635	0.095001	-0.033713	-0.00016185	NaN	18.823	37	27	2	NaN	NaN	NaN	NaN
ADLTEYLSTHYK	12	Unmodified	_ADLTEYLSTHYK_					0	0	0	0	P31930	P31930	P31930	UQCRC1	Cytochrome b-c1 complex subunit 1, mitochondrial	MULTI-MATCH	QE2_131211_OPL1013_RH_HCC_pTyrIP_G_05_131211154413	1	HCC827ER3_2		3	480.90503	1439.69326	50632.33	1.1302	0.00054352	0.63323	0.00030452	1.7634	0.00084804	480.90501712754	69.736	0.55971	62.431	62.199	62.758	-7.3046	-0.076479	0.00013875	NaN	15.387	54	23	3	NaN	NaN	NaN	NaN
ADNFEYSDPVDGSISR	16	Unmodified	_ADNFEYSDPVDGSISR_					0	0	0	0	P36871;P36871-2;P36871-3	P36871	P36871	PGM1	Phosphoglucomutase-1	MULTI-MSMS	QE1_140414_OPL1013_IdR_CvA_pTyrIP_B	1	SKMel28_1	886.39	2	886.392113	1770.76967	36563.1	1.6613	0.0014726	0.1153	0.0001022	1.7766	0.0015747	886.392253162975	54.005	0.48375	54.005	53.721	54.205	0					34	24	2	0	0	0	0.0005328
ADNFEYSDPVDGSISR	16	Unmodified	_ADNFEYSDPVDGSISR_					0	0	0	0	P36871;P36871-2;P36871-3	P36871	P36871	PGM1	Phosphoglucomutase-1	MULTI-MSMS	QE1_140414_OPL1013_IdR_CvA_pTyrIP_B_140415130214	1	SKMel28_2	886.9	2	886.392113	1770.76967	38340.88	3.6938	0.0032741	-0.23519	-0.00020847	3.4586	0.0030656	886.893134873453	54.368	0.42319	54.119	53.869	54.293	-0.24848					33	19	3	0	0	0	0.017024
ADNFEYSDPVDGSISR	16	Unmodified	_ADNFEYSDPVDGSISR_					0	0	0	0	P36871;P36871-2;P36871-3	P36871	P36871	PGM1	Phosphoglucomutase-1	MULTI-MSMS	QE1_140414_OPL1013_IdR_CvA_pTyrIP_C	1	H2228_1	886.39	2	886.392113	1770.76967	38580.49	2.5895	0.0022953	0.581	0.000515	3.1705	0.0028103	886.392765140932	53.983	0.35419	54.033	53.851	54.205	0.049252					23	16	2	0	0	0	0.01765
ADPAALMASLHLLPSPTPNLEIK	23	Unmodified	_ADPAALMASLHLLPSPTPNLEIK_					0	0	0	0	O94788;O94788-2	O94788	O94788	ALDH1A2	Retinal dehydrogenase 2	MULTI-MSMS	QE1_140414_OPL1013_IdR_CvA_pTyrIP_F	1	K562_1	800.45	3	800.438282	2398.29302	39145.24	2.605	0.0020851	0.75851	0.00060714	3.3635	0.0026923	800.772335593308	106.42	0.38705	106.41	106.22	106.61	-0.005249					43	19	3	0	0	0	0.042936
ADPAALMASLHLLPSPTPNLEIK	23	Unmodified	_ADPAALMASLHLLPSPTPNLEIK_					0	0	0	0	O94788;O94788-2	O94788	O94788	ALDH1A2	Retinal dehydrogenase 2	MULTI-MATCH	QE1_140414_OPL1013_IdR_CvA_pTyrIP_F_140415211055	1	K562_2		3	800.438282	2398.29302	40691.21	4.3846	0.0035096	-1.6557	-0.0013253	2.7289	0.0021843	801.10450436293	106.46	0.48103	106.51	106.21	106.69	0.050117	0.045815	-0.0015429	NaN	5.9565	65	24	4	NaN	NaN	NaN	NaN
ADPPYTHTIQK	11	Phospho (STY)	_ADPPYT(ph)HTIQK_		ADPPY(0.317)T(0.657)HT(0.026)IQK		ADPPY(-3.17)T(3.17)HT(-14.04)IQK	0	0	1	0	Q12929;Q12929-2	Q12929	Q12929	EPS8	Epidermal growth factor receptor kinase substrate 8	MULTI-MSMS	QE2_131211_OPL1013_RH_HCC_pTyrIP_G_05	1	HCC827ER3_1	450.88	3	450.874504	1349.60168	50891.13	-0.68708	-0.00030979	1.5263	0.00068819	0.83926	0.0003784	450.876340164036	21.65	2.3311	18.292	17.429	19.76	-3.3582					386	111	10	0	0	0	0.00010599
ADPPYTHTIQK	11	Phospho (STY)	_ADPPYT(ph)HTIQK_		ADPPY(0.318)T(0.661)HT(0.021)IQK		ADPPY(-3.18)T(3.18)HT(-14.98)IQK	0	0	1	0	Q12929;Q12929-2	Q12929	Q12929	EPS8	Epidermal growth factor receptor kinase substrate 8	MULTI-MSMS	QE2_131211_OPL1013_RH_HCC_pTyrIP_G_05	1	HCC827ER3_1	675.81	2	675.808117	1349.60168	42556.96	-0.98323	-0.00066447	1.1853	0.00080101	0.20204	0.00013654	675.808800921417	21.629	1.0439	18.271	17.757	18.8	-3.3582					184	50	7	0	0	0	0.027054
ADPPYTHTIQK	11	Phospho (STY)	_ADPPYT(ph)HTIQK_		ADPPY(0.284)T(0.542)HT(0.174)IQK		ADPPY(-2.8)T(2.8)HT(-4.95)IQK	0	0	1	0	Q12929;Q12929-2	Q12929	Q12929	EPS8	Epidermal growth factor receptor kinase substrate 8	MULTI-MSMS	QE2_131211_OPL1013_RH_HCC_pTyrIP_G_05_131211154413	1	HCC827ER3_2	450.88	3	450.874504	1349.60168	50738.45	0.38591	0.000174	1.1245	0.00050701	1.5104	0.000681	450.876121605581	21.843	2.1656	18.348	17.486	19.652	-3.4951					409	108	10	0	0	0	0.00029704
ADPPYTHTIQK	11	Phospho (STY)	_ADPPY(ph)THTIQK_		ADPPY(0.763)T(0.19)HT(0.047)IQK		ADPPY(6.05)T(-6.05)HT(-12.09)IQK	0	0	1	0	Q12929;Q12929-2	Q12929	Q12929	EPS8	Epidermal growth factor receptor kinase substrate 8	MULTI-MSMS	QE2_131211_OPL1013_RH_HCC_pTyrIP_G_05_131211154413	1	HCC827ER3_2	675.81	2	675.808117	1349.60168	42002.22	0.27453	0.00018553	0.49361	0.00033359	0.76815	0.00051912	675.808348437077	21.862	1.0116	18.367	17.845	18.857	-3.4951					177	47	7	0	0	0	6.219E-06
ADPPYTHTIQK	11	Phospho (STY)	_ADPPYT(ph)HTIQK_					0	0	1	0	Q12929;Q12929-2	Q12929	Q12929	EPS8	Epidermal growth factor receptor kinase substrate 8	MULTI-MATCH	QE1_140414_OPL1013_IdR_CvA_pTyrIP_B_140415130214	1	SKMel28_2		3	450.874504	1349.60168	52728.36	1.1364	0.00051238	0.081957	3.6952E-05	1.2184	0.00054934	450.874652441846	18.919	0.52303	18.972	18.75	19.273	0.052229	0.25061	-0.0002646	NaN	61.344	53	37	2	NaN	NaN	NaN	NaN
ADQELLMYSHDNIICGITSVAFSR	24	Unmodified	_ADQELLMYSHDNIICGITSVAFSR_					0	0	0	0	P62879;P62879-2	P62879	P62879	GNB2	Guanine nucleotide-binding protein G(I)/G(S)/G(T) subunit beta-2	MULTI-MSMS	QE2_131211_OPL1013_RH_HCC_pTyrIP_G_05	1	HCC827ER3_1	914.78	3	914.107155	2739.29964	37683.25	1.7265	0.0015782	-2.5527	-0.0023334	-0.82615	-0.00075519	914.439135150028	110.8	0.41014	102.53	102.32	102.73	-8.2703					47	16	4	0	0	0	0.0069806
ADQLTEEQIAEFK	13	Acetyl (Protein N-term)	_(ac)ADQLTEEQIAEFK_					1	0	0	0	P62158	P62158	P62158	CALM1	Calmodulin	MULTI-MSMS	QE1_140414_OPL1013_IdR_CvA_pTyrIP_B	1	SKMel28_1	783.39	2	782.380485	1562.74642	38358.12	2.8572	0.0022354	-0.46135	-0.00036095	2.3959	0.0018745	782.379333736319	74.327	1.1769	74.327	73.713	74.89	0					155	48	5	0	0	0	1.1142E-22
ADQLTEEQIAEFK	13	Acetyl (Protein N-term)	_(ac)ADQLTEEQIAEFK_					1	0	0	0	P62158	P62158	P62158	CALM1	Calmodulin	MULTI-MSMS	QE1_140414_OPL1013_IdR_CvA_pTyrIP_B_140415130214	1	SKMel28_2	782.38	2	782.380485	1562.74642	38247.2	4.6861	0.0036663	-1.1541	-0.00090298	3.5319	0.0027633	782.378805096533	74.677	1.1824	74.529	73.909	75.091	-0.14825					160	49	5	0	0	0	1.2744E-65
ADQLTEEQIAEFK	13	Acetyl (Protein N-term)	_(ac)ADQLTEEQIAEFK_					1	0	0	0	P62158	P62158	P62158	CALM1	Calmodulin	MULTI-MSMS	QE1_140414_OPL1013_IdR_CvA_pTyrIP_C	1	H2228_1	782.89	2	782.380485	1562.74642	38518.03	3.3366	0.0026105	0.099923	7.8178E-05	3.4366	0.0026887	782.380418575131	74.441	1.1364	74.39	74.018	75.154	-0.050995					155	47	5	0	0	0	2.4148E-54
ADQLTEEQIAEFK	13	Acetyl (Protein N-term)	_(ac)ADQLTEEQIAEFK_					1	0	0	0	P62158	P62158	P62158	CALM1	Calmodulin	MULTI-MSMS	QE1_140414_OPL1013_IdR_CvA_pTyrIP_C_140415150423	1	H2228_2	782.38	2	782.380485	1562.74642	38706.78	4.5436	0.0035548	0.033839	2.6475E-05	4.5774	0.0035813	782.380380275344	74.32	1.2152	74.514	74.096	75.311	0.19438					165	51	5	0	0	0	2.8429E-21
ADQSVYAFVATEGSR	15	Phospho (STY)	_ADQSVY(ph)AFVATEGSR_		ADQSVY(1)AFVATEGSR		ADQS(-40.54)VY(40.54)AFVAT(-55.66)EGS(-65.2)R	0	0	1	0	Q96C10	Q96C10	Q96C10	DHX58	Probable ATP-dependent RNA helicase DHX58	MULTI-MSMS	QE2_131211_OPL1013_RH_HCC_pTyrIP_G_05	1	HCC827ER3_1	840.87	2	840.866892	1679.71923	38221.73	0.3622	0.00030456	-0.023385	-1.9663E-05	0.33881	0.0002849	841.368354053805	67.415	0.61488	60.348	59.997	60.612	-7.0673					54	27	3	0	0	0	2.7445E-21
ADQSVYAFVATEGSR	15	Phospho (STY)	_ADQSVY(ph)AFVATEGSR_		ADQSVY(1)AFVATEGSR		ADQS(-37.62)VY(37.62)AFVAT(-39.29)EGS(-50.84)R	0	0	1	0	Q96C10	Q96C10	Q96C10	DHX58	Probable ATP-dependent RNA helicase DHX58	MULTI-MSMS	QE2_131211_OPL1013_RH_HCC_pTyrIP_G_05_131211154413	1	HCC827ER3_2	841.37	2	840.866892	1679.71923	38571.54	0.63751	0.00053606	0.12195	0.00010254	0.75946	0.00063861	840.866191722322	67.486	0.56106	60.281	59.926	60.487	-7.2043					52	25	3	0	0	0	9.4017E-16
ADRDESSPYAAMLAAQDVAQR	21	Unmodified	_ADRDESSPYAAMLAAQDVAQR_					0	0	0	1	P62263	P62263	P62263	RPS14	40S ribosomal protein S14	MULTI-MSMS	QE1_140414_OPL1013_IdR_CvA_pTyrIP_B	1	SKMel28_1	756.36	3	755.690329	2264.04916	39128.55	2.2971	0.0017359	-0.011403	-8.6175E-06	2.2857	0.0017273	756.025148512758	65.313	0.69157	65.313	65.005	65.697	0					95	28	4	0	0	0	0.00053793
ADRDESSPYAAMLAAQDVAQR	21	Unmodified	_ADRDESSPYAAMLAAQDVAQR_					0	0	0	1	P62263	P62263	P62263	RPS14	40S ribosomal protein S14	MULTI-MSMS	QE1_140414_OPL1013_IdR_CvA_pTyrIP_B_140415130214	1	SKMel28_2	756.03	3	755.690329	2264.04916	39246.21	4.1042	0.0031015	0.32632	0.0002466	4.4305	0.0033481	756.025597687397	65.558	0.69701	65.409	65.109	65.806	-0.14825					94	28	4	0	0	0	0.004027
ADRDESSPYAAMLAAQDVAQR	21	Unmodified	_ADRDESSPYAAMLAAQDVAQR_					0	0	0	1	P62263	P62263	P62263	RPS14	40S ribosomal protein S14	MULTI-MSMS	QE1_140414_OPL1013_IdR_CvA_pTyrIP_C	1	H2228_1	756.03	3	755.690329	2264.04916	39215.27	2.5658	0.0019389	0.45694	0.00034531	3.0227	0.0022843	755.691214206342	65.422	0.56892	65.371	65.053	65.622	-0.050995					70	23	4	0	0	0	1.196E-05
ADRDESSPYAAMLAAQDVAQR	21	Unmodified	_ADRDESSPYAAMLAAQDVAQR_					0	0	0	1	P62263	P62263	P62263	RPS14	40S ribosomal protein S14	MULTI-MSMS	QE1_140414_OPL1013_IdR_CvA_pTyrIP_C_140415150423	1	H2228_2	755.69	3	755.690329	2264.04916	38630.99	3.7405	0.0028267	0.17088	0.00012913	3.9114	0.0029558	756.025054374986	65.293	0.56214	65.387	65.1	65.662	0.094177					63	23	3	0	0	0	0.004027
ADRDESSPYAAMLAAQDVAQR	21	Unmodified	_ADRDESSPYAAMLAAQDVAQR_					0	0	0	1	P62263	P62263	P62263	RPS14	40S ribosomal protein S14	MULTI-MATCH	QE1_140414_OPL1013_IdR_CvA_pTyrIP_F_140415211055	1	K562_2		3	755.690329	2264.04916	38200.48	5.7317	0.0043314	-0.52716	-0.00039837	5.2046	0.003933	756.023155147627	65.437	0.071922	65.487	65.451	65.523	0.050117	0.09335	-0.0017075	NaN	41.256	4	2	2	NaN	NaN	NaN	NaN
ADSELQLVEQR	11	Acetyl (Protein N-term)	_(ac)ADSELQLVEQR_					1	0	0	0	P07741;P07741-2	P07741	P07741	APRT	Adenine phosphoribosyltransferase	MULTI-MSMS	QE1_140414_OPL1013_IdR_CvA_pTyrIP_B	1	SKMel28_1	665.34	2	665.335881	1328.65721	42022.9	2.4848	0.0016532	-1.9236	-0.0012798	0.5612	0.00037339	665.334399802679	64.918	0.75	64.918	64.371	65.121	0					58	31	3	0	0	0	8.5178E-05
ADSELQLVEQR	11	Acetyl (Protein N-term)	_(ac)ADSELQLVEQR_					1	0	0	0	P07741;P07741-2	P07741	P07741	APRT	Adenine phosphoribosyltransferase	MULTI-SECPEP	QE1_140414_OPL1013_IdR_CvA_pTyrIP_B_140415130214	1	SKMel28_2	665.96	2	665.335881	1328.65721	41544.29	4.6896	0.0031202	-2.2405	-0.0014907	2.4491	0.0016295	665.334930648113	65.225	0.54505	65.077	64.825	65.37	-0.14824					58	22	3	0	0	0	4.3618E-05
ADSELQLVEQR	11	Acetyl (Protein N-term)	_(ac)ADSELQLVEQR_					1	0	0	0	P07741;P07741-2	P07741	P07741	APRT	Adenine phosphoribosyltransferase	MULTI-SECPEP	QE1_140414_OPL1013_IdR_CvA_pTyrIP_C	1	H2228_1	665.63	2	665.335881	1328.65721	42843	2.174	0.0014465	0.18934	0.00012598	2.3634	0.0015724	665.837592523057	64.956	0.53951	64.905	64.655	65.194	-0.050995					47	22	3	0	0	0	0.00071767
ADSELQLVEQR	11	Acetyl (Protein N-term)	_(ac)ADSELQLVEQR_					1	0	0	0	P07741;P07741-2	P07741	P07741	APRT	Adenine phosphoribosyltransferase	MULTI-SECPEP	QE1_140414_OPL1013_IdR_CvA_pTyrIP_C_140415150423	1	H2228_2	664.31	2	665.335881	1328.65721	41562.43	3.991	0.0026554	0.4106	0.00027319	4.4016	0.0029285	665.33654403356	64.952	0.56548	65.046	64.771	65.336	0.094177					54	23	3	0	0	0	0.00035086
ADSEYTDKLQHYTSGHMTPGMK	22	Phospho (STY)	_ADSEY(ph)TDKLQHYTSGHMTPGMK_		ADSEY(0.976)T(0.024)DKLQHYTSGHMTPGMK		ADS(-48.43)EY(16.09)T(-16.09)DKLQHY(-39.57)T(-52.52)S(-58.4)GHMT(-107.15)PGMK	0	0	1	1	P29323-2;P29323-3;P29323	P29323-2	P29323-2	EPHB2	Ephrin type-B receptor 2	MULTI-MSMS	QE2_131211_OPL1013_RH_HCC_pTyrIP_G_05	1	HCC827ER3_1	645.28	4	645.025099	2576.07129	43058.24	0.51035	0.00032919	-0.59226	-0.00038202	-0.081912	-5.2835E-05	645.275816960674	51.314	1.1281	45.049	44.471	45.599	-6.2654					252	48	8	0	0	0	5.0324E-73
ADSEYTDKLQHYTSGHMTPGMK	22	Phospho (STY)	_ADSEYTDKLQHY(ph)TSGHMTPGMK_		ADSEY(0.008)T(0.08)DKLQHY(0.482)T(0.213)S(0.213)GHMT(0.004)PGMK		ADS(-38.46)EY(-17.98)T(-7.8)DKLQHY(3.55)T(-3.55)S(-3.55)GHMT(-21.26)PGMK	0	0	1	1	P29323-2;P29323-3;P29323	P29323-2	P29323-2	EPHB2	Ephrin type-B receptor 2	MULTI-MSMS	QE2_131211_OPL1013_RH_HCC_pTyrIP_G_05	1	HCC827ER3_1	645.53	4	645.025099	2576.07129	42044.32	0.40112	0.00025873	-0.66998	-0.00043215	-0.26886	-0.00017342	645.275749958346	57.482	0.62296	50.715	50.432	51.055	-6.7666					119	28	6	0	0	0	2.2405E-09
ADSEYTDKLQHYTSGHMTPGMK	22	Phospho (STY)	_ADSEY(ph)TDKLQHYTSGHMTPGMK_		ADS(0.004)EY(0.754)T(0.179)DKLQHY(0.057)T(0.004)S(0.001)GHMTPGMK		ADS(-22.77)EY(6.26)T(-6.26)DKLQHY(-11.21)T(-22.3)S(-27.31)GHMT(-45.64)PGMK	0	0	1	1	P29323-2;P29323-3;P29323	P29323-2	P29323-2	EPHB2	Ephrin type-B receptor 2	MULTI-MSMS	QE2_131211_OPL1013_RH_HCC_pTyrIP_G_05_131211154413	1	HCC827ER3_2	645.28	4	645.025099	2576.07129	42938.2	0.97605	0.00062957	-0.59977	-0.00038687	0.37628	0.00024271	645.27583146512	51.437	1.8638	45.035	43.89	45.754	-6.4023					282	83	8	0	0	0	8.7996E-12
ADSEYTDKLQHYTSGHMTPGMK	22	Phospho (STY)	_ADSEY(ph)TDKLQHYTSGHMTPGMK_		ADS(0.002)EY(0.847)T(0.065)DKLQHY(0.072)T(0.007)S(0.007)GHMT(0.001)PGMK		ADS(-27.1)EY(10.69)T(-11.17)DKLQHY(-10.69)T(-21.07)S(-21.07)GHMT(-30.07)PGMK	0	0	1	1	P29323-2;P29323-3;P29323	P29323-2	P29323-2	EPHB2	Ephrin type-B receptor 2	MULTI-MSMS	QE2_131211_OPL1013_RH_HCC_pTyrIP_G_05_131211154413	1	HCC827ER3_2	516.42	5	516.221534	2576.07129	48047.59	1.7299	0.00089303	-0.65446	-0.00033784	1.0755	0.00055518	516.42158653843	51.426	0.58345	45.024	44.673	45.257	-6.4023					117	24	6	0	0	0	1.0508E-08
ADSEYTDKLQHYTSGHMTPGMK	22	Phospho (STY)	_ADSEYTDKLQHY(ph)TSGHMTPGMK_					0	0	1	1	P29323-2;P29323-3;P29323	P29323-2	P29323-2	EPHB2	Ephrin type-B receptor 2	MULTI-MATCH	QE2_131211_OPL1013_RH_HCC_pTyrIP_G_05_131211154413	1	HCC827ER3_2		4	645.025099	2576.07129	42333.6	0.63997	0.0004128	-0.59654	-0.00038478	0.04343	2.8014E-05	645.275672351399	57.516	0.65285	50.713	50.457	51.11	-6.8034	-0.0013313	8.21E-05	NaN	58.755	125	29	6	NaN	NaN	NaN	NaN
ADSQEPSHFDSQQPAVLEEEEVMIAHAHPQEVYNEYVPR	39	Phospho (STY)	_ADSQEPSHFDSQQPAVLEEEEVMIAHAHPQEVYNEY(ph)VPR_		ADSQEPSHFDSQQPAVLEEEEVMIAHAHPQEVY(0.471)NEY(0.529)VPR		ADS(-81.66)QEPS(-77)HFDS(-75.08)QQPAVLEEEEVMIAHAHPQEVY(-0.5)NEY(0.5)VPR	0	0	1	0	Q13433;Q13433-2	Q13433	Q13433	SLC39A6	Zinc transporter ZIP6	MULTI-MSMS	QE2_131211_OPL1013_RH_HCC_pTyrIP_G_05	1	HCC827ER3_1	918.41	5	918.010667	4585.01695	36078.35	0.99756	0.00091577	-0.70121	-0.00064372	0.29634	0.00027205	918.410512601216	89.542	1.0606	81.472	81.071	82.131	-8.0698					247	44	7	0	0	0	4.9693E-28
ADSQEPSHFDSQQPAVLEEEEVMIAHAHPQEVYNEYVPR	39	Phospho (STY)	_ADSQEPSHFDSQQPAVLEEEEVMIAHAHPQEVY(ph)NEYVPR_		ADSQEPSHFDSQQPAVLEEEEVMIAHAHPQEVY(0.5)NEY(0.5)VPR		ADS(-83.3)QEPS(-79.85)HFDS(-79.99)QQPAVLEEEEVMIAHAHPQEVY(0)NEY(0)VPR	0	0	1	0	Q13433;Q13433-2	Q13433	Q13433	SLC39A6	Zinc transporter ZIP6	MULTI-MSMS	QE2_131211_OPL1013_RH_HCC_pTyrIP_G_05_131211154413	1	HCC827ER3_2	918.21	5	918.010667	4585.01695	35926.09	0.89456	0.00082121	-0.44958	-0.00041272	0.44498	0.0004085	918.411187464961	89.618	1.1329	81.512	81.061	82.194	-8.1066					226	47	6	0	0	0	2.1931E-35
ADTPNNATPITSSLGYPTLR	20	Phospho (STY)	_ADTPNNATPITSSLGY(ph)PTLR_		ADTPNNATPIT(0.002)S(0.006)S(0.019)LGY(0.884)PT(0.089)LR		ADT(-43.11)PNNAT(-41.74)PIT(-25.7)S(-21.35)S(-16.72)LGY(9.99)PT(-9.99)LR	0	0	1	0	P34925-2	P34925-2	P34925-2			MULTI-MSMS	QE2_131211_OPL1013_RH_HCC_pTyrIP_G_05	1	HCC827ER3_1	723.68	3	723.678969	2168.01508	41362.56	1.1422	0.00082659	-0.16311	-0.00011804	0.97909	0.00070855	723.678981748769	73.588	0.59307	66.12	65.778	66.371	-7.4683					59	24	3	0	0	0	6.5307E-06
ADTQTYQPYNK	11	Unmodified	_ADTQTYQPYNK_					0	0	0	0	P84090	P84090	P84090	ERH	Enhancer of rudimentary homolog	MULTI-MSMS	QE1_140414_OPL1013_IdR_CvA_pTyrIP_B_140415130214	1	SKMel28_2	664.81	2	664.809499	1327.60444	42481.57	1.8726	0.0012449	0.35688	0.00023726	2.2295	0.0014822	664.80981843008	21.471	0.58936	21.523	21.206	21.795	0.052229					107	43	3	0	0	0	0.014339
ADTQTYQPYNK	11	Unmodified	_ADTQTYQPYNK_					0	0	0	0	P84090	P84090	P84090	ERH	Enhancer of rudimentary homolog	MULTI-MSMS	QE1_140414_OPL1013_IdR_CvA_pTyrIP_C	1	H2228_1	664.81	2	664.809499	1327.60444	42650.26	1.4419	0.00095862	0.80806	0.00053721	2.25	0.0014958	664.810307297875	21.424	0.48396	21.473	21.23	21.714	0.049253					72	32	3	0	0	0	0.029188
ADTQTYQPYNK	11	Unmodified	_ADTQTYQPYNK_					0	0	0	0	P84090	P84090	P84090	ERH	Enhancer of rudimentary homolog	MULTI-MATCH	QE1_140414_OPL1013_IdR_CvA_pTyrIP_B	1	SKMel28_1		2	664.809499	1327.60444	42992.76	0.91355	0.00060734	0.39036	0.00025952	1.3039	0.00086685	664.809856920258	21.431	0.55152	21.431	21.201	21.753	0	-0.1007	-0.00015748	NaN	24.254	98	37	3	NaN	NaN	NaN	NaN
ADTQTYQPYNK	11	Unmodified	_ADTQTYQPYNK_					0	0	0	0	P84090	P84090	P84090	ERH	Enhancer of rudimentary homolog	MULTI-MATCH	QE1_140414_OPL1013_IdR_CvA_pTyrIP_C_140415150423	1	H2228_2		2	664.809499	1327.60444	42493.34	2.3809	0.0015828	0.45166	0.00030026	2.8325	0.0018831	664.810174847561	21.472	0.47284	21.666	21.397	21.87	0.19442	0.13459	-7.5977E-05	NaN	24.254	85	35	3	NaN	NaN	NaN	NaN
ADTQTYQPYNK	11	Unmodified	_ADTQTYQPYNK_					0	0	0	0	P84090	P84090	P84090	ERH	Enhancer of rudimentary homolog	MULTI-MATCH	QE1_140414_OPL1013_IdR_CvA_pTyrIP_F_140415211055	1	K562_2		2	664.809499	1327.60444	62949.53	2.7319	0.0018162	-0.67832	-0.00045096	2.0536	0.0013652	664.80866125711	21.515	0.072706	21.566	21.536	21.609	0.050117	0.03382	-0.0015784	NaN	24.254	5	3	2	NaN	NaN	NaN	NaN
ADVFHAYLSLLK	12	Unmodified	_ADVFHAYLSLLK_					0	0	0	0	Q86VP6;Q86VP6-2;Q86VP6-3	Q86VP6	Q86VP6	CAND1	Cullin-associated NEDD8-dissociated protein 1	MULTI-MSMS	QE1_140414_OPL1013_IdR_CvA_pTyrIP_B	1	SKMel28_1	459.93	3	459.590605	1375.74999	50623.43	3.6476	0.0016764	-0.75258	-0.00034588	2.895	0.0013305	459.5902613873	95.461	0.91696	95.461	95.004	95.921	0					130	39	4	0	0	0	0.017631
ADVFHAYLSLLK	12	Unmodified	_ADVFHAYLSLLK_					0	0	0	0	Q86VP6;Q86VP6-2;Q86VP6-3	Q86VP6	Q86VP6	CAND1	Cullin-associated NEDD8-dissociated protein 1	MULTI-MSMS	QE1_140414_OPL1013_IdR_CvA_pTyrIP_B_140415130214	1	SKMel28_2	459.59	3	459.590605	1375.74999	50809.96	5.1292	0.0023573	-0.86336	-0.00039679	4.2658	0.0019605	459.590274087507	95.543	0.93732	95.294	94.883	95.82	-0.24849					131	42	4	0	0	0	0.0083444
ADVFHAYLSLLK	12	Unmodified	_ADVFHAYLSLLK_					0	0	0	0	Q86VP6;Q86VP6-2;Q86VP6-3	Q86VP6	Q86VP6	CAND1	Cullin-associated NEDD8-dissociated protein 1	MULTI-MSMS	QE1_140414_OPL1013_IdR_CvA_pTyrIP_C	1	H2228_1	459.59	3	459.590605	1375.74999	50451.76	2.9777	0.0013685	-0.23292	-0.00010705	2.7448	0.0012615	459.590479163744	95.512	1.0668	95.36	94.904	95.971	-0.15123					173	47	5	0	0	0	0.00030846
ADVFHAYLSLLK	12	Unmodified	_ADVFHAYLSLLK_					0	0	0	0	Q86VP6;Q86VP6-2;Q86VP6-3	Q86VP6	Q86VP6	CAND1	Cullin-associated NEDD8-dissociated protein 1	MULTI-MSMS	QE1_140414_OPL1013_IdR_CvA_pTyrIP_C_140415150423	1	H2228_2	459.59	3	459.590605	1375.74999	50743.27	5.0838	0.0023364	-0.33059	-0.00015194	4.7532	0.0021845	459.590453722973	95.237	1.1093	95.331	94.825	95.934	0.094139					183	46	5	0	0	0	5.8209E-05
ADVFHAYLSLLK	12	Unmodified	_ADVFHAYLSLLK_					0	0	0	0	Q86VP6;Q86VP6-2;Q86VP6-3	Q86VP6	Q86VP6	CAND1	Cullin-associated NEDD8-dissociated protein 1	MULTI-MSMS	QE1_140414_OPL1013_IdR_CvA_pTyrIP_F	1	K562_1	459.59	3	459.590605	1375.74999	50988.14	5.1397	0.0023622	-0.053588	-2.4629E-05	5.0862	0.0023376	459.590573642214	95.355	1.1116	95.35	94.855	95.967	-0.0052261					142	45	4	0	0	0	0.00039952
ADVFHAYLSLLK	12	Unmodified	_ADVFHAYLSLLK_					0	0	0	0	Q86VP6;Q86VP6-2;Q86VP6-3	Q86VP6	Q86VP6	CAND1	Cullin-associated NEDD8-dissociated protein 1	MULTI-MSMS	QE1_140414_OPL1013_IdR_CvA_pTyrIP_F_140415211055	1	K562_2	459.59	3	459.590605	1375.74999	50138.57	6.3221	0.0029056	0.85253	0.00039182	7.1746	0.0032974	459.590992041849	95.14	1.0227	95.291	94.728	95.75	0.15037					149	41	5	0	0	0	0.021755
ADVFHAYLSLLK	12	Unmodified	_ADVFHAYLSLLK_					0	0	0	0	Q86VP6;Q86VP6-2;Q86VP6-3	Q86VP6	Q86VP6	CAND1	Cullin-associated NEDD8-dissociated protein 1	MULTI-MSMS	QE2_131211_OPL1013_RH_HCC_pTyrIP_G_05	1	HCC827ER3_1	459.59	3	459.590605	1375.74999	51595.27	2.2869	0.0010511	0.12159	5.5884E-05	2.4085	0.0011069	459.590651029542	104.17	1.0291	95.903	95.391	96.42	-8.2703					167	42	6	0	0	0	2.5373E-05
ADVFHAYLSLLK	12	Unmodified	_ADVFHAYLSLLK_					0	0	0	0	Q86VP6;Q86VP6-2;Q86VP6-3	Q86VP6	Q86VP6	CAND1	Cullin-associated NEDD8-dissociated protein 1	MULTI-SECPEP	QE2_131211_OPL1013_RH_HCC_pTyrIP_G_05	1	HCC827ER3_1	687.43	2	688.88227	1375.74999	43985.37	2.0432	0.0014075	0.051856	3.5723E-05	2.095	0.0014432	688.882136573785	104.17	0.67051	95.903	95.583	96.253	-8.2703					63	27	3	0	0	0	0.018529
ADVFHAYLSLLK	12	Unmodified	_ADVFHAYLSLLK_					0	0	0	0	Q86VP6;Q86VP6-2;Q86VP6-3	Q86VP6	Q86VP6	CAND1	Cullin-associated NEDD8-dissociated protein 1	MULTI-MSMS	QE2_131211_OPL1013_RH_HCC_pTyrIP_G_05_131211154413	1	HCC827ER3_2	459.59	3	459.590605	1375.74999	51695.5	1.9758	0.00090806	0.57268	0.0002632	2.5485	0.0011713	459.590788132825	104.07	0.97794	95.967	95.484	96.462	-8.1068					133	40	4	0	0	0	0.001267
ADVFHAYLSLLK	12	Unmodified	_ADVFHAYLSLLK_					0	0	0	0	Q86VP6;Q86VP6-2;Q86VP6-3	Q86VP6	Q86VP6	CAND1	Cullin-associated NEDD8-dissociated protein 1	MULTI-MATCH	QE1_140414_OPL1013_IdR_CvA_pTyrIP_B	1	SKMel28_1		2	688.88227	1375.74999	41449.16	3.8126	0.0026265	-0.98455	-0.00067824	2.8281	0.0019482	688.881400914683	95.384	0.64465	95.384	95.052	95.697	0	-0.10247	-0.0012671	NaN	28.053	65	28	3	NaN	NaN	NaN	NaN
ADVFHAYLSLLK	12	Unmodified	_ADVFHAYLSLLK_					0	0	0	0	Q86VP6;Q86VP6-2;Q86VP6-3	Q86VP6	Q86VP6	CAND1	Cullin-associated NEDD8-dissociated protein 1	MULTI-MATCH	QE1_140414_OPL1013_IdR_CvA_pTyrIP_B_140415130214	1	SKMel28_2		2	688.88227	1375.74999	43380.76	5.0368	0.0034698	0.22828	0.00015726	5.2651	0.003627	688.882377833265	95.493	0.58829	95.245	95.009	95.597	-0.24848	-0.24218	0.00040389	NaN	28.053	49	26	2	NaN	NaN	NaN	NaN
ADVFHAYLSLLK	12	Unmodified	_ADVFHAYLSLLK_					0	0	0	0	Q86VP6;Q86VP6-2;Q86VP6-3	Q86VP6	Q86VP6	CAND1	Cullin-associated NEDD8-dissociated protein 1	MULTI-MATCH	QE1_140414_OPL1013_IdR_CvA_pTyrIP_C	1	H2228_1		2	688.88227	1375.74999	42888.38	2.6526	0.0018273	-0.067026	-4.6173E-05	2.5856	0.0017812	688.882167809235	95.517	0.80062	95.366	94.976	95.776	-0.15124	-0.12085	-2.9676E-06	NaN	28.053	101	36	4	NaN	NaN	NaN	NaN
[truncated: 134,535 more rows]
[truncated: 17 more columns]
