# Supplementary material for: INKA, an integrative data analysis pipeline for phosphoproteomic inference of active kinases
Source: Mol Syst Biol. 2019 Apr 12;15(4):e8250. doi: 10.15252/msb.20188250 (PMC6461034; doi:10.15252/msb.20188250)
Supplement: Supplementary file 7 — Code EV1 [file MSB-15-e8250-s007.zip › MSB-18-8250RRR_Computer_Code_EV1/example_data/experimentalDesignTemplate.txt]

Name	Fraction	Experiment
QE1_140414_OPL1013_IdR_CvA_pTyrIP_B	1	SKMel28_1
QE1_140414_OPL1013_IdR_CvA_pTyrIP_B_140415130214	1	SKMel28_2
QE1_140414_OPL1013_IdR_CvA_pTyrIP_C	1	H2228_1
QE1_140414_OPL1013_IdR_CvA_pTyrIP_C_140415150423	1	H2228_2
QE1_140414_OPL1013_IdR_CvA_pTyrIP_F	1	K562_1
QE1_140414_OPL1013_IdR_CvA_pTyrIP_F_140415211055	1	K562_2
QE2_131211_OPL1013_RH_HCC_pTyrIP_G_05	1	HCC827ER3_1
QE2_131211_OPL1013_RH_HCC_pTyrIP_G_05_131211154413	1	HCC827ER3_2
