# Supplementary material for: INKA, an integrative data analysis pipeline for phosphoproteomic inference of active kinases
Source: Mol Syst Biol. 2019 Apr 12;15(4):e8250. doi: 10.15252/msb.20188250 (PMC6461034; doi:10.15252/msb.20188250)
Supplement: Supplementary file 7 — Code EV1 [file MSB-15-e8250-s007.zip › MSB-18-8250RRR_Computer_Code_EV1/example_data/modificationSpecificPeptides.txt]

Sequence	Modifications	Mass	Mass Fractional Part	Protein Groups	Proteins	Gene Names	Protein Names	Unique (Groups)	Unique (Proteins)	Acetyl (Protein N-term)	Oxidation (M)	Phospho (STY)	Missed cleavages	Identification type H2228_1	Identification type H2228_2	Identification type HCC827ER3_1	Identification type HCC827ER3_2	Identification type K562_1	Identification type K562_2	Identification type SKMel28_1	Identification type SKMel28_2	Fraction Average	Fraction Std. Dev.	Fraction 1	Experiment H2228_1	Experiment H2228_2	Experiment HCC827ER3_1	Experiment HCC827ER3_2	Experiment K562_1	Experiment K562_2	Experiment SKMel28_1	Experiment SKMel28_2	Retention time	Calibrated retention time	Charges	PEP	MS/MS scan number	Raw file	Score	Delta score	Intensity	Intensity H2228_1	Intensity H2228_2	Intensity HCC827ER3_1	Intensity HCC827ER3_2	Intensity K562_1	Intensity K562_2	Intensity SKMel28_1	Intensity SKMel28_2
AAAAAAALQAK	Unmodified	955.54508	0.5450795	1365	P36578	RPL4	60S ribosomal protein L4	yes	yes	0	0	0	0	By MS/MS	By MS/MS	By MS/MS	By MS/MS	By MS/MS	By matching	By MS/MS	By MS/MS	1	0	8	1	1	1	1	1	1	1	1	22.943	22.092	2	4.4085E-05	4372	QE1_140414_OPL1013_IdR_CvA_pTyrIP_B	67.334	56.169	26347000	2518700	2631700	2708500	2708600	2676000	2441700	5649400	5012200
AAAAVVEFQR	Acetyl (Protein N-term)	1102.5771	0.57710791	109	O00231;O00231-2	PSMD11	26S proteasome non-ATPase regulatory subunit 11	yes	no	1	0	0	0	By MS/MS	By matching	By matching	By matching	By matching	By matching	By MS/MS	By MS/MS	1	0	3	1						1	1	66.011	65.945	2	0.0029177	23643	QE1_140414_OPL1013_IdR_CvA_pTyrIP_B_140415130214	44.425	38.39	908990	403210	0	0	0	0	0	272560	233210
AAAGDAPPAAAPAASCSASLPGALGGSAGAAGAEDSYGLVAPATAAYR	Phospho (STY)	4307.9794	0.97944424	4663	Q9Y4H2	IRS2	Insulin receptor substrate 2	yes	yes	0	0	1	0	By MS/MS	By MS/MS	By matching	By MS/MS	By matching	By matching	By matching	By matching	1	0	3	1	1		1					83.743	81.089	4	3.1116E-33	31562	QE1_140414_OPL1013_IdR_CvA_pTyrIP_C_140415150423	75.445	72.637	24429000	11059000	10983000	0	2387400	0	0	0	0
AAAHHYGAQCDKPNKEFMLCR	Unmodified	2503.1307	0.13073673	1650	P51970	NDUFA8	NADH dehydrogenase [ubiquinone] 1 alpha subcomplex subunit 8	yes	yes	0	0	0	2	By matching	By matching	By matching	By MS/MS	By matching	By matching	By matching	By matching	1	0	2			1	1					38.677	33.045	5	0.014248	11994	QE2_131211_OPL1013_RH_HCC_pTyrIP_G_05_131211154413	25.619	23.483	13118000	0	0	5937600	7180700	0	0	0	0
AAAIGIDLGTTYSCVGVFQHGK	Unmodified	2264.126	0.12595216	863	P0DMV9;P0DMV8;P0DMV8-2			yes	no	0	0	0	0	By MS/MS	By MS/MS	By matching	By matching	By MS/MS	By MS/MS	By MS/MS	By MS/MS	1	0	6	1	1			1	1	1	1	77.804	77.794	3	5.5583E-38	28932	QE1_140414_OPL1013_IdR_CvA_pTyrIP_F	107.78	104.9	25282000	3566400	2271000	0	0	10770000	6503400	1012600	1158800
AAAIGIDLGTTYSCVGVFQHGK	Phospho (STY)	2344.0923	0.092282564	863	P0DMV9;P0DMV8;P0DMV8-2			yes	no	0	0	1	0	By matching	By matching	By matching	By matching	By MS/MS	By MS/MS	By matching	By matching	1	0	3					1	1	1		78.024	78.039	3	1.9722E-21	29076	QE1_140414_OPL1013_IdR_CvA_pTyrIP_F	85.737	83.214	11383000	0	0	0	0	6520400	4141200	721300	0
AAALEAMKDYTK	Unmodified	1310.654	0.6540376	1287	P31948;P31948-2;P31948-3	STIP1	Stress-induced-phosphoprotein 1	yes	no	0	0	0	1	By matching	By MS/MS	By matching	By matching	By MS/MS	By MS/MS	By MS/MS	By matching	1	0	6	1	1			1	1	1	1	40.424	40.433	3	0.0017795	12063	QE1_140414_OPL1013_IdR_CvA_pTyrIP_F	50.088	36.687	9204600	1406800	1005900	0	0	0	3641300	1683600	1467100
AAALVLQTIWGYK	Unmodified	1432.8078	0.80783613	397	O60716-13;O60716-11;O60716-10;O60716-9;O60716-5;O60716-3;O60716-2;O60716;O60716-16;O60716-15;O60716-14;O60716-12;O60716-8;O60716-7;O60716-6;O60716-4;O60716-21;O60716-19;O60716-18;O60716-17;O60716-24;O60716-23;O60716-22;O60716-20;O60716-29;O60716-27;O60716-26;O60716-25;O60716-32;O60716-31;O60716-30;O60716-28	CTNND1	Catenin delta-1	yes	no	0	0	0	0	By MS/MS	By matching	By MS/MS	By MS/MS	By matching	By matching	By matching	By matching	1	0	9	1	2	2	2			1	1	95.353	91.734	2;3	0.00039882	40432	QE2_131211_OPL1013_RH_HCC_pTyrIP_G_05	46.069	42.989	6505100	535240	570200	2460500	2681400	0	0	122880	134900
AAAPAPEEEMDECEQALAAEPK	Unmodified	2356.0199	0.019891683	1179	P26641;P26641-2	EEF1G	Elongation factor 1-gamma	yes	no	0	0	0	0	By matching	By matching	By matching	By matching	By matching	By matching	By matching	By MS/MS	1	0	2							1	1	60.832	60.758	3	0.017744	21261	QE1_140414_OPL1013_IdR_CvA_pTyrIP_B_140415130214	13.608	12.294	1035800	0	0	0	0	0	0	497440	538350
AAAPGVEDEPLLR	Unmodified	1336.6987	0.69867961	1274	P31350;P31350-2	RRM2	Ribonucleoside-diphosphate reductase subunit M2	yes	no	0	0	0	0	By matching	By matching	By matching	By matching	By matching	By matching	By MS/MS	By MS/MS	1	0	2							1	1	51.246	51.122	2	0.021723	16892	QE1_140414_OPL1013_IdR_CvA_pTyrIP_B_140415130214	19.754	14.656	1057500	0	0	0	0	0	0	525440	532020
AAAPPSYCFVAFPPR	Acetyl (Protein N-term);Phospho (STY)	1771.7793	0.77932827	2138	Q12765	SCRN1	Secernin-1	yes	yes	1	0	1	0	By MS/MS	By MS/MS	By matching	By matching	By matching	By matching	By matching	By matching	1	0	2	1	1							90.636	90.558	2	3.1857E-05	34959	QE1_140414_OPL1013_IdR_CvA_pTyrIP_C	47.037	44.176	2186200	1271000	915260	0	0	0	0	0	0
AAAQLLQSQAQQSGAQQTK	Unmodified	1956.0025	0.0024662011	4184	Q9NVA2;Q9NVA2-2	SEPT11	Septin-11	yes	no	0	0	0	0	By matching	By matching	By matching	By matching	By matching	By matching	By MS/MS	By MS/MS	1	0	2							1	1	32.661	32.637	3	0.012278	8671	QE1_140414_OPL1013_IdR_CvA_pTyrIP_B_140415130214	15.725	10.967	1050200	0	0	0	0	0	0	518560	531600
AAAQYYLGNFR	Phospho (STY)	1352.5915	0.59145114	640	O95801	TTC4	Tetratricopeptide repeat protein 4	yes	yes	0	0	1	0	By matching	By matching	By MS/MS	By MS/MS	By matching	By matching	By matching	By matching	1	0	2			1	1					67.977	60.841	2	0.00057193	25418	QE2_131211_OPL1013_RH_HCC_pTyrIP_G_05	41.689	25.551	4843000	0	0	2488600	2354400	0	0	0	0
AAASMGDTLSEQQLGDSDIPVIVYR	Phospho (STY)	2715.2463	0.2462766	3576	Q96P48-3;Q96P48;Q96P48-7;Q96P48-2;Q96P48-4;Q96P48-1;Q96P48-5	ARAP1	Arf-GAP with Rho-GAP domain, ANK repeat and PH domain-containing protein 1	yes	no	0	0	1	0	By matching	By matching	By matching	By matching	By MS/MS	By MS/MS	By matching	By matching	1	0	10					4	6			88.345	88.437	3	6.0323E-26	32890	QE1_140414_OPL1013_IdR_CvA_pTyrIP_F	90.1	88.118	21754000	0	0	0	0	9331100	12423000	0	0
AAATPESQEPQAK	Unmodified	1326.6416	0.64155866	1539	P49006	MARCKSL1	MARCKS-related protein	yes	yes	0	0	0	0	By MS/MS	By MS/MS	By matching	By matching	By matching	By matching	By MS/MS	By matching	1	0	3	1	1					1		16.411	16.459	2	0.00148	1908	QE1_140414_OPL1013_IdR_CvA_pTyrIP_B	32.295	24.93	1524100	476850	376620	0	0	0	0	670640	0
AAATTPTKVYSEVHFTLAKPPSVVNR	Phospho (STY)	2863.4633	0.46334409	3081	Q8N3V7-3;Q8N3V7-2;Q8N3V7	SYNPO	Synaptopodin	yes	no	0	0	1	2	By MS/MS	By matching	By matching	By matching	By matching	By matching	By matching	By matching	1	0	2	1	1							60.764	60.886	4	9.4641E-27	21700	QE1_140414_OPL1013_IdR_CvA_pTyrIP_C	90.694	88.003	11099000	5752900	5346400	0	0	0	0	0	0
AAAYLDPNLNHTPNSSTK	Acetyl (Protein N-term);Phospho (STY)	2034.9048	0.90479937	2067	Q05397-7;Q05397;Q05397-5	PTK2	Focal adhesion kinase 1	yes	no	1	0	1	0	By MS/MS	By MS/MS	By MS/MS	By MS/MS	By MS/MS	By MS/MS	By matching	By matching	1	0	8	1	1	2	2	1	1			58.502	55.032	2;3	1.3886E-17	22723	QE2_131211_OPL1013_RH_HCC_pTyrIP_G_05_131211154413	85.563	74.142	35911000	2918400	3698700	12071000	14728000	1040500	1454600	0	0
AAAYNLVQHGITNLCVIGGDGSLTGANIFR	Unmodified	3101.5717	0.57165196	1031	P17858;P17858-2	PFKL	ATP-dependent 6-phosphofructokinase, liver type	yes	no	0	0	0	0	By MS/MS	By matching	By matching	By matching	By matching	By matching	By matching	By matching	1	0	2	1						1		97.419	97.344	3	0.044503	38564	QE1_140414_OPL1013_IdR_CvA_pTyrIP_C	3.175	2.5354	473990	322570	0	0	0	0	0	151410	0
AACNLLQR	Unmodified	944.48618	0.48618441	2018	Q01813;Q01813-2	PFKP	ATP-dependent 6-phosphofructokinase, platelet type	yes	no	0	0	0	0	By matching	By matching	By matching	By matching	By matching	By matching	By MS/MS	By MS/MS	1	0	3							1	2	29.855	29.89	2	0.0024409	7483	QE1_140414_OPL1013_IdR_CvA_pTyrIP_B	48.756	32.602	4237800	0	0	0	0	0	0	1744600	2493100
AADEEAFEDNSEEYIR	Unmodified	1886.7806	0.78063091	1722	P55060-3;P55060;P55060-4	CSE1L	Exportin-2	yes	no	0	0	0	0	By matching	By matching	By matching	By matching	By matching	By matching	By matching	By MS/MS	1	0	1								1	52.967	52.718	2	0.054045	17573	QE1_140414_OPL1013_IdR_CvA_pTyrIP_B_140415130214	18.935	15.501	0	0	0	0	0	0	0	0	0
AADLNGDLTATR	Unmodified	1216.6048	0.60477922	2439	Q15293;Q15293-2	RCN1	Reticulocalbin-1	yes	no	0	0	0	0	By MS/MS	By MS/MS	By matching	By matching	By matching	By matching	By MS/MS	By MS/MS	1	0	6	2	1					1	2	33.931	33.947	2	0.00026806	9376	QE1_140414_OPL1013_IdR_CvA_pTyrIP_B	45.28	38.975	5474300	1568900	1441500	0	0	0	0	1067100	1396900
AADRLPNLSSPSAEGPPGPPSGPAPR	Unmodified	2494.2564	0.25644906	403	O60784-3;O60784-4;O60784;O60784-2	TOM1	Target of Myb protein 1	yes	no	0	0	0	1	By matching	By matching	By matching	By matching	By matching	By matching	By MS/MS	By matching	1	0	1							1		51.706	51.706	3	0.014083	17195	QE1_140414_OPL1013_IdR_CvA_pTyrIP_B	15.297	14.228	568820	0	0	0	0	0	0	568820	0
AAEAAAAPAESAAPAAGEEPSKEEGEPK	Unmodified	2635.2249	0.22493374	1958	P80723	BASP1	Brain acid soluble protein 1	yes	yes	0	0	0	1	By MS/MS	By MS/MS	By matching	By matching	By matching	By matching	By matching	By matching	1	0	2	1	1							27.917	28.039	3	0.00060171	6754	QE1_140414_OPL1013_IdR_CvA_pTyrIP_C	26.766	24.948	1020300	475780	544540	0	0	0	0	0	0
AAEAAASAYYNPGNPHNVYMPTSQPPPPPYYPPEDK	Phospho (STY)	3980.7393	0.73932053	3397	Q969T9	WBP2	WW domain-binding protein 2	yes	yes	0	0	1	0	By matching	By matching	By MS/MS	By MS/MS	By matching	By matching	By matching	By matching	1	0	3			1	1	1				72.151	67.091	4	1.4474E-16	28624	QE2_131211_OPL1013_RH_HCC_pTyrIP_G_05	66.426	65.416	23133000	0	0	9572300	10681000	2879100	0	0	0
AAEAAASAYYNPGNPHNVYMPTSQPPPPPYYPPEDKK	Phospho (STY)	4108.8343	0.83428355	3397	Q969T9	WBP2	WW domain-binding protein 2	yes	yes	0	0	1	1	By matching	By matching	By matching	By MS/MS	By matching	By matching	By matching	By matching	1	0	1				1					68.909	61.704	4	6.1872E-09	26156	QE2_131211_OPL1013_RH_HCC_pTyrIP_G_05_131211154413	41.218	39.947	4547400	0	0	0	4547400	0	0	0	0
AAEAGGAEEQYGFLTTPTK	Phospho (STY)	2019.8827	0.88266694	1497	P46821	MAP1B	Microtubule-associated protein 1B;MAP1B heavy chain;MAP1 light chain LC1	yes	yes	0	0	1	0	By MS/MS	By MS/MS	By MS/MS	By MS/MS	By matching	By matching	By matching	By matching	1	0	8	2	2	1	2		1			55.708	53.128	2;3	3.9847E-98	18020	QE1_140414_OPL1013_IdR_CvA_pTyrIP_C	177	167.39	50597000	10873000	11196000	5766100	21906000	0	855030	0	0
AAECNIVVTQPR	Unmodified	1356.682	0.68198369	2101	Q08211	DHX9	ATP-dependent RNA helicase A	yes	yes	0	0	0	0	By matching	By matching	By matching	By matching	By matching	By matching	By MS/MS	By MS/MS	1	0	5		1					2	2	33.409	33.408	2;3	0.021521	8947	QE1_140414_OPL1013_IdR_CvA_pTyrIP_B	20.806	12.106	5122300	0	1119600	0	0	0	0	2187900	1814800
AAEDSPYWVSPAYSK	Phospho (STY)	1749.7287	0.72873248	4205	Q9NW82	WDR70	WD repeat-containing protein 70	yes	yes	0	0	1	0	By matching	By matching	By MS/MS	By MS/MS	By matching	By matching	By matching	By matching	1	0	3			2	1					63.534	56.521	2;3	7.6645E-08	23297	QE2_131211_OPL1013_RH_HCC_pTyrIP_G_05	70.197	63.065	14194000	0	0	9038900	5155000	0	0	0	0
AAEEIGIK	Unmodified	829.45453	0.45453316	901	P11586	MTHFD1	C-1-tetrahydrofolate synthase, cytoplasmic;Methylenetetrahydrofolate dehydrogenase;Methenyltetrahydrofolate cyclohydrolase;Formyltetrahydrofolate synthetase;C-1-tetrahydrofolate synthase, cytoplasmic, N-terminally processed	yes	yes	0	0	0	0	By MS/MS	By MS/MS	By matching	By matching	By matching	By matching	By MS/MS	By matching	1	0	3	1	1					1		25.95	26.072	2	0.0065452	6039	QE1_140414_OPL1013_IdR_CvA_pTyrIP_C_140415150423	38.776	19.797	2556800	1202300	1354500	0	0	0	0	0	0
AAELIANSLATAGDGLIELR	Unmodified	1997.0793	0.079319539	1323	P35232	PHB	Prohibitin	yes	yes	0	0	0	0	By matching	By MS/MS	By matching	By matching	By matching	By matching	By matching	By MS/MS	1	0	5	1	1	1				1	1	98.471	96.756	3	0.031686	37503	QE1_140414_OPL1013_IdR_CvA_pTyrIP_B_140415130214	10.443	8.6458	1874600	262770	301950	567680	0	0	0	453710	288450
AAETVVDPEMTPYLDIANQTGR	Phospho (STY)	2470.1087	0.10872049	4688	Q9Y5A7-2;Q9Y5A7	NUB1	NEDD8 ultimate buster 1	yes	no	0	0	1	0	By matching	By matching	By MS/MS	By MS/MS	By matching	By matching	By matching	By matching	1	0	3		1	1	1					81.5	76.172	3	5.4083E-16	33219	QE2_131211_OPL1013_RH_HCC_pTyrIP_G_05_131211154413	77.575	72.047	7561100	0	777130	3298000	3486000	0	0	0	0
AAEVLVYGAPPGR	Phospho (STY)	1378.6646	0.66461608	2575	Q4KMQ1	TPRN	Taperin	yes	yes	0	0	1	0	By matching	By matching	By matching	By matching	By MS/MS	By MS/MS	By matching	By matching	1	0	2					1	1			46.427	46.35	2	3.3146E-05	14506	QE1_140414_OPL1013_IdR_CvA_pTyrIP_F	49.448	34.304	5175300	0	0	0	0	3151000	2024200	0	0
AAFDDAIAELDTLSEESYK	Unmodified	2086.9583	0.95826093	1845	P62258;P62258-2	YWHAE	14-3-3 protein epsilon	yes	no	0	0	0	0	By matching	By matching	By matching	By matching	By matching	By matching	By MS/MS	By matching	1	0	3	1						1	1	104.08	103.98	2	0.053501	40729	QE1_140414_OPL1013_IdR_CvA_pTyrIP_B	11.201	7.8664	995060	264690	0	0	0	0	0	456990	273390
AAFGGSGGRGSSSGGGYSSGSSSYGSGGR	Unmodified	2500.0599	0.059934093	63	CON__P35908;P35908	KRT2	Keratin, type II cytoskeletal 2 epidermal	yes	no	0	0	0	1	By matching	By matching	By matching	By MS/MS	By matching	By matching	By matching	By matching	1	0	2			1	1					30.171	25.993	3	1.291E-27	8196	QE2_131211_OPL1013_RH_HCC_pTyrIP_G_05_131211154413	85.291	73.399	14256000	0	0	5419200	8837000	0	0	0	0
AAFQSQYK	Unmodified	941.46068	0.46068117	2963	Q86XP3;Q86XP3-2	DDX42	ATP-dependent RNA helicase DDX42	yes	no	0	0	0	0	By matching	By matching	By matching	By matching	By matching	By matching	By matching	By MS/MS	1	0	1								1	21.138	21.19	2	0.017672	3919	QE1_140414_OPL1013_IdR_CvA_pTyrIP_B_140415130214	32.32	20.273	0	0	0	0	0	0	0	0	0
AAFTVSLDPGPLEQFPHSMEPQLR	Unmodified	2666.3163	0.31627212	4438	Q9UKD2	MRTO4	mRNA turnover protein 4 homolog	yes	yes	0	0	0	0	By matching	By matching	By matching	By matching	By matching	By matching	By matching	By MS/MS	1	0	1								1	92.768	92.519	3	0.051225	35674	QE1_140414_OPL1013_IdR_CvA_pTyrIP_B_140415130214	1.7667	0.80249	214910	0	0	0	0	0	0	0	214910
AAFVLPEFAR	Unmodified	1119.6077	0.60767975	1064	P19623	SRM	Spermidine synthase	yes	yes	0	0	0	0	By matching	By matching	By matching	By matching	By matching	By matching	By MS/MS	By MS/MS	1	0	5				1	1	1	1	1	79.769	78.107	2	0.0061527	29142	QE1_140414_OPL1013_IdR_CvA_pTyrIP_B	29.926	21.181	3786000	0	0	0	595580	244650	257800	1377500	1310500
AAGETQLYAK	Acetyl (Protein N-term);Phospho (STY)	1172.5115	0.51146949	1756	P57075-3;P57075-2;P57075	UBASH3A	Ubiquitin-associated and SH3 domain-containing protein A	yes	no	1	0	1	0	By matching	By matching	By matching	By matching	By MS/MS	By MS/MS	By matching	By matching	1	0	2					1	1			34.674	34.546	2	5.0758E-23	9587	QE1_140414_OPL1013_IdR_CvA_pTyrIP_F_140415211055	129.85	111.68	21349000	0	0	0	0	11245000	10105000	0	0
AAGGIELFVGGIGPDGHIAFNEPGSSLVSR	Unmodified	2923.4828	0.48282018	1498	P46926	GNPDA1	Glucosamine-6-phosphate isomerase 1	yes	yes	0	0	0	0	By MS/MS	By matching	By matching	By matching	By matching	By matching	By MS/MS	By matching	1	0	3	1						1	1	97.273	97.14	3	0.039808	37798	QE1_140414_OPL1013_IdR_CvA_pTyrIP_B	5.1461	4.528	691260	285410	0	0	0	0	0	303360	102500
AAGGLHLLPWSR	Unmodified	1276.704	0.70403976	3037	Q8IYS2;Q8IYS2-2	KIAA2013	Uncharacterized protein KIAA2013	yes	no	0	0	0	0	By matching	By matching	By MS/MS	By matching	By matching	By matching	By matching	By matching	1	0	3			1	1			1		76.935	71.743	3	0.0017165	30806	QE2_131211_OPL1013_RH_HCC_pTyrIP_G_05	27.681	21.091	2123200	0	0	919450	964180	0	0	239600	0
AAGIIHLGATSCYVGDNTDLIILR	Unmodified	2542.3214	0.3213575	1260	P30566;P30566-2	ADSL	Adenylosuccinate lyase	yes	no	0	0	0	0	By matching	By matching	By matching	By matching	By matching	By matching	By MS/MS	By matching	1	0	1							1		87.49	87.49	3	0.0331	33439	QE1_140414_OPL1013_IdR_CvA_pTyrIP_B	8.345	5.7768	565970	0	0	0	0	0	0	565970	0
AAGPSLSHTSGGTQSK	Unmodified	1484.7219	0.72193424	1188	P27694	RPA1	Replication protein A 70 kDa DNA-binding subunit;Replication protein A 70 kDa DNA-binding subunit, N-terminally processed	yes	yes	0	0	0	0	By MS/MS	By matching	By MS/MS	By MS/MS	By matching	By matching	By matching	By MS/MS	1	0	7	1		1	1	1	1	1	1	17.167	16.223	3	1.4794E-07	1801	QE1_140414_OPL1013_IdR_CvA_pTyrIP_C	62.055	50.136	6455500	1773500	0	752840	1298000	273740	733360	675800	948270
AAGTLYTYPENWR	Acetyl (Protein N-term)	1582.7416	0.74160705	1179	P26641	EEF1G	Elongation factor 1-gamma	yes	yes	1	0	0	0	By MS/MS	By matching	By matching	By matching	By matching	By matching	By MS/MS	By MS/MS	1	0	3	1						1	1	77.995	77.895	2	9.2429E-06	29024	QE1_140414_OPL1013_IdR_CvA_pTyrIP_B	55.261	53.326	2888400	742380	0	0	0	0	0	1081000	1065000
AAGVEAAAEVAATEIK	Acetyl (Protein N-term)	1541.7937	0.7937022	1653	P52272-2;P52272	HNRNPM	Heterogeneous nuclear ribonucleoprotein M	yes	no	1	0	0	0	By MS/MS	By matching	By matching	By matching	By matching	By matching	By MS/MS	By matching	1	0	2	1						1		94.644	94.568	2	3.345E-10	37373	QE1_140414_OPL1013_IdR_CvA_pTyrIP_C	66.826	61.912	1534700	650480	0	0	0	0	0	884270	0
AAGVLLR	Unmodified	698.44391	0.44390889	1117	P22830;P22830-2	FECH	Ferrochelatase, mitochondrial	yes	no	0	0	0	0	By MS/MS	By matching	By matching	By matching	By matching	By matching	By matching	By matching	1	0	2	1	1							25.852	25.974	2	0.035738	5840	QE1_140414_OPL1013_IdR_CvA_pTyrIP_C	40.852	15.234	790730	404140	386580	0	0	0	0	0	0
AAGVNVEPFWPGLFAK	Unmodified	1701.8879	0.88787736	743	P05386	RPLP1	60S acidic ribosomal protein P1	yes	yes	0	0	0	0	By matching	By matching	By MS/MS	By MS/MS	By MS/MS	By MS/MS	By MS/MS	By MS/MS	1	0	14	2	1	1	2	2	2	2	2	100.95	99.145	2;3	1.3399E-11	38674	QE1_140414_OPL1013_IdR_CvA_pTyrIP_B	81.632	71.278	13162000	694470	223340	1380900	3401500	2043600	1705100	1795600	1917800
AAHIFNEALVCHQIR	Unmodified	1777.9046	0.90460683	339	O43795-2;O43795	MYO1B	Unconventional myosin-Ib	yes	no	0	0	0	0	By matching	By matching	By matching	By matching	By matching	By matching	By MS/MS	By matching	1	0	1							1		52.564	52.563	4	0.0057842	17538	QE1_140414_OPL1013_IdR_CvA_pTyrIP_B	23.456	18.552	1139400	0	0	0	0	0	0	1139400	0
AAHLCAEAALR	Unmodified	1181.5975	0.59752577	4545	Q9UQ80;Q9UQ80-2	PA2G4	Proliferation-associated protein 2G4	yes	no	0	0	0	0	By matching	By MS/MS	By matching	By matching	By matching	By MS/MS	By matching	By MS/MS	1	0	5	1	1			1	1		1	29.037	29.105	3	0.00031532	7043	QE1_140414_OPL1013_IdR_CvA_pTyrIP_B_140415130214	44.425	32.378	13337000	1795300	2048600	0	0	2728700	3288400	0	3476300
AAHSEGNTTAGLDMR	Unmodified	1529.6893	0.68925391	1942	P78371;P78371-2	CCT2	T-complex protein 1 subunit beta	yes	no	0	0	0	0	By matching	By matching	By MS/MS	By MS/MS	By matching	By matching	By MS/MS	By matching	1	0	7	1	1	1	1		1	1	1	24.509	23.45	3	0.000742	7287	QE2_131211_OPL1013_RH_HCC_pTyrIP_G_05_131211154413	29.723	24.507	13817000	1307600	1469000	2749100	2994200	0	693790	2483700	2119900
AAIAFLHALWQDR	Unmodified	1510.8045	0.80448208	2642	Q5SRE5-2;Q5SRE5	NUP188	Nucleoporin NUP188 homolog	yes	no	0	0	0	0	By matching	By matching	By MS/MS	By MS/MS	By matching	By matching	By matching	By matching	1	0	2			1	1					98.523	90.485	3	0.00020629	39763	QE2_131211_OPL1013_RH_HCC_pTyrIP_G_05_131211154413	38.3	34.286	1311500	0	0	510400	801140	0	0	0	0
AAIAFLHALWQDRR	Unmodified	1666.9056	0.90559311	2642	Q5SRE5-2;Q5SRE5	NUP188	Nucleoporin NUP188 homolog	yes	no	0	0	0	1	By matching	By matching	By MS/MS	By MS/MS	By matching	By matching	By matching	By matching	1	0	2			1	1					89.409	81.321	4	0.0074599	35423	QE2_131211_OPL1013_RH_HCC_pTyrIP_G_05	22.991	22.047	2433100	0	0	1445100	988040	0	0	0	0
AAIDKSYDKPAVDDDDEGMETLEEDTEESSR	Phospho (STY)	3539.4295	0.4294581	3234	Q8TEW0-7;Q8TEW0-6;Q8TEW0-4;Q8TEW0-11;Q8TEW0-2;Q8TEW0;Q8TEW0-5;Q8TEW0-3;Q8TEW0-9;Q8TEW0-10;Q8TEW0-8	PARD3	Partitioning defective 3 homolog	yes	no	0	0	1	2	By matching	By matching	By matching	By MS/MS	By matching	By matching	By matching	By matching	1	0	1				1					67.977	60.772	4	1.1629E-19	25633	QE2_131211_OPL1013_RH_HCC_pTyrIP_G_05_131211154413	73.771	67.407	14614000	0	0	0	14614000	0	0	0	0
AAIDWFDGK	Unmodified	1021.4869	0.48689592	1349;3348	P35637-2;P35637;Q92804-2;Q92804	FUS;TAF15	RNA-binding protein FUS;TATA-binding protein-associated factor 2N	no	no	0	0	0	0	By MS/MS	By MS/MS	By matching	By matching	By matching	By matching	By MS/MS	By MS/MS	1	0	6	1	1			1	1	1	1	66.123	66.13	2	0.0095595	23664	QE1_140414_OPL1013_IdR_CvA_pTyrIP_B	28.177	5.4909	4277100	560200	1287700	0	0	277060	263610	984100	904450
AAIDWFDGKEFSGNPIK	Unmodified	1893.9261	0.92611336	1349	P35637-2;P35637	FUS	RNA-binding protein FUS	yes	no	0	0	0	1	By matching	By matching	By MS/MS	By matching	By matching	By matching	By matching	By matching	1	0	1			1						90.267	82.197	3	0.0036547	35758	QE2_131211_OPL1013_RH_HCC_pTyrIP_G_05	25.44	21.219	1447900	0	0	1447900	0	0	0	0	0
AAIGLLAR	Unmodified	783.49667	0.49667274	787	P07741;P07741-2	APRT	Adenine phosphoribosyltransferase	yes	no	0	0	0	0	By MS/MS	By MS/MS	By MS/MS	By MS/MS	By MS/MS	By matching	By matching	By matching	1	0	7	1	1	1	1	1	1	1		48.653	46.842	2	0.003952	18191	QE2_131211_OPL1013_RH_HCC_pTyrIP_G_05_131211154413	45.081	13.146	15020000	1720900	1639400	3489300	4217700	1353800	1277600	1321000	0
AAIISAEGDSK	Unmodified	1060.5401	0.5400537	1323	P35232	PHB	Prohibitin	yes	yes	0	0	0	0	By matching	By matching	By matching	By matching	By matching	By matching	By MS/MS	By MS/MS	1	0	5	1	1				1	1	1	24.501	24.57	2	0.0091427	5334	QE1_140414_OPL1013_IdR_CvA_pTyrIP_B_140415130214	34.96	28.925	5436000	1089400	888640	0	0	0	277220	1781400	1399300
AAILPTSIFLTNKK	Unmodified	1515.9025	0.90246479	180	O14744-2;O14744;O14744-3;O14744-5	PRMT5	Protein arginine N-methyltransferase 5;Protein arginine N-methyltransferase 5, N-terminally processed	yes	no	0	0	0	1	By matching	By MS/MS	By matching	By matching	By MS/MS	By MS/MS	By MS/MS	By MS/MS	1	0	6	1	1			1	1	1	1	74.309	74.315	3	0.00069446	27379	QE1_140414_OPL1013_IdR_CvA_pTyrIP_F	33.842	32.595	6454800	1051200	1165700	0	0	1422600	1619600	645200	550530
AALAHPFFQDVTKPVPHLR	Unmodified	2143.1691	0.16907802	1151	P24941;P24941-2	CDK2	Cyclin-dependent kinase 2	yes	no	0	0	0	1	By matching	By matching	By MS/MS	By MS/MS	By matching	By matching	By MS/MS	By MS/MS	1	0	7			1	1	1		2	2	65.476	63.394	4;5	7.5785E-06	25625	QE2_131211_OPL1013_RH_HCC_pTyrIP_G_05	47.082	42.824	21684000	0	0	5265400	5294800	1256400	0	6375700	3491800
AALAHSEEVTASQVAATK	Unmodified	1782.9112	0.91119158	2426	Q15149-4;Q15149-7;Q15149-8;Q15149-9;Q15149-5;Q15149-6;Q15149-3;Q15149-2;Q15149	PLEC	Plectin	yes	no	0	0	0	0	By MS/MS	By MS/MS	By matching	By matching	By matching	By matching	By matching	By matching	1	0	2	1	1							32.808	32.88	3	0.0018728	8866	QE1_140414_OPL1013_IdR_CvA_pTyrIP_C	29.603	27.216	2192700	1124200	1068500	0	0	0	0	0	0
AALCHFCIDMLNAK	Unmodified	1662.768	0.76803828	1717	P54920	NAPA	Alpha-soluble NSF attachment protein	yes	yes	0	0	0	0	By matching	By matching	By MS/MS	By matching	By matching	By matching	By matching	By matching	1	0	2			1	1					77.595	69.908	3	0.017568	29915	QE2_131211_OPL1013_RH_HCC_pTyrIP_G_05	15.514	9.6193	1869900	0	0	809110	1060800	0	0	0	0
AALCHLLQYFLK	Unmodified	1475.7959	0.79589123	2257	Q13535-2;Q13535-3;Q13535	ATR	Serine/threonine-protein kinase ATR	yes	no	0	0	0	0	By matching	By matching	By matching	By MS/MS	By matching	By matching	By matching	By matching	1	0	3			1	1				1	106.99	101.48	3	0.049145	44829	QE2_131211_OPL1013_RH_HCC_pTyrIP_G_05_131211154413	19.641	15.125	944390	0	0	558480	352580	0	0	0	33335
AALEALGSCLNNK	Unmodified	1359.6816	0.68164933	1313	P34897-3;P34897;P34897-2	SHMT2	Serine hydroxymethyltransferase, mitochondrial	yes	no	0	0	0	0	By matching	By matching	By matching	By matching	By matching	By matching	By MS/MS	By matching	1	0	4							2	2	51.781	51.657	2;3	0.0001915	17101	QE1_140414_OPL1013_IdR_CvA_pTyrIP_B	43.761	36.396	2282500	0	0	0	0	0	0	1186300	1096200
AALEDTLAETEAR	Unmodified	1388.6783	0.6783381	54	CON__P08727;P08727	KRT19	Keratin, type I cytoskeletal 19	yes	no	0	0	0	0	By MS/MS	By MS/MS	By matching	By matching	By matching	By matching	By matching	By matching	1	0	2	1	1							49.08	49.151	2	3.9986E-12	16234	QE1_140414_OPL1013_IdR_CvA_pTyrIP_C	90.412	82.802	9296900	4475200	4821700	0	0	0	0	0	0
AALEYLGSFDHYAT	Phospho (STY)	1636.6811	0.68105401	872	P10586-2;P10586;P23468-3;P23468-7;P23468-5;P23468-4;P23468-6;P23468-2;P23468	PTPRF;PTPRD	Receptor-type tyrosine-protein phosphatase F;Receptor-type tyrosine-protein phosphatase delta	yes	no	0	0	1	0	By matching	By matching	By MS/MS	By MS/MS	By matching	By matching	By matching	By matching	1	0	2			1	1					88.619	80.531	2	1.9567E-05	35193	QE2_131211_OPL1013_RH_HCC_pTyrIP_G_05_131211154413	53.448	47.733	3585900	0	0	1735400	1850500	0	0	0	0
AALHLYSNTLNFQISEVEPK	Unmodified	2273.1692	0.16919718	1421	P41227	NAA10	N-alpha-acetyltransferase 10	yes	yes	0	0	0	0	By matching	By MS/MS	By MS/MS	By MS/MS	By MS/MS	By MS/MS	By matching	By matching	1	0	6	1	1	1	1	1	1			81.747	79.066	3	2.2694E-08	34426	QE2_131211_OPL1013_RH_HCC_pTyrIP_G_05_131211154413	56.708	49.86	6547100	463670	457480	1942100	2029000	903970	750810	0	0
AALLNQHYQVNFK	Unmodified	1544.81	0.80996139	788	P07814	EPRS	Bifunctional glutamate/proline--tRNA ligase;Glutamate--tRNA ligase;Proline--tRNA ligase	yes	yes	0	0	0	0	By matching	By MS/MS	By matching	By matching	By MS/MS	By MS/MS	By MS/MS	By MS/MS	1	0	5		1			1	1	1	1	52.391	52.37	3	0.00015068	17290	QE1_140414_OPL1013_IdR_CvA_pTyrIP_F	40.767	33.312	12893000	0	2034400	0	0	2839100	3703500	2632600	1683100
AALPSHVVTMLDNFPTNLHPMSQLSAAVTALNSESNFAR	Unmodified	4151.0568	0.056833318	462	O75390	CS	Citrate synthase, mitochondrial	yes	yes	0	0	0	0	By matching	By MS/MS	By matching	By matching	By matching	By MS/MS	By matching	By matching	1	0	5	1	1			1	1	1		112.59	112.54	4	2.2086E-57	45127	QE1_140414_OPL1013_IdR_CvA_pTyrIP_C_140415150423	108.58	107.54	28819000	7794500	3244200	0	0	9045200	5168300	3566500	0
AALQEELQLCK	Unmodified	1301.6649	0.66493664	1546	P49327	FASN	Fatty acid synthase;[Acyl-carrier-protein] S-acetyltransferase;[Acyl-carrier-protein] S-malonyltransferase;3-oxoacyl-[acyl-carrier-protein] synthase;3-oxoacyl-[acyl-carrier-protein] reductase;3-hydroxyacyl-[acyl-carrier-protein] dehydratase;Enoyl-[acyl-carrier-protein] reductase;Oleoyl-[acyl-carrier-protein] hydrolase	yes	yes	0	0	0	0	By matching	By matching	By matching	By matching	By matching	By matching	By matching	By MS/MS	1	0	1								1	52.543	52.295	2	0.0008707	17382	QE1_140414_OPL1013_IdR_CvA_pTyrIP_B_140415130214	44.612	32.344	0	0	0	0	0	0	0	0	0
AALQELLSK	Unmodified	971.56515	0.56514624	1878	P62851	RPS25	40S ribosomal protein S25	yes	yes	0	0	0	0	By matching	By matching	By MS/MS	By MS/MS	By matching	By matching	By MS/MS	By MS/MS	1	0	8	1	1	1	1	1	1	1	1	59.15	57.409	2	0.00093492	19565	QE1_140414_OPL1013_IdR_CvA_pTyrIP_B_140415130214	48.981	32.508	19464000	625600	762720	2094400	2857300	1076600	1397200	5346000	5304400
AALRPLVKPK	Unmodified	1091.7179	0.71789891	1888	P62910	RPL32	60S ribosomal protein L32	yes	yes	0	0	0	2	By MS/MS	By matching	By MS/MS	By MS/MS	By matching	By MS/MS	By MS/MS	By MS/MS	1	0	9	1	1	1	2	1	1	1	1	24.335	23.123	3	0.012773	4644	QE1_140414_OPL1013_IdR_CvA_pTyrIP_B_140415130214	37.696	36.727	553760000	16264000	16904000	214830000	220060000	14916000	22121000	26247000	22426000
AALTGLLHR	Unmodified	950.56615	0.56614929	1724	P55084-2;P55084	HADHB	Trifunctional enzyme subunit beta, mitochondrial;3-ketoacyl-CoA thiolase	yes	no	0	0	0	0	By matching	By matching	By matching	By matching	By matching	By matching	By MS/MS	By MS/MS	1	0	3	1						1	1	44.825	44.792	2	0.0073218	13885	QE1_140414_OPL1013_IdR_CvA_pTyrIP_B_140415130214	31.494	19.845	3511600	147460	0	0	0	0	0	2066400	1297700
AALTIDEK	Unmodified	859.4651	0.46509784	62	CON__P34955			yes	yes	0	0	0	0	By MS/MS	By matching	By matching	By matching	By matching	By matching	By matching	By matching	1	0	2	1				1				27.798	27.82	2	0.038493	6684	QE1_140414_OPL1013_IdR_CvA_pTyrIP_C	34.206	23.941	2866300	1629700	0	0	0	1236600	0	0	0
AALVAQNYINYQQGTPHR	Unmodified	2043.0286	0.028621372	3728	Q9BS40	LXN	Latexin	yes	yes	0	0	0	0	By matching	By matching	By matching	By matching	By matching	By matching	By MS/MS	By MS/MS	1	0	2							1	1	50.274	50.15	3	0.00036223	16367	QE1_140414_OPL1013_IdR_CvA_pTyrIP_B_140415130214	30.945	28.723	3940600	0	0	0	0	0	0	2451900	1488700
AALWALQGGTSVVIANGTHPK	Unmodified	2090.1273	0.12727278	1716	P54886-2;P54886	ALDH18A1	Delta-1-pyrroline-5-carboxylate synthase;Glutamate 5-kinase;Gamma-glutamyl phosphate reductase	yes	no	0	0	0	0	By matching	By matching	By MS/MS	By matching	By matching	By matching	By matching	By matching	1	0	1			1						78.621	70.852	3	0.035243	30412	QE2_131211_OPL1013_RH_HCC_pTyrIP_G_05	17.678	15.415	1133700	0	0	1133700	0	0	0	0	0
AAMIWIVGEYAER	Unmodified	1507.7493	0.74933497	1898;2133	P63010-3;P63010;P63010-2;Q10567-4;Q10567-3;Q10567-2;Q10567	AP2B1;AP1B1	AP-2 complex subunit beta;AP-1 complex subunit beta-1	no	no	0	0	0	0	By matching	By matching	By MS/MS	By matching	By matching	By matching	By matching	By matching	1	0	1			1						96.405	88.435	2	0.044974	38588	QE2_131211_OPL1013_RH_HCC_pTyrIP_G_05	25.448	21.732	731330	0	0	731330	0	0	0	0	0
AANGVVLATEK	Unmodified	1071.5924	0.59242362	1163	P25787	PSMA2	Proteasome subunit alpha type-2	yes	yes	0	0	0	0	By MS/MS	By matching	By matching	By matching	By matching	By matching	By MS/MS	By MS/MS	1	0	5	1	1				1	1	1	27.807	27.876	2	0.032557	6637	QE1_140414_OPL1013_IdR_CvA_pTyrIP_B_140415130214	18.577	14.723	4460200	843760	614940	0	0	0	967350	975910	1058200
AAPDILIATPGR	Unmodified	1193.6768	0.67682195	3510	Q96GQ7	DDX27	Probable ATP-dependent RNA helicase DDX27	yes	yes	0	0	0	0	By matching	By matching	By matching	By matching	By matching	By matching	By MS/MS	By matching	1	0	2							1	1	58.496	58.421	2	0.031704	20190	QE1_140414_OPL1013_IdR_CvA_pTyrIP_B	17.201	6.9706	452300	0	0	0	0	0	0	198110	254190
AAPFSLEYR	Unmodified	1052.5291	0.52909508	2429	Q15181	PPA1	Inorganic pyrophosphatase	yes	yes	0	0	0	0	By MS/MS	By matching	By matching	By matching	By MS/MS	By matching	By MS/MS	By MS/MS	1	0	6	2				1	1	1	1	55.323	55.322	2	0.0045913	18815	QE1_140414_OPL1013_IdR_CvA_pTyrIP_B	35.541	23.494	6241000	1775600	0	0	0	708110	702450	1543700	1511200
AAPGAEFAPNKR	Unmodified	1227.636	0.63601977	2431	Q15233-2;Q15233	NONO	Non-POU domain-containing octamer-binding protein	yes	no	0	0	0	1	By matching	By matching	By matching	By matching	By matching	By matching	By matching	By MS/MS	1	0	2					1			1	22.986	23.01	3	0.0012518	4703	QE1_140414_OPL1013_IdR_CvA_pTyrIP_B_140415130214	33.192	17.054	4261700	0	0	0	0	1590400	0	0	2671300
AAPLAAPPPAPAAPPAVAPPAGPR	Unmodified	2124.1844	0.18439373	2788	Q6SPF0	SAMD1	Atherin	yes	yes	0	0	0	0	By matching	By matching	By matching	By matching	By MS/MS	By matching	By matching	By matching	1	0	1					1				62.82	62.815	3	0.041455	22118	QE1_140414_OPL1013_IdR_CvA_pTyrIP_F	5.8321	4.2693	507630	0	0	0	0	507630	0	0	0
AAPLDSIHSLAAYYIDCIR	Unmodified	2148.0674	0.067374644	1546	P49327	FASN	Fatty acid synthase;[Acyl-carrier-protein] S-acetyltransferase;[Acyl-carrier-protein] S-malonyltransferase;3-oxoacyl-[acyl-carrier-protein] synthase;3-oxoacyl-[acyl-carrier-protein] reductase;3-hydroxyacyl-[acyl-carrier-protein] dehydratase;Enoyl-[acyl-carrier-protein] reductase;Oleoyl-[acyl-carrier-protein] hydrolase	yes	yes	0	0	0	0	By MS/MS	By MS/MS	By matching	By matching	By MS/MS	By MS/MS	By MS/MS	By MS/MS	1	0	6	1	1			1	1	1	1	106.48	106.49	3	0.0001748	41964	QE1_140414_OPL1013_IdR_CvA_pTyrIP_B	35.133	32.638	3327400	575130	449810	0	0	810870	656310	392020	443240
AAPPPPGYHQNGVIR	Phospho (STY)	1652.7824	0.78243981	2165	Q12965	MYO1E	Unconventional myosin-Ie	yes	yes	0	0	1	0	By matching	By matching	By MS/MS	By matching	By matching	By matching	By matching	By matching	1	0	1			1						30.137	25.977	3	1.5812E-05	8208	QE2_131211_OPL1013_RH_HCC_pTyrIP_G_05	52.821	46.2	9002900	0	0	9002900	0	0	0	0	0
AAPREEPLTPR	Unmodified	1235.6622	0.66223452	250	O15357;O15357-2	INPPL1	Phosphatidylinositol 3,4,5-trisphosphate 5-phosphatase 2	yes	no	0	0	0	1	By matching	By matching	By matching	By MS/MS	By matching	By matching	By matching	By matching	1	0	2			1	1					30.866	26.587	3	0.028144	8523	QE2_131211_OPL1013_RH_HCC_pTyrIP_G_05_131211154413	19.132	5.7313	2208900	0	0	1202100	1006800	0	0	0	0
AAPRPAPVAQPPAAAPPSAVGSSAAAPR	Unmodified	2532.3561	0.35610352	2654	Q9Y6H1;Q5T1J5	CHCHD2;CHCHD2P9	Coiled-coil-helix-coiled-coil-helix domain-containing protein 2, mitochondrial;Putative coiled-coil-helix-coiled-coil-helix domain-containing protein CHCHD2P9, mitochondrial	yes	no	0	0	0	1	By MS/MS	By MS/MS	By MS/MS	By MS/MS	By MS/MS	By MS/MS	By MS/MS	By MS/MS	1	0	18	2	1	3	4	2	2	2	2	42.706	40.333	3;4;5	9.358E-73	14339	QE2_131211_OPL1013_RH_HCC_pTyrIP_G_05_131211154413	129.72	127.1	479270000	6070200	3217000	209370000	226000000	11134000	10761000	6521200	6189800
AAPRPSPAISVSVSAPAFYAPQKK	Acetyl (Protein N-term);Phospho (STY)	2561.3043	0.30432425	2493	Q15942	ZYX	Zyxin	yes	yes	1	0	1	2	By matching	By matching	By MS/MS	By MS/MS	By matching	By matching	By matching	By matching	1	0	2			1	1					73.373	65.886	3	5.018E-25	28130	QE2_131211_OPL1013_RH_HCC_pTyrIP_G_05_131211154413	85.062	79.804	5519300	0	0	2442000	3077300	0	0	0	0
AAQDFFSTCR	Unmodified	1201.5186	0.51860675	753	P06132	UROD	Uroporphyrinogen decarboxylase	yes	yes	0	0	0	0	By matching	By matching	By matching	By matching	By matching	By matching	By MS/MS	By MS/MS	1	0	2							1	1	45.837	45.763	2	0.0024496	14392	QE1_140414_OPL1013_IdR_CvA_pTyrIP_B_140415130214	37.18	24.944	1855000	0	0	0	0	0	0	1006800	848180
AAQEEYVKR	Unmodified	1092.5564	0.55637247	708	P04075;P04075-2	ALDOA	Fructose-bisphosphate aldolase A	yes	no	0	0	0	1	By matching	By matching	By MS/MS	By matching	By matching	By matching	By matching	By matching	1	0	2	1		1						17.902	16.298	3	0.022385	3442	QE2_131211_OPL1013_RH_HCC_pTyrIP_G_05	22.641	15.491	1157500	62417	0	1095100	0	0	0	0	0
AAQGEPQVQFK	Acetyl (Protein N-term)	1243.6197	0.619701	1874	P62826	RAN	GTP-binding nuclear protein Ran	yes	yes	1	0	0	0	By MS/MS	By MS/MS	By matching	By matching	By matching	By matching	By MS/MS	By MS/MS	1	0	6	1	1			1	1	1	1	45.602	45.576	2	1.1987E-07	14511	QE1_140414_OPL1013_IdR_CvA_pTyrIP_C	88.596	72.967	18911000	3169900	3701500	0	0	387580	470700	5407400	5773500
AAQLAIR	Unmodified	741.44972	0.44972255	1888	P62910	RPL32	60S ribosomal protein L32	yes	yes	0	0	0	0	By matching	By matching	By matching	By matching	By matching	By matching	By MS/MS	By MS/MS	1	0	6	1	1			1	1	1	1	25.999	26.056	2	0.018248	5841	QE1_140414_OPL1013_IdR_CvA_pTyrIP_B_140415130214	36.975	8.8684	20339000	2591600	2775600	0	0	2335800	2808000	5048600	4779400
AASAAGAAGSAGGSSGAAGAAGGGAGAGTRPGDGGTASAGAAGPGAATK	Unmodified	3668.7123	0.71233221	4457	Q9UKY7;Q9UKY7-2	CDV3	Protein CDV3 homolog	yes	no	0	0	0	1	By matching	By MS/MS	By matching	By matching	By matching	By matching	By matching	By MS/MS	1	0	3	1	1						1	25.867	25.966	4	0.027669	6042	QE1_140414_OPL1013_IdR_CvA_pTyrIP_C_140415150423	2.8306	2.4608	2506000	1259300	447070	0	0	0	0	0	799630
AASAFFTYVSLSQEGR	Unmodified	1732.842	0.84204938	99	O00154-6;O00154-4;O00154-7;O00154;O00154-5	ACOT7	Cytosolic acyl coenzyme A thioester hydrolase	yes	no	0	0	0	0	By matching	By MS/MS	By MS/MS	By MS/MS	By MS/MS	By MS/MS	By MS/MS	By MS/MS	1	0	16	1	2	3	2	2	2	2	2	83.505	81.161	2;3	1.1228E-06	30310	QE1_140414_OPL1013_IdR_CvA_pTyrIP_B	60.489	54.213	11959000	467050	302370	2536600	2839500	1092100	686420	2293900	1741300
AASCVLLHTGQK	Acetyl (Protein N-term)	1325.6762	0.67617003	956	P14550	AKR1A1	Alcohol dehydrogenase [NADP(+)]	yes	yes	1	0	0	0	By MS/MS	By MS/MS	By matching	By matching	By matching	By matching	By MS/MS	By MS/MS	1	0	4	1	1					1	1	48.365	48.363	2	1.7545E-09	15668	QE1_140414_OPL1013_IdR_CvA_pTyrIP_B	84.365	76.499	6507800	1252100	1503300	0	0	0	0	1784100	1968200
AASDIAMTELPPTHPIR	Unmodified	1818.9298	0.92981853	1845	P62258;P62258-2	YWHAE	14-3-3 protein epsilon	yes	no	0	0	0	0	By matching	By matching	By matching	By MS/MS	By matching	By matching	By matching	By matching	1	0	1				1					60.841	53.737	3	0.047499	22166	QE2_131211_OPL1013_RH_HCC_pTyrIP_G_05_131211154413	6.8348	3.8665	3829400	0	0	0	3829400	0	0	0	0
AASIFGGAKPVDTAAR	Unmodified	1530.8154	0.8154407	1135	P23588;P23588-2	EIF4B	Eukaryotic translation initiation factor 4B	yes	no	0	0	0	1	By matching	By matching	By matching	By matching	By matching	By matching	By MS/MS	By matching	1	0	4	1				1		1	1	41.643	41.567	3	0.0098272	12676	QE1_140414_OPL1013_IdR_CvA_pTyrIP_B	22.051	13.455	4946700	1290900	0	0	0	395970	0	1381100	1878700
AASQSTTDYNQVVPNR	Phospho (STY)	1829.7945	0.79452064	2661	Q5T5U3-3;Q5T5U3	ARHGAP21	Rho GTPase-activating protein 21	yes	no	0	0	1	0	By matching	By matching	By matching	By MS/MS	By matching	By matching	By matching	By matching	1	0	2				2					34.091	29.092	2;3	4.2141E-11	10034	QE2_131211_OPL1013_RH_HCC_pTyrIP_G_05_131211154413	74.62	68.143	20003000	0	0	0	20003000	0	0	0	0
AASTASHRPIK	Acetyl (Protein N-term)	1179.636	0.63601977	1422	P41236;Q6NXS1	PPP1R2;PPP1R2P3	Protein phosphatase inhibitor 2;Protein phosphatase inhibitor 2-like protein 3	yes	no	1	0	0	1	By MS/MS	By matching	By matching	By matching	By matching	By matching	By matching	By MS/MS	1	0	6	1		1	1	1		1	1	17.568	16.459	3	0.00016672	2005	QE1_140414_OPL1013_IdR_CvA_pTyrIP_B_140415130214	52.247	47.353	9668500	3334200	0	901560	1034200	383970	0	2066900	1947700
AATASAGAGGIDGKPR	Acetyl (Protein N-term)	1440.7321	0.732105	2038	Q02978;Q02978-2	SLC25A11	Mitochondrial 2-oxoglutarate/malate carrier protein	yes	no	1	0	0	1	By matching	By matching	By matching	By matching	By matching	By matching	By MS/MS	By matching	1	0	1							1		26.59	26.59	2	9.6668E-08	6172	QE1_140414_OPL1013_IdR_CvA_pTyrIP_B	66.246	56.71	546930	0	0	0	0	0	0	546930	0
AATFFGCIGIDK	Unmodified	1298.6329	0.63290823	1732	P55263-3;P55263-4;P55263-2;P55263	ADK	Adenosine kinase	yes	no	0	0	0	0	By matching	By matching	By MS/MS	By matching	By matching	By matching	By matching	By matching	1	0	2			1	1					83.573	75.485	2	0.050969	32667	QE2_131211_OPL1013_RH_HCC_pTyrIP_G_05	25.122	17.59	2394200	0	0	1288400	1105800	0	0	0	0
AATFGLILDDVSLTHLTFGK	Unmodified	2118.1361	0.13610614	1323	P35232	PHB	Prohibitin	yes	yes	0	0	0	0	By MS/MS	By MS/MS	By matching	By matching	By matching	By MS/MS	By matching	By matching	1	0	4	1	1				1		1	108.78	108.79	3	5.7617E-06	43741	QE1_140414_OPL1013_IdR_CvA_pTyrIP_C	44.641	43.232	3740400	1776200	624090	0	0	0	921240	0	418870
AATHYTITIR	Unmodified	1145.6193	0.61930707	1149	P24821-4;P24821	TNC	Tenascin	yes	no	0	0	0	0	By matching	By matching	By MS/MS	By MS/MS	By matching	By matching	By matching	By matching	1	0	3			1	1				1	37.972	34.068	3	0.016766	12583	QE2_131211_OPL1013_RH_HCC_pTyrIP_G_05_131211154413	27.431	21.89	11191000	0	0	5080800	5659300	0	0	0	450960
AATLYSQYTSK	Phospho (STY)	1311.5748	0.57479802	2952	Q86WG5	SBF2	Myotubularin-related protein 13	yes	yes	0	0	1	0	By matching	By matching	By matching	By MS/MS	By matching	By matching	By matching	By matching	1	0	1				1					39.153	33.453	2	0.0013478	12231	QE2_131211_OPL1013_RH_HCC_pTyrIP_G_05_131211154413	42.843	29.443	0	0	0	0	0	0	0	0	0
AATPTRPPSRPPSR	Unmodified	1489.8114	0.81135837	3661	Q99700-2;Q99700-4;Q99700;Q99700-5	ATXN2	Ataxin-2	yes	no	0	0	0	2	By matching	By matching	By matching	By matching	By matching	By matching	By matching	By MS/MS	1	0	6	1	1			1	1	1	1	16.388	16.411	4	0.032861	1968	QE1_140414_OPL1013_IdR_CvA_pTyrIP_B_140415130214	22.538	15.408	1724800	319780	297300	0	0	96270	108510	383900	519080
AATPYTVSIYGVIQGYR	Unmodified	1857.9625	0.96249887	1149	P24821-4;P24821	TNC	Tenascin	yes	no	0	0	0	0	By matching	By matching	By MS/MS	By MS/MS	By matching	By matching	By matching	By matching	1	0	4			2	2					94.201	86.213	2;3	2.4743E-05	37628	QE2_131211_OPL1013_RH_HCC_pTyrIP_G_05	46.892	39.381	10991000	0	0	5558600	5432800	0	0	0	0
AATQFWR	Unmodified	878.43989	0.43988615	932	P13667	PDIA4	Protein disulfide-isomerase A4	yes	yes	0	0	0	0	By matching	By matching	By matching	By MS/MS	By matching	By matching	By matching	By matching	1	0	2			1	1					50.434	44.1	2	0.036348	17418	QE2_131211_OPL1013_RH_HCC_pTyrIP_G_05_131211154413	37.159	31.378	3854900	0	0	1818700	2036200	0	0	0	0
AATSGVPSIYAPSTYAHLSPAK	Phospho (STY)	2268.0828	0.082763735	2957	Q86X29-6;Q86X29-5;Q86X29-3;Q86X29-4;Q86X29;Q86X29-2	LSR	Lipolysis-stimulated lipoprotein receptor	yes	no	0	0	1	0	By MS/MS	By MS/MS	By MS/MS	By MS/MS	By MS/MS	By MS/MS	By matching	By matching	1	0	10	1	1	1	1	2	2	1	1	61.445	60.067	3	5.22E-49	20385	QE1_140414_OPL1013_IdR_CvA_pTyrIP_F_140415211055	122.19	116.08	128390000	2094200	7256800	23426000	23513000	34659000	36215000	699550	531060
AATSGVPSIYAPSTYAHLSPAK	2 Phospho (STY)	2348.0491	0.049094143	2957	Q86X29-6;Q86X29-5;Q86X29-3;Q86X29-4;Q86X29;Q86X29-2	LSR	Lipolysis-stimulated lipoprotein receptor	yes	no	0	0	2	0	By matching	By matching	By matching	By matching	By MS/MS	By MS/MS	By matching	By matching	1	0	2					1	1			59.5	59.622	3	4.1634E-28	20525	QE1_140414_OPL1013_IdR_CvA_pTyrIP_F_140415211055	93.804	89.048	17932000	0	0	0	0	8991500	8940100	0	0
AATSPALFNR	Unmodified	1046.5509	0.55089316	2334	Q14204	DYNC1H1	Cytoplasmic dynein 1 heavy chain 1	yes	yes	0	0	0	0	By matching	By matching	By matching	By matching	By matching	By matching	By MS/MS	By matching	1	0	4	1	1					1	1	38.559	38.583	2	0.012131	11332	QE1_140414_OPL1013_IdR_CvA_pTyrIP_B	26.118	20.083	4603000	1116000	1277300	0	0	0	0	1302500	907080
AAVATFLQSVQVPEFTPK	Unmodified	1932.0357	0.03566381	1109	P22314-2;P22314	UBA1	Ubiquitin-like modifier-activating enzyme 1	yes	no	0	0	0	0	By matching	By MS/MS	By matching	By matching	By matching	By matching	By MS/MS	By matching	1	0	4	1	1					1	1	94.916	94.84	3	0.0098072	37307	QE1_140414_OPL1013_IdR_CvA_pTyrIP_C_140415150423	17.241	14.799	2278300	646550	499320	0	0	0	0	595290	537190
AAVAWEAGKPLSIEEIEVAPPK	Unmodified	2304.2365	0.23654846	903	P11766	ADH5	Alcohol dehydrogenase class-3	yes	yes	0	0	0	1	By MS/MS	By MS/MS	By matching	By matching	By matching	By matching	By MS/MS	By MS/MS	1	0	4	1	1					1	1	78.071	78.045	3	0.00014752	29566	QE1_140414_OPL1013_IdR_CvA_pTyrIP_C_140415150423	36.454	35.046	2281200	761010	702850	0	0	0	0	376250	441100
AAVEEGIVLGGGCALLR	Unmodified	1683.8978	0.89779012	880	P10809	HSPD1	60 kDa heat shock protein, mitochondrial	yes	yes	0	0	0	0	By MS/MS	By MS/MS	By MS/MS	By MS/MS	By MS/MS	By matching	By MS/MS	By MS/MS	1	0	17	2	2	2	2	2	1	4	2	78.125	76.212	2;3	9.3971E-06	28350	QE1_140414_OPL1013_IdR_CvA_pTyrIP_B_140415130214	48.216	43.161	25708000	2967000	2471300	2549800	2559300	895320	649880	7103500	6511800
AAVENLPTFLVELSR	Unmodified	1657.9039	0.90392136	2387	Q14974	KPNB1	Importin subunit beta-1	yes	yes	0	0	0	0	By matching	By matching	By matching	By matching	By matching	By MS/MS	By matching	By matching	1	0	3	1				1	1			102.43	102.37	3	0.031629	40068	QE1_140414_OPL1013_IdR_CvA_pTyrIP_F_140415211055	11.606	10.76	682080	247800	0	0	0	254260	180010	0	0
AAVESLGFILFR	Unmodified	1321.7394	0.73942221	3634	Q99460;Q99460-2	PSMD1	26S proteasome non-ATPase regulatory subunit 1	yes	no	0	0	0	0	By matching	By matching	By matching	By matching	By matching	By MS/MS	By matching	By matching	1	0	7	1	1		1	1	1	1	1	101.4	100.19	2	0.03411	39068	QE1_140414_OPL1013_IdR_CvA_pTyrIP_F_140415211055	16.35	11.456	3190800	319650	291960	0	1543000	358060	266710	195300	216170
AAVHTYGIASVPNQPLKK	Phospho (STY)	1973.0136	0.013561958	4384	Q9UHI6	DDX20	Probable ATP-dependent RNA helicase DDX20	yes	yes	0	0	1	1	By matching	By matching	By matching	By matching	By MS/MS	By MS/MS	By matching	By matching	1	0	6	1	1			1	1	1	1	41.11	41.083	3	2.2206E-17	12230	QE1_140414_OPL1013_IdR_CvA_pTyrIP_F_140415211055	84.508	81.93	19944000	610870	415940	0	0	8884900	9188600	442140	401820
AAVMATLLFPGR	Unmodified	1245.6904	0.69036353	3512	Q96GX9;Q96GX9-3	APIP	Methylthioribulose-1-phosphate dehydratase	yes	no	0	0	0	0	By matching	By matching	By matching	By matching	By MS/MS	By MS/MS	By matching	By matching	1	0	2					1	1			83.256	83.229	2	0.00010148	31495	QE1_140414_OPL1013_IdR_CvA_pTyrIP_F	51.286	45.973	683550	0	0	0	0	326130	357420	0	0
AAVPDAVGK	Unmodified	826.45487	0.45486751	731	P05023-4;P05023;P05023-3;P05023-2;P13637;P50993;P13637-2;P13637-3	ATP1A1;ATP1A3;ATP1A2	Sodium/potassium-transporting ATPase subunit alpha-1;Sodium/potassium-transporting ATPase subunit alpha-3;Sodium/potassium-transporting ATPase subunit alpha-2	yes	no	0	0	0	0	By matching	By matching	By matching	By matching	By matching	By matching	By MS/MS	By MS/MS	1	0	4	1	1					1	1	21.988	22.062	2	0.0090328	4248	QE1_140414_OPL1013_IdR_CvA_pTyrIP_B_140415130214	28.958	19.487	3039600	450010	423710	0	0	0	0	1055600	1110300
AAVPSGASTGIYEALELR	Unmodified	1803.9367	0.93667805	763;829;946	P06733;P13929-2;P13929;P13929-3;P09104;P09104-2	ENO1;ENO3;ENO2	Alpha-enolase;Beta-enolase;Gamma-enolase	no	no	0	0	0	0	By MS/MS	By MS/MS	By MS/MS	By MS/MS	By MS/MS	By MS/MS	By MS/MS	By MS/MS	1	0	14	2	2	1	1	2	2	2	2	79.907	78.743	2;3	1.753E-33	29482	QE1_140414_OPL1013_IdR_CvA_pTyrIP_B	109.54	86.689	92677000	21434000	14840000	4957200	4858100	3669700	2971000	21876000	18072000
AAVPSGASTGIYEALELR	Phospho (STY)	1883.903	0.90300846	763;829;946	P06733;P13929-2;P13929;P13929-3;P09104;P09104-2	ENO1;ENO3;ENO2	Alpha-enolase;Beta-enolase;Gamma-enolase	no	no	0	0	1	0	By MS/MS	By MS/MS	By MS/MS	By MS/MS	By MS/MS	By MS/MS	By MS/MS	By MS/MS	1	0	16	2	2	2	2	2	2	2	2	82.999	80.957	2;3	6.6343E-84	35769	QE2_131211_OPL1013_RH_HCC_pTyrIP_G_05_131211154413	166.7	146.62	449610000	41010000	31758000	120250000	131260000	58401000	42565000	13620000	10751000
AAVPSGASTGIYEALELRDNDK	Phospho (STY)	2356.0948	0.094784984	763	P06733	ENO1	Alpha-enolase	yes	yes	0	0	1	1	By matching	By matching	By MS/MS	By MS/MS	By matching	By matching	By matching	By matching	1	0	3	1		1	1					76.329	71.121	3	7.7786E-12	30508	QE2_131211_OPL1013_RH_HCC_pTyrIP_G_05	63.606	53.391	61673000	552830	0	30360000	30760000	0	0	0	0
AAVSHWQQQSYLDSGIHSGATTTAPSLSGK	Unmodified	3084.4901	0.4900904	1322	P35222	CTNNB1	Catenin beta-1	yes	yes	0	0	0	0	By MS/MS	By matching	By matching	By matching	By matching	By matching	By matching	By matching	1	0	1	1								54.166	54.215	4	0.0019992	18658	QE1_140414_OPL1013_IdR_CvA_pTyrIP_C	22.917	19.638	1115800	1115800	0	0	0	0	0	0	0
AAVSHWQQQSYLDSGIHSGATTTAPSLSGK	Phospho (STY)	3164.4564	0.45642081	1322	P35222	CTNNB1	Catenin beta-1	yes	yes	0	0	1	0	By matching	By MS/MS	By matching	By matching	By matching	By matching	By matching	By matching	1	0	1		1							52.848	53.043	4	1.8207E-07	18091	QE1_140414_OPL1013_IdR_CvA_pTyrIP_C_140415150423	49.087	46.117	1884600	0	1884600	0	0	0	0	0	0
AAVTSLWSK	Unmodified	961.52328	0.52328142	693	P02100	HBE1	Hemoglobin subunit epsilon	yes	yes	0	0	0	0	By matching	By matching	By matching	By matching	By MS/MS	By MS/MS	By matching	By MS/MS	1	0	4					1	1	1	1	49.11	49.034	2	6.6514E-05	15779	QE1_140414_OPL1013_IdR_CvA_pTyrIP_F_140415211055	90.15	64.591	19271000	0	0	0	0	8772400	6847000	1846600	1804800
AAYDIEVNTR	Phospho (STY)	1230.5282	0.52818218	523	O75955;O75955-2	FLOT1	Flotillin-1	yes	no	0	0	1	0	By matching	By matching	By matching	By matching	By matching	By MS/MS	By matching	By matching	1	0	1						1			34.009	33.959	2	0.0044426	9244	QE1_140414_OPL1013_IdR_CvA_pTyrIP_F_140415211055	46.352	34.759	473660	0	0	0	0	0	473660	0	0
AAYEAELGDAR	Unmodified	1164.5411	0.54111633	695;696	P02545;P02545-6;P02545-3;P02545-2	LMNA	Prelamin-A/C;Lamin-A/C	no	no	0	0	0	0	By MS/MS	By MS/MS	By matching	By matching	By matching	By matching	By MS/MS	By MS/MS	1	0	4	1	1					1	1	32.471	32.495	2	0.00011832	8863	QE1_140414_OPL1013_IdR_CvA_pTyrIP_C_140415150423	59.418	41.193	8282600	3038700	2245200	0	0	0	0	1624600	1374100
AAYEAELGDARK	Unmodified	1292.6361	0.63607935	695;696	P02545;P02545-6;P02545-3;P02545-2	LMNA	Prelamin-A/C;Lamin-A/C	no	no	0	0	0	1	By matching	By MS/MS	By matching	By matching	By matching	By matching	By matching	By matching	1	0	4	1	1					1	1	25.885	25.959	3	0.0010712	6002	QE1_140414_OPL1013_IdR_CvA_pTyrIP_C_140415150423	34.264	26.132	5684800	2298000	1833000	0	0	0	0	854130	699740
AAYFGIYDTAK	Unmodified	1218.5921	0.59208927	737	P05141	SLC25A5	ADP/ATP translocase 2;ADP/ATP translocase 2, N-terminally processed	yes	yes	0	0	0	0	By MS/MS	By matching	By MS/MS	By matching	By MS/MS	By matching	By MS/MS	By MS/MS	1	0	8	1	1	1	1	1	1	1	1	60.296	58.542	2	0.00069047	19924	QE1_140414_OPL1013_IdR_CvA_pTyrIP_B_140415130214	42.031	35.996	12658000	906930	648690	2218900	3216800	751230	570580	2185000	2160100
AAYFGIYDTAK	Phospho (STY)	1298.5584	0.55841968	737	P05141	SLC25A5	ADP/ATP translocase 2;ADP/ATP translocase 2, N-terminally processed	yes	yes	0	0	1	0	By matching	By matching	By matching	By matching	By matching	By matching	By matching	By MS/MS	1	0	3					1	1		1	58.777	58.81	2	0.00055545	20133	QE1_140414_OPL1013_IdR_CvA_pTyrIP_B_140415130214	42.083	32.079	4075600	0	0	0	0	1150100	1087000	0	1838500
AAYFGVYDTAK	Phospho (STY)	1284.5428	0.54276961	912;911	P12236;P12235	SLC25A6;SLC25A4	ADP/ATP translocase 3;ADP/ATP translocase 3, N-terminally processed;ADP/ATP translocase 1	no	no	0	0	1	0	By matching	By matching	By matching	By matching	By matching	By matching	By MS/MS	By MS/MS	1	0	2							1	1	51.001	50.877	2	0.00011355	16804	QE1_140414_OPL1013_IdR_CvA_pTyrIP_B	58.172	47.008	3188000	0	0	0	0	0	0	1624400	1563600
AAYLQETGKPLDETLKK	Unmodified	1904.0255	0.025493054	710	P04083	ANXA1	Annexin A1	yes	yes	0	0	0	2	By MS/MS	By MS/MS	By matching	By matching	By matching	By matching	By MS/MS	By MS/MS	1	0	8	1	1	1	1	1	1	1	1	43.915	42.336	4	7.8986E-08	13247	QE1_140414_OPL1013_IdR_CvA_pTyrIP_C_140415150423	63.614	41.948	26876000	6493200	7684800	4242800	4157800	511450	257750	1732300	1796100
AAYPDLENPPLLVTPSQQAK	Unmodified	2151.1212	0.12118435	1705	P54136;P54136-2	RARS	Arginine--tRNA ligase, cytoplasmic	yes	no	0	0	0	0	By matching	By matching	By matching	By matching	By matching	By matching	By matching	By MS/MS	1	0	2	1							1	76.527	76.377	3	0.032045	28306	QE1_140414_OPL1013_IdR_CvA_pTyrIP_B_140415130214	10.348	8.6724	1032400	532930	0	0	0	0	0	0	499480
AAYVLFYQR	Unmodified	1129.592	0.59202969	4658;2183	Q9Y4E8-2;Q9Y4E8-3;Q9Y4E8;Q13107-2;Q13107	USP15;USP4	Ubiquitin carboxyl-terminal hydrolase 15;Ubiquitin carboxyl-terminal hydrolase 4	no	no	0	0	0	0	By matching	By matching	By matching	By MS/MS	By MS/MS	By MS/MS	By MS/MS	By MS/MS	1	0	9	1	1	1	1	1	1	1	2	64.148	62.494	2	0.00080112	21737	QE1_140414_OPL1013_IdR_CvA_pTyrIP_F_140415211055	50.04	45.345	9306000	210280	88028	2894400	1858500	1322200	1699500	476260	756900
ACAELHQNVNVK	Unmodified	1381.6772	0.67723266	3593	Q96QK1	VPS35	Vacuolar protein sorting-associated protein 35	yes	yes	0	0	0	0	By matching	By MS/MS	By matching	By matching	By matching	By matching	By matching	By matching	1	0	4	1	1					1	1	20.827	20.882	3	0.029679	3851	QE1_140414_OPL1013_IdR_CvA_pTyrIP_C_140415150423	13.73	9.389	3924100	352720	1346400	0	0	0	0	1123300	1101600
ACANPAAGSVILLENLR	Unmodified	1767.9302	0.93015288	675	P00558;P00558-2	PGK1	Phosphoglycerate kinase 1	yes	no	0	0	0	0	By MS/MS	By MS/MS	By MS/MS	By MS/MS	By MS/MS	By MS/MS	By MS/MS	By MS/MS	1	0	14	2	2	1	1	2	2	2	2	85.094	83.93	2;3	2.8969E-33	31885	QE1_140414_OPL1013_IdR_CvA_pTyrIP_B	110.12	106.03	24538000	5133100	3379700	1644700	2308900	927820	1003900	5207000	4933100
ACEFAGFQCQIQFGPHNEQK	Unmodified	2395.0474	0.047384258	4650	Q9Y490	TLN1	Talin-1	yes	yes	0	0	0	0	By MS/MS	By MS/MS	By matching	By matching	By matching	By matching	By MS/MS	By MS/MS	1	0	6	1	1			1	1	1	1	65.695	65.685	3	0.0012423	23383	QE1_140414_OPL1013_IdR_CvA_pTyrIP_B_140415130214	29.172	27.374	3856700	627540	893550	0	0	356710	407460	767360	804100
ACFHCETCK	Unmodified	1211.4522	0.45218344	2383	Q14847;Q14847-2	LASP1	LIM and SH3 domain protein 1	yes	no	0	0	0	0	By matching	By matching	By matching	By MS/MS	By matching	By matching	By matching	By matching	1	0	2			1	1					19.503	16.176	3	0.0031811	3468	QE2_131211_OPL1013_RH_HCC_pTyrIP_G_05_131211154413	33.875	27.563	3707400	0	0	1207600	2499800	0	0	0	0
ACGDSTLTQITAGLDPVGR	Unmodified	1930.9418	0.94183978	1883	P62879	GNB2	Guanine nucleotide-binding protein G(I)/G(S)/G(T) subunit beta-2	yes	yes	0	0	0	0	By matching	By matching	By matching	By matching	By matching	By matching	By matching	By MS/MS	1	0	1								1	79.731	79.483	3	0.052774	29754	QE1_140414_OPL1013_IdR_CvA_pTyrIP_B_140415130214	5.2572	0.77653	324180	0	0	0	0	0	0	0	324180
ACGLNFADLMAR	Unmodified	1337.622	0.62202597	3639	Q99536	VAT1	Synaptic vesicle membrane protein VAT-1 homolog	yes	yes	0	0	0	0	By MS/MS	By MS/MS	By matching	By matching	By matching	By matching	By MS/MS	By MS/MS	1	0	4	1	1					1	1	79.996	79.97	2	0.0015785	29969	QE1_140414_OPL1013_IdR_CvA_pTyrIP_B	34	24.513	3667200	739160	776700	0	0	0	0	1132700	1018700
ACGLVASNLNLKPGECLR	Acetyl (Protein N-term)	2013.0136	0.013564934	834	P09382	LGALS1	Galectin-1	yes	yes	1	0	0	1	By MS/MS	By MS/MS	By matching	By matching	By matching	By matching	By MS/MS	By MS/MS	1	0	8	2	1				1	2	2	73.918	73.899	2;3	8.3263E-34	27698	QE1_140414_OPL1013_IdR_CvA_pTyrIP_C	111.78	104.07	48577000	9165300	7033700	0	0	0	490320	15729000	16159000
ACGNFGIPCELR	Unmodified	1392.6278	0.62783962	1107	P22234;P22234-2	PAICS	Multifunctional protein ADE2;Phosphoribosylaminoimidazole-succinocarboxamide synthase;Phosphoribosylaminoimidazole carboxylase	yes	no	0	0	0	0	By MS/MS	By MS/MS	By matching	By matching	By MS/MS	By MS/MS	By MS/MS	By MS/MS	1	0	6	1	1			1	1	1	1	58.875	58.932	2	7.9733E-05	20301	QE1_140414_OPL1013_IdR_CvA_pTyrIP_F	54.023	46.136	9241900	1907500	1565200	0	0	969100	738270	2147800	1914000
ACGVSRPVIACSVTIK	Unmodified	1716.9015	0.90149529	1737	P55769	NHP2L1	NHP2-like protein 1;NHP2-like protein 1, N-terminally processed	yes	yes	0	0	0	1	By MS/MS	By MS/MS	By MS/MS	By MS/MS	By MS/MS	By MS/MS	By MS/MS	By MS/MS	1	0	8	1	1	1	1	1	1	1	1	46.288	44.685	3	2.7051E-05	16889	QE2_131211_OPL1013_RH_HCC_pTyrIP_G_05	48.623	44.005	44529000	4315500	4545200	8051400	7480100	6152800	5283100	4658000	4042700
ACLDTAVENMPSLK	Unmodified	1547.7324	0.73236428	1546	P49327	FASN	Fatty acid synthase;[Acyl-carrier-protein] S-acetyltransferase;[Acyl-carrier-protein] S-malonyltransferase;3-oxoacyl-[acyl-carrier-protein] synthase;3-oxoacyl-[acyl-carrier-protein] reductase;3-hydroxyacyl-[acyl-carrier-protein] dehydratase;Enoyl-[acyl-carrier-protein] reductase;Oleoyl-[acyl-carrier-protein] hydrolase	yes	yes	0	0	0	0	By MS/MS	By MS/MS	By matching	By matching	By matching	By matching	By matching	By MS/MS	1	0	4	1	1					1	1	62.322	62.346	2	9.7153E-05	22338	QE1_140414_OPL1013_IdR_CvA_pTyrIP_C	46.318	42.456	3582900	779790	583920	0	0	0	0	1277800	941390
ACLISLGYDVENDRQGEAEFNR	Unmodified	2555.1711	0.17106445	329	O43707;O43707-2;O43707-3	ACTN4	Alpha-actinin-4	yes	no	0	0	0	1	By MS/MS	By MS/MS	By matching	By matching	By matching	By matching	By MS/MS	By MS/MS	1	0	4	1	1					1	1	70.333	70.332	3	0.012689	26033	QE1_140414_OPL1013_IdR_CvA_pTyrIP_C_140415150423	17.72	15.225	1666500	569500	381520	0	0	0	0	419790	295640
ACLYAGVK	Phospho (STY)	960.414	0.41400405	969	P15104	GLUL	Glutamine synthetase	yes	yes	0	0	1	0	By MS/MS	By matching	By matching	By matching	By MS/MS	By matching	By matching	By matching	1	0	3	1				1	1			27.01	27.042	2	0.0036148	6234	QE1_140414_OPL1013_IdR_CvA_pTyrIP_C	43.808	31.281	13109000	10936000	0	0	0	953660	1219200	0	0
ACNQLGQFLQHR	Unmodified	1470.715	0.71501515	636;567	O95782-2;O95782;O94973;O94973-2;O94973-3	AP2A1;AP2A2	AP-2 complex subunit alpha-1;AP-2 complex subunit alpha-2	no	no	0	0	0	0	By MS/MS	By MS/MS	By MS/MS	By MS/MS	By matching	By matching	By MS/MS	By matching	1	0	7	1	1	1	1	1		1	1	52.882	50.856	3	1.4887E-05	21757	QE2_131211_OPL1013_RH_HCC_pTyrIP_G_05_131211154413	60.691	48.772	18814000	3071100	2423400	3763000	4096100	1210500	0	2306700	1943100
ACQLTEFLIEPSLDGFNMLEELYLQPDQK	Unmodified	3440.652	0.65199527	2187	Q13129	RLF	Zinc finger protein Rlf	yes	yes	0	0	0	0	By matching	By MS/MS	By matching	By matching	By matching	By matching	By matching	By matching	1	0	5	1	1			1		1	1	83.568	83.526	4	0.048902	32220	QE1_140414_OPL1013_IdR_CvA_pTyrIP_C_140415150423	3.7791	0.73993	28457000	5898500	3587300	0	0	11918000	0	3424400	3628300
ACQSIYPLHDVFVR	Unmodified	1703.8454	0.84536062	1809	P61247	RPS3A	40S ribosomal protein S3a	yes	yes	0	0	0	0	By MS/MS	By MS/MS	By MS/MS	By MS/MS	By MS/MS	By MS/MS	By MS/MS	By MS/MS	1	0	14	2	2	1	2	1	2	2	2	69.226	67.584	2;3	1.2353E-09	24350	QE1_140414_OPL1013_IdR_CvA_pTyrIP_B	76.759	70.073	82000000	9031400	9735000	15708000	18442000	3797700	4147700	10604000	10534000
ACQSIYPLHDVFVR	Phospho (STY)	1783.8117	0.81169103	1809	P61247	RPS3A	40S ribosomal protein S3a	yes	yes	0	0	1	0	By matching	By matching	By MS/MS	By matching	By matching	By MS/MS	By matching	By matching	1	0	4			1			1	1	1	71.539	69.597	3	3.7019E-05	25214	QE1_140414_OPL1013_IdR_CvA_pTyrIP_F_140415211055	48.467	37.822	4135200	0	0	2475500	0	0	839450	464220	355930
ACSAIHAVNLR	Unmodified	1210.6241	0.62407488	2177	Q13045-3;Q13045;Q13045-2	FLII	Protein flightless-1 homolog	yes	no	0	0	0	0	By matching	By matching	By matching	By matching	By matching	By matching	By MS/MS	By matching	1	0	8	1	1	1	1	1	1	1	1	32.24	31	3	0.018909	8007	QE1_140414_OPL1013_IdR_CvA_pTyrIP_B	18.136	12.823	5979000	875710	843270	855790	1034000	315700	373810	1061700	619070
ACTQPRPNYASNFSVIGAR	Phospho (STY)	2187.9885	0.98848619	208	O14976-2;O14976	GAK	Cyclin-G-associated kinase	yes	no	0	0	1	1	By matching	By matching	By MS/MS	By MS/MS	By matching	By matching	By matching	By matching	1	0	6	1	1	1	1		1		1	51.767	49.579	3	2.4749E-09	19965	QE2_131211_OPL1013_RH_HCC_pTyrIP_G_05	69.081	62.287	39212000	715310	933530	15101000	19432000	0	2715100	0	313960
ACVMMQGR	Unmodified	951.40886	0.40886207	670	P00491	PNP	Purine nucleoside phosphorylase	yes	yes	0	0	0	0	By MS/MS	By MS/MS	By matching	By matching	By matching	By matching	By matching	By matching	1	0	4	1	1				1	1		22.674	22.747	2	0.003952	4518	QE1_140414_OPL1013_IdR_CvA_pTyrIP_C	45.081	35.841	1998800	860360	791710	0	0	0	275770	70918	0
ACVVHGSDLK	Unmodified	1084.5335	0.53352853	731	P05023-4;P05023;P05023-3;P50993	ATP1A1;ATP1A2	Sodium/potassium-transporting ATPase subunit alpha-1;Sodium/potassium-transporting ATPase subunit alpha-2	yes	no	0	0	0	0	By matching	By matching	By matching	By matching	By matching	By matching	By MS/MS	By matching	1	0	3	1	1					1		18.304	18.352	2	0.0058025	2705	QE1_140414_OPL1013_IdR_CvA_pTyrIP_B	30.612	22.747	802870	170330	282770	0	0	0	0	349770	0
ACWVLHYFCEVK	Unmodified	1610.7374	0.73739007	604	O95373	IPO7	Importin-7	yes	yes	0	0	0	0	By MS/MS	By matching	By MS/MS	By MS/MS	By matching	By matching	By matching	By MS/MS	1	0	6	1	1	1	1			1	1	80.172	77.458	3	0.0047571	34282	QE2_131211_OPL1013_RH_HCC_pTyrIP_G_05	31.881	26.059	25255000	1425900	1010100	10647000	10472000	0	0	961180	739260
ACYGVLR	Phospho (STY)	917.38304	0.38303827	1126	P23396;P23396-2	RPS3	40S ribosomal protein S3	yes	no	0	0	1	0	By MS/MS	By MS/MS	By matching	By matching	By MS/MS	By MS/MS	By MS/MS	By MS/MS	1	0	6	1	1			1	1	1	1	27.52	27.577	2	0.0021124	6556	QE1_140414_OPL1013_IdR_CvA_pTyrIP_F	65.672	47.293	24208000	4012600	4458800	0	0	4121600	5252900	2950900	3411000
ACYGVLR	Unmodified	837.41671	0.41670786	1126	P23396;P23396-2	RPS3	40S ribosomal protein S3	yes	no	0	0	0	0	By matching	By matching	By MS/MS	By MS/MS	By matching	By matching	By matching	By matching	1	0	2			1	1					36.906	31.775	2	0.0036162	11245	QE2_131211_OPL1013_RH_HCC_pTyrIP_G_05_131211154413	57.102	23.745	6704000	0	0	2747800	3956300	0	0	0	0
ADATNVNNWHWTER	Unmodified	1712.7655	0.76553039	611	O95433;O95433-2	AHSA1	Activator of 90 kDa heat shock protein ATPase homolog 1	yes	no	0	0	0	0	By MS/MS	By MS/MS	By matching	By matching	By matching	By matching	By MS/MS	By MS/MS	1	0	5	1	1	1				1	1	50.778	49.464	3	0.00037173	16197	QE1_140414_OPL1013_IdR_CvA_pTyrIP_B	35.816	31.094	5523100	1169300	1170300	1260700	0	0	0	907710	1015200
ADDADEFGYSR	Unmodified	1244.4946	0.49456007	2850	Q7KZF4	SND1	Staphylococcal nuclease domain-containing protein 1	yes	yes	0	0	0	0	By matching	By matching	By matching	By matching	By matching	By matching	By MS/MS	By MS/MS	1	0	2							1	1	32.856	32.832	2	0.00080957	8716	QE1_140414_OPL1013_IdR_CvA_pTyrIP_B	39.73	29.359	1519600	0	0	0	0	0	0	867670	651900
ADDADEFGYSR	Phospho (STY)	1324.4609	0.46089048	2850	Q7KZF4	SND1	Staphylococcal nuclease domain-containing protein 1	yes	yes	0	0	1	0	By matching	By matching	By MS/MS	By MS/MS	By matching	By matching	By matching	By matching	1	0	2			1	1					35.367	30.336	2	3.3528E-12	10631	QE2_131211_OPL1013_RH_HCC_pTyrIP_G_05_131211154413	110.08	92.412	20246000	0	0	8349500	11896000	0	0	0	0
ADDGRPFPQVIK	Unmodified	1341.7041	0.70409934	708	P04075;P04075-2	ALDOA	Fructose-bisphosphate aldolase A	yes	no	0	0	0	1	By MS/MS	By MS/MS	By matching	By matching	By matching	By matching	By MS/MS	By MS/MS	1	0	6	1	1			1	1	1	1	45.374	45.347	3	0.00044338	14283	QE1_140414_OPL1013_IdR_CvA_pTyrIP_B_140415130214	39.016	25.27	62441000	15368000	15234000	0	0	3434500	3275000	13559000	11571000
ADDPSSYMEVVQAANTSGNWEELVK	Unmodified	2739.2334	0.23338993	1998	Q00610-2;Q00610	CLTC	Clathrin heavy chain 1	yes	no	0	0	0	0	By MS/MS	By MS/MS	By matching	By matching	By matching	By matching	By MS/MS	By MS/MS	1	0	4	1	1					1	1	95.622	95.545	3	0.0058347	37758	QE1_140414_OPL1013_IdR_CvA_pTyrIP_C_140415150423	17.472	15.311	1733500	478540	484760	0	0	0	0	382930	387290
ADDPYAHLSKK	Phospho (STY)	1323.586	0.58603141	3156	Q8NE71	ABCF1	ATP-binding cassette sub-family F member 1	yes	yes	0	0	1	1	By matching	By matching	By MS/MS	By MS/MS	By matching	By matching	By matching	By matching	1	0	3	1		1	1					18.623	16.422	3	4.8531E-06	3524	QE2_131211_OPL1013_RH_HCC_pTyrIP_G_05_131211154413	74.611	59.931	13456000	319750	0	5953600	7182400	0	0	0	0
ADEASELACPTPK	Unmodified	1387.6289	0.62894506	1546	P49327	FASN	Fatty acid synthase;[Acyl-carrier-protein] S-acetyltransferase;[Acyl-carrier-protein] S-malonyltransferase;3-oxoacyl-[acyl-carrier-protein] synthase;3-oxoacyl-[acyl-carrier-protein] reductase;3-hydroxyacyl-[acyl-carrier-protein] dehydratase;Enoyl-[acyl-carrier-protein] reductase;Oleoyl-[acyl-carrier-protein] hydrolase	yes	yes	0	0	0	0	By MS/MS	By MS/MS	By matching	By matching	By matching	By matching	By matching	By MS/MS	1	0	4	1	1					1	1	31.009	31.043	2	0.00021084	8064	QE1_140414_OPL1013_IdR_CvA_pTyrIP_C	43.03	34.898	1867300	489700	0	0	0	0	0	656870	720700
ADEDPIMGFHQMFLLK	Unmodified	1890.9008	0.90082659	1830	P61970	NUTF2	Nuclear transport factor 2	yes	yes	0	0	0	0	By MS/MS	By MS/MS	By MS/MS	By MS/MS	By matching	By matching	By matching	By matching	1	0	7	1	1	1	1	1		1	1	96.976	94.578	3	4.2966E-05	41613	QE2_131211_OPL1013_RH_HCC_pTyrIP_G_05_131211154413	42.947	36.173	9407600	1294500	954310	2932200	2908700	403070	0	474660	440170
ADEGISFR	Unmodified	893.4243	0.42429566	2084	Q06830	PRDX1	Peroxiredoxin-1	yes	yes	0	0	0	0	By MS/MS	By MS/MS	By matching	By MS/MS	By MS/MS	By MS/MS	By MS/MS	By MS/MS	1	0	8	1	1	1	1	1	1	1	1	36.309	34.793	2	0.00098228	9537	QE1_140414_OPL1013_IdR_CvA_pTyrIP_C	66.504	37.606	74616000	19678000	22463000	2629100	3377900	1588700	1693800	12134000	11052000
ADELSEKQVYDAHTK	Acetyl (Protein N-term);Phospho (STY)	1854.8037	0.80368834	2045	Q03135-2	CAV1	Caveolin-1	yes	yes	1	0	1	1	By matching	By matching	By MS/MS	By MS/MS	By matching	By matching	By matching	By matching	1	0	2			1	1					42.122	36.089	3	9.1073E-22	13595	QE2_131211_OPL1013_RH_HCC_pTyrIP_G_05_131211154413	100.43	85.546	8624100	0	0	3719900	4904200	0	0	0	0
ADFCIIHYAGK	Unmodified	1293.6176	0.61759251	1340;1341	P35580;P35580-5;P35580-2;P35580-3;P35580-4;P35579;P35579-2	MYH10;MYH9	Myosin-10;Myosin-9	no	no	0	0	0	0	By MS/MS	By MS/MS	By MS/MS	By MS/MS	By matching	By matching	By MS/MS	By MS/MS	1	0	12	2	2	1	1	1	1	2	2	56.346	55.184	2;3	0.00046323	22974	QE2_131211_OPL1013_RH_HCC_pTyrIP_G_05	39.293	34.399	45899000	2763600	3160700	13931000	16291000	476740	570830	4931500	3773100
ADFDNTVAIHPTSSEELVTLR	Unmodified	2314.1441	0.14410464	668	P00390-2;P00390;P00390-4;P00390-3;P00390-5	GSR	Glutathione reductase, mitochondrial	yes	no	0	0	0	0	By MS/MS	By MS/MS	By matching	By matching	By matching	By matching	By matching	By matching	1	0	2	1	1							70.451	70.523	3	0.0037666	26091	QE1_140414_OPL1013_IdR_CvA_pTyrIP_C_140415150423	23.293	19.959	4383300	2602500	1780800	0	0	0	0	0	0
ADFDTYDDRAYSSFGGGR	Acetyl (Protein N-term);Phospho (STY)	2120.8113	0.81129291	2413	Q15056-2;Q15056	EIF4H	Eukaryotic translation initiation factor 4H	yes	no	1	0	1	1	By matching	By matching	By MS/MS	By MS/MS	By matching	By matching	By matching	By matching	1	0	8			4	4					76.113	68.476	2;3	1.2682E-84	28956	QE2_131211_OPL1013_RH_HCC_pTyrIP_G_05	170.61	155.56	155170000	0	0	78200000	76970000	0	0	0	0
ADGATSDDLDLHDDRLSYLSAPGSEYSMYSTDSR	Phospho (STY)	3789.5625	0.56253796	2088	Q07157;Q07157-2	TJP1	Tight junction protein ZO-1	yes	no	0	0	1	1	By matching	By matching	By MS/MS	By MS/MS	By matching	By matching	By matching	By matching	1	0	3			2	1					82.458	74.477	3;4	1.3036E-30	32417	QE2_131211_OPL1013_RH_HCC_pTyrIP_G_05_131211154413	85.441	80.394	120940000	0	0	63432000	57504000	0	0	0	0
ADGGAEYATYQTK	Phospho (STY)	1453.5763	0.57625459	981	P15529-7;P15529-4;P15529-6;P15529-3;P15529-5;P15529-2;P15529-16	CD46	Membrane cofactor protein	yes	no	0	0	1	0	By MS/MS	By MS/MS	By MS/MS	By MS/MS	By MS/MS	By MS/MS	By matching	By matching	1	0	16	2	2	2	4	2	3		1	22.529	21.209	2;3	3.8264E-125	3859	QE1_140414_OPL1013_IdR_CvA_pTyrIP_C_140415150423	213.73	200.55	213640000	54056000	48652000	21752000	75966000	6366200	6556700	0	287700
ADGGTQVIDTK	Unmodified	1103.5459	0.54586736	846	P09622;P09622-2	DLD	Dihydrolipoyl dehydrogenase, mitochondrial	yes	no	0	0	0	0	By matching	By matching	By matching	By matching	By matching	By matching	By MS/MS	By matching	1	0	2							1	1	20.961	20.987	2	0.041697	3772	QE1_140414_OPL1013_IdR_CvA_pTyrIP_B	15.941	8.0089	1319700	0	0	0	0	0	0	751320	568420
ADGSGYGSTLPPEK	Phospho (STY)	1457.6076	0.60755472	1726	P55196-2;P55196-3;P55196-1;P55196-6;P55196;P55196-5	MLLT4	Afadin	yes	no	0	0	1	0	By matching	By matching	By MS/MS	By MS/MS	By matching	By matching	By matching	By matching	1	0	3			1	2					28.009	24.131	2	5.6413E-34	7261	QE2_131211_OPL1013_RH_HCC_pTyrIP_G_05_131211154413	130.47	117.05	9767400	0	0	3979800	5787600	0	0	0	0
ADGSGYGSTLPPEKLPYLVELSPDGSDSR	Phospho (STY)	3086.4122	0.41215596	1726	P55196-2;P55196-3;P55196-1	MLLT4	Afadin	yes	no	0	0	1	1	By matching	By matching	By matching	By MS/MS	By matching	By matching	By matching	By matching	1	0	1				1					94.493	86.487	3	1.0668E-08	38046	QE2_131211_OPL1013_RH_HCC_pTyrIP_G_05_131211154413	59.536	51.509	12576000	0	0	0	12576000	0	0	0	0
ADGYEPPVQESV	Unmodified	1289.5776	0.57756142	1809	P61247	RPS3A	40S ribosomal protein S3a	yes	yes	0	0	0	0	By MS/MS	By MS/MS	By matching	By matching	By matching	By matching	By matching	By matching	1	0	5	1	1			1		1	1	47.947	47.905	2	0.0019238	15786	QE1_140414_OPL1013_IdR_CvA_pTyrIP_C_140415150423	32.551	27.237	8528900	1707500	1588000	0	0	487980	0	2219000	2526400
ADGYEPPVQESV	Phospho (STY)	1369.5439	0.54389183	1809	P61247	RPS3A	40S ribosomal protein S3a	yes	yes	0	0	1	0	By matching	By MS/MS	By MS/MS	By MS/MS	By MS/MS	By MS/MS	By matching	By matching	1	0	5		1	1	1	1	1			45.336	42.83	2	1.024E-15	16453	QE2_131211_OPL1013_RH_HCC_pTyrIP_G_05_131211154413	107.97	97.68	20510000	0	833170	6711500	8901200	2169200	1894500	0	0
ADGYVLEGK	Unmodified	950.47091	0.4709115	1841	P62241	RPS8	40S ribosomal protein S8	yes	yes	0	0	0	0	By MS/MS	By MS/MS	By matching	By matching	By matching	By matching	By MS/MS	By MS/MS	1	0	5	1	1				1	1	1	29.179	29.248	2	0.002271	7184	QE1_140414_OPL1013_IdR_CvA_pTyrIP_B_140415130214	40.496	27.969	13128000	2987900	2975400	0	0	0	847510	3345800	2971100
ADHDFVVQEDFMK	Unmodified	1579.6977	0.69769333	1861	P62333	PSMC6	26S protease regulatory subunit 10B	yes	yes	0	0	0	0	By matching	By MS/MS	By matching	By matching	By matching	By matching	By matching	By matching	1	0	3	1	1					1		60.136	60.217	3	0.012632	21385	QE1_140414_OPL1013_IdR_CvA_pTyrIP_C_140415150423	26.942	19.332	1653500	556590	599510	0	0	0	0	497410	0
ADHQPLTEASYVNLPTIALCNTDSPLR	Unmodified	2995.4709	0.47093486	823	P08865	RPSA	40S ribosomal protein SA	yes	yes	0	0	0	0	By MS/MS	By MS/MS	By MS/MS	By matching	By MS/MS	By matching	By MS/MS	By MS/MS	1	0	10	2	2	1		1		2	2	88.807	87.969	3;4	5.6129E-27	33906	QE1_140414_OPL1013_IdR_CvA_pTyrIP_B	85.925	81.429	18698000	3519500	3290300	1963000	0	991640	0	4483800	4449600
ADHQPLTEASYVNLPTIALCNTDSPLR	Phospho (STY)	3075.4373	0.43726527	823	P08865	RPSA	40S ribosomal protein SA	yes	yes	0	0	1	0	By MS/MS	By MS/MS	By MS/MS	By MS/MS	By MS/MS	By MS/MS	By MS/MS	By MS/MS	1	0	11	2	1	1	2	1	2	1	1	91.791	89.605	3;4	1.7733E-101	38638	QE2_131211_OPL1013_RH_HCC_pTyrIP_G_05_131211154413	155.73	147.86	62542000	5295500	3514100	16104000	24633000	1595100	6906400	2485500	2007600
ADIEISGPK	Unmodified	928.48656	0.48656157	2122	Q09666	AHNAK	Neuroblast differentiation-associated protein AHNAK	yes	yes	0	0	0	0	By matching	By matching	By matching	By matching	By matching	By matching	By MS/MS	By MS/MS	1	0	4	1	1					1	1	32.493	32.517	2	0.0045165	8646	QE1_140414_OPL1013_IdR_CvA_pTyrIP_B	35.652	26.136	1685600	415910	277390	0	0	0	0	503350	488920
ADIVQQLLQQGASPNAATTSGYTPLHLSAR	Phospho (STY)	3187.5663	0.56630561	2163	Q12955-5;Q12955-4;Q12955;Q12955-7	ANK3	Ankyrin-3	yes	no	0	0	1	0	By MS/MS	By MS/MS	By matching	By matching	By MS/MS	By matching	By matching	By matching	1	0	4	2	1			1				93.734	93.68	3;4	6.9088E-77	36945	QE1_140414_OPL1013_IdR_CvA_pTyrIP_C	133.4	124	30593000	18277000	10324000	0	0	1991500	0	0	0
ADKDYHFKVDNDENEHQLSLR	Unmodified	2572.1942	0.19424273	766	P06748-2;P06748;P06748-3	NPM1	Nucleophosmin	yes	no	0	0	0	2	By MS/MS	By MS/MS	By MS/MS	By MS/MS	By MS/MS	By MS/MS	By MS/MS	By MS/MS	1	0	25	3	4	3	3	3	4	3	2	43.571	42.067	3;4;5;6	2.2968E-158	12580	QE1_140414_OPL1013_IdR_CvA_pTyrIP_F_140415211055	213.15	197.35	276830000	33468000	34780000	36385000	43049000	54303000	63210000	6151400	5482000
ADKDYHFKVDNDENEHQLSLR	Phospho (STY)	2652.1606	0.16057314	766	P06748-2;P06748;P06748-3	NPM1	Nucleophosmin	yes	no	0	0	1	2	By matching	By matching	By MS/MS	By MS/MS	By matching	By matching	By matching	By matching	1	0	5			2	2		1			44.397	39.48	4;5	8.6986E-48	15224	QE2_131211_OPL1013_RH_HCC_pTyrIP_G_05_131211154413	118.21	111.71	40988000	0	0	20002000	20000000	0	986630	0	0
ADKPDMGEIASFDK	Acetyl (Protein N-term)	1564.7079	0.70792366	1912	P63313	TMSB10	Thymosin beta-10	yes	yes	1	0	0	1	By MS/MS	By MS/MS	By matching	By matching	By matching	By matching	By MS/MS	By MS/MS	1	0	4	1	1					1	1	60.566	60.59	2	4.7276E-43	21663	QE1_140414_OPL1013_IdR_CvA_pTyrIP_C_140415150423	143.67	125.1	48547000	17140000	20761000	0	0	0	0	5487600	5158800
ADLAEEYSK	Unmodified	1024.4713	0.47130543	1918	P68036;P68036-3;P68036-2	UBE2L3	Ubiquitin-conjugating enzyme E2 L3	yes	no	0	0	0	0	By matching	By matching	By matching	By matching	By matching	By matching	By MS/MS	By MS/MS	1	0	4	1	1					1	1	26.748	26.821	2	0.0019079	6190	QE1_140414_OPL1013_IdR_CvA_pTyrIP_B	42.802	35.858	1891300	209100	325310	0	0	0	0	816420	540420
ADLDVSGPK	Unmodified	900.45526	0.45526144	2122	Q09666	AHNAK	Neuroblast differentiation-associated protein AHNAK	yes	no	0	0	0	0	By matching	By MS/MS	By matching	By matching	By matching	By matching	By MS/MS	By MS/MS	1	0	7	1	2					2	2	25.503	25.58	2	0.0045165	5501	QE1_140414_OPL1013_IdR_CvA_pTyrIP_B	35.652	11.928	20411000	1923400	4242700	0	0	0	0	7273300	6971900
ADLIAYLK	Unmodified	905.52222	0.52221879	1987	P99999	CYCS	Cytochrome c	yes	yes	0	0	0	0	By matching	By matching	By matching	By matching	By matching	By matching	By MS/MS	By MS/MS	1	0	5	1				1	1	1	1	67.377	67.346	2	0.012888	24253	QE1_140414_OPL1013_IdR_CvA_pTyrIP_B	32.32	20.957	2548300	369160	0	0	0	502410	302910	754110	619730
ADLILSYHPPIFRPMKR	Unmodified	2053.1295	0.12952139	3886	Q9GZT8-2;Q9GZT8;Q9GZT8-3	NIF3L1	Putative GTP cyclohydrolase 1 type 2 NIF3L1	yes	no	0	0	0	2	By matching	By matching	By matching	By MS/MS	By matching	By matching	By matching	By matching	1	0	2			1	1					75.566	67.878	5	0.00471	29155	QE2_131211_OPL1013_RH_HCC_pTyrIP_G_05_131211154413	24.918	23.408	2040800	0	0	963840	1077000	0	0	0	0
ADLINNLGTIAK	Unmodified	1241.698	0.69795133	790;804;2603	P07900;P07900-2;Q14568;P08238;Q58FF8	HSP90AA1;HSP90AA2;HSP90AB1;HSP90AB2P	Heat shock protein HSP 90-alpha;Putative heat shock protein HSP 90-alpha A2;Heat shock protein HSP 90-beta;Putative heat shock protein HSP 90-beta 2	no	no	0	0	0	0	By MS/MS	By MS/MS	By MS/MS	By MS/MS	By MS/MS	By MS/MS	By MS/MS	By MS/MS	1	0	8	1	1	1	1	1	1	1	1	66.965	64.825	2	3.375E-12	23210	QE1_140414_OPL1013_IdR_CvA_pTyrIP_B_140415130214	96.866	69.438	129960000	25982000	0	9576500	11507000	7855200	7440800	32763000	34831000
ADLLLSTQPGREEGSPLELER	Unmodified	2309.1863	0.18630381	801	P08195-2;P08195-3;P08195;P08195-4	SLC3A2	4F2 cell-surface antigen heavy chain	yes	no	0	0	0	1	By MS/MS	By MS/MS	By matching	By matching	By matching	By matching	By MS/MS	By MS/MS	1	0	4	1	1					1	1	70.103	70.101	3	0.0080589	25908	QE1_140414_OPL1013_IdR_CvA_pTyrIP_C_140415150423	21.901	17.487	2728900	783640	639120	0	0	0	0	797980	508180
ADLSGITK	Unmodified	803.43888	0.43888309	62	CON__P34955			yes	yes	0	0	0	0	By matching	By MS/MS	By matching	By matching	By matching	By matching	By MS/MS	By MS/MS	1	0	4		1				1	1	1	27.455	27.554	2	0.0089337	6417	QE1_140414_OPL1013_IdR_CvA_pTyrIP_B	36.381	23.004	8041000	0	4299000	0	0	0	100980	0	3641100
ADLTEYLSTHYK	Unmodified	1439.6933	0.69325988	1280	P31930	UQCRC1	Cytochrome b-c1 complex subunit 1, mitochondrial	yes	yes	0	0	0	0	By matching	By matching	By MS/MS	By matching	By matching	By matching	By matching	By MS/MS	1	0	7	1	1	1	1	1		1	1	62.984	60.944	3	0.015098	20934	QE1_140414_OPL1013_IdR_CvA_pTyrIP_B_140415130214	18.823	15.106	8359500	763140	811550	1599300	1323400	758130	0	1533600	1570300
ADNFEYSDPVDGSISR	Unmodified	1770.7697	0.7696723	1368	P36871;P36871-2;P36871-3	PGM1	Phosphoglucomutase-1	yes	no	0	0	0	0	By MS/MS	By matching	By matching	By matching	By matching	By matching	By MS/MS	By MS/MS	1	0	3	1						1	1	54.119	54.052	2	0.0005328	18167	QE1_140414_OPL1013_IdR_CvA_pTyrIP_B	34.395	32.397	1220600	441370	0	0	0	0	0	428730	350540
ADPAALMASLHLLPSPTPNLEIK	Unmodified	2398.293	0.29301748	540	O94788;O94788-2	ALDH1A2	Retinal dehydrogenase 2	yes	no	0	0	0	0	By matching	By matching	By matching	By matching	By MS/MS	By matching	By matching	By matching	1	0	2					1	1			106.44	106.46	3	0.042936	42031	QE1_140414_OPL1013_IdR_CvA_pTyrIP_F	5.9565	3.2355	898440	0	0	0	0	507060	391370	0	0
ADPPYTHTIQK	Phospho (STY)	1349.6017	0.60168148	2160	Q12929;Q12929-2	EPS8	Epidermal growth factor receptor kinase substrate 8	yes	no	0	0	1	0	By matching	By matching	By MS/MS	By MS/MS	By matching	By matching	By matching	By matching	1	0	5			2	2				1	21.181	18.45	2;3	6.219E-06	4532	QE2_131211_OPL1013_RH_HCC_pTyrIP_G_05_131211154413	73.435	62.271	411870000	0	0	197710000	213870000	0	0	0	290360
ADQELLMYSHDNIICGITSVAFSR	Unmodified	2739.2996	0.29963578	1883	P62879;P62879-2	GNB2	Guanine nucleotide-binding protein G(I)/G(S)/G(T) subunit beta-2	yes	no	0	0	0	0	By matching	By matching	By MS/MS	By matching	By matching	By matching	By matching	By matching	1	0	1			1						110.8	102.53	3	0.0069806	45263	QE2_131211_OPL1013_RH_HCC_pTyrIP_G_05	16.712	14.672	1083000	0	0	1083000	0	0	0	0	0
ADQLTEEQIAEFK	Acetyl (Protein N-term)	1562.7464	0.74641766	1837	P62158	CALM1	Calmodulin	yes	yes	1	0	0	0	By MS/MS	By MS/MS	By matching	By matching	By matching	By matching	By MS/MS	By MS/MS	1	0	4	1	1					1	1	74.441	74.44	2	1.2744E-65	27487	QE1_140414_OPL1013_IdR_CvA_pTyrIP_B_140415130214	165.51	152.71	33150000	8840500	8500300	0	0	0	0	8784500	7024900
ADQSVYAFVATEGSR	Phospho (STY)	1679.7192	0.71923043	3441	Q96C10	DHX58	Probable ATP-dependent RNA helicase DHX58	yes	yes	0	0	1	0	By matching	By matching	By MS/MS	By MS/MS	By matching	By matching	By matching	By matching	1	0	2			1	1					67.45	60.315	2	2.7445E-21	25153	QE2_131211_OPL1013_RH_HCC_pTyrIP_G_05	97.904	91.427	5175700	0	0	2233400	2942200	0	0	0	0
ADRDESSPYAAMLAAQDVAQR	Unmodified	2264.0492	0.049158397	1846	P62263	RPS14	40S ribosomal protein S14	yes	yes	0	0	0	1	By MS/MS	By MS/MS	By matching	By matching	By matching	By matching	By MS/MS	By MS/MS	1	0	5	1	1				1	1	1	65.404	65.393	3	1.196E-05	23771	QE1_140414_OPL1013_IdR_CvA_pTyrIP_C	41.256	35.14	4177700	899630	868920	0	0	0	291050	1242800	875380
ADSELQLVEQR	Acetyl (Protein N-term)	1328.6572	0.65720872	787	P07741;P07741-2	APRT	Adenine phosphoribosyltransferase	yes	no	1	0	0	0	By MS/MS	By MS/MS	By matching	By matching	By matching	By matching	By MS/MS	By MS/MS	1	0	4	1	1					1	1	65.013	64.986	2	4.3618E-05	23103	QE1_140414_OPL1013_IdR_CvA_pTyrIP_B_140415130214	71.085	53.873	3188600	885190	613800	0	0	0	0	917440	772130
ADSEYTDKLQHYTSGHMTPGMK	Phospho (STY)	2576.0713	0.071289125	1218	P29323-2;P29323-3;P29323	EPHB2	Ephrin type-B receptor 2	yes	no	0	0	1	1	By matching	By matching	By MS/MS	By MS/MS	By matching	By matching	By matching	By matching	1	0	5			2	3					53.835	47.307	4;5	5.0324E-73	17784	QE2_131211_OPL1013_RH_HCC_pTyrIP_G_05	146.97	141.63	181480000	0	0	76780000	104700000	0	0	0	0
ADSQEPSHFDSQQPAVLEEEEVMIAHAHPQEVYNEYVPR	Phospho (STY)	4585.017	0.016951954	2236	Q13433;Q13433-2	SLC39A6	Zinc transporter ZIP6	yes	no	0	0	1	0	By matching	By matching	By MS/MS	By MS/MS	By matching	By matching	By matching	By matching	1	0	2			1	1					89.58	81.492	5	2.1931E-35	35771	QE2_131211_OPL1013_RH_HCC_pTyrIP_G_05_131211154413	83.826	82.465	21682000	0	0	12955000	8727200	0	0	0	0
ADTPNNATPITSSLGYPTLR	Phospho (STY)	2168.0151	0.0150781	1314	P34925-2			yes	yes	0	0	1	0	By matching	By matching	By MS/MS	By matching	By matching	By matching	By matching	By matching	1	0	1			1						73.588	66.12	3	6.5307E-06	28018	QE2_131211_OPL1013_RH_HCC_pTyrIP_G_05	44.641	40.543	2973400	0	0	2973400	0	0	0	0	0
ADTQTYQPYNK	Unmodified	1327.6044	0.60444487	1974	P84090	ERH	Enhancer of rudimentary homolog	yes	yes	0	0	0	0	By MS/MS	By matching	By matching	By matching	By matching	By matching	By matching	By MS/MS	1	0	5	1	1				1	1	1	21.463	21.532	2	0.014339	4033	QE1_140414_OPL1013_IdR_CvA_pTyrIP_B_140415130214	24.254	19.875	3328000	749010	687850	0	0	0	373960	922090	595140
ADVFHAYLSLLK	Unmodified	1375.75	0.7499869	2943	Q86VP6;Q86VP6-2;Q86VP6-3	CAND1	Cullin-associated NEDD8-dissociated protein 1	yes	no	0	0	0	0	By MS/MS	By MS/MS	By MS/MS	By MS/MS	By MS/MS	By MS/MS	By MS/MS	By MS/MS	1	0	15	2	2	2	2	2	1	2	2	97.706	95.491	2;3	2.5373E-05	42158	QE2_131211_OPL1013_RH_HCC_pTyrIP_G_05	58.32	50.564	25607000	4314500	3139100	6087200	5543100	2659500	1720400	1214000	929260
ADVVVSGPK	Unmodified	870.48108	0.48108226	2122	Q09666	AHNAK	Neuroblast differentiation-associated protein AHNAK	yes	no	0	0	0	0	By matching	By matching	By matching	By matching	By matching	By matching	By matching	By MS/MS	1	0	3	1						1	1	22.759	22.793	2	0.040231	4529	QE1_140414_OPL1013_IdR_CvA_pTyrIP_B_140415130214	20.788	13.964	2910800	843750	0	0	0	0	0	961400	1105700
ADWLSHYWMPK	Unmodified	1432.6598	0.65979168	806	P08243-2;P08243;P08243-3	ASNS	Asparagine synthetase [glutamine-hydrolyzing]	yes	no	0	0	0	0	By matching	By matching	By MS/MS	By MS/MS	By MS/MS	By MS/MS	By matching	By matching	1	0	7	1	1	1	1	1	1	1		80.606	78.322	3	0.00087034	34845	QE2_131211_OPL1013_RH_HCC_pTyrIP_G_05	36.417	30.876	8114500	239170	254890	2149000	2063500	1656000	1384000	367980	0
ADWWTNTAHYNR	Unmodified	1533.6749	0.67492447	2766	Q6P2Q9	PRPF8	Pre-mRNA-processing-splicing factor 8	yes	yes	0	0	0	0	By matching	By matching	By matching	By MS/MS	By matching	By matching	By matching	By matching	1	0	2			1	1					60.734	53.698	3	0.041327	22318	QE2_131211_OPL1013_RH_HCC_pTyrIP_G_05_131211154413	21.246	14.116	5436600	0	0	2082300	3354400	0	0	0	0
ADYDTLSLR	Phospho (STY)	1132.4802	0.48016936	4645	Q9Y446;Q9Y446-2	PKP3	Plakophilin-3	yes	no	0	0	1	0	By MS/MS	By matching	By MS/MS	By MS/MS	By MS/MS	By MS/MS	By matching	By matching	1	0	7	2		1	1	2	1			47.547	45.671	2	2.6032E-19	18364	QE2_131211_OPL1013_RH_HCC_pTyrIP_G_05_131211154413	135.55	107.34	302670000	2839700	0	124520000	161820000	7519000	5970400	0	0
ADYDTLSLR	2 Phospho (STY)	1212.4465	0.44649977	4645	Q9Y446;Q9Y446-2	PKP3	Plakophilin-3	yes	no	0	0	2	0	By matching	By matching	By MS/MS	By matching	By matching	By matching	By matching	By matching	1	0	1			1						57.276	50.509	2	0.03584	20492	QE2_131211_OPL1013_RH_HCC_pTyrIP_G_05	45.28	34.252	2244500	0	0	2244500	0	0	0	0	0
AEAEAWYQTK	Unmodified	1195.551	0.55095274	55;86	CON__Q3KNV1;CON__P08729;P08729;CON__Q5XKE5;Q5XKE5	KRT7;KRT79	Keratin, type II cytoskeletal 7;Keratin, type II cytoskeletal 79	no	no	0	0	0	0	By matching	By matching	By MS/MS	By MS/MS	By matching	By matching	By matching	By matching	1	0	2			1	1					45.021	38.888	2	0.026026	14766	QE2_131211_OPL1013_RH_HCC_pTyrIP_G_05	28.903	19.899	2626200	0	0	1148700	1477500	0	0	0	0
AEAESMYQIK	Unmodified	1168.5434	0.54342452	52	CON__P05787;P05787;P05787-2;CON__H-INV:HIT000292931;CON__Q9H552	KRT8	Keratin, type II cytoskeletal 8	yes	no	0	0	0	0	By MS/MS	By MS/MS	By matching	By matching	By matching	By matching	By matching	By matching	1	0	5	1	1				1	1	1	34.439	34.449	2	0.0015585	9489	QE1_140414_OPL1013_IdR_CvA_pTyrIP_C	40.727	21.069	7610500	3888500	2571600	0	0	0	188710	490430	471190
AEAGAGSATEFQFR	Unmodified	1440.6634	0.66335673	1496	P46783;Q9NQ39	RPS10;RPS10P5	40S ribosomal protein S10;Putative 40S ribosomal protein S10-like	yes	no	0	0	0	0	By MS/MS	By MS/MS	By matching	By matching	By matching	By matching	By MS/MS	By MS/MS	1	0	4	1	1					1	1	47.11	47.109	2	0.00035629	15249	QE1_140414_OPL1013_IdR_CvA_pTyrIP_C	37.77	25.852	3464100	620490	692010	0	0	0	0	995870	1155700
AEAGDNLGALVR	Unmodified	1184.6149	0.61494998	1553	P49411	TUFM	Elongation factor Tu, mitochondrial	yes	yes	0	0	0	0	By matching	By matching	By matching	By matching	By matching	By matching	By MS/MS	By MS/MS	1	0	2							1	1	48.436	48.362	2	0.0021326	15575	QE1_140414_OPL1013_IdR_CvA_pTyrIP_B	31.675	25.949	4319500	0	0	0	0	0	0	2493200	1826200
AEAGVPAEFSIWTR	Unmodified	1532.7623	0.7623425	1092	P21333-2;P21333	FLNA	Filamin-A	yes	no	0	0	0	0	By MS/MS	By MS/MS	By matching	By matching	By matching	By matching	By matching	By matching	1	0	4	1	1					1	1	79.818	79.792	2	0.022083	30388	QE1_140414_OPL1013_IdR_CvA_pTyrIP_C_140415150423	18.391	14.946	1689900	540850	464950	0	0	0	0	345390	338740
AEASSGDHPTDTEMKEEQK	Unmodified	2088.8906	0.89059207	2033	Q02790	FKBP4	Peptidyl-prolyl cis-trans isomerase FKBP4;Peptidyl-prolyl cis-trans isomerase FKBP4, N-terminally processed	yes	yes	0	0	0	1	By matching	By matching	By matching	By matching	By matching	By matching	By matching	By MS/MS	1	0	6	1	1			1	1	1	1	16.071	16.094	4	2.6449E-07	1830	QE1_140414_OPL1013_IdR_CvA_pTyrIP_B_140415130214	58.024	50.11	21175000	5422700	4017400	0	0	482780	532150	5948400	4771600
AECMLQQAER	Unmodified	1234.5434	0.54344129	940	P13796	LCP1	Plastin-2	yes	yes	0	0	0	0	By matching	By matching	By matching	By matching	By matching	By matching	By MS/MS	By matching	1	0	3	1						1	1	28.554	28.587	2	0.017087	6967	QE1_140414_OPL1013_IdR_CvA_pTyrIP_B	24.853	13.689	1832000	544630	0	0	0	0	0	804160	483250
AECRPAASENYMR	Phospho (STY)	1633.6378	0.63782576	947	P13984	GTF2F2	General transcription factor IIF subunit 2	yes	yes	0	0	1	1	By matching	By matching	By MS/MS	By MS/MS	By matching	By matching	By matching	By matching	1	0	2			1	1					24.135	20.558	3	1.3011E-42	5375	QE2_131211_OPL1013_RH_HCC_pTyrIP_G_05	143.98	126.76	23808000	0	0	11124000	12684000	0	0	0	0
AEDGSVIDYELIDQDAR	Unmodified	1907.8749	0.87486565	780	P07355;P07355-2	ANXA2	Annexin A2	yes	no	0	0	0	0	By MS/MS	By MS/MS	By matching	By matching	By matching	By matching	By MS/MS	By matching	1	0	6	2	2					1	1	70.181	70.204	2;3	5.0142E-17	26113	QE1_140414_OPL1013_IdR_CvA_pTyrIP_C	85.563	80.946	9399000	4713900	3862800	0	0	0	0	509180	313060
AEDMYSAQSHQAATPPK	Phospho (STY)	1910.787	0.78699242	4100	Q9NQ84;Q9NQ84-2	GPRC5C	G-protein coupled receptor family C group 5 member C	yes	no	0	0	1	0	By matching	By matching	By MS/MS	By MS/MS	By matching	By matching	By matching	By matching	1	0	3			1	1	1				23.157	20.771	3	7.6899E-12	5760	QE2_131211_OPL1013_RH_HCC_pTyrIP_G_05_131211154413	75.548	72.044	17821000	0	0	9017900	8619100	183790	0	0	0
AEDMYSAQSHQAATPPKDGK	Phospho (STY)	2210.9304	0.93036219	4100	Q9NQ84;Q9NQ84-2	GPRC5C	G-protein coupled receptor family C group 5 member C	yes	no	0	0	1	1	By matching	By matching	By MS/MS	By matching	By matching	By matching	By matching	By matching	1	0	3			1		1	1			18.906	17.802	4	1.6767E-06	4160	QE2_131211_OPL1013_RH_HCC_pTyrIP_G_05	48.616	41.666	14478000	0	0	14113000	0	158270	206080	0	0
AEDNADTLALVFEAPNQEK	Unmodified	2073.9855	0.98547873	907	P12004	PCNA	Proliferating cell nuclear antigen	yes	yes	0	0	0	0	By MS/MS	By MS/MS	By matching	By matching	By matching	By matching	By MS/MS	By MS/MS	1	0	10	2	2			1	1	2	2	81.376	81.349	2;3	0.00039362	30586	QE1_140414_OPL1013_IdR_CvA_pTyrIP_B	34.174	32.498	6412000	1244300	1426000	0	0	330460	283660	1693800	1433700
AEDPSQPDSAGYTALHYASR	Phospho (STY)	2214.9219	0.921906	2595	Q53RE8	ANKRD39	Ankyrin repeat domain-containing protein 39	yes	yes	0	0	1	0	By matching	By matching	By matching	By matching	By MS/MS	By MS/MS	By matching	By matching	1	0	3					1	1		1	49.002	48.901	3	1.2956E-14	15853	QE1_140414_OPL1013_IdR_CvA_pTyrIP_F_140415211055	74.364	71.643	14149000	0	0	0	0	7113900	6771000	0	264190
AEEDEILNRSPR	Phospho (STY)	1507.6668	0.66680093	1194	P27824;P27824-2;P27824-3	CANX	Calnexin	yes	no	0	0	1	1	By matching	By matching	By matching	By matching	By matching	By matching	By MS/MS	By matching	1	0	4	1	1					1	1	32.663	32.687	3	0.0032081	8702	QE1_140414_OPL1013_IdR_CvA_pTyrIP_B	40.941	35.221	4850400	1064000	858490	0	0	0	0	1673100	1254800
AEEIDAKAEEEFNIEK	Unmodified	1863.8738	0.87380302	1362	P36543-3;P36543;Q96A05	ATP6V1E1;ATP6V1E2	V-type proton ATPase subunit E 1;V-type proton ATPase subunit E 2	yes	no	0	0	0	1	By matching	By matching	By matching	By MS/MS	By matching	By matching	By matching	By matching	1	0	1				1					20.676	17.281	3	0.013066	3951	QE2_131211_OPL1013_RH_HCC_pTyrIP_G_05_131211154413	20.093	0.043545	13017000	0	0	0	13017000	0	0	0	0
AEEILEK	Unmodified	830.43855	0.43854874	1889	P62913;P62913-2	RPL11	60S ribosomal protein L11	yes	no	0	0	0	0	By MS/MS	By MS/MS	By matching	By matching	By matching	By matching	By MS/MS	By matching	1	0	6	1	1		1		1	1	1	23.912	23.321	2	0.0027816	4967	QE1_140414_OPL1013_IdR_CvA_pTyrIP_C_140415150423	63.565	26.007	10855000	2742100	2415400	0	893600	0	162410	3622600	1019000
AEEPGGHAYETPREEIAR	Phospho (STY)	2090.9059	0.905862	4574	Q9Y2H5	PLEKHA6	Pleckstrin homology domain-containing family A member 6	yes	yes	0	0	1	1	By matching	By matching	By MS/MS	By MS/MS	By matching	By matching	By matching	By matching	1	0	2			1	1					32.116	27.636	3	1.7962E-09	8996	QE2_131211_OPL1013_RH_HCC_pTyrIP_G_05	71.601	51.552	15006000	0	0	7271400	7734700	0	0	0	0
AEERPTFDYLQSVLDDFYTATEGQYQQQP	Phospho (STY)	3518.5191	0.51914022	796;795	P07948-2;P07948	LYN	Tyrosine-protein kinase Lyn	no	no	0	0	1	1	By MS/MS	By matching	By matching	By MS/MS	By matching	By matching	By matching	By matching	1	0	3	1		1	1					117.34	111.83	3	2.2093E-05	47730	QE2_131211_OPL1013_RH_HCC_pTyrIP_G_05_131211154413	42.885	39.568	22718000	7279200	0	9308600	6130600	0	0	0	0
AEEVEYYYRR	Phospho (STY)	1456.6024	0.60240976	3896	Q9H0B6-2;Q9H0B6	KLC2	Kinesin light chain 2	yes	no	0	0	1	1	By matching	By matching	By MS/MS	By matching	By matching	By matching	By matching	By matching	1	0	1			1						44.084	38.019	3	0.00066732	14303	QE2_131211_OPL1013_RH_HCC_pTyrIP_G_05	47.302	36.657	3805500	0	0	3805500	0	0	0	0	0
AEEYEFLTPVEEAPK	Unmodified	1750.8301	0.83014729	1658	P52565	ARHGDIA	Rho GDP-dissociation inhibitor 1	yes	yes	0	0	0	0	By MS/MS	By MS/MS	By matching	By matching	By matching	By matching	By MS/MS	By MS/MS	1	0	9	2	2				1	2	2	70.64	70.645	2;3	4.0724E-07	26223	QE1_140414_OPL1013_IdR_CvA_pTyrIP_C_140415150423	63.682	58.778	9388300	2355900	1555300	0	0	0	334870	2709500	2432700
AEFAEYASVDR	Phospho (STY)	1336.5337	0.53366149	4210	Q9NWQ8	PAG1	Phosphoprotein associated with glycosphingolipid-enriched microdomains 1	yes	yes	0	0	1	0	By MS/MS	By MS/MS	By MS/MS	By MS/MS	By matching	By matching	By MS/MS	By MS/MS	1	0	19	1	1	8	7			1	1	67.721	62.094	2	4.8974E-17	16947	QE2_131211_OPL1013_RH_HCC_pTyrIP_G_05_131211154413	118.9	103.28	491670000	10520000	6901900	223340000	247620000	0	0	1954100	1332300
AEFGPPGPGAGSR	Unmodified	1198.5731	0.57308516	3961	Q9H4A4	RNPEP	Aminopeptidase B	yes	yes	0	0	0	0	By MS/MS	By matching	By matching	By matching	By matching	By matching	By MS/MS	By MS/MS	1	0	4	1	1					1	1	32.171	32.22	2	0.00083079	8465	QE1_140414_OPL1013_IdR_CvA_pTyrIP_B_140415130214	35.809	23.646	2301500	813180	677880	0	0	0	0	374230	436210
AEFVEVTK	Unmodified	921.48075	0.48074791	48	CON__P02769			yes	yes	0	0	0	0	By MS/MS	By MS/MS	By MS/MS	By matching	By MS/MS	By MS/MS	By MS/MS	By MS/MS	1	0	10	1	2	1	1	1	1	2	1	35.039	32.925	2	2.2177E-06	9082	QE1_140414_OPL1013_IdR_CvA_pTyrIP_B	76.064	48.81	120380000	98566000	0	4021500	191910	7892500	9712700	0	0
AEGPDVAVDLPK	Unmodified	1209.6241	0.62411768	2122	Q09666	AHNAK	Neuroblast differentiation-associated protein AHNAK	yes	yes	0	0	0	0	By matching	By matching	By matching	By matching	By matching	By matching	By MS/MS	By matching	1	0	2							1	1	51.599	51.475	2	0.0098737	17009	QE1_140414_OPL1013_IdR_CvA_pTyrIP_B	24.929	18.046	1122500	0	0	0	0	0	0	493330	629200
AEGPEVDVNLPK	Unmodified	1266.6456	0.6455814	2122	Q09666	AHNAK	Neuroblast differentiation-associated protein AHNAK	yes	no	0	0	0	0	By MS/MS	By MS/MS	By matching	By matching	By matching	By matching	By MS/MS	By MS/MS	1	0	4	1	1					1	1	49.643	49.617	2	8.7594E-05	16131	QE1_140414_OPL1013_IdR_CvA_pTyrIP_B_140415130214	53.034	44.937	9648700	2379900	1503300	0	0	0	0	3181300	2584300
AEGSDVANAVLDGADCIMLSGETAK	Unmodified	2493.1363	0.13631842	957;958	P14618;P14618-3;P14618-2	PKM	Pyruvate kinase PKM	no	no	0	0	0	0	By MS/MS	By MS/MS	By MS/MS	By MS/MS	By matching	By matching	By MS/MS	By MS/MS	1	0	15	3	3	1	1	1		3	3	97.998	96.845	2;3;4	8.809E-110	38070	QE1_140414_OPL1013_IdR_CvA_pTyrIP_C_140415150423	166.05	159.9	25852000	6019600	5603300	2307800	1472000	155630	0	5447600	4845700
AEGSDVANAVLDGADCIMLSGETAKGDYPLEAVR	Oxidation (M);Phospho (STY)	3589.5954	0.59535841	957;958	P14618;P14618-3;P14618-2	PKM	Pyruvate kinase PKM	no	no	0	1	1	1	By matching	By matching	By MS/MS	By matching	By matching	By matching	By matching	By matching	1	0	2			1	1					98.312	90.324	3	3.4201E-08	39583	QE2_131211_OPL1013_RH_HCC_pTyrIP_G_05	46.968	43.651	2661300	0	0	1619800	1041500	0	0	0	0
AEGSDVANAVLDGADCIMLSGETAKGDYPLEAVR	Phospho (STY)	3573.6004	0.60044379	957;958	P14618;P14618-3;P14618-2	PKM	Pyruvate kinase PKM	no	no	0	0	1	1	By matching	By matching	By MS/MS	By MS/MS	By matching	By matching	By matching	By matching	1	0	3			2	1					113.05	104.8	3;4	2.6445E-95	46380	QE2_131211_OPL1013_RH_HCC_pTyrIP_G_05_131211154413	146.67	141.72	18941000	0	0	13153000	5788200	0	0	0	0
AEGYSNVGFQNEENFLENENTSGNNSIR	Phospho (STY)	3212.332	0.33200816	4027	Q9HAS3	SLC28A3	Solute carrier family 28 member 3	yes	yes	0	0	1	0	By matching	By matching	By matching	By MS/MS	By matching	By matching	By matching	By matching	1	0	1				1					83.508	75.502	3	1.9316E-09	32806	QE2_131211_OPL1013_RH_HCC_pTyrIP_G_05_131211154413	59.372	54.779	1713400	0	0	0	1713400	0	0	0	0
AEIDMLDIR	Unmodified	1074.5379	0.53794521	842	P09525;P09525-2	ANXA4	Annexin A4	yes	no	0	0	0	0	By MS/MS	By MS/MS	By matching	By matching	By matching	By matching	By matching	By matching	1	0	2	1	1							66.841	66.913	2	0.0045165	24389	QE1_140414_OPL1013_IdR_CvA_pTyrIP_C	35.652	27.609	2461700	1100500	1361200	0	0	0	0	0	0
AEISNAIDQYVTGTIGEDEDLIK	Unmodified	2493.2122	0.21224378	1282	P31939-2;P31939	ATIC	Bifunctional purine biosynthesis protein PURH;Phosphoribosylaminoimidazolecarboxamide formyltransferase;IMP cyclohydrolase	yes	no	0	0	0	0	By matching	By matching	By matching	By matching	By matching	By matching	By MS/MS	By matching	1	0	2							1	1	100.53	100.4	3	0.053219	39231	QE1_140414_OPL1013_IdR_CvA_pTyrIP_B	1.8182	1.1787	595470	0	0	0	0	0	0	222100	373380
AEIYALNR	Phospho (STY)	1028.4692	0.46921074	3072	Q8N300	CCDC23	Coiled-coil domain-containing protein 23	yes	yes	0	0	1	0	By matching	By matching	By matching	By matching	By MS/MS	By MS/MS	By matching	By matching	1	0	2					1	1			36.336	36.208	2	0.0025274	10179	QE1_140414_OPL1013_IdR_CvA_pTyrIP_F	47.082	14.727	2753400	0	0	0	0	1319200	1434200	0	0
AELAELPLR	Unmodified	1010.576	0.57604528	3593	Q96QK1	VPS35	Vacuolar protein sorting-associated protein 35	yes	yes	0	0	0	0	By matching	By MS/MS	By matching	By matching	By matching	By matching	By MS/MS	By MS/MS	1	0	4	1	1					1	1	58.194	58.218	2	0.0073114	20020	QE1_140414_OPL1013_IdR_CvA_pTyrIP_B_140415130214	42.336	19.695	1766700	518290	594800	0	0	0	0	283330	370260
AELDDTPMR	Unmodified	1046.4703	0.47025958	1120	P23246;P23246-2	SFPQ	Splicing factor, proline- and glutamine-rich	yes	no	0	0	0	0	By MS/MS	By matching	By matching	By matching	By matching	By matching	By MS/MS	By MS/MS	1	0	4	1	1					1	1	30.167	30.241	2	0.009541	7559	QE1_140414_OPL1013_IdR_CvA_pTyrIP_B	28.204	23.115	5702600	1389300	1387300	0	0	0	0	1594700	1331300
AELGSQEGYVPK	Phospho (STY)	1356.5963	0.59626175	503	O75791	GRAP2	GRB2-related adapter protein 2	yes	yes	0	0	1	0	By matching	By matching	By matching	By matching	By matching	By MS/MS	By matching	By matching	1	0	1						1			30.916	30.966	2	0.00012458	7816	QE1_140414_OPL1013_IdR_CvA_pTyrIP_F_140415211055	48.568	38.019	907940	0	0	0	0	0	907940	0	0
AELGSQEGYVPKNFIDIQFPK	Phospho (STY)	2459.1774	0.1773924	503	O75791	GRAP2	GRB2-related adapter protein 2	yes	yes	0	0	1	1	By matching	By matching	By matching	By matching	By MS/MS	By matching	By matching	By matching	1	0	2					1	1			86.008	86.08	3	9.7472E-06	32905	QE1_140414_OPL1013_IdR_CvA_pTyrIP_F	41.292	37.828	1761800	0	0	0	0	1425100	336690	0	0
AELNEFLTR	Unmodified	1091.5611	0.56112349	1126	P23396;P23396-2	RPS3	40S ribosomal protein S3	yes	no	0	0	0	0	By MS/MS	By MS/MS	By matching	By matching	By matching	By matching	By MS/MS	By MS/MS	1	0	4	1	1					1	1	57.183	57.182	2	0.00015076	19946	QE1_140414_OPL1013_IdR_CvA_pTyrIP_C	83.869	38.888	14748000	3489000	2894000	0	0	0	0	4185300	4179300
AELSYRGPVSGTEPEPVYSMEAADYR	Phospho (STY)	2953.2841	0.28411867	2337;2338	Q14247;Q14247-3;Q14247-2	CTTN	Src substrate cortactin	no	no	0	0	1	1	By matching	By matching	By MS/MS	By MS/MS	By matching	By matching	By matching	By matching	1	0	2			1	1					74.693	67.106	3	9.7575E-08	28676	QE2_131211_OPL1013_RH_HCC_pTyrIP_G_05_131211154413	57.735	53.738	10901000	0	0	5201600	5699700	0	0	0	0
AENFFILR	Unmodified	1008.5393	0.53926584	1772	P59998;P59998-3;P59998-2;P59998-4	ARPC4	Actin-related protein 2/3 complex subunit 4	yes	no	0	0	0	0	By matching	By matching	By matching	By matching	By matching	By matching	By MS/MS	By matching	1	0	3	1						1	1	71.927	71.861	2	0.034067	26302	QE1_140414_OPL1013_IdR_CvA_pTyrIP_B	35.438	22.401	2422800	911360	0	0	0	0	0	759230	752220
AENNEYSVTGHYPLNLPSVTVTNLDTFGHLK	Phospho (STY)	3509.6504	0.65042917	4476	Q9ULJ8;Q9ULJ8-4;Q9ULJ8-5;Q9ULJ8-3	PPP1R9A	Neurabin-1	yes	no	0	0	1	0	By matching	By matching	By MS/MS	By MS/MS	By matching	By matching	By matching	By matching	1	0	2			1	1					100.18	92.143	4	1.6917E-49	40289	QE2_131211_OPL1013_RH_HCC_pTyrIP_G_05	110.33	105.38	33801000	0	0	16817000	16984000	0	0	0	0
AENYDIPSADR	Unmodified	1249.5575	0.55749468	1109	P22314-2;P22314	UBA1	Ubiquitin-like modifier-activating enzyme 1	yes	no	0	0	0	0	By MS/MS	By MS/MS	By matching	By matching	By matching	By matching	By MS/MS	By MS/MS	1	0	4	1	1					1	1	32.417	32.441	2	0.00077607	8611	QE1_140414_OPL1013_IdR_CvA_pTyrIP_B_140415130214	40.377	32.245	3806900	943610	939190	0	0	0	0	912950	1011100
AEPEDHYFLLTEPPLNTPENR	Unmodified	2481.1812	0.18121843	1803	P61158	ACTR3	Actin-related protein 3	yes	yes	0	0	0	0	By matching	By matching	By matching	By matching	By matching	By matching	By MS/MS	By MS/MS	1	0	3	1						1	1	76.858	76.758	3	0.0083262	28546	QE1_140414_OPL1013_IdR_CvA_pTyrIP_B_140415130214	17.72	12.843	1720500	470310	0	0	0	0	0	722930	527280
AEPMPSASSAPPASSLYSSPVNSSAPLAEDIDPELAR	Phospho (STY)	3790.7285	0.72848107	203	O14964-2;O14964	HGS	Hepatocyte growth factor-regulated tyrosine kinase substrate	yes	no	0	0	1	0	By matching	By matching	By MS/MS	By MS/MS	By matching	By matching	By matching	By matching	1	0	4			2	2					94.497	86.509	3;4	3.713E-67	37799	QE2_131211_OPL1013_RH_HCC_pTyrIP_G_05	126.52	123.97	52163000	0	0	25049000	27114000	0	0	0	0
AEPPQCTSLAWSADGQTLFAGYTDNLVR	Unmodified	3067.4345	0.43454936	1909	P63244	GNB2L1	Guanine nucleotide-binding protein subunit beta-2-like 1;Guanine nucleotide-binding protein subunit beta-2-like 1, N-terminally processed	yes	yes	0	0	0	0	By MS/MS	By MS/MS	By matching	By matching	By matching	By matching	By MS/MS	By matching	1	0	4	1	1					1	1	97.224	97.147	3	0.032594	38384	QE1_140414_OPL1013_IdR_CvA_pTyrIP_C	7.624	6.9844	1746000	504330	265950	0	0	0	0	683520	292240
AEPQSKPQHIYVPNNYLVPTEK	Phospho (STY)	2631.2734	0.27341805	3566	Q96M11	HYLS1	Hydrolethalus syndrome protein 1	yes	yes	0	0	1	1	By matching	By matching	By matching	By MS/MS	By matching	By matching	By matching	By matching	1	0	1				1					63.16	56.056	3	1.0911E-08	23339	QE2_131211_OPL1013_RH_HCC_pTyrIP_G_05_131211154413	50.752	46.655	1795300	0	0	0	1795300	0	0	0	0
AEPYCSVLPGFTFIQHLPLSER	Unmodified	2560.2784	0.27843005	3758	Q9BUJ2-4;Q9BUJ2-2;Q9BUJ2;Q9BUJ2-3	HNRNPUL1	Heterogeneous nuclear ribonucleoprotein U-like protein 1	yes	no	0	0	0	0	By matching	By MS/MS	By matching	By matching	By matching	By matching	By MS/MS	By matching	1	0	5	1	1				1	1	1	105.04	105.01	3	0.042432	41963	QE1_140414_OPL1013_IdR_CvA_pTyrIP_C_140415150423	6.647	4.0788	1595500	418040	442320	0	0	0	232860	280740	221540
AEQLASVQYTLPK	Phospho (STY)	1526.7382	0.73817496	2088	Q07157;Q07157-2	TJP1	Tight junction protein ZO-1	yes	no	0	0	1	0	By matching	By matching	By matching	By matching	By MS/MS	By MS/MS	By matching	By matching	1	0	4					2	2			55.774	55.847	2;3	4.8927E-09	18841	QE1_140414_OPL1013_IdR_CvA_pTyrIP_F	73.386	66.909	11344000	0	0	0	0	5483200	5860700	0	0
AEQVALSR	Acetyl (Protein N-term)	914.48214	0.48214489	898	P11413;P11413-2	G6PD	Glucose-6-phosphate 1-dehydrogenase	yes	no	1	0	0	0	By MS/MS	By MS/MS	By matching	By matching	By matching	By matching	By matching	By matching	1	0	2	1	1							38.135	38.206	2	0.00054176	11193	QE1_140414_OPL1013_IdR_CvA_pTyrIP_C	65.535	52.444	13083000	6640900	6442500	0	0	0	0	0	0
AESGDSLGSEDRDLLYSIDAYR	Phospho (STY)	2511.0803	0.080257132	4110	Q9NQW6-2;Q9NQW6	ANLN	Actin-binding protein anillin	yes	no	0	0	1	1	By matching	By matching	By MS/MS	By MS/MS	By matching	By matching	By matching	By matching	1	0	2			1	1					86.54	78.452	3	8.8174E-73	34167	QE2_131211_OPL1013_RH_HCC_pTyrIP_G_05_131211154413	144.5	141.27	34964000	0	0	16109000	18854000	0	0	0	0
AESSDKLYR	Acetyl (Protein N-term)	1109.5353	0.53530267	850	P09874	PARP1	Poly [ADP-ribose] polymerase 1	yes	yes	1	0	0	1	By MS/MS	By MS/MS	By MS/MS	By MS/MS	By MS/MS	By matching	By matching	By MS/MS	1	0	6	1	1	1	1	1			1	27.481	26.036	2	0.00010154	8589	QE2_131211_OPL1013_RH_HCC_pTyrIP_G_05	71.451	61.796	19591000	3061900	2145400	4145800	4079300	4122400	0	0	2036000
AEVEETLKR	Acetyl (Protein N-term)	1115.5823	0.58225287	4083	Q9NP97;Q8TF09;Q9NP97-2	DYNLRB1;DYNLRB2	Dynein light chain roadblock-type 1;Dynein light chain roadblock-type 2	yes	no	1	0	0	1	By MS/MS	By matching	By matching	By matching	By matching	By matching	By matching	By matching	1	0	2	1						1		41.639	41.664	2	0.0032835	12846	QE1_140414_OPL1013_IdR_CvA_pTyrIP_C	46.001	36.644	1702600	799690	0	0	0	0	0	902860	0
AEVLSEEPILK	Unmodified	1226.6758	0.6758189	2854	Q7L1Q6-2;Q7L1Q6;Q7L1Q6-4;Q7L1Q6-3	BZW1	Basic leucine zipper and W2 domain-containing protein 1	yes	no	0	0	0	0	By MS/MS	By MS/MS	By matching	By matching	By matching	By matching	By MS/MS	By MS/MS	1	0	4	1	1					1	1	54.726	54.725	2	0.0081036	18894	QE1_140414_OPL1013_IdR_CvA_pTyrIP_C_140415150423	35.677	24.094	1704800	540510	415340	0	0	0	0	401480	347490
AEVQVLVLDGR	Acetyl (Protein N-term)	1239.6823	0.68230126	1405	P40429	RPL13A	60S ribosomal protein L13a	yes	yes	1	0	0	0	By MS/MS	By MS/MS	By matching	By matching	By matching	By matching	By MS/MS	By MS/MS	1	0	4	1	1					1	1	86.396	86.345	2	8.5658E-06	32833	QE1_140414_OPL1013_IdR_CvA_pTyrIP_B_140415130214	71.176	67.314	2330800	599210	460670	0	0	0	0	658360	612610
AEVVLGNIIK	Unmodified	1054.6386	0.63864553	2217	Q13303-4;Q13303-2;Q13303;Q13303-5;Q13303-3	KCNAB2	Voltage-gated potassium channel subunit beta-2	yes	no	0	0	0	0	By matching	By matching	By matching	By matching	By matching	By matching	By MS/MS	By matching	1	0	2							1	1	63.3	63.225	2	0.037485	22385	QE1_140414_OPL1013_IdR_CvA_pTyrIP_B	27.481	17.826	470630	0	0	0	0	0	0	248990	221640
AEYMTTRPPNVPPKPQK	Phospho (STY)	2032.9805	0.98054727	2901	Q7Z6B7	SRGAP1	SLIT-ROBO Rho GTPase-activating protein 1	yes	yes	0	0	1	2	By matching	By matching	By MS/MS	By matching	By matching	By matching	By matching	By matching	1	0	1			1						32.903	28.342	3	9.0094E-06	9264	QE2_131211_OPL1013_RH_HCC_pTyrIP_G_05	50.04	41.243	2002500	0	0	2002500	0	0	0	0	0
AFAAQEDLEK	Unmodified	1120.5401	0.5400537	1327	P35241;P35241-5;P35241-4;P35241-2	RDX	Radixin	yes	no	0	0	0	0	By matching	By matching	By matching	By matching	By matching	By matching	By MS/MS	By MS/MS	1	0	3		1					1	1	33.233	33.249	2	0.0045385	8965	QE1_140414_OPL1013_IdR_CvA_pTyrIP_B	33.088	22.331	1566700	0	791060	0	0	0	0	334660	441000
AFAETYPAASSLPNGDCGRPR	Acetyl (Protein N-term);Phospho (STY)	2358.01	0.010009497	1257	P30520	ADSS	Adenylosuccinate synthetase isozyme 2	yes	yes	1	0	1	1	By matching	By matching	By MS/MS	By MS/MS	By matching	By matching	By matching	By matching	1	0	2			1	1					66.505	59.47	3	6.0619E-12	24880	QE2_131211_OPL1013_RH_HCC_pTyrIP_G_05	70.555	64.741	22726000	0	0	9921000	12805000	0	0	0	0
AFAHITGGGLLENIPR	Unmodified	1664.8998	0.89983903	1106	P22102	GART	Trifunctional purine biosynthetic protein adenosine-3;Phosphoribosylamine--glycine ligase;Phosphoribosylformylglycinamidine cyclo-ligase;Phosphoribosylglycinamide formyltransferase	yes	yes	0	0	0	0	By matching	By MS/MS	By MS/MS	By MS/MS	By MS/MS	By MS/MS	By MS/MS	By MS/MS	1	0	7		1	1	1	1	1	1	1	73.196	70.984	3	3.0513E-05	30592	QE2_131211_OPL1013_RH_HCC_pTyrIP_G_05_131211154413	45.614	38.927	9777600	0	739920	2538100	2880400	764040	858790	1288100	708280
AFAVGVQQVLLK	Unmodified	1271.7602	0.76015765	604	O95373	IPO7	Importin-7	yes	yes	0	0	0	0	By matching	By matching	By MS/MS	By matching	By matching	By matching	By matching	By matching	1	0	1			1						78.821	71.052	2	0.013664	30479	QE2_131211_OPL1013_RH_HCC_pTyrIP_G_05	29.544	27.411	1388700	0	0	1388700	0	0	0	0	0
AFAYTWFNLQAR	Unmodified	1486.7357	0.73573382	818	P08651-4;P08651-5;P08651-3;P08651-6;P08651-2;P08651;Q12857-2;Q12857-3;Q12857;Q12857-4	NFIC;NFIA	Nuclear factor 1 C-type;Nuclear factor 1 A-type	yes	no	0	0	0	0	By MS/MS	By MS/MS	By MS/MS	By MS/MS	By matching	By matching	By matching	By matching	1	0	6	1	1	2	2					94.644	89.326	2;3	0.00010148	39582	QE2_131211_OPL1013_RH_HCC_pTyrIP_G_05_131211154413	51.286	34.624	3083400	654010	388310	1048200	992840	0	0	0	0
AFCEPGNVENNGVLSFIK	Unmodified	1993.9568	0.95676156	1706	P54577	YARS	Tyrosine--tRNA ligase, cytoplasmic;Tyrosine--tRNA ligase, cytoplasmic, N-terminally processed	yes	yes	0	0	0	0	By matching	By matching	By matching	By matching	By matching	By matching	By matching	By MS/MS	1	0	3	1						1	1	82.981	82.881	3	0.035027	31276	QE1_140414_OPL1013_IdR_CvA_pTyrIP_B_140415130214	9.9127	9.1794	726640	179050	0	0	0	0	0	254620	292970
AFCGFEDPR	Unmodified	1097.46	0.46002924	2426	Q15149-4;Q15149-7;Q15149-8;Q15149-9;Q15149-5;Q15149-6;Q15149-3;Q15149-2;Q15149	PLEC	Plectin	yes	no	0	0	0	0	By MS/MS	By matching	By matching	By matching	By matching	By matching	By matching	By matching	1	0	2	1	1							44.12	44.192	2	0.0090328	14018	QE1_140414_OPL1013_IdR_CvA_pTyrIP_C	28.958	15.921	1995100	979390	1015700	0	0	0	0	0	0
AFDLIVDRPVTLVR	Unmodified	1612.9301	0.93007653	656	O96000-2;O96000	NDUFB10	NADH dehydrogenase [ubiquinone] 1 beta subcomplex subunit 10	yes	no	0	0	0	1	By matching	By matching	By matching	By MS/MS	By matching	By matching	By matching	By matching	1	0	2			1	1					84.251	76.163	3	0.047618	33216	QE2_131211_OPL1013_RH_HCC_pTyrIP_G_05_131211154413	12.792	10.034	1075500	0	0	506950	568520	0	0	0	0
AFDTAGNGYCR	Phospho (STY)	1310.4751	0.47510075	1546	P49327	FASN	Fatty acid synthase;[Acyl-carrier-protein] S-acetyltransferase;[Acyl-carrier-protein] S-malonyltransferase;3-oxoacyl-[acyl-carrier-protein] synthase;3-oxoacyl-[acyl-carrier-protein] reductase;3-hydroxyacyl-[acyl-carrier-protein] dehydratase;Enoyl-[acyl-carrier-protein] reductase;Oleoyl-[acyl-carrier-protein] hydrolase	yes	yes	0	0	1	0	By matching	By matching	By matching	By MS/MS	By matching	By matching	By matching	By matching	1	0	1				1					27.948	24.052	2	0.00036116	7120	QE2_131211_OPL1013_RH_HCC_pTyrIP_G_05_131211154413	46.73	35.162	1504900	0	0	0	1504900	0	0	0	0
AFEDWLNDDLGSYQGAQGNR	Phospho (STY)	2334.9543	0.95426876	3103	Q8N6T3-3;Q8N6T3;Q8N6T3-2;Q8N6T3-5;Q8N6T3-4	ARFGAP1	ADP-ribosylation factor GTPase-activating protein 1	yes	no	0	0	1	0	By matching	By matching	By MS/MS	By matching	By matching	By matching	By matching	By matching	1	0	1			1						95.124	87.154	3	9.5662E-07	38059	QE2_131211_OPL1013_RH_HCC_pTyrIP_G_05	49.036	46.603	962180	0	0	962180	0	0	0	0	0
AFELLHLHLDLR	Unmodified	1475.8249	0.82488317	3961	Q9H4A4	RNPEP	Aminopeptidase B	yes	yes	0	0	0	0	By MS/MS	By MS/MS	By MS/MS	By MS/MS	By MS/MS	By MS/MS	By MS/MS	By MS/MS	1	0	24	3	3	3	3	3	3	3	3	89.74	87.546	2;3;4	8.4668E-10	33994	QE1_140414_OPL1013_IdR_CvA_pTyrIP_C_140415150423	91.961	79.166	119180000	35227000	15763000	24056000	22100000	8602700	3484900	7059000	2889600
AFENCSEDLQER	Unmodified	1496.6202	0.62017129	508	O75828	CBR3	Carbonyl reductase [NADPH] 3	yes	yes	0	0	0	0	By MS/MS	By matching	By matching	By matching	By matching	By matching	By MS/MS	By matching	1	0	2	1						1		31.445	31.469	2	0.0013498	8195	QE1_140414_OPL1013_IdR_CvA_pTyrIP_C	34.96	26.828	513600	362180	0	0	0	0	0	151420	0
AFEPATGR	Unmodified	847.41882	0.41881635	1541	P49189	ALDH9A1	4-trimethylaminobutyraldehyde dehydrogenase	yes	yes	0	0	0	0	By MS/MS	By MS/MS	By matching	By matching	By matching	By matching	By matching	By matching	1	0	3	1	1					1		20.88	20.961	2	0.0042531	3933	QE1_140414_OPL1013_IdR_CvA_pTyrIP_C_140415150423	44.349	13.12	2415700	975800	1093500	0	0	0	0	346400	0
AFFAGSQR	Unmodified	882.4348	0.43480077	2375	Q14697;Q14697-2	GANAB	Neutral alpha-glucosidase AB	yes	no	0	0	0	0	By MS/MS	By MS/MS	By matching	By matching	By matching	By matching	By MS/MS	By MS/MS	1	0	4	1	1					1	1	30.512	30.586	2	0.0037621	7651	QE1_140414_OPL1013_IdR_CvA_pTyrIP_B_140415130214	55.531	24.862	6498700	1352500	1279800	0	0	0	0	1795900	2070400
AFFALVTNGVR	Unmodified	1193.6557	0.65569258	1708	P54619-2;P54619;P54619-3	PRKAG1	5'-AMP-activated protein kinase subunit gamma-1	yes	no	0	0	0	0	By MS/MS	By MS/MS	By matching	By matching	By MS/MS	By MS/MS	By MS/MS	By matching	1	0	6	1	1			1	1	1	1	75.622	75.63	2	0.00044718	27983	QE1_140414_OPL1013_IdR_CvA_pTyrIP_F_140415211055	46.73	38.33	2365900	813870	670120	0	0	350510	311020	0	220400
AFFESHPAPSAER	Unmodified	1444.6735	0.67352749	1738	P55786;P55786-2	NPEPPS	Puromycin-sensitive aminopeptidase	yes	no	0	0	0	0	By MS/MS	By matching	By matching	By matching	By matching	By matching	By MS/MS	By matching	1	0	6	1	1	1	1			1	1	36.575	34.613	3	0.020325	9625	QE1_140414_OPL1013_IdR_CvA_pTyrIP_C	15.387	8.6892	8074400	1494500	1418600	1428000	2010700	0	0	857850	864840
AFFPCFDTPAVK	Unmodified	1398.6642	0.66420836	3961	Q9H4A4	RNPEP	Aminopeptidase B	yes	yes	0	0	0	0	By MS/MS	By MS/MS	By matching	By matching	By matching	By matching	By MS/MS	By MS/MS	1	0	4	1	1					1	1	78.68	78.654	2	0.00038051	29451	QE1_140414_OPL1013_IdR_CvA_pTyrIP_B	42.031	32.709	2491700	697510	859910	0	0	0	0	503930	430400
AFGHHAVSLLDGGLR	Unmodified	1548.8161	0.8161094	1156	P25325;P25325-2	MPST	3-mercaptopyruvate sulfurtransferase	yes	no	0	0	0	0	By matching	By matching	By MS/MS	By matching	By matching	By matching	By matching	By matching	1	0	2			1	1					70.088	62.852	3	0.00096408	26551	QE2_131211_OPL1013_RH_HCC_pTyrIP_G_05	27.263	14.467	2704000	0	0	1301600	1402400	0	0	0	0
AFGIPIR	Unmodified	772.45956	0.45955895	758	P06493	CDK1	Cyclin-dependent kinase 1	yes	yes	0	0	0	0	By matching	By matching	By matching	By matching	By MS/MS	By matching	By matching	By matching	1	0	5	1	1			1	1		1	56.699	56.727	2	0.036101	19383	QE1_140414_OPL1013_IdR_CvA_pTyrIP_F	40.686	16.499	4124000	495860	499870	0	0	1008700	1296900	0	822680
AFGPGLEGGLVNK	Unmodified	1257.6717	0.67173657	2343	Q14315;Q14315-2	FLNC	Filamin-C	yes	no	0	0	0	0	By matching	By matching	By MS/MS	By matching	By matching	By matching	By matching	By matching	1	0	3	1	1	1						58.325	56.084	2	0.020698	23215	QE2_131211_OPL1013_RH_HCC_pTyrIP_G_05	27.676	15.045	1786200	236330	335780	1214100	0	0	0	0	0
AFGPGLQGGSAGSPAR	Unmodified	1428.711	0.71097563	1092	P21333-2;P21333	FLNA	Filamin-A	yes	no	0	0	0	0	By MS/MS	By MS/MS	By MS/MS	By MS/MS	By MS/MS	By MS/MS	By MS/MS	By MS/MS	1	0	8	1	1	1	1	1	1	1	1	38.018	36.49	2	1.4679E-05	10344	QE1_140414_OPL1013_IdR_CvA_pTyrIP_B	52.862	45.958	25419000	4326400	4621300	3294100	4282800	1122600	1285800	3458400	3027600
AFGSGYR	Unmodified	756.35549	0.35548781	1135	P23588;P23588-2	EIF4B	Eukaryotic translation initiation factor 4B	yes	no	0	0	0	0	By matching	By MS/MS	By matching	By matching	By matching	By matching	By MS/MS	By matching	1	0	3		1					1	1	21.301	21.383	2	0.017283	3961	QE1_140414_OPL1013_IdR_CvA_pTyrIP_B	37.558	37.558	3464300	0	1505600	0	0	0	0	1324300	634360
AFGYYGPLR	Unmodified	1042.5236	0.52361577	1977	P84103-2;P84103	SRSF3	Serine/arginine-rich splicing factor 3	yes	no	0	0	0	0	By MS/MS	By MS/MS	By matching	By MS/MS	By MS/MS	By MS/MS	By MS/MS	By MS/MS	1	0	7	1	1		1	1	1	1	1	57.527	56.532	2	0.00011101	19064	QE1_140414_OPL1013_IdR_CvA_pTyrIP_F_140415211055	86.833	57.457	76815000	22442000	9136600	0	22071000	4538800	5687400	6758800	6180300
AFGYYGPLR	Phospho (STY)	1122.4899	0.48994618	1977	P84103-2;P84103	SRSF3	Serine/arginine-rich splicing factor 3	yes	no	0	0	1	0	By matching	By matching	By matching	By matching	By MS/MS	By MS/MS	By matching	By matching	1	0	3		1			1	1			57.948	58.069	2	0.0012278	20003	QE1_140414_OPL1013_IdR_CvA_pTyrIP_F	58.981	38.46	10609000	0	1200300	0	0	4890100	4519000	0	0
AFHITNDEPIPFWTFLSR	Unmodified	2190.0898	0.089824645	2478	Q15738	NSDHL	Sterol-4-alpha-carboxylate 3-dehydrogenase, decarboxylating	yes	yes	0	0	0	0	By matching	By matching	By matching	By matching	By matching	By MS/MS	By matching	By matching	1	0	3						1	1	1	108.18	108.18	3	0.050485	42628	QE1_140414_OPL1013_IdR_CvA_pTyrIP_F_140415211055	5.9632	1.7422	333350	0	0	0	0	0	213410	23220	96720
AFHNEAQVNPER	Unmodified	1410.664	0.66402543	1035	P17987	TCP1	T-complex protein 1 subunit alpha	yes	yes	0	0	0	0	By MS/MS	By MS/MS	By matching	By MS/MS	By MS/MS	By matching	By matching	By matching	1	0	7	1	1	1	2	1	1			21.459	20.298	3	0.0031184	5694	QE2_131211_OPL1013_RH_HCC_pTyrIP_G_05_131211154413	33.424	20.793	10220000	2802500	2485700	1186000	1022400	1382500	1341000	0	0
AFHPFIAGPYNR	Unmodified	1388.699	0.69895438	1992	Q00341;Q00341-2	HDLBP	Vigilin	yes	no	0	0	0	0	By MS/MS	By MS/MS	By matching	By MS/MS	By MS/MS	By MS/MS	By MS/MS	By MS/MS	1	0	10	2	1	1	1	1	1	2	1	57.522	56.134	3	9.8848E-05	19465	QE1_140414_OPL1013_IdR_CvA_pTyrIP_C	47.894	41.196	25175000	3863200	3571700	4749200	5210200	572610	727680	3736500	2744000
AFHSSLHESIQKPYNQK	Phospho (STY)	2092.9732	0.97315371	1136	P23634-7;P23634-6;P23634-8;P23634	ATP2B4	Plasma membrane calcium-transporting ATPase 4	yes	no	0	0	1	1	By matching	By matching	By matching	By MS/MS	By matching	By matching	By matching	By matching	1	0	2			1	1					31.363	26.984	4	3.9484E-05	8591	QE2_131211_OPL1013_RH_HCC_pTyrIP_G_05_131211154413	41.695	37.214	24549000	0	0	11347000	13202000	0	0	0	0
AFIAVYYLLPK	Unmodified	1296.7482	0.74819598	592	O95273-2;O95273	CCNDBP1	Cyclin-D1-binding protein 1	yes	no	0	0	0	0	By matching	By matching	By matching	By matching	By MS/MS	By matching	By matching	By matching	1	0	2					1			1	99.575	99.398	2	0.0045025	38864	QE1_140414_OPL1013_IdR_CvA_pTyrIP_F	27.481	22.781	184490	0	0	0	0	123780	0	0	60703
AFIHWVSQPLMCEVR	Unmodified	1871.9175	0.9174797	1512	P47897;P47897-2	QARS	Glutamine--tRNA ligase	yes	no	0	0	0	0	By MS/MS	By MS/MS	By MS/MS	By matching	By MS/MS	By matching	By MS/MS	By MS/MS	1	0	8	1	1	1		1	2	1	1	80.539	79.342	3	0.00043593	29880	QE1_140414_OPL1013_IdR_CvA_pTyrIP_B	33.842	31.539	6301200	670700	0	2824400	0	762090	673000	748230	622820
AFIISFK	Unmodified	824.47963	0.47962569	4025	Q9HAB8-2;Q9HAB8	PPCS	Phosphopantothenate--cysteine ligase	yes	no	0	0	0	0	By MS/MS	By MS/MS	By MS/MS	By MS/MS	By matching	By matching	By MS/MS	By MS/MS	1	0	6	1	1	1	1			1	1	72.974	70.377	2	0.0035871	30326	QE2_131211_OPL1013_RH_HCC_pTyrIP_G_05	57.281	15.779	9420100	1468200	1092800	2801800	2892600	0	0	638910	525830
AFIITGQTYTR	Unmodified	1269.6717	0.67173657	1260	P30566;P30566-2	ADSL	Adenylosuccinate lyase	yes	no	0	0	0	0	By matching	By matching	By matching	By matching	By matching	By matching	By matching	By MS/MS	1	0	3		1					1	1	53.267	53.249	2	0.040734	17758	QE1_140414_OPL1013_IdR_CvA_pTyrIP_B_140415130214	26.412	15.177	1714800	0	299060	0	0	0	0	735680	680100
AFIITLNSFGTELSK	Unmodified	1639.8821	0.88212328	3110	Q8N8Y2	ATP6V0D2	V-type proton ATPase subunit d 2	yes	yes	0	0	0	0	By MS/MS	By matching	By matching	By matching	By matching	By matching	By matching	By matching	1	0	2	1	1							92.433	92.404	2	0.05031	36327	QE1_140414_OPL1013_IdR_CvA_pTyrIP_C	12.492	9.524	420760	231370	189400	0	0	0	0	0	0
AFIPQLLSR	Unmodified	1043.6128	0.61276513	962	P14735;P14735-2	IDE	Insulin-degrading enzyme	yes	no	0	0	0	0	By matching	By matching	By matching	By matching	By matching	By matching	By MS/MS	By matching	1	0	5	1	1				1	1	1	73.784	73.793	2	0.02854	27249	QE1_140414_OPL1013_IdR_CvA_pTyrIP_B	23.32	20.481	1456100	394530	372840	0	0	0	157820	308880	221990
AFITNIPFDVK	Unmodified	1263.6863	0.68632401	1653	P52272-2;P52272	HNRNPM	Heterogeneous nuclear ribonucleoprotein M	yes	no	0	0	0	0	By MS/MS	By MS/MS	By MS/MS	By MS/MS	By matching	By matching	By MS/MS	By MS/MS	1	0	8	1	1	1	1	1	1	1	1	83.735	81.693	2	0.00060509	35160	QE2_131211_OPL1013_RH_HCC_pTyrIP_G_05_131211154413	43.68	33.675	12666000	2584100	2054300	1178800	1221700	960870	871880	1882000	1912600
AFIVWLANGDTLR	Unmodified	1474.7932	0.79324869	4673	Q9Y4P3	TBL2	Transducin beta-like protein 2	yes	yes	0	0	0	0	By matching	By matching	By MS/MS	By MS/MS	By matching	By matching	By matching	By matching	1	0	2			1	1					99.769	91.731	2	1.424E-09	40388	QE2_131211_OPL1013_RH_HCC_pTyrIP_G_05_131211154413	81.565	73.955	2054800	0	0	999920	1054900	0	0	0	0
AFLADPSAFVAAAPVAAATTAAPAAAAAPAK	Unmodified	2751.4596	0.45956554	745	P05388;P05388-2	RPLP0	60S acidic ribosomal protein P0	yes	no	0	0	0	0	By MS/MS	By MS/MS	By matching	By matching	By MS/MS	By MS/MS	By MS/MS	By matching	1	0	12	2	2			2	2	2	2	96.182	96.155	3;4	1.6765E-06	37185	QE1_140414_OPL1013_IdR_CvA_pTyrIP_B	38.986	38.301	11967000	2382900	1997200	0	0	997600	800450	2639300	3149700
AFLASGPYLTHQQK	Acetyl (Protein N-term)	1601.8202	0.82019173	4743	Q9Y6M9	NDUFB9	NADH dehydrogenase [ubiquinone] 1 beta subcomplex subunit 9	yes	yes	1	0	0	0	By matching	By matching	By matching	By matching	By matching	By matching	By MS/MS	By matching	1	0	1							1		73.628	73.628	2	7.684E-05	27175	QE1_140414_OPL1013_IdR_CvA_pTyrIP_B	43.761	37.284	429950	0	0	0	0	0	0	429950	0
AFLASPEYVNLPINGNGK	Unmodified	1902.984	0.98396259	832	P09211	GSTP1	Glutathione S-transferase P	yes	yes	0	0	0	0	By MS/MS	By MS/MS	By MS/MS	By MS/MS	By MS/MS	By MS/MS	By MS/MS	By MS/MS	1	0	14	2	2	1	1	2	2	2	2	80.387	79.208	2;3	6.9038E-18	30243	QE1_140414_OPL1013_IdR_CvA_pTyrIP_C_140415150423	92.38	82.906	47182000	5724500	5641800	1624900	1805900	2522400	2794500	13937000	13131000
AFLASPEYVNLPINGNGKQ	Unmodified	2031.0425	0.042540102	832	P09211	GSTP1	Glutathione S-transferase P	yes	yes	0	0	0	1	By MS/MS	By MS/MS	By matching	By matching	By matching	By matching	By MS/MS	By MS/MS	1	0	6	1	1			1	1	1	1	78.792	78.765	3	0.00016368	29433	QE1_140414_OPL1013_IdR_CvA_pTyrIP_B	36.127	31.368	4413800	877930	758780	0	0	490500	537990	898940	849720
AFLDALQNQAEASSK	Unmodified	1591.7842	0.78420015	2161	Q12931-2;Q12931	TRAP1	Heat shock protein 75 kDa, mitochondrial	yes	no	0	0	0	0	By matching	By matching	By matching	By matching	By matching	By matching	By MS/MS	By MS/MS	1	0	3		1					1	1	65.16	65.141	2	6.7789E-06	23169	QE1_140414_OPL1013_IdR_CvA_pTyrIP_B_140415130214	58.885	54.163	1427600	0	302770	0	0	0	0	545930	578930
AFLIEEQK	Unmodified	976.52295	0.52294707	1542	P49207	RPL34	60S ribosomal protein L34	yes	yes	0	0	0	0	By MS/MS	By matching	By matching	By matching	By matching	By matching	By MS/MS	By MS/MS	1	0	4	1	1					1	1	44.508	44.506	2	0.0011317	13978	QE1_140414_OPL1013_IdR_CvA_pTyrIP_B	60.91	47.331	13173000	2916400	3312300	0	0	0	0	3398200	3545700
AFLLMFIK	Unmodified	981.57215	0.57214587	1610	P50851-2;P50851	LRBA	Lipopolysaccharide-responsive and beige-like anchor protein	yes	no	0	0	0	0	By MS/MS	By MS/MS	By MS/MS	By matching	By matching	By MS/MS	By matching	By matching	1	0	8	1	1	1	1	1	1	1	1	100.67	98.605	2	0.022018	39197	QE1_140414_OPL1013_IdR_CvA_pTyrIP_C	38.792	16.661	2236900	165260	133990	933810	641810	140500	114780	62268	44460
AFLLQALR	Unmodified	930.56509	0.56508666	2879	Q7Z3E5-2;Q7Z3E5	ARMC9	LisH domain-containing protein ARMC9	yes	no	0	0	0	0	By matching	By matching	By matching	By matching	By matching	By matching	By MS/MS	By matching	1	0	3			1				1	1	75.158	72.485	2	0.0033991	26625	QE1_140414_OPL1013_IdR_CvA_pTyrIP_B	46.426	28.606	2218400	0	0	376400	0	0	0	995010	847020
AFLLSLAALR	Unmodified	1073.6597	0.65971533	2984	Q8IV08	PLD3	Phospholipase D3	yes	yes	0	0	0	0	By MS/MS	By MS/MS	By matching	By matching	By MS/MS	By MS/MS	By matching	By matching	1	0	7	1	1		1	1	1	1	1	94.498	93.317	2	0.00060234	36662	QE1_140414_OPL1013_IdR_CvA_pTyrIP_C	52.49	44.447	4481600	1322900	844460	0	475940	818120	643060	193870	183250
AFLMQHAPANDYLVTSHIHLHVPEGATPK	Unmodified	3193.6131	0.61312284	1367	P36776-3;P36776-2;P36776	LONP1	Lon protease homolog, mitochondrial	yes	no	0	0	0	0	By matching	By matching	By MS/MS	By matching	By matching	By matching	By matching	By matching	1	0	2			1	1					78.255	70.468	5	0.034856	30261	QE2_131211_OPL1013_RH_HCC_pTyrIP_G_05	7.8941	6.8723	3440600	0	0	1430600	2009900	0	0	0	0
AFLPTSHLSDHVANGPLLHHWLQAGDILHR	Unmodified	3351.7377	0.73774651	2372	Q14690	PDCD11	Protein RRP5 homolog	yes	yes	0	0	0	0	By matching	By matching	By MS/MS	By matching	By matching	By matching	By matching	By matching	1	0	4			2	2					94.1	86.112	6;7	0.055	37652	QE2_131211_OPL1013_RH_HCC_pTyrIP_G_05	7.7579	7.2188	10801000	0	0	5793200	5008000	0	0	0	0
AFLTLAEDILR	Unmodified	1260.7078	0.70778773	1797	P61026	RAB10	Ras-related protein Rab-10	yes	yes	0	0	0	0	By matching	By matching	By MS/MS	By MS/MS	By matching	By matching	By MS/MS	By matching	1	0	5	1		1	1			1	1	104.75	101.41	2	0.045251	45126	QE2_131211_OPL1013_RH_HCC_pTyrIP_G_05	26.012	10.147	1183100	115990	0	332420	317050	0	0	211120	206470
AFMPSILQNETYGALLSGSPPPAQPAAPSTTSAPPLPPR	Phospho (STY)	4008.9697	0.96965482	274	O43150-2;O43150	ASAP2	Arf-GAP with SH3 domain, ANK repeat and PH domain-containing protein 2	yes	no	0	0	1	0	By MS/MS	By MS/MS	By matching	By matching	By matching	By matching	By matching	By MS/MS	1	0	3	1	1						1	101.33	101.26	4	5.2113E-15	40283	QE1_140414_OPL1013_IdR_CvA_pTyrIP_C_140415150423	57.15	56.97	4355700	1721600	1544000	0	0	0	0	0	1090000
AFNDPFIQK	Unmodified	1078.5447	0.54474515	3317	Q92598-2;Q92598;Q92598-3;Q92598-4	HSPH1	Heat shock protein 105 kDa	yes	no	0	0	0	0	By matching	By matching	By matching	By matching	By matching	By matching	By MS/MS	By MS/MS	1	0	2							1	1	55.485	55.36	2	0.0085027	18732	QE1_140414_OPL1013_IdR_CvA_pTyrIP_B_140415130214	29.743	13.606	2472600	0	0	0	0	0	0	1154100	1318500
AFNFGNGLQMLGQKPK	Unmodified	1748.9032	0.90320985	623	O95573	ACSL3	Long-chain-fatty-acid--CoA ligase 3	yes	yes	0	0	0	1	By MS/MS	By MS/MS	By matching	By matching	By matching	By matching	By MS/MS	By MS/MS	1	0	4	1	1					1	1	72.399	72.397	3	1.0114E-05	26426	QE1_140414_OPL1013_IdR_CvA_pTyrIP_B_140415130214	54.898	49.994	5642400	1215800	1183400	0	0	0	0	1674600	1568500
AFNKPHLANGHVVPIKPQVK	Unmodified	2193.2535	0.25347635	2997	Q8IVT2	MISP	Mitotic interactor and substrate of PLK1	yes	yes	0	0	0	2	By matching	By matching	By matching	By MS/MS	By matching	By matching	By matching	By matching	1	0	2			1	1					46.054	39.921	5	0.022319	15364	QE2_131211_OPL1013_RH_HCC_pTyrIP_G_05_131211154413	15.441	14.335	8540600	0	0	4239100	4301600	0	0	0	0
AFNSSSFNSNTFLTR	Unmodified	1691.7903	0.79034816	1478	P46060	RANGAP1	Ran GTPase-activating protein 1	yes	yes	0	0	0	0	By matching	By matching	By matching	By matching	By matching	By matching	By MS/MS	By MS/MS	1	0	2							1	1	65.016	64.942	2	0.0092461	23208	QE1_140414_OPL1013_IdR_CvA_pTyrIP_B	25.823	19.707	0	0	0	0	0	0	0	0	0
AFPQAANGSAK	Unmodified	1060.5302	0.53015772	603	O95372	LYPLA2	Acyl-protein thioesterase 2	yes	yes	0	0	0	0	By MS/MS	By matching	By matching	By matching	By matching	By matching	By matching	By MS/MS	1	0	4	1	1					1	1	20.466	20.515	2	0.032405	3554	QE1_140414_OPL1013_IdR_CvA_pTyrIP_B_140415130214	18.625	13.526	2153400	653830	543430	0	0	0	0	463260	492860
AFPSDHYAIESQLQLHGLNIEESMR	Unmodified	2884.3814	0.38139157	2521	Q16719;Q16719-2	KYNU	Kynureninase	yes	no	0	0	0	0	By MS/MS	By matching	By matching	By matching	By matching	By matching	By matching	By matching	1	0	1	1								82.437	82.386	4	0.047671	31591	QE1_140414_OPL1013_IdR_CvA_pTyrIP_C	4.9026	3.1859	381410	381410	0	0	0	0	0	0	0
AFQGPGHQAPHVHYAR	Phospho (STY)	1851.8318	0.83184962	1097	P21860-5;P21860-4;P21860	ERBB3	Receptor tyrosine-protein kinase erbB-3	yes	no	0	0	1	0	By matching	By matching	By MS/MS	By MS/MS	By matching	By matching	By matching	By matching	1	0	4			1	1			1	1	24.857	22.981	4	2.6075E-22	6931	QE2_131211_OPL1013_RH_HCC_pTyrIP_G_05_131211154413	103.83	98.293	50575000	0	0	24309000	25402000	0	0	605410	258150
AFQNTATACAPVSHYR	Unmodified	1792.8315	0.83150147	3999	Q9H814	PHAX	Phosphorylated adapter RNA export protein	yes	yes	0	0	0	0	By MS/MS	By MS/MS	By matching	By matching	By matching	By matching	By matching	By MS/MS	1	0	4	1	1					1	1	32.63	32.654	3	0.0087895	8749	QE1_140414_OPL1013_IdR_CvA_pTyrIP_C	19.262	13.18	2248500	646320	692160	0	0	0	0	558440	351580
AFQNVFAPR	Unmodified	1048.5454	0.54541385	984	P15586-2;P15586	GNS	N-acetylglucosamine-6-sulfatase	yes	no	0	0	0	0	By MS/MS	By MS/MS	By MS/MS	By MS/MS	By matching	By matching	By matching	By matching	1	0	4	1	1	1	1					57.661	54.204	2	0.00080112	18092	QE1_140414_OPL1013_IdR_CvA_pTyrIP_C	50.04	44.544	13306000	764880	797990	4592600	7150800	0	0	0	0
AFQYVETHGEVCPANWTPDSPTIKPSPAASK	Unmodified	3384.6085	0.60849098	1241	P30048-2;P30048	PRDX3	Thioredoxin-dependent peroxide reductase, mitochondrial	yes	no	0	0	0	1	By MS/MS	By MS/MS	By matching	By MS/MS	By matching	By matching	By matching	By MS/MS	1	0	6	1	1	1	1			1	1	65.117	62.721	4	0.0041459	22550	QE1_140414_OPL1013_IdR_CvA_pTyrIP_C	19.733	18.824	13248000	2509000	2084200	2819300	2568800	0	0	1962700	1304200
AFSDPFVEAEK	Unmodified	1238.5819	0.58191851	1315	P34932;P34932-2	HSPA4	Heat shock 70 kDa protein 4	yes	no	0	0	0	0	By MS/MS	By MS/MS	By matching	By matching	By matching	By matching	By matching	By MS/MS	1	0	3	1	1						1	59.682	59.714	2	0.012923	21054	QE1_140414_OPL1013_IdR_CvA_pTyrIP_C_140415150423	24.696	7.2222	3885200	1106600	877750	0	0	0	0	0	1900800
AFSIQTPEQYYFCYK	Phospho (STY)	2023.8427	0.84271638	1467	P43378	PTPN9	Tyrosine-protein phosphatase non-receptor type 9	yes	yes	0	0	1	0	By matching	By matching	By MS/MS	By MS/MS	By matching	By matching	By matching	By matching	1	0	3			1	2					89.421	81.327	2;3	3.25E-11	35398	QE2_131211_OPL1013_RH_HCC_pTyrIP_G_05	79.875	74.501	8041900	0	0	3322700	4719200	0	0	0	0
AFSLYANIDILRPYFDVEPAQVR	Unmodified	2696.3962	0.396237	3879	Q9GZM5	YIPF3	Protein YIPF3;Protein YIPF3, 36 kDa form III	yes	yes	0	0	0	1	By MS/MS	By matching	By matching	By matching	By matching	By matching	By matching	By matching	1	0	2	1				1				109.96	109.93	3	0.00044624	44315	QE1_140414_OPL1013_IdR_CvA_pTyrIP_C	31.067	30.281	1039300	602050	0	0	0	437270	0	0	0
AFSQFGK	Unmodified	783.39154	0.39153897	378	O60506-4;O60506-3;O60506-2;O60506;O60506-5	SYNCRIP	Heterogeneous nuclear ribonucleoprotein Q	yes	no	0	0	0	0	By MS/MS	By MS/MS	By matching	By MS/MS	By matching	By matching	By matching	By matching	1	0	8	1	1	1	2	1	1	1		30.604	28.782	2	0.030775	6920	QE1_140414_OPL1013_IdR_CvA_pTyrIP_C	43.124	26.97	14526000	2009700	2391800	1897900	3195200	1866800	1630500	1534600	0
AFSVFLFNTENK	Unmodified	1415.7085	0.70851601	2301	Q13907;Q13907-2	IDI1	Isopentenyl-diphosphate Delta-isomerase 1	yes	no	0	0	0	0	By matching	By MS/MS	By MS/MS	By matching	By MS/MS	By matching	By matching	By matching	1	0	4	1	1	1		1				89.477	86.835	2	2.4368E-07	33640	QE1_140414_OPL1013_IdR_CvA_pTyrIP_C_140415150423	78.884	69.059	4900800	2209500	1590600	1100600	0	0	0	0	0
AFSVNIFK	Unmodified	924.5069	0.50690308	893	P11279;P11279-2	LAMP1	Lysosome-associated membrane glycoprotein 1	yes	no	0	0	0	0	By matching	By MS/MS	By matching	By matching	By matching	By matching	By matching	By matching	1	0	5	1	1			1	1		1	68.369	68.377	2	0.0063197	25169	QE1_140414_OPL1013_IdR_CvA_pTyrIP_C_140415150423	39.324	20.921	5988100	2280600	2058500	0	0	367180	452460	0	829360
AFSYYGPLR	Unmodified	1072.5342	0.53418046	2509	Q16629-3;Q16629-2;Q16629-4;Q16629	SRSF7	Serine/arginine-rich splicing factor 7	yes	no	0	0	0	0	By MS/MS	By MS/MS	By MS/MS	By MS/MS	By MS/MS	By MS/MS	By MS/MS	By MS/MS	1	0	8	1	1	1	1	1	1	1	1	57.767	56.025	2	7.2582E-05	19108	QE1_140414_OPL1013_IdR_CvA_pTyrIP_C_140415150423	89.698	80.043	35122000	3954200	4088000	6687800	8285600	3275600	2979100	2812500	3039000
AFSYYGPLR	Phospho (STY)	1152.5005	0.50051087	2509	Q16629-3;Q16629-2;Q16629-4;Q16629	SRSF7	Serine/arginine-rich splicing factor 7	yes	no	0	0	1	0	By matching	By matching	By MS/MS	By matching	By MS/MS	By matching	By MS/MS	By matching	1	0	3			1		1		1		59.11	56.786	2	0.00040307	24128	QE2_131211_OPL1013_RH_HCC_pTyrIP_G_05	56.258	36.472	4284800	0	0	1108100	0	2368900	0	807760	0
AFTHTAQYDEAISDYFR	Unmodified	2033.9119	0.91191986	1282	P31939-2;P31939	ATIC	Bifunctional purine biosynthesis protein PURH;Phosphoribosylaminoimidazolecarboxamide formyltransferase;IMP cyclohydrolase	yes	no	0	0	0	0	By matching	By matching	By matching	By matching	By matching	By matching	By MS/MS	By MS/MS	1	0	6	1	1			1	1	1	1	70.559	70.566	3	2.3868E-09	25951	QE1_140414_OPL1013_IdR_CvA_pTyrIP_B	71.601	67.739	5669100	1161200	928080	0	0	608540	411240	1396200	1163900
AFTKPEEACSFILSADFPALVVK	Unmodified	2539.3032	0.30324782	1106	P22102;P22102-2	GART	Trifunctional purine biosynthetic protein adenosine-3;Phosphoribosylamine--glycine ligase;Phosphoribosylformylglycinamidine cyclo-ligase;Phosphoribosylglycinamide formyltransferase	yes	no	0	0	0	1	By matching	By matching	By matching	By matching	By matching	By MS/MS	By matching	By matching	1	0	3					1	1		1	99.851	99.75	3	0.0093104	38993	QE1_140414_OPL1013_IdR_CvA_pTyrIP_F_140415211055	19.693	18.508	1249200	0	0	0	0	509390	516780	0	223040
AFTPFSGPK	Unmodified	950.48617	0.48616764	923	P12955;P12955-3;P12955-2	PEPD	Xaa-Pro dipeptidase	yes	no	0	0	0	0	By matching	By MS/MS	By matching	By matching	By matching	By matching	By MS/MS	By MS/MS	1	0	3		1					1	1	47.112	47.094	2	0.0024717	14986	QE1_140414_OPL1013_IdR_CvA_pTyrIP_B	39.222	39.222	4332500	0	1524600	0	0	0	0	1305900	1502100
AFTTTLNLLPYHK	Unmodified	1517.8242	0.82421447	343	O43847;O43847-2	NRD1	Nardilysin	yes	no	0	0	0	0	By MS/MS	By MS/MS	By MS/MS	By MS/MS	By MS/MS	By MS/MS	By matching	By MS/MS	1	0	8	1	1	1	1	1	2		1	73.586	71.367	3	4.8408E-05	30526	QE2_131211_OPL1013_RH_HCC_pTyrIP_G_05_131211154413	47.712	41.026	20551000	2643300	2658300	2607100	2889300	4318000	3933800	0	1501200
AFTYINLDK	Unmodified	1083.5601	0.56006086	700	P02786	TFRC	Transferrin receptor protein 1;Transferrin receptor protein 1, serum form	yes	yes	0	0	0	0	By MS/MS	By matching	By MS/MS	By MS/MS	By matching	By matching	By MS/MS	By MS/MS	1	0	7	1	1	1	1		1	1	1	60.162	58.187	2	0.00068213	24853	QE2_131211_OPL1013_RH_HCC_pTyrIP_G_05_131211154413	52.49	40.896	7590300	958810	671510	1893000	2418000	0	235060	752890	661080
AFVAIGDYNGHVGLGVK	Unmodified	1715.8995	0.89950468	985	P15880	RPS2	40S ribosomal protein S2	yes	yes	0	0	0	0	By MS/MS	By MS/MS	By MS/MS	By MS/MS	By MS/MS	By MS/MS	By MS/MS	By MS/MS	1	0	10	1	1	1	1	2	1	2	1	67.737	66.243	2;3	2.1931E-24	24279	QE1_140414_OPL1013_IdR_CvA_pTyrIP_C	95.067	88.985	23303000	2857700	2565100	4750700	5601000	1793600	1583900	2275400	1875900
AFVAIGDYNGHVGLGVK	Phospho (STY)	1795.8658	0.86583509	985	P15880	RPS2	40S ribosomal protein S2	yes	yes	0	0	1	0	By matching	By matching	By MS/MS	By MS/MS	By MS/MS	By MS/MS	By matching	By MS/MS	1	0	5			1	1	1	1		1	70.074	67.039	3	3.9659E-12	24123	QE1_140414_OPL1013_IdR_CvA_pTyrIP_F	79.346	73.474	17569000	0	0	4803700	6800100	2776300	1858300	0	1330500
AFVDFLSDEIKEER	Unmodified	1696.8308	0.83081599	2086	Q07021	C1QBP	Complement component 1 Q subcomponent-binding protein, mitochondrial	yes	yes	0	0	0	1	By MS/MS	By MS/MS	By MS/MS	By MS/MS	By matching	By matching	By MS/MS	By MS/MS	1	0	9	1	2	1	1	1	1	1	1	85.954	84.183	3	3.8319E-07	31809	QE1_140414_OPL1013_IdR_CvA_pTyrIP_B	63.682	54.146	7139400	322100	443840	1248000	1093700	199860	309720	1734100	1788100
AFVDNYGVAMEMAEK	Oxidation (M);Phospho (STY)	1769.7042	0.70417399	891	P11274-2;P11274	BCR	Breakpoint cluster region protein	yes	no	0	1	1	0	By matching	By matching	By matching	By matching	By MS/MS	By MS/MS	By matching	By matching	1	0	9					4	5			59.902	59.961	2;3	8.6328E-22	19633	QE1_140414_OPL1013_IdR_CvA_pTyrIP_F_140415211055	102.29	94.25	22340000	0	0	0	0	10210000	12130000	0	0
AFVDNYGVAMEMAEK	Phospho (STY)	1753.7093	0.70925937	891	P11274-2;P11274	BCR	Breakpoint cluster region protein	yes	no	0	0	1	0	By matching	By matching	By matching	By matching	By MS/MS	By MS/MS	By matching	By matching	1	0	4					2	2			68.085	68.108	2;3	2.1584E-117	24738	QE1_140414_OPL1013_IdR_CvA_pTyrIP_F_140415211055	199.15	173.17	141340000	0	0	0	0	68175000	73169000	0	0
AFVGNQLPFIGFTYYR	Unmodified	1891.9621	0.96210494	430	O75116	ROCK2	Rho-associated protein kinase 2	yes	yes	0	0	0	0	By matching	By matching	By MS/MS	By MS/MS	By matching	By matching	By matching	By matching	1	0	7		1	2	2	1	1			106.66	101.98	2;3	7.4581E-12	44999	QE2_131211_OPL1013_RH_HCC_pTyrIP_G_05_131211154413	81.632	72.368	6073500	0	144430	2696200	2874800	203900	154140	0	0
AFVHWYVGEGMEEGEFSEAR	Unmodified	2329.011	0.010981977	2844;3704;1920;1921	Q71U36;Q71U36-2;Q13748;P68366-2;P68366;Q9BQE3;P68363;P68363-2	TUBA1A;TUBA3C;TUBA4A;TUBA1C;TUBA1B	Tubulin alpha-1A chain;Tubulin alpha-3C/D chain;Tubulin alpha-4A chain;Tubulin alpha-1C chain;Tubulin alpha-1B chain	no	no	0	0	0	0	By MS/MS	By MS/MS	By MS/MS	By MS/MS	By MS/MS	By MS/MS	By MS/MS	By MS/MS	1	0	11	1	1	2	2	2	1	1	1	85.24	82.265	3	1.3331E-61	34164	QE2_131211_OPL1013_RH_HCC_pTyrIP_G_05_131211154413	138.97	125.82	72216000	5428600	4543000	23317000	22826000	5431100	3583700	3865800	3220600
AFVHWYVGEGMEEGEFSEAR	Oxidation (M)	2345.0059	0.005896599	2844;3704;1920;1921	Q71U36;Q71U36-2;Q13748;P68366-2;P68366;Q9BQE3;P68363;P68363-2	TUBA1A;TUBA3C;TUBA4A;TUBA1C;TUBA1B	Tubulin alpha-1A chain;Tubulin alpha-3C/D chain;Tubulin alpha-4A chain;Tubulin alpha-1C chain;Tubulin alpha-1B chain	no	no	0	1	0	0	By MS/MS	By MS/MS	By matching	By matching	By MS/MS	By matching	By matching	By MS/MS	1	0	6	1	1			1	1	1	1	68.255	68.261	3	1.155E-07	25089	QE1_140414_OPL1013_IdR_CvA_pTyrIP_C_140415150423	49.708	46.469	7046700	1529000	1483500	0	0	1198100	1120000	975050	741030
AFVSVSLFNILR	Unmodified	1364.7816	0.78162138	259	O15438;O15438-4;O15438-2	ABCC3	Canalicular multispecific organic anion transporter 2	yes	no	0	0	0	0	By MS/MS	By matching	By matching	By matching	By matching	By matching	By matching	By matching	1	0	1	1								107.14	107.08	2	0.0030838	42844	QE1_140414_OPL1013_IdR_CvA_pTyrIP_C	27.681	21.786	395360	395360	0	0	0	0	0	0	0
AFVYLSNLLYPVPLIHR	Unmodified	2014.1404	0.14040365	366	O60333-4;O60333-2;O60333	KIF1B	Kinesin-like protein KIF1B	yes	no	0	0	0	0	By MS/MS	By MS/MS	By MS/MS	By MS/MS	By matching	By matching	By MS/MS	By MS/MS	1	0	6	1	1	1	1			1	1	108.69	105.94	3	0.011805	46078	QE2_131211_OPL1013_RH_HCC_pTyrIP_G_05_131211154413	15.844	14.334	1947800	264130	430460	359310	414300	0	0	207580	271990
AFYAELYHIISSNLEK	Unmodified	1896.9622	0.96216452	4462	Q9UL46	PSME2	Proteasome activator complex subunit 2	yes	yes	0	0	0	0	By MS/MS	By MS/MS	By matching	By MS/MS	By MS/MS	By MS/MS	By matching	By MS/MS	1	0	9	1	2	1	1	1	1	1	1	106.35	104.51	2;3	5.4022E-08	41448	QE1_140414_OPL1013_IdR_CvA_pTyrIP_C_140415150423	68.481	64.383	11103000	1483000	1601300	1501000	5194600	315980	327980	292500	386440
AFYPEEISSMVLTK	Unmodified	1613.8011	0.80109577	863	P0DMV9;P0DMV8			no	no	0	0	0	0	By MS/MS	By MS/MS	By matching	By matching	By MS/MS	By MS/MS	By MS/MS	By MS/MS	1	0	12	2	2	1		2	2	1	2	86.723	86.049	2;3	5.7596E-05	32635	QE1_140414_OPL1013_IdR_CvA_pTyrIP_B_140415130214	48.527	41.841	7846600	1432600	1261100	203370	0	1344500	1257300	731880	1615800
AFYVPAQYVK	Phospho (STY)	1264.5893	0.58932588	3013	Q8IWW6-2;Q8IWW6-4;Q8IWW6;Q8IWW6-3	ARHGAP12	Rho GTPase-activating protein 12	yes	no	0	0	1	0	By MS/MS	By matching	By MS/MS	By matching	By matching	By matching	By matching	By matching	1	0	2	1		1						66.282	62.673	2	0.00082325	22510	QE1_140414_OPL1013_IdR_CvA_pTyrIP_C	46.462	30.833	5274400	1124400	0	4150000	0	0	0	0	0
AGAFCLSEDAGLGISSTASLR	Unmodified	2082.0052	0.0051683175	683	P01023;P20742-2	A2M	Alpha-2-macroglobulin	no	no	0	0	0	0	By matching	By matching	By MS/MS	By matching	By matching	By matching	By matching	By matching	1	0	2			1	1					112.95	104.71	3	0.032811	46183	QE2_131211_OPL1013_RH_HCC_pTyrIP_G_05	9.7552	0.49195	1488800	0	0	873020	615750	0	0	0	0
AGAGAPVVGSGSSGGGNAFTGLGPVSTLPSLHGK	Unmodified	2963.5101	0.51009756	4073	Q9NNW5	WDR6	WD repeat-containing protein 6	yes	yes	0	0	0	0	By matching	By matching	By matching	By matching	By matching	By matching	By MS/MS	By matching	1	0	2							1	1	75.664	75.59	3	0.042397	28068	QE1_140414_OPL1013_IdR_CvA_pTyrIP_B	2.4397	1.8002	500200	0	0	0	0	0	0	267560	232630
AGAGLSSLCLVLSTRPHS	Unmodified	1824.9516	0.9516166	649	O95865	DDAH2	N(G),N(G)-dimethylarginine dimethylaminohydrolase 2	yes	yes	0	0	0	1	By MS/MS	By MS/MS	By matching	By matching	By MS/MS	By MS/MS	By matching	By matching	1	0	5	1	1			1	1		1	75.02	75.028	3	2.023E-06	28191	QE1_140414_OPL1013_IdR_CvA_pTyrIP_C	55.437	51.088	12502000	5082100	4375400	0	0	1599400	1221300	0	223650
AGAGPGGPPQKPAPSSQR	Unmodified	1658.8489	0.84886609	4692	Q9Y5J1	UTP18	U3 small nucleolar RNA-associated protein 18 homolog	yes	yes	0	0	0	1	By MS/MS	By MS/MS	By MS/MS	By MS/MS	By MS/MS	By MS/MS	By MS/MS	By MS/MS	1	0	8	1	1	1	1	1	1	1	1	16.936	16.122	3	4.4489E-34	1983	QE1_140414_OPL1013_IdR_CvA_pTyrIP_F	114.96	100.17	78889000	3935800	4081500	12638000	13319000	10235000	10687000	11920000	12071000
AGAGSATLSMAYAGAR	Unmodified	1453.6984	0.69836203	1412	P40926;P40926-2	MDH2	Malate dehydrogenase, mitochondrial	yes	no	0	0	0	0	By matching	By matching	By MS/MS	By MS/MS	By MS/MS	By MS/MS	By MS/MS	By MS/MS	1	0	6			1	1	1	1	1	1	48.734	46.555	2	2.288E-11	18869	QE2_131211_OPL1013_RH_HCC_pTyrIP_G_05	80.387	73.18	20844000	0	0	5515500	5345000	3306600	4167000	1295500	1214600
AGAGSATLSMAYAGAR	Phospho (STY)	1533.6647	0.66469244	1412	P40926;P40926-2	MDH2	Malate dehydrogenase, mitochondrial	yes	no	0	0	1	0	By matching	By matching	By MS/MS	By matching	By matching	By matching	By matching	By matching	1	0	4			1	1	1	1			47.148	43.942	2	7.1863E-05	17307	QE2_131211_OPL1013_RH_HCC_pTyrIP_G_05	41.542	37.026	2489600	0	0	644380	699420	496200	649570	0	0
AGAHLQGGAKR	Unmodified	1064.5839	0.58392462	718	P04406;P04406-2	GAPDH	Glyceraldehyde-3-phosphate dehydrogenase	yes	no	0	0	0	1	By matching	By matching	By matching	By MS/MS	By matching	By matching	By matching	By matching	1	0	2			1	1					17.182	14.006	3	0.00010746	2354	QE2_131211_OPL1013_RH_HCC_pTyrIP_G_05_131211154413	57.532	50.312	3804500	0	0	1261800	2542700	0	0	0	0
AGAIAPCEVTVPAQNTGLGPEK	Unmodified	2179.0943	0.094317676	745	P05388;P05388-2;Q8NHW5	RPLP0;RPLP0P6	60S acidic ribosomal protein P0;60S acidic ribosomal protein P0-like	yes	no	0	0	0	0	By MS/MS	By MS/MS	By matching	By matching	By matching	By matching	By MS/MS	By MS/MS	1	0	10	2	2			1	1	2	2	57.641	57.657	2;3	6.0427E-12	19760	QE1_140414_OPL1013_IdR_CvA_pTyrIP_B	63.225	60.702	18008000	3686000	4066600	0	0	594490	552180	4511100	4597500
AGAISASGPELQGAGHSK	Unmodified	1636.8169	0.81689726	2122	Q09666	AHNAK	Neuroblast differentiation-associated protein AHNAK	yes	yes	0	0	0	0	By matching	By matching	By matching	By matching	By matching	By matching	By MS/MS	By matching	1	0	5	1	1		1			1	1	28.251	27.39	3	0.0040899	6521	QE1_140414_OPL1013_IdR_CvA_pTyrIP_B	23.435	15.726	5709600	1119000	1080100	0	790790	0	0	1643400	1076300
AGALNSNDAFVLK	Unmodified	1318.6881	0.68811492	755	P06396-2;P06396-4;P06396-3;P06396	GSN	Gelsolin	no	no	0	0	0	0	By MS/MS	By matching	By matching	By matching	By matching	By matching	By MS/MS	By MS/MS	1	0	4	1	1					1	1	55.681	55.68	2	0.0014337	18797	QE1_140414_OPL1013_IdR_CvA_pTyrIP_B_140415130214	32.545	25.264	9092000	490870	619860	0	0	0	0	4011400	3969800
AGALQCSPSDAYTK	Unmodified	1467.6664	0.6663932	4650	Q9Y490	TLN1	Talin-1	yes	yes	0	0	0	0	By matching	By MS/MS	By matching	By matching	By matching	By matching	By MS/MS	By MS/MS	1	0	3		1					1	1	29.016	29.098	2	0.020163	7321	QE1_140414_OPL1013_IdR_CvA_pTyrIP_C_140415150423	19.244	15.23	1022100	0	227080	0	0	0	0	447190	347800
AGASCPSGGHVADIYLANINK	Phospho (STY)	2193.9878	0.98781749	422	O75044	SRGAP2	SLIT-ROBO Rho GTPase-activating protein 2	yes	yes	0	0	1	0	By matching	By matching	By MS/MS	By MS/MS	By matching	By matching	By matching	By matching	1	0	4	1	1	1	1					58.808	55.352	3	1.557E-60	22666	QE2_131211_OPL1013_RH_HCC_pTyrIP_G_05	129.46	122.42	47535000	859950	983710	21666000	24026000	0	0	0	0
AGASGQPPSGPPGTGNEYGVSPR	Phospho (STY)	2218.9644	0.96443951	4304	Q9P266	KIAA1462	Junctional protein associated with coronary artery disease	yes	yes	0	0	1	0	By matching	By matching	By MS/MS	By MS/MS	By matching	By matching	By matching	By matching	1	0	5	1		2	2					37.217	32.842	2;3	1.1067E-123	11872	QE2_131211_OPL1013_RH_HCC_pTyrIP_G_05_131211154413	183.56	175.85	50044000	416760	0	23840000	25787000	0	0	0	0
AGCECLNESDEHGFDNCLR	Unmodified	2281.8787	0.87866395	297	O43396	TXNL1	Thioredoxin-like protein 1	yes	yes	0	0	0	0	By matching	By MS/MS	By matching	By matching	By matching	By matching	By matching	By matching	1	0	3	1	1					1		43.093	43.14	3	0.050619	13667	QE1_140414_OPL1013_IdR_CvA_pTyrIP_C_140415150423	5.8142	4.9453	1520000	558730	671820	0	0	0	0	289450	0
AGDMENAENILTVMR	Unmodified	1662.7705	0.7705407	1453	P42704	LRPPRC	Leucine-rich PPR motif-containing protein, mitochondrial	yes	yes	0	0	0	0	By matching	By matching	By matching	By matching	By matching	By matching	By MS/MS	By matching	1	0	2							1	1	77.392	77.268	2	0.0010805	28844	QE1_140414_OPL1013_IdR_CvA_pTyrIP_B	31.614	25.9	765550	0	0	0	0	0	0	480440	285110
AGDNSQSVYIPMSPGAHHFDSLGYPSTTLPVHR	Phospho (STY)	3617.6399	0.63988126	4547	Q9UQC2-2;Q9UQC2	GAB2	GRB2-associated-binding protein 2	yes	no	0	0	1	0	By MS/MS	By matching	By MS/MS	By MS/MS	By matching	By matching	By matching	By matching	1	0	5	1		2	2					78.435	72.195	4;5	8.3456E-15	31106	QE2_131211_OPL1013_RH_HCC_pTyrIP_G_05_131211154413	63.642	59.43	75124000	12620000	0	30264000	32240000	0	0	0	0
AGDTVIPLYIPQCGECK	Unmodified	1919.9121	0.91211956	903	P11766	ADH5	Alcohol dehydrogenase class-3	yes	yes	0	0	0	0	By MS/MS	By MS/MS	By matching	By matching	By matching	By matching	By MS/MS	By MS/MS	1	0	6	1	1					2	2	75.982	75.956	2;3	4.204E-06	28674	QE1_140414_OPL1013_IdR_CvA_pTyrIP_C	55.011	47.879	3332900	951190	628730	0	0	0	0	845220	907760
AGEARPGPTAESASGPSEDPSVNFLK	Unmodified	2570.2249	0.22487416	2251	Q13501;Q13501-2	SQSTM1	Sequestosome-1	yes	no	0	0	0	1	By MS/MS	By MS/MS	By matching	By matching	By matching	By matching	By matching	By matching	1	0	2	1	1							52.856	52.978	3	1.0613E-12	17918	QE1_140414_OPL1013_IdR_CvA_pTyrIP_C	65.428	52.298	6249700	3093700	3155900	0	0	0	0	0	0
AGEGLWVILHLYK	Unmodified	1497.8344	0.83438523	3933	Q9H2J4	PDCL3	Phosducin-like protein 3	yes	yes	0	0	0	0	By matching	By matching	By MS/MS	By MS/MS	By MS/MS	By matching	By matching	By matching	1	0	8	1	1	1	1	1	1	1	1	101.2	99.108	3	0.00013719	43522	QE2_131211_OPL1013_RH_HCC_pTyrIP_G_05	41.684	35.251	7299700	193920	66497	3299700	2805100	630090	139320	107290	57799
AGELTEDEVER	Unmodified	1246.5677	0.56772501	1848	P62269	RPS18	40S ribosomal protein S18	yes	yes	0	0	0	0	By MS/MS	By MS/MS	By matching	By matching	By matching	By matching	By matching	By MS/MS	1	0	3	1	1						1	27.165	27.264	2	0.00019661	6373	QE1_140414_OPL1013_IdR_CvA_pTyrIP_B_140415130214	55.04	35.433	7724900	2445200	2381700	0	0	0	0	0	2898100
AGEVFIHK	Unmodified	899.4865	0.48650199	2431	Q15233-2;Q15233	NONO	Non-POU domain-containing octamer-binding protein	yes	no	0	0	0	0	By matching	By matching	By matching	By matching	By matching	By matching	By MS/MS	By MS/MS	1	0	5	1	1				1	1	1	24.409	24.479	2	0.012888	5258	QE1_140414_OPL1013_IdR_CvA_pTyrIP_B	32.32	19.793	9900000	2591800	1819200	0	0	0	101400	2920800	2466800
AGFAGDDAPR	Unmodified	975.44101	0.44100836	1910;1781;1917;2786	P68133;P68032;P63267;P62736;P63267-2;P63261;P60709;Q6S8J3;A5A3E0;P0CG38;P0CG39	ACTA1;ACTC1;ACTG2;ACTA2;ACTG1;ACTB;POTEE;POTEF;POTEI;POTEJ	Actin, alpha skeletal muscle;Actin, alpha cardiac muscle 1;Actin, gamma-enteric smooth muscle;Actin, aortic smooth muscle;Actin, cytoplasmic 2;Actin, cytoplasmic 2, N-terminally processed;Actin, cytoplasmic 1;Actin, cytoplasmic 1, N-terminally processed;POTE ankyrin domain family member E;POTE ankyrin domain family member F;POTE ankyrin domain family member I;POTE ankyrin domain family member J	no	no	0	0	0	0	By MS/MS	By MS/MS	By MS/MS	By MS/MS	By MS/MS	By MS/MS	By MS/MS	By MS/MS	1	0	9	1	1	1	1	1	1	1	2	23.861	23.065	2	4.552E-08	4593	QE1_140414_OPL1013_IdR_CvA_pTyrIP_C	96.342	69.088	296450000	51017000	51130000	21707000	35332000	6918800	6897500	64513000	58932000
AGGAAPDYWALAHKEDKADTDTSCR	Phospho (STY)	2785.1803	0.1803223	2732	Q6DN90-2;Q6DN90	IQSEC1	IQ motif and SEC7 domain-containing protein 1	yes	no	0	0	1	2	By matching	By matching	By MS/MS	By MS/MS	By matching	By matching	By matching	By matching	1	0	2			1	1					46.537	40.303	4	3.5965E-08	15368	QE2_131211_OPL1013_RH_HCC_pTyrIP_G_05	52.465	44.281	15059000	0	0	7061800	7996900	0	0	0	0
AGGADAVQTVTGGLR	Unmodified	1371.7106	0.71064128	3923	Q9H223	EHD4	EH domain-containing protein 4	yes	yes	0	0	0	0	By matching	By matching	By matching	By matching	By matching	By matching	By MS/MS	By matching	1	0	1							1		48.81	48.81	2	0.0061768	15792	QE1_140414_OPL1013_IdR_CvA_pTyrIP_B	25.024	20.508	894920	0	0	0	0	0	0	894920	0
AGGAGVPAFYTPTGYGTLVQEGGSPIK	Unmodified	2594.3017	0.30166791	1740	P55809	OXCT1	Succinyl-CoA:3-ketoacid coenzyme A transferase 1, mitochondrial	yes	yes	0	0	0	0	By matching	By matching	By matching	By matching	By matching	By matching	By MS/MS	By MS/MS	1	0	2							1	1	82.14	82.016	3	0.035685	30870	QE1_140414_OPL1013_IdR_CvA_pTyrIP_B_140415130214	6.7443	5.8743	662410	0	0	0	0	0	0	292770	369640
AGGALCHILGAAYK	Unmodified	1400.7235	0.72345457	3367	Q92922	SMARCC1	SWI/SNF complex subunit SMARCC1	yes	yes	0	0	0	0	By matching	By matching	By matching	By matching	By MS/MS	By MS/MS	By matching	By matching	1	0	3					1	1		1	58.417	58.45	3	0.0085827	20184	QE1_140414_OPL1013_IdR_CvA_pTyrIP_F	21.351	12.65	1340000	0	0	0	0	523520	378360	0	438070
AGGEAGVTLGQPHLSR	Acetyl (Protein N-term)	1590.8114	0.81141795	1417	P41091;Q2VIR3;Q2VIR3-2	EIF2S3;EIF2S3L	Eukaryotic translation initiation factor 2 subunit 3;Putative eukaryotic translation initiation factor 2 subunit 3-like protein	yes	no	1	0	0	0	By MS/MS	By MS/MS	By matching	By matching	By matching	By matching	By MS/MS	By MS/MS	1	0	5	1	1			1		1	1	49.765	49.743	2	7.7946E-07	16675	QE1_140414_OPL1013_IdR_CvA_pTyrIP_C_140415150423	57.525	53.809	3530900	911810	960020	0	0	210340	0	776960	671800
AGGFLMK	Unmodified	722.37853	0.37853144	675	P00558;P00558-2	PGK1	Phosphoglycerate kinase 1	yes	no	0	0	0	0	By MS/MS	By matching	By MS/MS	By MS/MS	By MS/MS	By matching	By matching	By matching	1	0	8	1	1	1	1	1	1	1	1	38.568	37.04	2	0.019554	14122	QE2_131211_OPL1013_RH_HCC_pTyrIP_G_05_131211154413	36.185	19.259	28493000	3758000	3654900	4365600	5443300	1707100	1945200	4373100	3246200
AGGIETIANEYSDR	Unmodified	1494.6951	0.69505079	1315	P34932;P34932-2	HSPA4	Heat shock 70 kDa protein 4	yes	no	0	0	0	0	By matching	By matching	By matching	By matching	By matching	By matching	By matching	By MS/MS	1	0	2							1	1	52.293	52.169	2	0.014214	17313	QE1_140414_OPL1013_IdR_CvA_pTyrIP_B_140415130214	21.886	16.675	2034700	0	0	0	0	0	0	973590	1061100
AGGPATPLSPTR	Unmodified	1123.5986	0.59857163	2048	Q03252	LMNB2	Lamin-B2	yes	yes	0	0	0	0	By MS/MS	By MS/MS	By matching	By matching	By matching	By matching	By MS/MS	By matching	1	0	5	1	1				1	1	1	29.137	29.206	2	0.00038021	7243	QE1_140414_OPL1013_IdR_CvA_pTyrIP_C	55.261	50.561	5879300	1803800	1803300	0	0	0	360770	951690	959710
AGGPTTPLSPTR	Unmodified	1153.6091	0.60913632	1083	P20700	LMNB1	Lamin-B1	yes	yes	0	0	0	0	By MS/MS	By matching	By matching	By matching	By matching	By matching	By matching	By MS/MS	1	0	6	1	1			1	1	1	1	29.399	29.456	2	0.020805	7229	QE1_140414_OPL1013_IdR_CvA_pTyrIP_B_140415130214	21.06	16.716	12185000	2928400	2939500	0	0	1026400	1444100	2002600	1844300
AGGSASAMLQPLLDNQVGFK	Unmodified	2003.0146	0.014610792	1080	P20618	PSMB1	Proteasome subunit beta type-1	yes	yes	0	0	0	0	By MS/MS	By matching	By matching	By matching	By matching	By matching	By MS/MS	By matching	1	0	5	1	1	1				1	1	88.511	86.876	3	0.01591	33205	QE1_140414_OPL1013_IdR_CvA_pTyrIP_B	14.623	10.371	5102100	1869900	906660	875560	0	0	0	655390	794520
AGGSPASYHGSTSPR	Phospho (STY)	1510.6202	0.62018509	582	O95208-3;O95208-2	EPN2	Epsin-2	yes	no	0	0	1	0	By matching	By matching	By matching	By MS/MS	By matching	By matching	By matching	By matching	1	0	1				1					18.037	14.742	3	0.00012559	2742	QE2_131211_OPL1013_RH_HCC_pTyrIP_G_05_131211154413	43.592	41.027	3602700	0	0	0	3602700	0	0	0	0
AGGVASGLNHVLTNDLTAK	Unmodified	1836.9694	0.96937516	4750	Q9Y6U3;Q9Y6U3-2	SCIN	Adseverin	yes	no	0	0	0	0	By matching	By matching	By matching	By matching	By matching	By matching	By MS/MS	By MS/MS	1	0	2							1	1	62.18	62.105	3	0.0001289	22072	QE1_140414_OPL1013_IdR_CvA_pTyrIP_B	36.127	32.623	4886500	0	0	0	0	0	0	2580200	2306200
AGHYAASIIIR	Unmodified	1170.6509	0.65094155	1732	P55263-3;P55263-4;P55263-2;P55263	ADK	Adenosine kinase	yes	no	0	0	0	0	By MS/MS	By MS/MS	By MS/MS	By MS/MS	By MS/MS	By matching	By matching	By MS/MS	1	0	10	2	2	1	1	1	1	1	1	42.511	41.262	2;3	1.9563E-06	16120	QE2_131211_OPL1013_RH_HCC_pTyrIP_G_05_131211154413	79.148	64.004	26155000	5680200	4967600	5607000	6841300	1668300	332020	472010	586220
AGIALNDNFVK	Unmodified	1160.619	0.61897272	164	O14556	GAPDHS	Glyceraldehyde-3-phosphate dehydrogenase, testis-specific	yes	yes	0	0	0	0	By matching	By matching	By matching	By matching	By matching	By matching	By MS/MS	By matching	1	0	2							1	1	56.345	56.221	2	0.012923	19285	QE1_140414_OPL1013_IdR_CvA_pTyrIP_B	24.696	18.877	3419600	0	0	0	0	0	0	1674700	1744900
AGIGVYWGPGHPLNVGIR	Unmodified	1861.9951	0.9951364	417	O60930	RNASEH1	Ribonuclease H1	yes	yes	0	0	0	0	By matching	By matching	By MS/MS	By matching	By MS/MS	By matching	By matching	By matching	1	0	7	1	1	1		1	1	1	1	77.558	76.396	3	0.0039057	32809	QE2_131211_OPL1013_RH_HCC_pTyrIP_G_05	23.635	19.417	4509500	334030	293780	1643700	0	922680	644410	347920	322940
AGIIASAR	Unmodified	757.44464	0.44463717	931	P13639	EEF2	Elongation factor 2	yes	yes	0	0	0	0	By MS/MS	By matching	By MS/MS	By MS/MS	By matching	By matching	By MS/MS	By matching	1	0	5	1	1	1	1			1		24.385	22.963	2	0.0052702	4700	QE1_140414_OPL1013_IdR_CvA_pTyrIP_B	41.876	8.3256	29565000	6871100	7024200	2974700	4693900	0	0	8000700	0
AGILTTLNAR	Unmodified	1028.5978	0.59784335	1310	P33993;P33993-3	MCM7	DNA replication licensing factor MCM7	yes	no	0	0	0	0	By matching	By matching	By matching	By matching	By matching	By matching	By MS/MS	By matching	1	0	1							1		52.07	52.07	2	0.037444	17378	QE1_140414_OPL1013_IdR_CvA_pTyrIP_B	19.659	7.6117	817350	0	0	0	0	0	0	817350	0
AGIPVYAWK	Unmodified	1003.5491	0.54910224	1133	P23526;P23526-2	AHCY	Adenosylhomocysteinase	yes	no	0	0	0	0	By matching	By matching	By MS/MS	By MS/MS	By matching	By matching	By MS/MS	By matching	1	0	5			1	1	1		1	1	60.161	60.144	2	0.010383	25483	QE2_131211_OPL1013_RH_HCC_pTyrIP_G_05	34.387	19.713	5623200	0	0	0	0	1190300	0	2093600	2339300
AGISFIIK	Unmodified	847.51674	0.51673948	1938	P78347-2;P78347-4;P78347-3;P78347;P78347-5	GTF2I	General transcription factor II-I	yes	no	0	0	0	0	By matching	By matching	By matching	By matching	By matching	By MS/MS	By matching	By matching	1	0	1						1			64.566	64.616	2	0.054205	23058	QE1_140414_OPL1013_IdR_CvA_pTyrIP_F_140415211055	20.7	4.1451	3748700	0	0	0	0	0	3748700	0	0
AGIVTSLQAR	Unmodified	1014.5822	0.58219329	1566	P49736	MCM2	DNA replication licensing factor MCM2	yes	yes	0	0	0	0	By matching	By matching	By matching	By matching	By MS/MS	By MS/MS	By matching	By matching	1	0	7	1	1	1		1	1	1	1	40.338	39.463	2	0.037444	11637	QE1_140414_OPL1013_IdR_CvA_pTyrIP_F	19.659	3.5207	7276200	699400	575950	820960	0	2147100	1436800	792150	803900
AGKEPGLQIWR	Unmodified	1253.6881	0.68805534	755	P06396-2;P06396-4;P06396-3;P06396	GSN	Gelsolin	no	no	0	0	0	1	By matching	By matching	By matching	By matching	By matching	By matching	By MS/MS	By MS/MS	1	0	2							1	1	48.005	47.931	3	0.0031333	15450	QE1_140414_OPL1013_IdR_CvA_pTyrIP_B_140415130214	46.352	37.348	3801800	0	0	0	0	0	0	1771900	2029900
AGKFPSLLTHNENMVAK	Unmodified	1855.9615	0.96145301	1887	P62906	RPL10A	60S ribosomal protein L10a	yes	yes	0	0	0	1	By MS/MS	By MS/MS	By MS/MS	By MS/MS	By MS/MS	By MS/MS	By MS/MS	By MS/MS	1	0	8	1	1	1	1	1	1	1	1	52.641	50.937	4	4.2553E-06	20748	QE2_131211_OPL1013_RH_HCC_pTyrIP_G_05_131211154413	53.453	47.988	45103000	4178600	5150500	17242000	12533000	1805500	1208800	1391500	1593100
AGKGESAGYMEPYEAQR	Phospho (STY)	1922.787	0.78699242	2464	Q15464;Q15464-2	SHB	SH2 domain-containing adapter protein B	yes	no	0	0	1	1	By MS/MS	By matching	By MS/MS	By MS/MS	By matching	By matching	By matching	By matching	1	0	7	1		3	2	1				33.888	30.295	2;3	1.5484E-59	11101	QE2_131211_OPL1013_RH_HCC_pTyrIP_G_05_131211154413	141.07	124.89	468270000	3442400	0	187520000	277030000	277230	0	0	0
AGKGESAGYMEPYEAQR	Oxidation (M);Phospho (STY)	1938.7819	0.78190704	2464	Q15464;Q15464-2	SHB	SH2 domain-containing adapter protein B	yes	no	0	1	1	1	By matching	By matching	By MS/MS	By MS/MS	By matching	By matching	By matching	By matching	1	0	2			1	1					25.022	21.445	3	1.0051E-23	6061	QE2_131211_OPL1013_RH_HCC_pTyrIP_G_05_131211154413	96.096	81.916	17053000	0	0	8379800	8673200	0	0	0	0
AGKPGLPAPDELVYQVPQSTQEVSGAGR	Phospho (STY)	2930.4175	0.41751611	3579	Q96PD2;Q96PD2-2	DCBLD2	Discoidin, CUB and LCCL domain-containing protein 2	yes	no	0	0	1	1	By MS/MS	By matching	By MS/MS	By MS/MS	By matching	By matching	By matching	By matching	1	0	5	1		2	2					76.694	70.454	3;4	6.6728E-73	30099	QE2_131211_OPL1013_RH_HCC_pTyrIP_G_05	130.53	126.03	511930000	2365900	0	250320000	259240000	0	0	0	0
AGKPHLVLGLLWQIIK	Unmodified	1785.1029	0.10289593	941	P13797-3;P13797-2;P13797	PLS3	Plastin-3	yes	no	0	0	0	1	By MS/MS	By matching	By matching	By matching	By matching	By matching	By matching	By matching	1	0	1	1								112.57	112.52	4	1.897E-08	45263	QE1_140414_OPL1013_IdR_CvA_pTyrIP_C	71.279	71.042	22141000	22141000	0	0	0	0	0	0	0
AGKPVICATQMLESMIK	Unmodified	1875.962	0.96204664	957;958	P14618;P14618-3;P14618-2	PKM	Pyruvate kinase PKM	no	no	0	0	0	1	By MS/MS	By MS/MS	By MS/MS	By MS/MS	By MS/MS	By MS/MS	By MS/MS	By MS/MS	1	0	14	2	2	1	2	1	1	3	2	90.777	89.045	2;3	4.6469E-85	39342	QE2_131211_OPL1013_RH_HCC_pTyrIP_G_05_131211154413	172.91	165	100120000	14947000	16501000	21634000	25969000	1640600	1353800	8228900	9842800
AGKPVICATQMLESMIK	Oxidation (M)	1891.957	0.95696126	957;958	P14618;P14618-3;P14618-2	PKM	Pyruvate kinase PKM	no	no	0	1	0	1	By MS/MS	By matching	By matching	By matching	By matching	By matching	By matching	By matching	1	0	2	1					1			67.014	67.014	3	4.8016E-05	24458	QE1_140414_OPL1013_IdR_CvA_pTyrIP_C	41.422	37.074	2175700	1544500	0	0	0	0	631280	0	0
AGKPYQLQIYPNER	Unmodified	1675.8682	0.86820455	2916	Q86TI2;Q86TI2-2	DPP9	Dipeptidyl peptidase 9	yes	no	0	0	0	1	By MS/MS	By MS/MS	By matching	By matching	By matching	By MS/MS	By MS/MS	By MS/MS	1	0	6	1	1			1	1	1	1	46.18	46.154	3	9.4167E-05	14817	QE1_140414_OPL1013_IdR_CvA_pTyrIP_C_140415150423	45.992	34.488	17750000	4901000	5378500	0	0	1328000	1749000	2478000	1915100
AGLGSGLSLSGLVHPELSR	Unmodified	1849.0058	0.005760665	1567	P49748-2;P49748;P49748-3	ACADVL	Very long-chain specific acyl-CoA dehydrogenase, mitochondrial	yes	no	0	0	0	0	By matching	By matching	By MS/MS	By MS/MS	By MS/MS	By matching	By MS/MS	By matching	1	0	6			1	1	1	1	1	1	82.339	79.592	3	0.00034313	34433	QE2_131211_OPL1013_RH_HCC_pTyrIP_G_05_131211154413	31.488	27.267	6481200	0	0	1818900	2801600	356440	249000	684090	571180
AGLLFIFNFHPSK	Unmodified	1489.8082	0.80817048	2053	Q04446	GBE1	1,4-alpha-glucan-branching enzyme	yes	yes	0	0	0	0	By MS/MS	By MS/MS	By MS/MS	By MS/MS	By matching	By MS/MS	By MS/MS	By matching	1	0	11	2	2	2	2		1	1	1	99.879	96.882	2;3	8.5274E-06	42787	QE2_131211_OPL1013_RH_HCC_pTyrIP_G_05_131211154413	55.899	40.08	21757000	2720100	1928400	7643100	8581200	0	389780	252290	241890
AGLLHNILPSQSTDLHHSVGTELLSLVYK	Unmodified	3141.6822	0.68224827	1949	P78527;P78527-2	PRKDC	DNA-dependent protein kinase catalytic subunit	yes	no	0	0	0	0	By MS/MS	By matching	By MS/MS	By MS/MS	By MS/MS	By MS/MS	By MS/MS	By MS/MS	1	0	13	1		3	3	2	2	1	1	103.28	99.471	3;4;5	1.562E-13	42693	QE2_131211_OPL1013_RH_HCC_pTyrIP_G_05_131211154413	63.893	63.335	52223000	637920	0	25029000	21146000	2911800	1851600	204540	441290
AGLLPNHRPR	Unmodified	1129.6469	0.64685923	4195	Q9NVS2	MRPS18A	28S ribosomal protein S18a, mitochondrial	yes	yes	0	0	0	1	By matching	By matching	By MS/MS	By MS/MS	By matching	By matching	By matching	By matching	1	0	5	1		1	1	1		1		23.925	22.462	3	0.0017157	6420	QE2_131211_OPL1013_RH_HCC_pTyrIP_G_05_131211154413	38.303	24.494	9235500	529860	0	4171100	3552300	358010	0	624260	0
AGLLPSGPRPGYAAIQALLSSR	Unmodified	2194.2222	0.2222358	1112	P22570-6;P22570-5;P22570;P22570-2;P22570-7;P22570-3;P22570-4	FDXR	NADPH:adrenodoxin oxidoreductase, mitochondrial	yes	no	0	0	0	1	By MS/MS	By matching	By matching	By matching	By MS/MS	By MS/MS	By MS/MS	By matching	1	0	6	1	1			1	1	1	1	94.463	94.436	3	2.2291E-06	36588	QE1_140414_OPL1013_IdR_CvA_pTyrIP_F	47.499	45.936	5606700	590130	459920	0	0	1862900	1493200	560840	639730
AGLLQVYIHTQK	Unmodified	1369.7718	0.77178497	3372	Q92979	EMG1	Ribosomal RNA small subunit methyltransferase NEP1	yes	yes	0	0	0	0	By MS/MS	By MS/MS	By MS/MS	By MS/MS	By MS/MS	By MS/MS	By MS/MS	By MS/MS	1	0	8	1	1	1	1	1	1	1	1	59.318	57.576	3	3.6555E-06	24242	QE2_131211_OPL1013_RH_HCC_pTyrIP_G_05_131211154413	72.29	46.173	32203000	3316500	1827300	9372000	7735500	3608500	3374800	1835300	1133300
AGLLVLAVLSDGAGDHIR	Unmodified	1775.9894	0.98938232	3237	Q8TEX9;Q8TEX9-2	IPO4	Importin-4	yes	no	0	0	0	0	By matching	By matching	By MS/MS	By MS/MS	By matching	By matching	By matching	By matching	1	0	2			1	1					104.37	96.184	3	9.989E-08	42321	QE2_131211_OPL1013_RH_HCC_pTyrIP_G_05	58.246	54.474	2551000	0	0	1020900	1530100	0	0	0	0
AGLNCSTENMPIK	Unmodified	1433.6643	0.66428471	740	P05198	EIF2S1	Eukaryotic translation initiation factor 2 subunit 1	yes	yes	0	0	0	0	By MS/MS	By MS/MS	By matching	By matching	By matching	By matching	By matching	By matching	1	0	2	1	1							40.114	40.186	2	8.8706E-06	12113	QE1_140414_OPL1013_IdR_CvA_pTyrIP_C	58.098	48.586	3528500	2235600	1292900	0	0	0	0	0	0
AGLQFPVGR	Unmodified	943.52395	0.52395013	859;729;858;992;2976	Q8IUE6;Q71UI9-5;Q99878;Q96KK5;Q9BTM1;Q16777;Q6FI13;P20671;P0C0S8;Q9BTM1-2;Q93077;Q7L7L0;P04908;Q96QV6;P16104;Q71UI9;P0C0S5;Q71UI9-2	HIST2H2AB;H2AFV;HIST1H2AJ;HIST1H2AH;H2AFJ;HIST2H2AC;HIST2H2AA3;HIST1H2AD;HIST1H2AG;HIST1H2AC;HIST3H2A;HIST1H2AB;HIST1H2AA;H2AFX;H2AFZ	Histone H2A type 2-B;Histone H2A.V;Histone H2A type 1-J;Histone H2A type 1-H;Histone H2A.J;Histone H2A type 2-C;Histone H2A type 2-A;Histone H2A type 1-D;Histone H2A type 1;Histone H2A type 1-C;Histone H2A type 3;Histone H2A type 1-B/E;Histone H2A type 1-A;Histone H2AX;Histone H2A.Z	no	no	0	0	0	0	By MS/MS	By MS/MS	By MS/MS	By MS/MS	By MS/MS	By MS/MS	By MS/MS	By MS/MS	1	0	14	2	2	1	1	2	2	2	2	54.118	53.105	2	2.3262E-09	17886	QE1_140414_OPL1013_IdR_CvA_pTyrIP_B	114.28	69.2	1093800000	131660000	140880000	93932000	115590000	135930000	138530000	185750000	151500000
AGLQTADKYAALANLDNIFSAGQGGDQGSGFGTTGK	Phospho (STY)	3580.6471	0.6471347	1660	P52594-2;P52594-3;P52594;P52594-4	AGFG1	Arf-GAP domain and FG repeat-containing protein 1	yes	no	0	0	1	1	By matching	By matching	By MS/MS	By MS/MS	By matching	By matching	By MS/MS	By MS/MS	1	0	10			2	2	2	2	1	1	98.191	94.92	3;4	1.0722E-52	42158	QE2_131211_OPL1013_RH_HCC_pTyrIP_G_05_131211154413	109.25	95.615	127400000	0	0	58000000	55950000	2944300	3278700	3208100	4022300
AGLQVYNK	Unmodified	891.48142	0.48141661	948	P13987	CD59	CD59 glycoprotein	yes	yes	0	0	0	0	By matching	By MS/MS	By matching	By matching	By matching	By matching	By MS/MS	By MS/MS	1	0	4		1				1	1	1	25.534	25.608	2	0.01837	5890	QE1_140414_OPL1013_IdR_CvA_pTyrIP_C_140415150423	40.268	17.339	8314900	0	2899000	0	0	0	514120	2781900	2119900
AGLVGPEFHEK	Unmodified	1182.6033	0.60332266	2426	Q15149-4;Q15149-7;Q15149-8;Q15149-9;Q15149-5;Q15149-6;Q15149-3;Q15149-2;Q15149	PLEC	Plectin	yes	no	0	0	0	0	By matching	By MS/MS	By matching	By matching	By matching	By matching	By matching	By matching	1	0	4	1	1				1	1		35.495	35.518	3	0.011909	10239	QE1_140414_OPL1013_IdR_CvA_pTyrIP_C_140415150423	22.055	15.465	4518800	1765300	2078600	0	0	0	130990	543930	0
AGLYGLPR	Unmodified	845.47594	0.4759373	1546	P49327	FASN	Fatty acid synthase;[Acyl-carrier-protein] S-acetyltransferase;[Acyl-carrier-protein] S-malonyltransferase;3-oxoacyl-[acyl-carrier-protein] synthase;3-oxoacyl-[acyl-carrier-protein] reductase;3-hydroxyacyl-[acyl-carrier-protein] dehydratase;Enoyl-[acyl-carrier-protein] reductase;Oleoyl-[acyl-carrier-protein] hydrolase	yes	yes	0	0	0	0	By MS/MS	By matching	By matching	By MS/MS	By matching	By matching	By MS/MS	By matching	1	0	8	1	1	1	1	1	1	1	1	47.772	46.156	2	0.013986	14677	QE1_140414_OPL1013_IdR_CvA_pTyrIP_C	31.229	7.2739	15731000	1740000	1938800	1454100	1533600	1562800	1527000	2875300	3099200
AGMSYYNSPGLHVQHMGTSHGITRPSPR	Phospho (STY)	3117.4063	0.40625669	2496	Q16204	CCDC6	Coiled-coil domain-containing protein 6	yes	yes	0	0	1	1	By matching	By matching	By MS/MS	By MS/MS	By matching	By matching	By matching	By matching	1	0	2			1	1					49.553	43.319	5	4.3241E-27	16984	QE2_131211_OPL1013_RH_HCC_pTyrIP_G_05	85.849	82.95	31659000	0	0	13042000	18617000	0	0	0	0
AGMSYYNSPGLHVQHMGTSHGITRPSPR	Unmodified	3037.4399	0.43992628	2496	Q16204	CCDC6	Coiled-coil domain-containing protein 6	yes	yes	0	0	0	1	By matching	By matching	By matching	By MS/MS	By matching	By matching	By matching	By matching	1	0	1				1					50.705	44.303	6	5.5268E-06	17470	QE2_131211_OPL1013_RH_HCC_pTyrIP_G_05_131211154413	40.625	34.846	12125000	0	0	0	12125000	0	0	0	0
AGNAIHAILLYR	Unmodified	1310.7459	0.74590457	1599	P50416-2;P50416	CPT1A	Carnitine O-palmitoyltransferase 1, liver isoform	yes	no	0	0	0	0	By matching	By matching	By MS/MS	By MS/MS	By matching	By matching	By matching	By matching	1	0	2			1	1					68.829	61.694	3	0.014384	25846	QE2_131211_OPL1013_RH_HCC_pTyrIP_G_05	19.277	14.633	3328100	0	0	1702700	1625300	0	0	0	0
AGNLGGGVVTIER	Unmodified	1241.6728	0.67279921	1332	P35268	RPL22	60S ribosomal protein L22	yes	yes	0	0	0	0	By matching	By matching	By matching	By matching	By MS/MS	By matching	By MS/MS	By MS/MS	1	0	6	1		1	1	1		1	1	46.545	44.383	2	1.2016E-12	13881	QE1_140414_OPL1013_IdR_CvA_pTyrIP_B_140415130214	93.348	72.56	20052000	3400900	0	2349800	2470700	1251300	0	5097200	5482400
AGNNMLLVGVHGPR	Unmodified	1433.7562	0.75615168	1092	P21333-2;P21333	FLNA	Filamin-A	yes	no	0	0	0	0	By MS/MS	By MS/MS	By matching	By MS/MS	By matching	By MS/MS	By MS/MS	By MS/MS	1	0	12	2	2		2	1	1	2	2	50.384	49.286	2;3	0.00045039	16388	QE1_140414_OPL1013_IdR_CvA_pTyrIP_C	43.761	39.061	79494000	11428000	13249000	0	38173000	2778600	3166400	5933900	4765100
AGPPVPASHIAPAPVQPPMIR	Unmodified	2102.1459	0.14589974	158	O14497;O14497-3;O14497-2	ARID1A	AT-rich interactive domain-containing protein 1A	yes	no	0	0	0	0	By matching	By matching	By MS/MS	By MS/MS	By matching	By matching	By matching	By matching	1	0	2			1	1					64.681	57.645	3	2.8046E-06	23819	QE2_131211_OPL1013_RH_HCC_pTyrIP_G_05_131211154413	46.494	41.103	23977000	0	0	12492000	11485000	0	0	0	0
AGPVAVQVK	Unmodified	867.5178	0.51780212	2235	Q13428-8;Q13428-3;Q13428-2;Q13428;Q13428-4;Q13428-7;Q13428-6;Q13428-5	TCOF1	Treacle protein	yes	no	0	0	0	0	By matching	By matching	By matching	By matching	By matching	By matching	By matching	By MS/MS	1	0	4		1				1	1	1	26.647	26.721	2	0.047035	6169	QE1_140414_OPL1013_IdR_CvA_pTyrIP_B_140415130214	19.315	3.9339	2319400	0	412420	0	0	0	347440	895250	664310
AGQAVDDFIEK	Unmodified	1191.5772	0.57716749	1652	P52209-2;P52209	PGD	6-phosphogluconate dehydrogenase, decarboxylating	yes	no	0	0	0	0	By MS/MS	By MS/MS	By matching	By matching	By matching	By matching	By matching	By MS/MS	1	0	3	1	1						1	44.762	44.761	2	0.00014857	14480	QE1_140414_OPL1013_IdR_CvA_pTyrIP_C_140415150423	65.179	55.857	0	0	0	0	0	0	0	0	0
AGQCVIGLQMGTNK	Unmodified	1475.7225	0.72246829	3631	Q99439	CNN2	Calponin-2	yes	yes	0	0	0	0	By MS/MS	By MS/MS	By matching	By matching	By matching	By matching	By MS/MS	By matching	1	0	7	1	1	1		1	1	1	1	50.871	49.924	2	0.0011929	16559	QE1_140414_OPL1013_IdR_CvA_pTyrIP_C	32.523	29.443	4234900	715330	796450	1138800	0	579880	363210	344550	296650
AGQSAAGAAPGGGVDTR	Unmodified	1441.691	0.69096847	1092	P21333-2;P21333	FLNA	Filamin-A	yes	no	0	0	0	0	By MS/MS	By matching	By matching	By matching	By matching	By matching	By matching	By matching	1	0	4	1	1					1	1	18.489	18.538	2	0.040356	2757	QE1_140414_OPL1013_IdR_CvA_pTyrIP_C	13.154	9.5763	785470	293910	240740	0	0	0	0	130590	120230
AGQVVTIWAAGAGATHSPPTDLVWK	Unmodified	2532.3125	0.31250737	695;696	P02545;P02545-6;P02545-3;P02545-5;P02545-4;P02545-2	LMNA	Prelamin-A/C;Lamin-A/C	no	no	0	0	0	0	By MS/MS	By MS/MS	By MS/MS	By MS/MS	By MS/MS	By MS/MS	By MS/MS	By MS/MS	1	0	13	2	2	2	2	1	1	2	1	85.84	83.35	3;4	1.2823E-33	32386	QE1_140414_OPL1013_IdR_CvA_pTyrIP_C	101.45	98.023	31882000	7459500	5343800	6818300	6983900	802020	877580	2102200	1494400
AGSLPNYATINGK	Phospho (STY)	1384.6388	0.63879526	4039	Q9HBL0	TNS1	Tensin-1	yes	yes	0	0	1	0	By matching	By matching	By matching	By matching	By MS/MS	By MS/MS	By MS/MS	By MS/MS	1	0	5					1	1	2	1	38.384	38.323	2;3	9.99E-34	11253	QE1_140414_OPL1013_IdR_CvA_pTyrIP_B_140415130214	132.79	76.747	506520000	0	0	0	0	9587100	10653000	246980000	239300000
AGSQLGPGYQHHAQPK	Phospho (STY)	1754.789	0.78898175	2025	Q02241;Q02241-2;Q02241-3	KIF23	Kinesin-like protein KIF23	yes	no	0	0	1	0	By matching	By matching	By MS/MS	By MS/MS	By MS/MS	By MS/MS	By matching	By matching	1	0	8	1	1	1	1	1	1	1	1	17.258	16.444	3;4	5.5735E-08	3576	QE2_131211_OPL1013_RH_HCC_pTyrIP_G_05_131211154413	68.972	57.857	12983000	288070	427080	3225400	3508000	2379900	2810500	150330	194270
AGSQLGPGYQHHAQPK	Unmodified	1674.8227	0.82265134	2025	Q02241;Q02241-2;Q02241-3	KIF23	Kinesin-like protein KIF23	yes	no	0	0	0	0	By matching	By matching	By matching	By MS/MS	By matching	By matching	By matching	By matching	1	0	4	1		1	1	1				18.954	17.277	4	8.0246E-05	3978	QE2_131211_OPL1013_RH_HCC_pTyrIP_G_05_131211154413	38.376	32.1	8327100	97171	0	4200100	3811800	217970	0	0	0
AGSSGNSCITYQPSVSGEHK	Phospho (STY)	2144.8834	0.883412	3672	Q99755-4;Q99755-3;Q99755	PIP5K1A	Phosphatidylinositol 4-phosphate 5-kinase type-1 alpha	yes	no	0	0	1	0	By matching	By matching	By matching	By MS/MS	By matching	By matching	By matching	By matching	1	0	1				1					29.571	25.374	3	5.8651E-23	7903	QE2_131211_OPL1013_RH_HCC_pTyrIP_G_05_131211154413	101.62	95.349	0	0	0	0	0	0	0	0	0
AGTFQAFEQFGQQLLAHGHYASPEIK	Unmodified	2874.4089	0.40892695	2291	Q13813-3;Q13813;Q13813-2	SPTAN1	Spectrin alpha chain, non-erythrocytic 1	yes	no	0	0	0	0	By MS/MS	By matching	By matching	By MS/MS	By matching	By matching	By matching	By matching	1	0	3	1			1			1		101.96	99.203	4	0.029507	39531	QE1_140414_OPL1013_IdR_CvA_pTyrIP_C	9.7309	8.7991	2276600	609820	0	0	1356200	0	0	310620	0
AGTFQAFEQFGQQLLAHGHYASPEIK	Phospho (STY)	2954.3753	0.37525736	2291	Q13813-3;Q13813;Q13813-2	SPTAN1	Spectrin alpha chain, non-erythrocytic 1	yes	no	0	0	1	0	By matching	By matching	By MS/MS	By MS/MS	By matching	By matching	By matching	By matching	1	0	2			1	1					109.08	100.89	4	1.0288E-06	44568	QE2_131211_OPL1013_RH_HCC_pTyrIP_G_05	48.961	46.979	6080600	0	0	2813500	3267000	0	0	0	0
AGTGVDNVDLEAATR	Unmodified	1487.7216	0.72159989	281	O43175	PHGDH	D-3-phosphoglycerate dehydrogenase	yes	yes	0	0	0	0	By MS/MS	By MS/MS	By matching	By matching	By matching	By matching	By MS/MS	By MS/MS	1	0	4	1	1					1	1	44.247	44.246	2	0.00011228	14128	QE1_140414_OPL1013_IdR_CvA_pTyrIP_C_140415150423	42.708	34.111	5985600	789530	584100	0	0	0	0	2566400	2045500
AGTNMMMVGVHGPK	Unmodified	1428.6676	0.66759595	2343	Q14315;Q14315-2	FLNC	Filamin-C	yes	no	0	0	0	0	By matching	By matching	By matching	By MS/MS	By matching	By matching	By matching	By matching	1	0	2			1	1					47.668	41.434	3	0.025013	16133	QE2_131211_OPL1013_RH_HCC_pTyrIP_G_05_131211154413	23.934	19.782	10049000	0	0	4602000	5446700	0	0	0	0
AGTPYTVTLHGEVR	Unmodified	1499.7732	0.77324153	1149	P24821-4;P24821	TNC	Tenascin	yes	no	0	0	0	0	By matching	By matching	By matching	By MS/MS	By matching	By matching	By matching	By matching	1	0	2			1	1					46.923	40.689	3	0.0008223	15879	QE2_131211_OPL1013_RH_HCC_pTyrIP_G_05_131211154413	30.739	24.262	3056100	0	0	1281600	1774500	0	0	0	0
AGVAFFHLQDYDQAR	Unmodified	1736.8271	0.82706802	3096	Q8N5M4	TTC9C	Tetratricopeptide repeat protein 9C	yes	yes	0	0	0	0	By matching	By MS/MS	By matching	By matching	By matching	By matching	By matching	By matching	1	0	6	1	1	1			1	1	1	71.458	70.171	3	0.01321	25843	QE1_140414_OPL1013_IdR_CvA_pTyrIP_C_140415150423	16.182	10.971	2849400	808470	502700	842590	0	0	115070	314370	266180
AGVAPLQVK	Unmodified	881.53345	0.53345218	1092	P21333-2;P21333	FLNA	Filamin-A	yes	no	0	0	0	0	By matching	By matching	By matching	By matching	By matching	By matching	By MS/MS	By matching	1	0	6	1	1			1	1	1	1	34.283	34.256	2	0.0063065	9365	QE1_140414_OPL1013_IdR_CvA_pTyrIP_B	32.999	9.0436	11550000	3572900	3123700	0	0	428060	552040	2172900	1700200
AGVDYAPNLPPFPSPADVK	Phospho (STY)	2033.95	0.94995865	2720	Q68CZ2;Q68CZ2-2	TNS3	Tensin-3	yes	no	0	0	1	0	By MS/MS	By MS/MS	By MS/MS	By MS/MS	By matching	By matching	By matching	By matching	1	0	8	2	2	2	2					86.27	82.261	2;3	6.1005E-61	35374	QE2_131211_OPL1013_RH_HCC_pTyrIP_G_05_131211154413	144.72	125.78	145890000	9642000	8338700	60373000	67536000	0	0	0	0
AGVDYAPNLPPFPSPADVKETMTPGYPQDLDIIDGR	Phospho (STY)	3935.8329	0.83288656	2720	Q68CZ2;Q68CZ2-2	TNS3	Tensin-3	yes	no	0	0	1	1	By matching	By matching	By MS/MS	By MS/MS	By matching	By matching	By matching	By matching	1	0	2			1	1					110.6	102.41	4	2.9768E-25	45233	QE2_131211_OPL1013_RH_HCC_pTyrIP_G_05	83.36	81.903	14611000	0	0	6879800	7731000	0	0	0	0
AGVLAHLEEER	Unmodified	1222.6306	0.63060004	1340;1341	P35580;P35580-5;P35580-2;P35580-3;P35580-4;P35579;P35579-2	MYH10;MYH9	Myosin-10;Myosin-9	no	no	0	0	0	0	By MS/MS	By matching	By matching	By MS/MS	By matching	By matching	By MS/MS	By MS/MS	1	0	5	1	1		1			1	1	45.51	44.208	3	0.01879	13747	QE1_140414_OPL1013_IdR_CvA_pTyrIP_B	18.203	7.8946	5878300	1006000	681520	0	1815100	0	0	1049500	1326200
AGVLLTSGNGPPNPRPVGLGPGPNPNLR	Unmodified	2717.4725	0.47253026	861	P0CG12	CHTF8	Chromosome transmission fidelity protein 8 homolog isoform 2	yes	yes	0	0	0	1	By MS/MS	By MS/MS	By matching	By matching	By MS/MS	By MS/MS	By matching	By matching	1	0	4	1	1			1	1			64.05	64.072	3	0.0056549	23189	QE1_140414_OPL1013_IdR_CvA_pTyrIP_C_140415150423	19.926	18.001	2079400	433660	517470	0	0	434620	693620	0	0
AGVMALANLLQIQR	Unmodified	1496.8497	0.84971772	4553	Q9Y224	C14orf166	UPF0568 protein C14orf166	yes	yes	0	0	0	0	By MS/MS	By MS/MS	By matching	By MS/MS	By MS/MS	By MS/MS	By MS/MS	By MS/MS	1	0	11	1	2		1	1	2	2	2	97.859	97.107	2;3	2.2789E-07	38394	QE1_140414_OPL1013_IdR_CvA_pTyrIP_C_140415150423	63.091	63.091	2909300	422820	625080	0	742300	262110	297940	275690	283320
AGVNTVTTLVENK	Unmodified	1344.7249	0.72489436	1862	P62424	RPL7A	60S ribosomal protein L7a	yes	yes	0	0	0	0	By matching	By matching	By matching	By matching	By matching	By matching	By matching	By MS/MS	1	0	7	2	1					2	2	50.439	50.409	2;3	0.0058985	16535	QE1_140414_OPL1013_IdR_CvA_pTyrIP_B_140415130214	35.037	29.131	7011800	1654300	1296100	0	0	0	0	2154400	1907100
AGVNTVTTLVENKK	Unmodified	1472.8199	0.81985737	1862	P62424	RPL7A	60S ribosomal protein L7a	yes	yes	0	0	0	1	By MS/MS	By MS/MS	By MS/MS	By matching	By matching	By MS/MS	By MS/MS	By MS/MS	1	0	8	1	1	1	1	1	1	1	1	43.829	42.25	3	7.7571E-05	13043	QE1_140414_OPL1013_IdR_CvA_pTyrIP_C	45.614	41.462	17284000	2999400	2825800	2672900	3001700	648010	995530	2276800	1864000
AGVPLPPNLKPAPPPTIEEK	Unmodified	2064.1619	0.16192696	1045	P18583-2;P18583-10;P18583-3;P18583-4;P18583-7;P18583;P18583-5;P18583-9;P18583-6	SON	Protein SON	yes	no	0	0	0	1	By matching	By matching	By matching	By matching	By MS/MS	By matching	By matching	By matching	1	0	3					1		1	1	64.078	64.027	3	0.047357	22761	QE1_140414_OPL1013_IdR_CvA_pTyrIP_F	11.201	10.715	986490	0	0	0	0	377630	0	273040	335830
AGVSVYGIVK	Unmodified	991.57023	0.57023162	3462	Q96DG6	CMBL	Carboxymethylenebutenolidase homolog	yes	yes	0	0	0	0	By matching	By matching	By matching	By matching	By MS/MS	By matching	By matching	By matching	1	0	5	1	1			1	1	1		50.987	51.024	2	0.014654	16820	QE1_140414_OPL1013_IdR_CvA_pTyrIP_F	25.474	16.116	6004900	1248800	1338300	0	0	1926700	1434500	56685	0
AGVVGPELHEQLLSAEK	Unmodified	1775.9418	0.94176342	2426	Q15149-4;Q15149-7;Q15149-8;Q15149-9;Q15149-5;Q15149-6;Q15149-3;Q15149-2;Q15149	PLEC	Plectin	yes	no	0	0	0	0	By MS/MS	By MS/MS	By matching	By matching	By matching	By matching	By matching	By matching	1	0	3	1	1					1		55.864	55.945	3	0.0085539	19307	QE1_140414_OPL1013_IdR_CvA_pTyrIP_C	18.58	10.015	2858300	1133900	1512400	0	0	0	0	212000	0
AGVYNLTK	Phospho (STY)	944.43685	0.43684798	3827	Q9BY49-2;Q9BY49	PECR	Peroxisomal trans-2-enoyl-CoA reductase	yes	no	0	0	1	0	By matching	By matching	By matching	By matching	By matching	By matching	By MS/MS	By matching	1	0	3	1	1					1		28.44	28.521	2	0.0007983	6825	QE1_140414_OPL1013_IdR_CvA_pTyrIP_B	66.27	40.376	7075200	1214500	1499000	0	0	0	0	4361700	0
AGYGGSHISGYATLR	Phospho (STY)	1588.7035	0.70352079	2836	Q70E73	RAPH1	Ras-associated and pleckstrin homology domains-containing protein 1	yes	yes	0	0	1	0	By matching	By matching	By MS/MS	By MS/MS	By matching	By matching	By matching	By matching	1	0	4			2	2					44.984	38.851	2;3	1.0399E-74	14990	QE2_131211_OPL1013_RH_HCC_pTyrIP_G_05_131211154413	172.43	147.91	415860000	0	0	185380000	230480000	0	0	0	0
AGYTDKVVIGMDVAASEFFR	Unmodified	2175.067	0.067040293	763	P06733;P06733-2	ENO1	Alpha-enolase	yes	no	0	0	0	1	By MS/MS	By MS/MS	By MS/MS	By MS/MS	By MS/MS	By MS/MS	By MS/MS	By MS/MS	1	0	11	2	1	1	1	2	1	2	1	105.66	104.13	3	9.8056E-37	45333	QE2_131211_OPL1013_RH_HCC_pTyrIP_G_05	110.6	105.21	26511000	4593100	845940	8247800	3505400	1662300	651180	6181500	823710
AHAAQVTCVAASPHK	Unmodified	1546.7674	0.76744465	3702	Q9BQA1	WDR77	Methylosome protein 50	yes	yes	0	0	0	0	By MS/MS	By matching	By matching	By matching	By matching	By matching	By matching	By matching	1	0	6	1	1	1	1		1		1	18.279	17.212	3	0.05451	2232	QE1_140414_OPL1013_IdR_CvA_pTyrIP_C	6.0104	3.1493	1943600	304290	273270	435810	419800	0	257650	0	252730
AHAHLDTGRR	Unmodified	1132.585	0.58498725	2375	Q14697;Q14697-2	GANAB	Neutral alpha-glucosidase AB	yes	no	0	0	0	1	By matching	By matching	By MS/MS	By matching	By matching	By matching	By matching	By matching	1	0	2			1	1					17.74	14.513	3	0.00048279	2651	QE2_131211_OPL1013_RH_HCC_pTyrIP_G_05	50.452	35.514	9866900	0	0	3308900	6558000	0	0	0	0
AHAWPSPYKDYEVK	Phospho (STY)	1769.7814	0.78143676	3171	Q8NFJ5	GPRC5A	Retinoic acid-induced protein 3	yes	yes	0	0	1	1	By MS/MS	By MS/MS	By MS/MS	By MS/MS	By matching	By matching	By matching	By matching	1	0	6	1	1	1	3					45.6	42.519	3	1.7301E-79	17004	QE2_131211_OPL1013_RH_HCC_pTyrIP_G_05_131211154413	179.46	163.64	126140000	5447500	4073900	56292000	60327000	0	0	0	0
AHAWPSPYKDYEVK	2 Phospho (STY)	1849.7478	0.74776716	3171	Q8NFJ5	GPRC5A	Retinoic acid-induced protein 3	yes	yes	0	0	2	1	By matching	By matching	By MS/MS	By matching	By matching	By matching	By matching	By matching	1	0	1			1						55.521	49.055	3	0.0001814	19515	QE2_131211_OPL1013_RH_HCC_pTyrIP_G_05	46.543	37.485	4618800	0	0	4618800	0	0	0	0	0
AHAWPSPYKDYEVKK	2 Phospho (STY)	1977.8427	0.84273018	3171	Q8NFJ5	GPRC5A	Retinoic acid-induced protein 3	yes	yes	0	0	2	2	By MS/MS	By MS/MS	By MS/MS	By MS/MS	By matching	By matching	By matching	By matching	1	0	8	1	2	2	3					38.669	35.045	3	7.5062E-50	11548	QE2_131211_OPL1013_RH_HCC_pTyrIP_G_05_131211154413	140.27	137.52	50634000	2072700	2502000	20883000	25177000	0	0	0	0
AHAWPSPYKDYEVKK	Phospho (STY)	1897.8764	0.87639977	3171	Q8NFJ5	GPRC5A	Retinoic acid-induced protein 3	yes	yes	0	0	1	2	By MS/MS	By MS/MS	By MS/MS	By MS/MS	By matching	By matching	By matching	By matching	1	0	15	2	3	5	5					38.344	34.454	2;3;4;5	1.3087E-50	12774	QE2_131211_OPL1013_RH_HCC_pTyrIP_G_05_131211154413	147.12	139	355580000	9266900	12599000	151310000	182410000	0	0	0	0
AHCFLPAGIVAVLK	Unmodified	1494.8381	0.8380904	651	O95905-2;O95905;O95905-3	ECD	Protein SGT1	yes	no	0	0	0	0	By matching	By matching	By matching	By matching	By MS/MS	By matching	By matching	By matching	1	0	4	1				1	1	1		83.905	83.878	3	0.0011249	31748	QE1_140414_OPL1013_IdR_CvA_pTyrIP_F	27.33	26.14	846120	110390	0	0	0	308280	281100	146350	0
AHDGGIYAISWSPDSTHLLSASGDK	Unmodified	2584.2194	0.21939485	428	O75083;O75083-3	WDR1	WD repeat-containing protein 1	yes	no	0	0	0	0	By matching	By MS/MS	By MS/MS	By MS/MS	By matching	By matching	By MS/MS	By MS/MS	1	0	7	1	1	1	1		1	1	1	76.381	74.105	4	8.5821E-06	31734	QE2_131211_OPL1013_RH_HCC_pTyrIP_G_05	42.663	37.198	15852000	1811300	1693900	4760800	4195800	0	413590	1432700	1543800
AHDGGIYAISWSPDSTHLLSASGDK	Phospho (STY)	2664.1857	0.18572526	428	O75083;O75083-3	WDR1	WD repeat-containing protein 1	yes	no	0	0	1	0	By MS/MS	By MS/MS	By MS/MS	By MS/MS	By MS/MS	By MS/MS	By matching	By matching	1	0	12	1	2	1	2	1	1	2	2	76.78	74.789	3;4	2.3049E-26	32157	QE2_131211_OPL1013_RH_HCC_pTyrIP_G_05_131211154413	92.886	89.958	94845000	9025000	12616000	14158000	27234000	15884000	12301000	1750700	1876400
AHEDYRYYEYNHDLFQR	Phospho (STY)	2397.9804	0.98042393	3964	Q9H4B6	SAV1	Protein salvador homolog 1	yes	yes	0	0	1	1	By matching	By matching	By MS/MS	By MS/MS	By matching	By matching	By matching	By matching	1	0	4			2	2					60.841	53.806	4	3.2348E-43	22377	QE2_131211_OPL1013_RH_HCC_pTyrIP_G_05	125.45	119.48	40153000	0	0	19801000	20352000	0	0	0	0
AHEHIFGMVLMNDWSAR	Unmodified	2012.9349	0.93492068	1009	P16930;P16930-2	FAH	Fumarylacetoacetase	yes	no	0	0	0	0	By matching	By MS/MS	By MS/MS	By MS/MS	By matching	By matching	By matching	By matching	1	0	5		1	2	2					91.671	85.32	3;4	2.5922E-05	37266	QE2_131211_OPL1013_RH_HCC_pTyrIP_G_05	44.045	40.867	6803600	0	480910	3381100	2941600	0	0	0	0
AHEILPNLVCCSAK	Unmodified	1610.7909	0.79088221	1613;1614	P50990;P50990-2;P50990-3	CCT8	T-complex protein 1 subunit theta	no	no	0	0	0	0	By MS/MS	By MS/MS	By matching	By matching	By MS/MS	By MS/MS	By MS/MS	By MS/MS	1	0	6	1	1			1	1	1	1	54.07	54.06	3	5.3565E-06	18092	QE1_140414_OPL1013_IdR_CvA_pTyrIP_B_140415130214	58.079	52.705	11102000	1808500	1556600	0	0	1319100	1284200	2642200	2491200
AHEPTYFTVDCAEAGQGDVSIGIK	Unmodified	2564.1853	0.18531753	1092	P21333-2;P21333	FLNA	Filamin-A	yes	no	0	0	0	0	By matching	By matching	By matching	By matching	By matching	By matching	By MS/MS	By matching	1	0	2	1						1		67.403	67.378	3	0.00019106	24354	QE1_140414_OPL1013_IdR_CvA_pTyrIP_B	32.548	31.363	1550100	967610	0	0	0	0	0	582480	0
AHESAVTGLSLHATGDYLLSSSDDQYWAFSDIQTGR	Unmodified	3897.8082	0.80818965	4495	Q9UMS4	PRPF19	Pre-mRNA-processing factor 19	yes	yes	0	0	0	0	By matching	By matching	By matching	By matching	By matching	By matching	By MS/MS	By matching	1	0	1							1		92.554	92.554	4	0.030448	35659	QE1_140414_OPL1013_IdR_CvA_pTyrIP_B	6.5696	5.8901	463370	0	0	0	0	0	0	463370	0
AHEWMFPV	Unmodified	1015.4586	0.45857268	255	O15382;O15382-2	BCAT2	Branched-chain-amino-acid aminotransferase, mitochondrial	yes	no	0	0	0	0	By matching	By matching	By matching	By MS/MS	By matching	By matching	By matching	By matching	1	0	2			1	1					88.467	80.379	2	0.017015	35167	QE2_131211_OPL1013_RH_HCC_pTyrIP_G_05_131211154413	28.218	20.998	1163500	0	0	535390	628160	0	0	0	0
AHFQNFPNGVTDFIK	Unmodified	1733.8526	0.85255449	3370	Q92973-2;Q92973	TNPO1	Transportin-1	yes	no	0	0	0	0	By matching	By MS/MS	By matching	By matching	By matching	By MS/MS	By MS/MS	By MS/MS	1	0	7		1	1	1		1	1	2	73.892	71.659	3	0.0008097	26390	QE1_140414_OPL1013_IdR_CvA_pTyrIP_C_140415150423	28.812	23.717	11591000	0	1640200	2006900	1500300	0	1007400	1291900	4144700
AHGGYSVFAGVGER	Unmodified	1405.6739	0.67386184	759	P06576	ATP5B	ATP synthase subunit beta, mitochondrial	yes	yes	0	0	0	0	By MS/MS	By MS/MS	By MS/MS	By MS/MS	By matching	By MS/MS	By MS/MS	By MS/MS	1	0	12	2	3	1	1		1	2	2	46.551	45.499	2;3	1.0243E-09	14182	QE1_140414_OPL1013_IdR_CvA_pTyrIP_B	77.894	67.823	62211000	5524000	4786400	12063000	14784000	0	3816100	11316000	9922000
AHGHCLHEIFLLR	Unmodified	1601.8249	0.82489995	95	O00116	AGPS	Alkyldihydroxyacetonephosphate synthase, peroxisomal	yes	yes	0	0	0	0	By MS/MS	By matching	By MS/MS	By MS/MS	By matching	By MS/MS	By matching	By MS/MS	1	0	9	1	1	1	1	1	1	1	2	67.013	65.393	4	2.4875E-07	26380	QE2_131211_OPL1013_RH_HCC_pTyrIP_G_05	63.091	53.019	25560000	436850	214290	9982300	13088000	158670	551820	331580	797090
AHGSSILACAPLYSWR	Unmodified	1787.8777	0.87772338	817	P08648	ITGA5	Integrin alpha-5;Integrin alpha-5 heavy chain;Integrin alpha-5 light chain	yes	yes	0	0	0	0	By matching	By matching	By MS/MS	By MS/MS	By matching	By matching	By matching	By matching	1	0	2			1	1					80.934	73.046	3	0.0023245	31481	QE2_131211_OPL1013_RH_HCC_pTyrIP_G_05	31.7	26.605	4662400	0	0	2584200	2078200	0	0	0	0
AHHVYPSLPTPLLRPSR	Unmodified	1940.0744	0.074449353	3515	Q96HA1	POM121	Nuclear envelope pore membrane protein POM 121	yes	yes	0	0	0	1	By matching	By matching	By MS/MS	By matching	By matching	By matching	By matching	By matching	1	0	1			1						61.669	54.702	4	0.0033605	22581	QE2_131211_OPL1013_RH_HCC_pTyrIP_G_05	29.58	27.436	3843400	0	0	3843400	0	0	0	0	0
AHIAFKPTVAQQR	Unmodified	1465.8154	0.81538112	91	CON__Q9TRI1			yes	yes	0	0	0	1	By MS/MS	By MS/MS	By matching	By matching	By matching	By MS/MS	By MS/MS	By MS/MS	1	0	14	2	2	1	1	2	2	2	2	30.007	29.387	3;4	2.1602E-05	7411	QE1_140414_OPL1013_IdR_CvA_pTyrIP_C	51.979	47.915	27412000	4402000	3832500	2806800	3415000	3159800	3516400	4037800	2241700
AHIAQLCEK	Unmodified	1068.5386	0.53861391	1998;1694	Q00610-2;Q00610;P53675-2;P53675	CLTC;CLTCL1	Clathrin heavy chain 1;Clathrin heavy chain 2	no	no	0	0	0	0	By MS/MS	By MS/MS	By matching	By matching	By matching	By matching	By MS/MS	By MS/MS	1	0	13	2	2	1		2	2	2	2	20.837	20.608	2;3	0.00024921	3621	QE1_140414_OPL1013_IdR_CvA_pTyrIP_B_140415130214	63.076	54.851	22507000	5705900	4827100	544810	0	635270	1418600	5272700	4102900
AHILACAPSNSGADLLCQR	Unmodified	2052.9833	0.98332744	4054	Q9HCE1;Q9HCE1-2	MOV10	Putative helicase MOV-10	yes	no	0	0	0	0	By matching	By matching	By MS/MS	By matching	By matching	By matching	By matching	By MS/MS	1	0	5			1	1	1	1		1	56.414	53.539	3	0.00051747	18118	QE1_140414_OPL1013_IdR_CvA_pTyrIP_B_140415130214	27.714	25.916	6060300	0	0	1578700	1431100	1155600	1326100	0	568900
AHLGTALK	Unmodified	809.47594	0.4759373	1847	P62266	RPS23	40S ribosomal protein S23	yes	yes	0	0	0	0	By MS/MS	By matching	By MS/MS	By MS/MS	By matching	By matching	By matching	By matching	1	0	8	2	1	1	1			2	1	20.072	19.246	2	0.00044302	4673	QE2_131211_OPL1013_RH_HCC_pTyrIP_G_05	67.464	29.741	11803000	4217700	319400	3125100	3104900	0	0	742910	292940
AHLLADMAHISGLVAAK	Unmodified	1716.9345	0.93450998	1313	P34897-3;P34897;P34897-2	SHMT2	Serine hydroxymethyltransferase, mitochondrial	yes	no	0	0	0	0	By matching	By matching	By MS/MS	By MS/MS	By matching	By MS/MS	By MS/MS	By MS/MS	1	0	10			2	2	2	2	1	1	83.288	80.017	3;4	1.2379E-24	34408	QE2_131211_OPL1013_RH_HCC_pTyrIP_G_05	100.4	86.885	14292000	0	0	5442500	5634200	873100	1330400	504470	507830
AHLMEIQVNGGTVAEK	Unmodified	1695.8614	0.86140461	1391	P39023	RPL3	60S ribosomal protein L3	yes	yes	0	0	0	0	By MS/MS	By MS/MS	By MS/MS	By MS/MS	By matching	By matching	By MS/MS	By MS/MS	1	0	8	1	1	1	1	1	1	1	1	49.835	48.219	3	1.2418E-07	19061	QE2_131211_OPL1013_RH_HCC_pTyrIP_G_05	63.681	57.554	23590000	2490900	2347000	5560200	5618400	1556200	1195300	2635400	2186400
AHLVAVFNEYQR	Unmodified	1445.7415	0.74154747	1616	P50995-2;P50995	ANXA11	Annexin A11	yes	no	0	0	0	0	By matching	By MS/MS	By matching	By matching	By MS/MS	By matching	By MS/MS	By MS/MS	1	0	5	1	1			1		1	1	53.349	53.327	3	9.8662E-07	18015	QE1_140414_OPL1013_IdR_CvA_pTyrIP_C_140415150423	72.2	66.813	6722100	1830100	1704400	0	0	843840	0	1218300	1125500
AHMGMFTELAILYSK	Unmodified	1710.8473	0.84733445	1998;1694	Q00610-2;Q00610;P53675-2;P53675	CLTC;CLTCL1	Clathrin heavy chain 1;Clathrin heavy chain 2	no	no	0	0	0	0	By MS/MS	By MS/MS	By MS/MS	By MS/MS	By MS/MS	By MS/MS	By MS/MS	By MS/MS	1	0	8	1	1	1	1	1	1	1	1	94.866	92.811	3	4.4868E-16	36276	QE1_140414_OPL1013_IdR_CvA_pTyrIP_C_140415150423	86.944	83.976	8829700	1417500	1150700	2284000	1996200	735540	388820	473950	382960
AHMLIDMHFR	Unmodified	1269.6111	0.61106735	2083	Q06787-8;Q06787-5;Q06787-9;Q06787-3;Q06787;Q06787-6;Q06787-2;Q06787-4;Q06787-7	FMR1	Fragile X mental retardation protein 1	yes	no	0	0	0	0	By matching	By matching	By MS/MS	By matching	By matching	By matching	By matching	By matching	1	0	2			1	1					65.559	58.524	3	0.00047202	24344	QE2_131211_OPL1013_RH_HCC_pTyrIP_G_05	48.284	43.943	2429900	0	0	1369600	1060300	0	0	0	0
AHNGSLQHLTWLGLQWNSLPALPGIR	Unmodified	2878.5355	0.53546487	1579	P49792	RANBP2	E3 SUMO-protein ligase RanBP2	no	no	0	0	0	0	By MS/MS	By MS/MS	By MS/MS	By MS/MS	By MS/MS	By matching	By matching	By matching	1	0	6	1	1	1	1	1	1			106.79	104.07	4	5.4481E-07	45153	QE2_131211_OPL1013_RH_HCC_pTyrIP_G_05_131211154413	49.266	47.549	8301200	337070	280580	3412400	3704900	300030	266290	0	0
AHPAYHSFNKK	Unmodified	1298.652	0.65200419	2378	Q14746-2;Q14746	COG2	Conserved oligomeric Golgi complex subunit 2	yes	no	0	0	0	1	By matching	By matching	By MS/MS	By matching	By matching	By matching	By matching	By matching	1	0	2			1	1					19.067	15.741	3	0.05207	3223	QE2_131211_OPL1013_RH_HCC_pTyrIP_G_05	11.932	7.2321	1635900	0	0	910160	725760	0	0	0	0
AHPEPGTWDSFLEK	Unmodified	1612.7522	0.75217174	862	P0DMN0;P0DMM9;P0DMM9-3;P0DMM9-2	SULT1A4;SULT1A3	Sulfotransferase 1A4;Sulfotransferase 1A3	yes	no	0	0	0	0	By MS/MS	By MS/MS	By matching	By matching	By matching	By matching	By matching	By matching	1	0	2	1	1							62.711	62.732	3	0.0070951	22520	QE1_140414_OPL1013_IdR_CvA_pTyrIP_C	22.538	14.782	2409100	1147600	1261600	0	0	0	0	0	0
AHPQGLVLVTDAIPALGLGNGR	Unmodified	2168.2066	0.20658574	4602	Q9Y303;Q9Y303-2;Q9Y303-3	AMDHD2	Putative N-acetylglucosamine-6-phosphate deacetylase	yes	no	0	0	0	0	By matching	By matching	By matching	By matching	By matching	By matching	By matching	By MS/MS	1	0	4	1	1					1	1	92.809	92.733	3	0.055752	35678	QE1_140414_OPL1013_IdR_CvA_pTyrIP_B_140415130214	13.608	13.142	891980	62564	125950	0	0	0	0	315990	387480
AHQANQLYPFAISLIESVR	Unmodified	2156.1378	0.13783747	2334	Q14204	DYNC1H1	Cytoplasmic dynein 1 heavy chain 1	yes	yes	0	0	0	0	By MS/MS	By MS/MS	By matching	By matching	By matching	By matching	By matching	By matching	1	0	2	1	1							102.68	102.65	3	0.0073578	40662	QE1_140414_OPL1013_IdR_CvA_pTyrIP_C_140415150423	19.912	19.404	520860	286560	234300	0	0	0	0	0	0
AHQLVMEGYNWCHDR	Unmodified	1914.8254	0.82537023	1868	P67775;P62714	PPP2CA;PPP2CB	Serine/threonine-protein phosphatase 2A catalytic subunit alpha isoform;Serine/threonine-protein phosphatase 2A catalytic subunit beta isoform	yes	no	0	0	0	0	By MS/MS	By MS/MS	By MS/MS	By MS/MS	By matching	By matching	By matching	By MS/MS	1	0	6	1	1	1	1			1	1	51.294	49.099	4	0.00011074	16039	QE1_140414_OPL1013_IdR_CvA_pTyrIP_C	38.376	29.332	16874000	746930	1104100	5390000	7402800	0	0	1355600	874390
AHQLWLSVEALK	Unmodified	1393.7718	0.77178497	2539	Q16891-2;Q16891;Q16891-3;Q16891-4	IMMT	MICOS complex subunit MIC60	yes	no	0	0	0	0	By matching	By matching	By matching	By MS/MS	By matching	By matching	By matching	By matching	1	0	1				1					78.449	70.643	3	0.041398	30460	QE2_131211_OPL1013_RH_HCC_pTyrIP_G_05_131211154413	11.045	6.5292	767850	0	0	0	767850	0	0	0	0
AHQSESYLPIGCK	Phospho (STY)	1568.6694	0.66944347	505	O75815;O75815-3;O75815-2	BCAR3	Breast cancer anti-estrogen resistance protein 3	yes	no	0	0	1	0	By MS/MS	By MS/MS	By MS/MS	By MS/MS	By matching	By matching	By MS/MS	By MS/MS	1	0	11	2	2	2	2			1	2	38.472	36.311	2;3	6.1573E-12	10484	QE1_140414_OPL1013_IdR_CvA_pTyrIP_C	84.365	78.089	60782000	10778000	11424000	14356000	21510000	0	0	1091100	1623200
AHQVVEDGYEFFAK	Unmodified	1638.7678	0.7678218	1835;1369;1836	P36873;P36873-2;P62140;P62136;P62136-2;P62136-3	PPP1CC;PPP1CB;PPP1CA	Serine/threonine-protein phosphatase PP1-gamma catalytic subunit;Serine/threonine-protein phosphatase PP1-beta catalytic subunit;Serine/threonine-protein phosphatase PP1-alpha catalytic subunit	no	no	0	0	0	0	By MS/MS	By matching	By MS/MS	By MS/MS	By matching	By matching	By MS/MS	By matching	1	0	7	1	1	1	1		1	1	1	62.394	60.39	3	1.4203E-09	26127	QE2_131211_OPL1013_RH_HCC_pTyrIP_G_05_131211154413	75.764	68.86	11015000	1314100	1251200	2132500	2928600	0	693800	1173900	1521300
AHSFLMDFIHQVGLFGR	Oxidation (M)	1989.9883	0.98833646	3258	Q8WUM0	NUP133	Nuclear pore complex protein Nup133	yes	yes	0	1	0	0	By matching	By MS/MS	By matching	By matching	By MS/MS	By MS/MS	By matching	By matching	1	0	5		1			1	1		2	109.09	109.1	4	2.5151E-06	42589	QE1_140414_OPL1013_IdR_CvA_pTyrIP_F_140415211055	57.288	53.167	2340700	0	733810	0	0	530530	933350	0	142970
AHSIQIMK	Unmodified	926.50077	0.50077184	2031	Q02543	RPL18A	60S ribosomal protein L18a	yes	yes	0	0	0	0	By MS/MS	By MS/MS	By matching	By MS/MS	By matching	By matching	By MS/MS	By MS/MS	1	0	7	1	1	1	1	1		1	1	25.692	24.626	2	0.013835	5248	QE1_140414_OPL1013_IdR_CvA_pTyrIP_B	31.379	11.592	11035000	1763700	1542000	1647000	1873100	733970	0	2038000	1437700
AHSQYYAAQQAGTRPHAGDRDPR	Phospho (STY)	2632.1681	0.16805855	4579	Q9Y2J4-3;Q9Y2J4;Q9Y2J4-2;Q9Y2J4-4	AMOTL2	Angiomotin-like protein 2	yes	no	0	0	1	2	By matching	By matching	By MS/MS	By MS/MS	By matching	By matching	By matching	By matching	1	0	2			1	1					21.906	18.48	5	7.0365E-13	4580	QE2_131211_OPL1013_RH_HCC_pTyrIP_G_05_131211154413	61.361	54.714	20695000	0	0	10225000	10470000	0	0	0	0
AHSSMVGVNLPQK	Unmodified	1366.7027	0.70271913	675	P00558;P00558-2	PGK1	Phosphoglycerate kinase 1	yes	no	0	0	0	0	By MS/MS	By MS/MS	By MS/MS	By MS/MS	By MS/MS	By MS/MS	By MS/MS	By MS/MS	1	0	16	2	2	2	2	2	2	2	2	36.874	35.309	2;3	1.0999E-21	9989	QE1_140414_OPL1013_IdR_CvA_pTyrIP_C	114.87	110.17	204430000	26705000	27807000	31855000	39390000	1258100	15743000	33616000	28056000
AHTDFFEAFK	Unmodified	1211.5611	0.56112349	1806	P61201;P61201-2	COPS2	COP9 signalosome complex subunit 2	yes	no	0	0	0	0	By MS/MS	By MS/MS	By matching	By matching	By matching	By matching	By MS/MS	By matching	1	0	6	1	1			1	1	1	1	63.256	63.246	3	0.0039763	22479	QE1_140414_OPL1013_IdR_CvA_pTyrIP_B	37.556	31.521	2074900	320550	405400	0	0	206830	180480	488070	473580
AHTFSAQSGYRVPGPQPGHK	Phospho (STY)	2201.0167	0.016749855	3111	Q8N8Z6	DCBLD1	Discoidin, CUB and LCCL domain-containing protein 1	yes	yes	0	0	1	1	By matching	By matching	By MS/MS	By MS/MS	By matching	By matching	By matching	By matching	1	0	4			1	1	1	1			28.813	26.685	4	8.622E-06	8625	QE2_131211_OPL1013_RH_HCC_pTyrIP_G_05	43.752	39.531	7684800	0	0	2986000	3407600	617230	674040	0	0
AHTLLSPPSANNATFAR	Unmodified	1766.9064	0.90638097	1538	P49005	POLD2	DNA polymerase delta subunit 2	yes	yes	0	0	0	0	By matching	By matching	By matching	By matching	By matching	By matching	By MS/MS	By matching	1	0	2							1	1	49.949	49.825	3	0.052633	16317	QE1_140414_OPL1013_IdR_CvA_pTyrIP_B	5.539	1.1904	1272600	0	0	0	0	0	0	636810	635810
AHTMTDDVTFWK	Unmodified	1450.6551	0.65510023	1998	Q00610-2;Q00610	CLTC	Clathrin heavy chain 1	yes	no	0	0	0	0	By matching	By MS/MS	By matching	By matching	By matching	By matching	By MS/MS	By MS/MS	1	0	8	2	1			1	1	2	1	58.959	59.008	2;3	0.00019615	20466	QE1_140414_OPL1013_IdR_CvA_pTyrIP_B	42.843	37.862	5891400	1572000	1276500	0	0	115850	312820	1506800	1107400
AHTPTPGIYMGRPTHSGGGGGGGGGGGGGGGGR	Unmodified	2790.2753	0.27530379	2267	Q13595-4;Q13595-3;Q13595	TRA2A	Transformer-2 protein homolog alpha	yes	no	0	0	0	1	By matching	By matching	By MS/MS	By MS/MS	By matching	By matching	By matching	By matching	1	0	2			1	1					31.086	26.807	5	0.013137	8552	QE2_131211_OPL1013_RH_HCC_pTyrIP_G_05_131211154413	14.58	11.38	6881300	0	0	2731200	4150100	0	0	0	0
AHTPTPGIYMGRPTHSGGGGGGGGGGGGGGGGR	Phospho (STY)	2870.2416	0.2416342	2267	Q13595-4;Q13595-3;Q13595	TRA2A	Transformer-2 protein homolog alpha	yes	no	0	0	1	1	By matching	By matching	By MS/MS	By MS/MS	By matching	By matching	By matching	By matching	1	0	8	1	1	1	1	1	1	1	1	29.069	27.941	4	4.5286E-21	9456	QE2_131211_OPL1013_RH_HCC_pTyrIP_G_05_131211154413	82.126	80.308	26589000	875170	1079100	8502400	13834000	495810	692780	410710	698900
AHTSPAPAPRPTPR	Unmodified	1454.7742	0.77424459	3576	Q96P48-3;Q96P48	ARAP1	Arf-GAP with Rho-GAP domain, ANK repeat and PH domain-containing protein 1	yes	no	0	0	0	1	By matching	By matching	By MS/MS	By matching	By matching	By matching	By matching	By matching	1	0	2			1	1					18.575	15.288	3	0.017387	2996	QE2_131211_OPL1013_RH_HCC_pTyrIP_G_05	19.754	9.9109	1117300	0	0	532210	585100	0	0	0	0
AHVIVMAATNRPNSIDPALR	Unmodified	2145.1477	0.14769065	1723	P55072	VCP	Transitional endoplasmic reticulum ATPase	yes	yes	0	0	0	1	By MS/MS	By MS/MS	By matching	By matching	By MS/MS	By MS/MS	By MS/MS	By MS/MS	1	0	10	2	1			1	2	2	2	52.371	52.35	3;4	4.3861E-11	17727	QE1_140414_OPL1013_IdR_CvA_pTyrIP_C	69.188	66.305	34570000	10839000	3131200	0	0	1407100	1793400	10046000	7353800
AHVIVMAATNRPNSIDPALRR	Unmodified	2301.2488	0.24880168	1723	P55072	VCP	Transitional endoplasmic reticulum ATPase	yes	yes	0	0	0	2	By MS/MS	By MS/MS	By MS/MS	By MS/MS	By matching	By MS/MS	By matching	By matching	1	0	17	2	2	3	3	1	3	1	2	49.16	46.921	3;4;5	3.5147E-11	17918	QE2_131211_OPL1013_RH_HCC_pTyrIP_G_05	69.188	60.563	164790000	8898800	4707900	71694000	70945000	1228400	3888600	1029700	2395400
AHVVPCFDASK	Unmodified	1229.5863	0.58629239	1092	P21333-2;P21333	FLNA	Filamin-A	yes	no	0	0	0	0	By matching	By matching	By MS/MS	By MS/MS	By matching	By matching	By matching	By matching	1	0	2			1	1					39.163	33.531	3	0.00024698	12294	QE2_131211_OPL1013_RH_HCC_pTyrIP_G_05_131211154413	46.796	41.698	9506800	0	0	4432100	5074700	0	0	0	0
AHWTPFEGQK	Unmodified	1199.5724	0.57235688	1191	P27708	CAD	CAD protein;Glutamine-dependent carbamoyl-phosphate synthase;Aspartate carbamoyltransferase;Dihydroorotase	yes	yes	0	0	0	0	By matching	By matching	By matching	By MS/MS	By matching	By matching	By matching	By MS/MS	1	0	2				1				1	42.873	39.698	3	0.010966	15852	QE2_131211_OPL1013_RH_HCC_pTyrIP_G_05_131211154413	26.957	19.308	0	0	0	0	0	0	0	0	0
AHYSHTMPMR	Phospho (STY)	1309.5097	0.50971212	3160	Q8NEY1-6;Q8NEY1-7;Q8NEY1-4;Q8NEY1-2;Q8NEY1-3;Q8NEY1	NAV1	Neuron navigator 1	yes	no	0	0	1	0	By matching	By matching	By matching	By MS/MS	By matching	By matching	By matching	By matching	1	0	3				1	1	1			18.773	17.623	3	0.00034848	4211	QE2_131211_OPL1013_RH_HCC_pTyrIP_G_05_131211154413	53.751	46.531	3810400	0	0	0	3577100	120680	112650	0	0
AHYTHSDYQYSQR	Phospho (STY)	1734.6788	0.6787626	3687	Q99959-2;Q99959	PKP2	Plakophilin-2	yes	no	0	0	1	0	By matching	By matching	By MS/MS	By matching	By matching	By MS/MS	By matching	By matching	1	0	5			2	1	1	1			18.842	16.849	3	6.217E-17	3910	QE2_131211_OPL1013_RH_HCC_pTyrIP_G_05	101.35	93.259	7431100	0	0	5711900	497230	354550	867400	0	0
AIACLLFGGSR	Unmodified	1163.6121	0.61211321	1309	P33992	MCM5	DNA replication licensing factor MCM5	yes	yes	0	0	0	0	By MS/MS	By MS/MS	By matching	By matching	By MS/MS	By MS/MS	By MS/MS	By MS/MS	1	0	6	1	1			1	1	1	1	72.988	72.995	2	0.0020427	27327	QE1_140414_OPL1013_IdR_CvA_pTyrIP_C	34.96	28.656	8075000	1060400	885370	0	0	2242000	2359500	696970	830660
AIADTGANVVVTGGK	Unmodified	1371.7358	0.73579339	1613;1614	P50990;P50990-2;P50990-3	CCT8	T-complex protein 1 subunit theta	no	no	0	0	0	0	By MS/MS	By MS/MS	By matching	By matching	By MS/MS	By MS/MS	By MS/MS	By MS/MS	1	0	6	1	1			1	1	1	1	39.338	39.328	2	0.00056542	11548	QE1_140414_OPL1013_IdR_CvA_pTyrIP_F	35.473	28.786	8758200	1264200	1224400	0	0	1046500	941420	2370700	1911000
AIAELGIYPAVDPLDSTSR	Unmodified	1987.0262	0.026221336	759	P06576	ATP5B	ATP synthase subunit beta, mitochondrial	yes	yes	0	0	0	0	By MS/MS	By MS/MS	By matching	By matching	By MS/MS	By matching	By MS/MS	By MS/MS	1	0	7	1	1			1		2	2	88.273	88.208	2;3	1.7836E-05	33650	QE1_140414_OPL1013_IdR_CvA_pTyrIP_B_140415130214	38.878	31.559	7991200	614210	505660	0	0	462220	0	3127400	3281700
AIAFLQQPR	Unmodified	1042.5924	0.59236404	1106	P22102;P22102-2	GART	Trifunctional purine biosynthetic protein adenosine-3;Phosphoribosylamine--glycine ligase;Phosphoribosylformylglycinamidine cyclo-ligase;Phosphoribosylglycinamide formyltransferase	yes	no	0	0	0	0	By matching	By matching	By MS/MS	By matching	By matching	By matching	By matching	By matching	1	0	3		1	1	1					59.433	54.807	2	0.013393	22587	QE2_131211_OPL1013_RH_HCC_pTyrIP_G_05	37.812	25.284	4654500	0	1213300	1508000	1933200	0	0	0	0
AIAHPYSQALIQYVCGLGPR	Unmodified	2213.1415	0.14154264	2849	Q7KZ85	SUPT6H	Transcription elongation factor SPT6	yes	yes	0	0	0	0	By MS/MS	By MS/MS	By matching	By matching	By matching	By matching	By MS/MS	By matching	1	0	3	1	1					1		85.624	85.671	3	1.106E-05	32887	QE1_140414_OPL1013_IdR_CvA_pTyrIP_C_140415150423	39.905	36.57	1800400	433520	1146900	0	0	0	0	219930	0
AIANECQANFISIK	Unmodified	1577.7872	0.78717704	1723	P55072	VCP	Transitional endoplasmic reticulum ATPase	yes	yes	0	0	0	0	By MS/MS	By MS/MS	By matching	By matching	By matching	By matching	By MS/MS	By MS/MS	1	0	8	2	2					2	2	57.285	57.284	2;3	2.9364E-07	19994	QE1_140414_OPL1013_IdR_CvA_pTyrIP_C_140415150423	66.246	59.769	13256000	3150300	2433400	0	0	0	0	4041700	3630900
AICTEAGLMALR	Unmodified	1304.6581	0.65807712	1839	P62191;P62191-2	PSMC1	26S protease regulatory subunit 4	yes	no	0	0	0	0	By matching	By matching	By matching	By matching	By matching	By matching	By MS/MS	By matching	1	0	1							1		62.038	62.038	2	0.0030838	21868	QE1_140414_OPL1013_IdR_CvA_pTyrIP_B	27.681	22.981	275560	0	0	0	0	0	0	275560	0
AIDFSHQGPAFVTWHR	Unmodified	1867.9118	0.9118007	1399	P40126;P40126-2	DCT	L-dopachrome tautomerase	yes	no	0	0	0	0	By matching	By matching	By matching	By matching	By matching	By matching	By MS/MS	By MS/MS	1	0	5					1		2	2	67.062	67.002	3;4	0.0003971	24216	QE1_140414_OPL1013_IdR_CvA_pTyrIP_B	33.36	28.305	14056000	0	0	0	0	1553300	0	6803800	5699000
AIDGLDR	Unmodified	758.39227	0.39226725	1439	P42330;P42330-2	AKR1C3	Aldo-keto reductase family 1 member C3	yes	no	0	0	0	0	By MS/MS	By MS/MS	By matching	By matching	By matching	By matching	By matching	By matching	1	0	2	1	1							24.852	24.974	2	0.012424	5577	QE1_140414_OPL1013_IdR_CvA_pTyrIP_C_140415150423	41.892	12.085	14167000	7210300	6956200	0	0	0	0	0	0
AIDGLNR	Unmodified	757.40825	0.40825167	2059;1673	Q04828;P52895	AKR1C1;AKR1C2	Aldo-keto reductase family 1 member C1;Aldo-keto reductase family 1 member C2	no	no	0	0	0	0	By MS/MS	By MS/MS	By matching	By matching	By matching	By matching	By matching	By matching	1	0	2	1	1							22.736	22.858	2	0.0020412	4693	QE1_140414_OPL1013_IdR_CvA_pTyrIP_C_140415150423	76.847	28.673	48511000	23559000	24952000	0	0	0	0	0	0
AIDLFTDAIK	Unmodified	1105.6019	0.60192568	1604	P50502;Q8NFI4;Q8IZP2	ST13;ST13P5;ST13P4	Hsc70-interacting protein;Putative protein FAM10A5;Putative protein FAM10A4	yes	no	0	0	0	0	By MS/MS	By MS/MS	By matching	By matching	By matching	By matching	By MS/MS	By MS/MS	1	0	6	1	1			1	1	1	1	75.953	75.959	2	0.00046152	28094	QE1_140414_OPL1013_IdR_CvA_pTyrIP_B	56.043	44.879	8470600	1127700	1176800	0	0	304060	331480	3464800	2065600
AIEALHGHELRPGR	Unmodified	1554.8379	0.83790748	3580	Q96PK6;Q96PK6-2;Q96PK6-3;Q96PK6-4	RBM14	RNA-binding protein 14	no	no	0	0	0	1	By matching	By matching	By matching	By MS/MS	By matching	By matching	By matching	By matching	1	0	3		1		1				1	31.123	29.539	4	0.00071556	10069	QE2_131211_OPL1013_RH_HCC_pTyrIP_G_05_131211154413	34.432	28.35	4102200	0	608270	0	3002000	0	0	0	491930
AIEALKEFNEDGALAVLQQFK	Unmodified	2333.2267	0.22671206	378	O60506-4;O60506-3;O60506-2;O60506	SYNCRIP	Heterogeneous nuclear ribonucleoprotein Q	yes	no	0	0	0	1	By matching	By matching	By MS/MS	By matching	By matching	By matching	By matching	By matching	1	0	2			1	1					109.85	101.66	3	0.047834	44921	QE2_131211_OPL1013_RH_HCC_pTyrIP_G_05	10.765	7.1265	1079500	0	0	546010	533460	0	0	0	0
AIEAVAISPWK	Unmodified	1183.6601	0.66010926	3961	Q9H4A4	RNPEP	Aminopeptidase B	yes	yes	0	0	0	0	By matching	By MS/MS	By matching	By matching	By matching	By matching	By matching	By matching	1	0	3	1	1						1	66.729	66.728	2	0.037946	24398	QE1_140414_OPL1013_IdR_CvA_pTyrIP_C_140415150423	26.659	22.485	951460	375140	324830	0	0	0	0	0	251490
AIEDEGGNPDEIEITSEGNKK	Unmodified	2244.0394	0.039364797	2457	Q15424-2;Q15424;Q15424-4;Q15424-3	SAFB	Scaffold attachment factor B1	yes	no	0	0	0	1	By MS/MS	By matching	By matching	By matching	By matching	By matching	By MS/MS	By matching	1	0	5	2	1					1	1	40.922	40.931	3	0.038908	12323	QE1_140414_OPL1013_IdR_CvA_pTyrIP_B	10.348	6.7072	2064200	821950	471530	0	0	0	0	389170	381510
AIEDSDMLQETMEEYMNKPTF	Phospho (STY)	2601.0362	0.036208752	3578	Q96PC3-4	AP1S3	AP-1 complex subunit sigma-3	yes	yes	0	0	1	1	By matching	By matching	By matching	By MS/MS	By matching	By matching	By matching	By matching	1	0	1				1					106.14	98.035	3	3.0263E-11	43318	QE2_131211_OPL1013_RH_HCC_pTyrIP_G_05_131211154413	67.928	64.872	3167100	0	0	0	3167100	0	0	0	0
AIEEGVNHMWTVSAFQQHPR	Unmodified	2336.112	0.11203343	1498;3222	P46926;P46926-2;Q8TDQ7-3;Q8TDQ7;Q8TDQ7-4;Q8TDQ7-5	GNPDA1;GNPDA2	Glucosamine-6-phosphate isomerase 1;Glucosamine-6-phosphate isomerase 2	no	no	0	0	0	0	By MS/MS	By matching	By matching	By matching	By matching	By matching	By matching	By MS/MS	1	0	4	1	1					1	1	63.149	63.123	4	0.014345	22759	QE1_140414_OPL1013_IdR_CvA_pTyrIP_C	15.441	11.8	3659600	1137800	1025500	0	0	0	0	812890	683470
AIEINPDSAQPYK	Unmodified	1444.7198	0.71980898	1604	P50502;Q8NFI4;Q8IZP2	ST13;ST13P5;ST13P4	Hsc70-interacting protein;Putative protein FAM10A5;Putative protein FAM10A4	yes	no	0	0	0	0	By MS/MS	By MS/MS	By matching	By matching	By matching	By matching	By MS/MS	By MS/MS	1	0	4	1	1					1	1	45.298	45.297	2	2.2512E-05	14571	QE1_140414_OPL1013_IdR_CvA_pTyrIP_C_140415150423	53.448	46.761	5715900	1071200	1015300	0	0	0	0	2199400	1430100
AIELFSVGQGPAK	Unmodified	1315.7136	0.71360139	1252	P30419-2;P30419	NMT1	Glycylpeptide N-tetradecanoyltransferase 1	yes	no	0	0	0	0	By matching	By matching	By matching	By matching	By matching	By matching	By MS/MS	By matching	1	0	2	1						1		66.314	66.289	2	0.00049748	23828	QE1_140414_OPL1013_IdR_CvA_pTyrIP_B	37.613	31.177	1006000	474750	0	0	0	0	0	531280	0
AIELNPANAVYFCNR	Unmodified	1750.8461	0.8460889	335	O43765	SGTA	Small glutamine-rich tetratricopeptide repeat-containing protein alpha	yes	yes	0	0	0	0	By matching	By matching	By matching	By matching	By matching	By matching	By MS/MS	By matching	1	0	1							1		71.842	71.842	2	0.003479	26420	QE1_140414_OPL1013_IdR_CvA_pTyrIP_B	35.657	23.739	362220	0	0	0	0	0	0	362220	0
AIENCEYAFNLKK	Phospho (STY)	1678.7426	0.74260841	2484	Q15796-2;Q15796	SMAD2	Mothers against decapentaplegic homolog 2	yes	no	0	0	1	1	By matching	By matching	By matching	By MS/MS	By matching	By matching	By matching	By matching	1	0	2			1	1					53.804	47.42	3	2.6663E-07	19016	QE2_131211_OPL1013_RH_HCC_pTyrIP_G_05_131211154413	62.088	54.92	8577400	0	0	4220500	4356900	0	0	0	0
AIENELLAR	Unmodified	1027.5662	0.56620887	1529	P48637;P48637-2	GSS	Glutathione synthetase	yes	no	0	0	0	0	By matching	By matching	By matching	By matching	By matching	By matching	By MS/MS	By matching	1	0	4	1	1					1	1	47.42	47.419	2	0.055869	15207	QE1_140414_OPL1013_IdR_CvA_pTyrIP_B	26.889	6.1888	3417000	541950	1195400	0	0	0	0	744620	935060
AIEPPPLDAVIEAEHTLR	Unmodified	1970.0473	0.047291129	2101	Q08211	DHX9	ATP-dependent RNA helicase A	yes	yes	0	0	0	0	By MS/MS	By MS/MS	By matching	By matching	By matching	By matching	By MS/MS	By MS/MS	1	0	4	1	1					1	1	88.668	88.617	3	0.00034183	34127	QE1_140414_OPL1013_IdR_CvA_pTyrIP_B	31.41	29.188	3589100	769700	846220	0	0	0	0	945110	1028100
AIEPQKEEADENYNSVNTR	Phospho (STY)	2285.9801	0.98014916	2149	Q12846-2;Q12846	STX4	Syntaxin-4	yes	no	0	0	1	1	By matching	By matching	By matching	By MS/MS	By matching	By matching	By matching	By matching	1	0	1				1					31.328	26.931	3	2.0784E-05	8606	QE2_131211_OPL1013_RH_HCC_pTyrIP_G_05_131211154413	40.384	29.065	10363000	0	0	0	10363000	0	0	0	0
AIETDKEYYTVK	Phospho (STY)	1538.6906	0.69055606	1128	P23458	JAK1	Tyrosine-protein kinase JAK1	yes	yes	0	0	1	1	By matching	By matching	By MS/MS	By MS/MS	By matching	By matching	By matching	By matching	1	0	4			2	2					36.835	31.704	2;3	2.1594E-09	11026	QE2_131211_OPL1013_RH_HCC_pTyrIP_G_05	85.554	64.969	78987000	0	0	39842000	39145000	0	0	0	0
AIETDKEYYTVKDDR	Phospho (STY)	1924.8456	0.84555316	1128	P23458	JAK1	Tyrosine-protein kinase JAK1	yes	yes	0	0	1	2	By matching	By matching	By MS/MS	By MS/MS	By matching	By matching	By matching	By matching	1	0	4			2	2					34.736	29.906	3;4	1.6385E-34	10214	QE2_131211_OPL1013_RH_HCC_pTyrIP_G_05_131211154413	125.86	112.16	150880000	0	0	66820000	84057000	0	0	0	0
AIFAGYK	Unmodified	768.41703	0.41702544	1038	P18077	RPL35A	60S ribosomal protein L35a	yes	yes	0	0	0	0	By matching	By matching	By matching	By matching	By MS/MS	By matching	By matching	By matching	1	0	1					1				37.558	37.352	2	0.012802	10761	QE1_140414_OPL1013_IdR_CvA_pTyrIP_F	41.502	11.661	2249500	0	0	0	0	2249500	0	0	0
AIFEIVLNR	Unmodified	1073.6233	0.62332982	494	O75643	SNRNP200	U5 small nuclear ribonucleoprotein 200 kDa helicase	yes	yes	0	0	0	0	By matching	By matching	By matching	By matching	By MS/MS	By matching	By matching	By matching	1	0	7	1	1		1	1	1	1	1	80.185	79.004	2	0.045439	29435	QE1_140414_OPL1013_IdR_CvA_pTyrIP_F	27.772	21.77	3649100	654750	522250	0	1093400	493410	384590	263870	236800
AIFLADGNVFTTGFSR	Unmodified	1714.8679	0.8678702	4484	Q9ULV4;Q9ULV4-2;Q9ULV4-3	CORO1C	Coronin-1C	yes	no	0	0	0	0	By matching	By MS/MS	By matching	By matching	By matching	By matching	By MS/MS	By MS/MS	1	0	3		1					1	1	91.254	91.169	2	0.0011649	35106	QE1_140414_OPL1013_IdR_CvA_pTyrIP_B	28.166	22.271	1146600	0	242650	0	0	0	0	560940	342990
AIFLFVDK	Unmodified	951.54295	0.54295423	1779	P60520	GABARAPL2	Gamma-aminobutyric acid receptor-associated protein-like 2	yes	yes	0	0	0	0	By matching	By matching	By matching	By matching	By MS/MS	By MS/MS	By matching	By matching	1	0	5	1				1	1	1	1	78.211	78.149	2	0.039813	29131	QE1_140414_OPL1013_IdR_CvA_pTyrIP_F_140415211055	23.32	18.629	1041300	193120	0	0	0	0	510440	181400	156330
AIFQTIQNR	Unmodified	1089.5931	0.59309232	604	O95373	IPO7	Importin-7	yes	yes	0	0	0	0	By MS/MS	By matching	By matching	By matching	By MS/MS	By matching	By MS/MS	By MS/MS	1	0	6	1	1			1	1	1	1	43.657	43.63	2	0.00234	13358	QE1_140414_OPL1013_IdR_CvA_pTyrIP_B_140415130214	40.058	29.301	7060000	1228400	819220	0	0	655730	734960	1708100	1913500
AIFSVYVVNK	Unmodified	1138.6386	0.63864553	4568	Q9Y296-2;Q9Y296	TRAPPC4	Trafficking protein particle complex subunit 4	yes	no	0	0	0	0	By matching	By MS/MS	By matching	By matching	By matching	By matching	By matching	By matching	1	0	5	1	1			1		1	1	65.539	65.517	2	0.0014072	23861	QE1_140414_OPL1013_IdR_CvA_pTyrIP_C_140415150423	42.336	28.757	1556800	407200	429780	0	0	458370	0	144640	116820
AIFYINK	Unmodified	867.48544	0.48543935	85	CON__Q58D62			yes	yes	0	0	0	0	By MS/MS	By matching	By matching	By matching	By matching	By MS/MS	By matching	By matching	1	0	3	1				1	1			49.098	49.062	2	0.0099734	16201	QE1_140414_OPL1013_IdR_CvA_pTyrIP_C	44.42	28.266	7134400	2613900	0	0	0	2321100	2199400	0	0
AIGDVFQKPYVSGEADAASR	Unmodified	2080.0225	0.022532941	1561	P49593-2;P49593	PPM1F	Protein phosphatase 1F	yes	no	0	0	0	1	By matching	By matching	By matching	By matching	By MS/MS	By MS/MS	By matching	By MS/MS	1	0	4					1	1	1	1	57.507	57.481	3	0.0034662	19627	QE1_140414_OPL1013_IdR_CvA_pTyrIP_F	25.496	22.783	2470200	0	0	0	0	936430	685860	484190	363700
AIGGGLSSVGGGSSTIKYTTTSSSSR	Unmodified	2417.2034	0.20341043	46;65	CON__P02538;P02538;CON__P48668;P48668	KRT6A;KRT6C	Keratin, type II cytoskeletal 6A;Keratin, type II cytoskeletal 6C	no	no	0	0	0	1	By matching	By matching	By MS/MS	By MS/MS	By matching	By matching	By matching	By matching	1	0	2			1	1					52.378	45.944	3	1.2893E-12	18212	QE2_131211_OPL1013_RH_HCC_pTyrIP_G_05	63.979	61.141	8686900	0	0	3801800	4885200	0	0	0	0
AIGISNFNHLQVEMILNKPGLK	Unmodified	2435.3359	0.33588535	970	P15121	AKR1B1	Aldose reductase	yes	yes	0	0	0	1	By MS/MS	By MS/MS	By MS/MS	By MS/MS	By MS/MS	By MS/MS	By MS/MS	By matching	1	0	17	3	3	2	3	1	1	3	1	93.497	91.089	3;4	4.6657E-16	31990	QE1_140414_OPL1013_IdR_CvA_pTyrIP_C	79.461	77.362	61865000	16325000	8504800	14545000	16313000	953120	1305500	3379000	539590
AIGPHDVLATLLNNLK	Unmodified	1687.9621	0.96210494	485	O75533	SF3B1	Splicing factor 3B subunit 1	yes	yes	0	0	0	0	By matching	By matching	By matching	By matching	By MS/MS	By MS/MS	By matching	By MS/MS	1	0	4					1	1	1	1	109.57	109.57	3	0.0072033	43487	QE1_140414_OPL1013_IdR_CvA_pTyrIP_F	20.838	18.079	1361900	0	0	0	0	387040	463910	221240	289730
AIGSASEGAQSSLQEVYHK	Unmodified	1960.949	0.94903365	1198	P28066;P28066-2	PSMA5	Proteasome subunit alpha type-5	yes	no	0	0	0	0	By MS/MS	By MS/MS	By matching	By matching	By matching	By matching	By matching	By MS/MS	1	0	6	1	1			1	1	1	1	42.577	42.55	3	5.8042E-06	12983	QE1_140414_OPL1013_IdR_CvA_pTyrIP_B_140415130214	46.494	42.145	12962000	3256300	3504400	0	0	793980	640480	2687600	2078900
AIGSSPLGSGEGLLGLSPGPNGHSHLLK	Unmodified	2651.4031	0.40311329	3028	Q8IY67-2;Q8IY67	RAVER1	Ribonucleoprotein PTB-binding 1	yes	no	0	0	0	0	By matching	By matching	By MS/MS	By MS/MS	By matching	By matching	By matching	By matching	1	0	2			1	1					80.478	72.591	4	0.038116	31368	QE2_131211_OPL1013_RH_HCC_pTyrIP_G_05_131211154413	7.167	6.1691	6598400	0	0	3557200	3041200	0	0	0	0
AIGYYSATSKPMSFHPPHYLAAR	Unmodified	2564.2634	0.26344869	4262	Q9NZB2;Q9NZB2-6;Q9NZB2-4;Q9NZB2-5;Q9NZB2-2	FAM120A	Constitutive coactivator of PPAR-gamma-like protein 1	yes	no	0	0	0	1	By MS/MS	By MS/MS	By MS/MS	By MS/MS	By matching	By matching	By matching	By matching	1	0	4	1	1	1	1					63.38	59.923	5	7.1099E-09	24553	QE2_131211_OPL1013_RH_HCC_pTyrIP_G_05	56.684	52.044	24940000	1952800	1283700	11421000	10282000	0	0	0	0
AIHFIHQPWYFTTTYNVVKPFLK	Unmodified	2849.5057	0.50572787	915	P12271	RLBP1	Retinaldehyde-binding protein 1	yes	yes	0	0	0	1	By matching	By matching	By matching	By matching	By matching	By matching	By matching	By MS/MS	1	0	1								1	100.7	100.45	5	0.011847	39140	QE1_140414_OPL1013_IdR_CvA_pTyrIP_B_140415130214	16.867	16.659	268190	0	0	0	0	0	0	0	268190
AIHNICSVCR	Unmodified	1228.5805	0.5804955	4697	Q9Y5L0-3;Q9Y5L0;Q9Y5L0-1	TNPO3	Transportin-3	yes	no	0	0	0	0	By matching	By matching	By matching	By matching	By matching	By matching	By matching	By MS/MS	1	0	6	1	1			1	1	1	1	22.583	22.64	3	0.0029435	4490	QE1_140414_OPL1013_IdR_CvA_pTyrIP_B_140415130214	38.75	32.147	4725200	981400	1047300	0	0	432610	352310	1025200	886400
AIHSWLTR	Unmodified	982.53485	0.53484916	1200	P28070	PSMB4	Proteasome subunit beta type-4	yes	yes	0	0	0	0	By MS/MS	By matching	By MS/MS	By matching	By matching	By matching	By matching	By matching	1	0	4	1		1	1				1	43.642	40.501	2	0.017025	15978	QE2_131211_OPL1013_RH_HCC_pTyrIP_G_05	28.209	15.161	5852000	1010200	0	1789000	2580700	0	0	0	472190
AIHYALNCCGLAGGVEQFISDICPK	Unmodified	2792.3084	0.30842633	1099	P21926	CD9	CD9 antigen	yes	yes	0	0	0	0	By MS/MS	By MS/MS	By matching	By matching	By matching	By matching	By matching	By matching	1	0	3	1	1						1	104.97	104.9	3	0.0011326	41818	QE1_140414_OPL1013_IdR_CvA_pTyrIP_C_140415150423	25.819	23.893	1149500	561440	399350	0	0	0	0	0	188690
AIIASNIMYIVGQYPR	Unmodified	1807.9655	0.96547575	210	O14980	XPO1	Exportin-1	yes	yes	0	0	0	0	By MS/MS	By MS/MS	By MS/MS	By MS/MS	By MS/MS	By matching	By matching	By matching	1	0	8	1	1	1	1	1	1	1	1	98.042	95.975	3	4.5919E-05	42346	QE2_131211_OPL1013_RH_HCC_pTyrIP_G_05	42.314	39.928	6082100	513510	569110	1335500	1967900	599800	591010	251120	254220
AIIEKEYQPHVIVSTTGPNPFTTLTDR	Phospho (STY)	3106.5376	0.53763124	1345	P35611-2;P35611-6;P35611;P35611-3;P35611-4	ADD1	Alpha-adducin	yes	no	0	0	1	1	By matching	By matching	By MS/MS	By MS/MS	By matching	By matching	By matching	By matching	1	0	4			2	2					83.222	75.234	3;4	1.5101E-06	32418	QE2_131211_OPL1013_RH_HCC_pTyrIP_G_05	48.18	45.209	43162000	0	0	20879000	22283000	0	0	0	0
AIIIFVPVPQLK	Unmodified	1336.8482	0.84824438	1834	P62081	RPS7	40S ribosomal protein S7	yes	yes	0	0	0	0	By MS/MS	By MS/MS	By MS/MS	By MS/MS	By MS/MS	By MS/MS	By MS/MS	By MS/MS	1	0	16	2	2	2	2	2	2	2	2	101.59	99.51	2;3	1.7725E-06	40257	QE1_140414_OPL1013_IdR_CvA_pTyrIP_C	72.2	68.581	150290000	13095000	14280000	40299000	44459000	15298000	13188000	4567300	5104600
AIILNTPHNPLGK	Unmodified	1386.7983	0.79833407	2816	Q6YP21-3;Q6YP21	CCBL2	Kynurenine--oxoglutarate transaminase 3	yes	no	0	0	0	0	By matching	By matching	By matching	By matching	By matching	By matching	By MS/MS	By MS/MS	1	0	4		1			1		1	1	53.083	53.043	3	0.030967	17605	QE1_140414_OPL1013_IdR_CvA_pTyrIP_B	12.922	11.041	3611800	0	783880	0	0	1192100	0	783080	852750
AILCLLLGGVER	Unmodified	1312.7537	0.75369207	1155	P25205;P25205-2	MCM3	DNA replication licensing factor MCM3	yes	no	0	0	0	0	By MS/MS	By MS/MS	By MS/MS	By MS/MS	By MS/MS	By MS/MS	By MS/MS	By MS/MS	1	0	14	2	2	2	2	2	2	1	1	99.302	96.958	2;3	1.6034E-05	38603	QE1_140414_OPL1013_IdR_CvA_pTyrIP_C	65.179	52.171	19492000	1845900	1532500	5340600	5212600	2928500	2068900	308870	253910
AILIFNNHGKPR	Unmodified	1378.7834	0.78335271	3314	Q92572	AP3S1	AP-3 complex subunit sigma-1	yes	yes	0	0	0	1	By matching	By matching	By MS/MS	By MS/MS	By matching	By matching	By MS/MS	By matching	1	0	8	1	1	1	1		1	2	1	40.689	39.149	3	2.0933E-05	14559	QE2_131211_OPL1013_RH_HCC_pTyrIP_G_05	61.815	54.205	8544400	1323200	1144000	1954800	2002900	0	341300	1262300	515850
AILILDNDGDR	Unmodified	1213.6303	0.63026569	1826	P61923-5;P61923;P61923-4	COPZ1	Coatomer subunit zeta-1	yes	no	0	0	0	0	By matching	By MS/MS	By matching	By matching	By matching	By matching	By matching	By matching	1	0	1		1							58.678	58.872	2	0.038088	20743	QE1_140414_OPL1013_IdR_CvA_pTyrIP_C_140415150423	22.055	14.406	0	0	0	0	0	0	0	0	0
AILPCIK	Unmodified	813.47825	0.47824549	1783	P60842;P60842-2	EIF4A1	Eukaryotic initiation factor 4A-I	yes	no	0	0	0	0	By MS/MS	By MS/MS	By matching	By matching	By matching	By matching	By MS/MS	By MS/MS	1	0	8	2	2			1	1	1	1	50.051	50.062	2	0.032913	16383	QE1_140414_OPL1013_IdR_CvA_pTyrIP_B	28.107	4.1345	30810000	6193000	6218800	0	0	2618900	2663400	7048800	6067600
AILPCIKGYDVIAQAQSGTGK	Phospho (STY)	2269.1178	0.11776903	1783	P60842;P60842-2	EIF4A1	Eukaryotic initiation factor 4A-I	yes	no	0	0	1	1	By matching	By matching	By MS/MS	By MS/MS	By matching	By matching	By matching	By matching	1	0	2			1	1					79.36	71.572	3	6.2195E-11	30873	QE2_131211_OPL1013_RH_HCC_pTyrIP_G_05_131211154413	63.447	60.869	7282300	0	0	3579000	3703300	0	0	0	0
AILVDLEPGTMDSVR	Unmodified	1614.8287	0.8287075	782;3775;2298;2253	Q9BVA1;P07437;Q13885;Q13509	TUBB2B;TUBB;TUBB2A;TUBB3	Tubulin beta-2B chain;Tubulin beta chain;Tubulin beta-2A chain;Tubulin beta-3 chain	no	no	0	0	0	0	By MS/MS	By MS/MS	By MS/MS	By MS/MS	By MS/MS	By MS/MS	By MS/MS	By MS/MS	1	0	16	2	2	2	2	2	2	2	2	78.092	76.088	2;3	4.1089E-21	28555	QE1_140414_OPL1013_IdR_CvA_pTyrIP_B	96.247	85.603	53604000	9059900	8693400	4970600	5731100	2768000	2851300	9288400	10242000
AILVVFANK	Unmodified	973.59605	0.59605244	1406	P40616-2;P40616	ARL1	ADP-ribosylation factor-like protein 1	yes	no	0	0	0	0	By MS/MS	By MS/MS	By MS/MS	By MS/MS	By MS/MS	By MS/MS	By matching	By matching	1	0	6	1	1	1	1	1	1			67.506	65.042	2	0.00025911	23841	QE1_140414_OPL1013_IdR_CvA_pTyrIP_C	62.107	42.321	17904000	3051300	3623100	3757300	4787500	1360000	1324600	0	0
AILVYCLLHYR	Unmodified	1419.7697	0.76967648	4058	Q9HCK8-2;Q9HCK8	CHD8	Chromodomain-helicase-DNA-binding protein 8	yes	no	0	0	0	0	By matching	By matching	By MS/MS	By matching	By matching	By matching	By matching	By matching	1	0	2			1	1					91.371	83.283	3	0.0041564	36353	QE2_131211_OPL1013_RH_HCC_pTyrIP_G_05	34.755	26.158	1674700	0	0	789380	885360	0	0	0	0
AILYLNTGYQR	Unmodified	1310.6983	0.69828568	38	CON__ENSEMBL:ENSBTAP00000024146			yes	yes	0	0	0	0	By MS/MS	By MS/MS	By MS/MS	By MS/MS	By MS/MS	By MS/MS	By MS/MS	By MS/MS	1	0	8	1	1	1	1	1	1	1	1	59.704	57.975	2	2.4198E-07	20190	QE1_140414_OPL1013_IdR_CvA_pTyrIP_C	88.056	69.432	23307000	5197100	4787500	1812800	1687800	3831300	3112300	1527400	1350800
AIMTYVSCYYHAFAGAQK	Unmodified	2079.9547	0.95465307	1343	P35609-2	ACTN2	Alpha-actinin-2	yes	yes	0	0	0	0	By matching	By MS/MS	By matching	By matching	By matching	By matching	By matching	By matching	1	0	3		1				1		1	95.77	95.769	3	0.029123	37804	QE1_140414_OPL1013_IdR_CvA_pTyrIP_C_140415150423	11.421	1.0464	724510	0	349730	0	0	0	273810	0	100980
AIMTYVSSFYHAFSGAQK	Oxidation (M)	2022.9509	0.9509479	329;920	O43707;P12814-2;P12814;P12814-3;P12814-4	ACTN4;ACTN1	Alpha-actinin-4;Alpha-actinin-1	no	no	0	1	0	0	By MS/MS	By MS/MS	By MS/MS	By matching	By matching	By matching	By MS/MS	By MS/MS	1	0	10	2	2	2				2	2	83.192	81.557	3	1.607E-34	30572	QE1_140414_OPL1013_IdR_CvA_pTyrIP_C_140415150423	116.06	105.64	45925000	9861400	9508300	21439000	0	0	0	3193400	1922600
AIMTYVSSFYHAFSGAQK	Phospho (STY)	2086.9224	0.92236369	329;920	O43707;P12814-2;P12814;P12814-3;P12814-4	ACTN4;ACTN1	Alpha-actinin-4;Alpha-actinin-1	no	no	0	0	1	0	By MS/MS	By MS/MS	By MS/MS	By MS/MS	By MS/MS	By MS/MS	By MS/MS	By MS/MS	1	0	19	3	2	2	2	3	2	3	2	93.827	92.057	2;3;4	1.9881E-128	35338	QE1_140414_OPL1013_IdR_CvA_pTyrIP_F	204.07	187.76	285160000	15524000	15644000	50425000	47393000	73563000	72805000	5131700	4677500
AIMTYVSSFYHAFSGAQK	Unmodified	2006.956	0.95603328	329;920	O43707;P12814-2;P12814;P12814-3;P12814-4	ACTN4;ACTN1	Alpha-actinin-4;Alpha-actinin-1	no	no	0	0	0	0	By MS/MS	By MS/MS	By MS/MS	By MS/MS	By MS/MS	By MS/MS	By MS/MS	By MS/MS	1	0	21	3	3	2	2	3	2	3	3	96.765	95.175	2;3;4	6.1794E-146	42676	QE2_131211_OPL1013_RH_HCC_pTyrIP_G_05_131211154413	212.9	197.18	195160000	49614000	55491000	18638000	25475000	10300000	9484900	12765000	13391000
AIMTYVSSFYHAFSGAQK	Oxidation (M);Phospho (STY)	2102.9173	0.91727831	329;920	O43707;P12814-2;P12814;P12814-3;P12814-4	ACTN4;ACTN1	Alpha-actinin-4;Alpha-actinin-1	no	no	0	1	1	0	By matching	By matching	By matching	By matching	By MS/MS	By MS/MS	By matching	By matching	1	0	7					2	2	1	2	79.279	79.192	3	1.503E-33	29835	QE1_140414_OPL1013_IdR_CvA_pTyrIP_F_140415211055	106.93	96.314	16875000	0	0	0	0	7600700	8067900	450760	755390
AINCATSGVVGLVNCLR	Unmodified	1802.9131	0.91312261	1546	P49327	FASN	Fatty acid synthase;[Acyl-carrier-protein] S-acetyltransferase;[Acyl-carrier-protein] S-malonyltransferase;3-oxoacyl-[acyl-carrier-protein] synthase;3-oxoacyl-[acyl-carrier-protein] reductase;3-hydroxyacyl-[acyl-carrier-protein] dehydratase;Enoyl-[acyl-carrier-protein] reductase;Oleoyl-[acyl-carrier-protein] hydrolase	yes	yes	0	0	0	0	By matching	By matching	By matching	By matching	By matching	By matching	By MS/MS	By matching	1	0	1							1		79.125	79.125	2	0.0037655	29699	QE1_140414_OPL1013_IdR_CvA_pTyrIP_B	29.099	24.75	0	0	0	0	0	0	0	0	0
AINFNFGYAK	Unmodified	1143.5713	0.57129425	1512	P47897;P47897-2	QARS	Glutamine--tRNA ligase	yes	no	0	0	0	0	By MS/MS	By matching	By MS/MS	By MS/MS	By MS/MS	By MS/MS	By MS/MS	By MS/MS	1	0	7	1		1	1	1	1	1	1	67.583	65.394	2	0.00098577	23447	QE1_140414_OPL1013_IdR_CvA_pTyrIP_C	46.819	36.532	22788000	1228300	0	6372500	7998800	2364400	2510100	1184500	1129600
AINLQMFHK	Unmodified	1100.5801	0.5800848	3620	Q96T51-2;Q96T51	RUFY1	RUN and FYVE domain-containing protein 1	yes	no	0	0	0	0	By MS/MS	By matching	By matching	By matching	By matching	By matching	By matching	By matching	1	0	5	1				1	1	1	1	53.187	53.136	3	0.028983	18068	QE1_140414_OPL1013_IdR_CvA_pTyrIP_C	18.225	16.026	2341500	1074200	0	0	0	316380	284840	358670	307400
AINQGGLTSVAVR	Unmodified	1284.715	0.71499837	1786	P60900;P60900-2	PSMA6	Proteasome subunit alpha type-6	yes	no	0	0	0	0	By MS/MS	By MS/MS	By matching	By matching	By MS/MS	By MS/MS	By MS/MS	By MS/MS	1	0	6	1	1			1	1	1	1	42.839	42.812	2	6.516E-09	13113	QE1_140414_OPL1013_IdR_CvA_pTyrIP_B	74.987	61.178	14605000	3928900	3953700	0	0	1401300	1257900	2036100	2027000
AINQIAAALFTIHK	Unmodified	1509.8667	0.86674799	4569	Q9Y2A7;Q9Y2A7-2	NCKAP1	Nck-associated protein 1	yes	no	0	0	0	0	By MS/MS	By MS/MS	By MS/MS	By MS/MS	By matching	By matching	By MS/MS	By MS/MS	1	0	8	1	1	1	1	1	1	1	1	87.186	85.194	3	0.00012074	32937	QE1_140414_OPL1013_IdR_CvA_pTyrIP_C_140415150423	39.629	37.407	9509700	1620800	1389800	1810000	1649400	813670	977840	645760	602440
AINQQTGAFVEISR	Unmodified	1532.7947	0.79470526	3368	Q92945	KHSRP	Far upstream element-binding protein 2	yes	yes	0	0	0	0	By matching	By matching	By matching	By matching	By matching	By matching	By MS/MS	By MS/MS	1	0	2							1	1	51.479	51.355	2	0.0021112	16899	QE1_140414_OPL1013_IdR_CvA_pTyrIP_B_140415130214	27.263	26.128	1167500	0	0	0	0	0	0	645170	522320
AINTLNGLR	Unmodified	970.55598	0.55597854	2477	Q15717;Q15717-2;Q12926-2;Q12926;P26378-4;P26378-2;P26378-5;P26378;P26378-3	ELAVL1;ELAVL2;ELAVL4	ELAV-like protein 1;ELAV-like protein 2;ELAV-like protein 4	yes	no	0	0	0	0	By MS/MS	By MS/MS	By matching	By matching	By MS/MS	By MS/MS	By MS/MS	By MS/MS	1	0	8	1	1	1	1	1	1	1	1	40.058	38.504	2	0.00046712	11352	QE1_140414_OPL1013_IdR_CvA_pTyrIP_C	56.916	31.357	12712000	2317900	2872400	730350	1077400	1015800	1126300	2022800	1548800
AINVFVSANR	Unmodified	1089.5931	0.59309232	3759	Q9BUL8	PDCD10	Programmed cell death protein 10	yes	yes	0	0	0	0	By matching	By matching	By matching	By matching	By MS/MS	By MS/MS	By matching	By matching	1	0	6	1	1			1	1	1	1	49.579	49.535	2	0.020736	15964	QE1_140414_OPL1013_IdR_CvA_pTyrIP_F_140415211055	31.597	27.347	4041200	900860	1013200	0	0	757640	699740	386520	283200
AIPNNQVLGK	Unmodified	1052.5978	0.59784335	410	O60869-2;O60869-3;O60869	EDF1	Endothelial differentiation-related factor 1	yes	no	0	0	0	0	By matching	By MS/MS	By matching	By matching	By matching	By matching	By matching	By matching	1	0	6	1	1			1	1	1	1	30.338	30.395	2	0.025919	8005	QE1_140414_OPL1013_IdR_CvA_pTyrIP_C_140415150423	28.958	23.177	3058400	649340	741200	0	0	325760	341380	451540	549170
AIPQLQGYLR	Unmodified	1157.6557	0.65569258	2035	Q02878	RPL6	60S ribosomal protein L6	yes	yes	0	0	0	0	By MS/MS	By MS/MS	By MS/MS	By MS/MS	By MS/MS	By MS/MS	By MS/MS	By MS/MS	1	0	14	2	2	1	1	2	2	2	2	64.914	63.836	2;3	0.00061675	22626	QE1_140414_OPL1013_IdR_CvA_pTyrIP_B	52.126	39.53	42791000	5920700	6266400	6955500	6717600	2733500	2391700	6407100	5397900
AIQAAFFYLEPR	Unmodified	1424.7452	0.74523587	81	CON__Q3SZR3			yes	yes	0	0	0	0	By MS/MS	By MS/MS	By matching	By matching	By MS/MS	By MS/MS	By MS/MS	By MS/MS	1	0	13	2	2		1	2	2	2	2	86.157	85.547	2;3	2.4976E-09	32604	QE1_140414_OPL1013_IdR_CvA_pTyrIP_F	86.772	84.112	15246000	4072200	3648500	0	534550	2826400	2401600	896560	866130
AIQGGTSHHLGQNFSK	Unmodified	1680.8332	0.83321603	788	P07814	EPRS	Bifunctional glutamate/proline--tRNA ligase;Glutamate--tRNA ligase;Proline--tRNA ligase	yes	yes	0	0	0	0	By matching	By MS/MS	By MS/MS	By MS/MS	By matching	By matching	By matching	By matching	1	0	3		1	1	1					25.885	23.432	4	0.0010832	6871	QE2_131211_OPL1013_RH_HCC_pTyrIP_G_05	27.032	20.756	24322000	0	3911300	8853600	11557000	0	0	0	0
AIQVFLLGGSR	Unmodified	1159.6713	0.67134264	235	O15230	LAMA5	Laminin subunit alpha-5	yes	yes	0	0	0	0	By MS/MS	By matching	By matching	By matching	By matching	By matching	By matching	By matching	1	0	2	1	1							76.18	76.252	2	0.00064842	28802	QE1_140414_OPL1013_IdR_CvA_pTyrIP_C	42.843	32.471	496150	260950	235200	0	0	0	0	0	0
AIRPQIDLK	Unmodified	1052.6342	0.63422886	1949	P78527;P78527-2	PRKDC	DNA-dependent protein kinase catalytic subunit	yes	no	0	0	0	1	By matching	By matching	By matching	By matching	By matching	By matching	By matching	By MS/MS	1	0	6	1	1			1	1	1	1	37.069	37.042	3	0.014286	10627	QE1_140414_OPL1013_IdR_CvA_pTyrIP_B_140415130214	26.116	15.019	3268800	331530	372670	0	0	515160	565480	869430	614580
AISAANLHLR	Unmodified	1064.6091	0.60907674	2766	Q6P2Q9	PRPF8	Pre-mRNA-processing-splicing factor 8	yes	yes	0	0	0	0	By matching	By matching	By matching	By MS/MS	By matching	By matching	By MS/MS	By matching	1	0	4			1	1			1	1	42.495	39.391	3	0.00078328	11657	QE1_140414_OPL1013_IdR_CvA_pTyrIP_B	42.336	28.936	4329000	0	0	1372900	1810600	0	0	633120	512370
AISGVHTVR	Unmodified	938.52976	0.52976379	1417	P41091;Q2VIR3;Q2VIR3-2	EIF2S3;EIF2S3L	Eukaryotic translation initiation factor 2 subunit 3;Putative eukaryotic translation initiation factor 2 subunit 3-like protein	yes	no	0	0	0	0	By matching	By MS/MS	By matching	By matching	By matching	By matching	By matching	By matching	1	0	3	1	1					1		17.987	18.035	2	0.0090328	2690	QE1_140414_OPL1013_IdR_CvA_pTyrIP_C_140415150423	28.958	21.39	1184000	651880	188470	0	0	0	0	343640	0
AISSSAISR	Unmodified	890.48214	0.48214489	2510	Q16630-3;Q16630;Q16630-2	CPSF6	Cleavage and polyadenylation specificity factor subunit 6	yes	no	0	0	0	0	By MS/MS	By MS/MS	By matching	By matching	By matching	By matching	By matching	By MS/MS	1	0	5	1	1				1	1	1	20.657	20.706	2	0.0067006	3718	QE1_140414_OPL1013_IdR_CvA_pTyrIP_B_140415130214	32.415	23.057	3149900	605840	660910	0	0	0	486900	587200	809070
AISVHSTPEGCSSACK	Unmodified	1689.7451	0.74505423	4266	Q9NZI8	IGF2BP1	Insulin-like growth factor 2 mRNA-binding protein 1	yes	yes	0	0	0	0	By matching	By matching	By matching	By matching	By MS/MS	By matching	By matching	By MS/MS	1	0	5		1			1	1	1	1	19.657	19.695	3	0.01557	3317	QE1_140414_OPL1013_IdR_CvA_pTyrIP_F	15.193	11.615	4202000	0	195010	0	0	812300	709490	1326400	1158800
AISYHLVQKPFSLTK	Unmodified	1730.9719	0.97194134	3401	Q969Z0	TBRG4	Protein TBRG4	yes	yes	0	0	0	1	By matching	By matching	By MS/MS	By MS/MS	By matching	By matching	By matching	By matching	1	0	8	1	1	1	1	1	1	1	1	59.172	57.43	4	0.0007486	23700	QE2_131211_OPL1013_RH_HCC_pTyrIP_G_05_131211154413	32.746	28.397	17602000	735810	792770	6359700	6718100	877400	1111300	523070	483650
AITEIYLTR	Phospho (STY)	1158.5686	0.56859043	214	O15031	PLXNB2	Plexin-B2	yes	yes	0	0	1	0	By matching	By matching	By matching	By matching	By MS/MS	By MS/MS	By matching	By matching	1	0	3		1			1	1			58.182	58.329	2	0.0012413	20107	QE1_140414_OPL1013_IdR_CvA_pTyrIP_F_140415211055	45.158	12.743	3505600	0	733900	0	0	1510600	1261100	0	0
AITGASLADIMAK	Unmodified	1260.6748	0.67477304	1970	P83731	RPL24	60S ribosomal protein L24	yes	yes	0	0	0	0	By MS/MS	By MS/MS	By MS/MS	By MS/MS	By matching	By matching	By MS/MS	By MS/MS	1	0	7	1	1	1	1		1	1	1	72.114	69.895	2	2.7416E-07	25507	QE1_140414_OPL1013_IdR_CvA_pTyrIP_B	66.004	53.198	11647000	1320400	1504500	1698600	3030800	0	407370	1754400	1930900
AITHLNNNFMFGQK	Unmodified	1633.8035	0.8034958	964	P14866;P14866-2	HNRNPL	Heterogeneous nuclear ribonucleoprotein L	yes	no	0	0	0	0	By MS/MS	By MS/MS	By MS/MS	By MS/MS	By matching	By MS/MS	By MS/MS	By MS/MS	1	0	13	2	2	2	1	1	1	2	2	58.321	56.713	2;3	5.4649E-13	23829	QE2_131211_OPL1013_RH_HCC_pTyrIP_G_05	92.151	86.61	75470000	14310000	12265000	15568000	15588000	441380	402660	8825900	8070100
AITIAGIPQSIIECVK	Unmodified	1711.9542	0.95424237	2444;2445	Q15366-3;Q15366-6;Q15366-2;Q15366;Q15366-4;Q15366-5;Q15366-7;Q15366-8	PCBP2	Poly(rC)-binding protein 2	no	no	0	0	0	0	By MS/MS	By matching	By matching	By MS/MS	By MS/MS	By MS/MS	By MS/MS	By MS/MS	1	0	11	1	1	1	1	1	2	2	2	94.295	92.81	2;3	0.0039257	35951	QE1_140414_OPL1013_IdR_CvA_pTyrIP_F	25.823	21.474	4994900	610730	299280	673090	794520	290710	456580	879030	990980
AITIAGVPQSVTECVK	Unmodified	1671.8866	0.88655673	2443	Q15365	PCBP1	Poly(rC)-binding protein 1	yes	yes	0	0	0	0	By MS/MS	By MS/MS	By matching	By matching	By MS/MS	By MS/MS	By MS/MS	By MS/MS	1	0	13	2	3			2	2	2	2	65.21	65.208	2;3	0.00012889	23624	QE1_140414_OPL1013_IdR_CvA_pTyrIP_C	38.376	35.514	13555000	2973200	2874400	0	0	661040	879290	3054200	3112500
AITIANQTNCPLYITK	Unmodified	1819.9502	0.95021962	2505	Q16555-2;Q16555	DPYSL2	Dihydropyrimidinase-related protein 2	yes	no	0	0	0	0	By MS/MS	By MS/MS	By matching	By matching	By matching	By matching	By MS/MS	By matching	1	0	3	1	1					1		61.366	61.488	2	3.86E-05	21847	QE1_140414_OPL1013_IdR_CvA_pTyrIP_C	47.548	44.638	2669700	1423100	1246600	0	0	0	0	0	0
AITIASQTNCPLYVTK	Unmodified	1778.9237	0.92367052	2330	Q14195-2;Q14195	DPYSL3	Dihydropyrimidinase-related protein 3	yes	no	0	0	0	0	By matching	By MS/MS	By matching	By matching	By matching	By matching	By matching	By matching	1	0	2	1	1							57.723	57.845	2	0.00036702	20280	QE1_140414_OPL1013_IdR_CvA_pTyrIP_C_140415150423	36.029	30.655	922800	537920	384880	0	0	0	0	0	0
AITVFSPDGHLFQVEYAQEAVK	Unmodified	2448.2325	0.23252572	190	O14818;O14818-4;Q8TAA3-2;Q8TAA3-5;Q8TAA3	PSMA7;PSMA8	Proteasome subunit alpha type-7;Proteasome subunit alpha type-7-like	yes	no	0	0	0	0	By matching	By matching	By MS/MS	By matching	By matching	By matching	By matching	By matching	1	0	2			1	1					92.295	84.308	3	0.018319	36704	QE2_131211_OPL1013_RH_HCC_pTyrIP_G_05	22.395	15.139	2466900	0	0	1498000	968940	0	0	0	0
AITVFSPDGHLFQVEYAQEAVKK	Unmodified	2576.3275	0.32748873	190	O14818;O14818-4;Q8TAA3-2;Q8TAA3-5;Q8TAA3	PSMA7;PSMA8	Proteasome subunit alpha type-7;Proteasome subunit alpha type-7-like	yes	no	0	0	0	1	By MS/MS	By MS/MS	By MS/MS	By MS/MS	By matching	By matching	By matching	By MS/MS	1	0	5	1	1	1	1				1	80.98	77.724	4	0.00010723	29726	QE1_140414_OPL1013_IdR_CvA_pTyrIP_C	36.096	33.936	12587000	1989200	1545300	4333400	3956600	0	0	0	762210
AIVAIENPADVSVISSR	Unmodified	1739.9418	0.94176342	823	P08865	RPSA	40S ribosomal protein SA	yes	yes	0	0	0	0	By MS/MS	By MS/MS	By matching	By matching	By matching	By matching	By MS/MS	By MS/MS	1	0	11	2	2			1	2	2	2	72.428	72.436	2;3	1.6431E-06	26429	QE1_140414_OPL1013_IdR_CvA_pTyrIP_B_140415130214	56.817	54.343	14442000	3302200	3009700	0	0	685880	984800	2323400	4136200
AIVDALPPPCESACTVPTDVDKWFHHQK	Unmodified	3217.5325	0.53248926	2429	Q15181	PPA1	Inorganic pyrophosphatase	yes	yes	0	0	0	1	By matching	By MS/MS	By matching	By matching	By matching	By matching	By matching	By matching	1	0	6	1	1			1	1	1	1	80.302	80.276	5	0.029455	30709	QE1_140414_OPL1013_IdR_CvA_pTyrIP_C_140415150423	11.833	10.811	6661200	1534000	1244000	0	0	1136600	1226200	766240	754120
AIVDCGFEHPSEVQHECIPQAILGMDVLCQAK	Unmodified	3650.699	0.69897902	2294;97	O00148;O00148-2;O00148-3;Q13838;Q13838-2	DDX39A;DDX39B	ATP-dependent RNA helicase DDX39A;Spliceosome RNA helicase DDX39B	no	no	0	0	0	0	By matching	By matching	By matching	By matching	By matching	By matching	By MS/MS	By MS/MS	1	0	2							1	1	90.887	90.763	4	0.0034868	34931	QE1_140414_OPL1013_IdR_CvA_pTyrIP_B	18.527	17.693	1973100	0	0	0	0	0	0	871100	1102000
AIVHAVGQELQVTGPFNLQLIAK	Unmodified	2445.3744	0.37437935	1191	P27708	CAD	CAD protein;Glutamine-dependent carbamoyl-phosphate synthase;Aspartate carbamoyltransferase;Dihydroorotase	yes	yes	0	0	0	0	By matching	By matching	By MS/MS	By matching	By matching	By matching	By MS/MS	By matching	1	0	4			1		1		1	1	93.143	91.087	3	7.4685E-19	39000	QE2_131211_OPL1013_RH_HCC_pTyrIP_G_05	74.776	71.065	2031300	0	0	928070	0	516460	0	375980	210810
AIVLAAIFR	Unmodified	972.61204	0.61203685	2857	Q7L2E3-3;Q7L2E3;Q7L2E3-2	DHX30	Putative ATP-dependent RNA helicase DHX30	yes	no	0	0	0	0	By matching	By matching	By MS/MS	By MS/MS	By matching	By MS/MS	By matching	By matching	1	0	8	1	1	1	1	1	1	1	1	87.764	85.77	2	0.00080112	32676	QE1_140414_OPL1013_IdR_CvA_pTyrIP_F_140415211055	50.04	42.473	6504700	384460	271560	2305500	1685400	821450	640400	238160	157730
AIVQLVNER	Unmodified	1040.5978	0.59784335	2422	Q15102	PAFAH1B3	Platelet-activating factor acetylhydrolase IB subunit gamma	yes	yes	0	0	0	0	By matching	By MS/MS	By matching	By matching	By matching	By matching	By MS/MS	By matching	1	0	4	1	1					1	1	45.334	45.333	2	0.0079166	14649	QE1_140414_OPL1013_IdR_CvA_pTyrIP_C_140415150423	30.612	5.7743	3575800	756250	774270	0	0	0	0	1415800	629470
AIVWGMQTR	Unmodified	1060.5488	0.54878467	1685	P53396;P53396-2;P53396-3	ACLY	ATP-citrate synthase	yes	no	0	0	0	0	By matching	By matching	By MS/MS	By MS/MS	By matching	By matching	By matching	By matching	1	0	2			1	1					62.445	55.409	2	0.0037411	23116	QE2_131211_OPL1013_RH_HCC_pTyrIP_G_05_131211154413	49.418	36.041	11085000	0	0	4920400	6164500	0	0	0	0
AIYAYALQVFPSKK	Unmodified	1597.8868	0.88681473	558	O94906-2;O94906	PRPF6	Pre-mRNA-processing factor 6	yes	no	0	0	0	1	By matching	By matching	By MS/MS	By MS/MS	By matching	By matching	By matching	By matching	1	0	7	1	1	1	1	1	1		1	73.46	71.241	3	0.0030179	30585	QE2_131211_OPL1013_RH_HCC_pTyrIP_G_05	32.285	28.963	13439000	1084100	1119000	2876200	3653300	2807000	1368600	0	531180
AIYDTPCIQAESEK	Unmodified	1623.745	0.74503745	110	O00232;O00232-2	PSMD12	26S proteasome non-ATPase regulatory subunit 12	yes	no	0	0	0	0	By matching	By matching	By matching	By matching	By matching	By matching	By MS/MS	By matching	1	0	3	1						1	1	46.512	46.479	2	0.022032	14719	QE1_140414_OPL1013_IdR_CvA_pTyrIP_B	18.413	14.697	978620	239810	0	0	0	0	0	415640	323170
AIYHDLEQSIR	Unmodified	1343.6834	0.68336389	4507	Q9UNF0-2;Q9UNF0	PACSIN2	Protein kinase C and casein kinase substrate in neurons protein 2	yes	no	0	0	0	0	By matching	By matching	By matching	By matching	By matching	By matching	By MS/MS	By matching	1	0	3	1						1	1	46.668	46.635	3	0.0023327	14922	QE1_140414_OPL1013_IdR_CvA_pTyrIP_B	37.613	31.177	2002700	388130	0	0	0	0	0	960940	653670
AIYHDLEQSIR	Phospho (STY)	1423.6497	0.6496943	4507	Q9UNF0-2;Q9UNF0	PACSIN2	Protein kinase C and casein kinase substrate in neurons protein 2	yes	no	0	0	1	0	By matching	By matching	By matching	By MS/MS	By matching	By matching	By matching	By matching	1	0	1				1					55.812	49.209	3	0.00015754	19903	QE2_131211_OPL1013_RH_HCC_pTyrIP_G_05_131211154413	52.071	39.064	3158700	0	0	0	3158700	0	0	0	0
AIYSSFK	Phospho (STY)	894.38884	0.38883515	3541	Q96J84-3;Q96J84;Q96J84-2	KIRREL	Kin of IRRE-like protein 1	yes	no	0	0	1	0	By matching	By matching	By MS/MS	By MS/MS	By matching	By matching	By matching	By matching	1	0	2			1	1					40.361	34.529	2	0.0048122	12780	QE2_131211_OPL1013_RH_HCC_pTyrIP_G_05_131211154413	48.561	21.599	17804000	0	0	8206800	9597700	0	0	0	0
AIYSSFKDDVDLK	Phospho (STY)	1579.7171	0.71710517	3541	Q96J84-3;Q96J84;Q96J84-2	KIRREL	Kin of IRRE-like protein 1	yes	no	0	0	1	1	By MS/MS	By MS/MS	By MS/MS	By MS/MS	By matching	By matching	By matching	By matching	1	0	8	1	1	2	2			1	1	61.194	57.676	2;3	3.0831E-34	19729	QE1_140414_OPL1013_IdR_CvA_pTyrIP_C_140415150423	138.55	127.83	221650000	5156300	3755200	96742000	114620000	0	0	152650	1226400
AIYSSFKDDVDLKQDLR	Phospho (STY)	2091.9878	0.98780072	3541	Q96J84-3;Q96J84;Q96J84-2	KIRREL	Kin of IRRE-like protein 1	yes	no	0	0	1	2	By matching	By matching	By MS/MS	By MS/MS	By matching	By matching	By matching	By matching	1	0	3			1	2					69.519	62.361	3;4	4.6914E-10	26528	QE2_131211_OPL1013_RH_HCC_pTyrIP_G_05_131211154413	66.606	56.466	52646000	0	0	23245000	29401000	0	0	0	0
AKDPFAHLPK	Unmodified	1122.6186	0.61857879	1179	P26641;P26641-2	EEF1G	Elongation factor 1-gamma	yes	no	0	0	0	1	By MS/MS	By MS/MS	By matching	By MS/MS	By matching	By MS/MS	By MS/MS	By MS/MS	1	0	8	1	1		2	1	1	1	1	35.303	33.808	3	0.0030264	8980	QE1_140414_OPL1013_IdR_CvA_pTyrIP_F_140415211055	35.496	26.537	50948000	6791200	10698000	0	13705000	4722500	4515900	5264200	5251600
AKDYENAIK	Unmodified	1050.5346	0.53457439	1680	P53041	PPP5C	Serine/threonine-protein phosphatase 5	yes	yes	0	0	0	1	By matching	By MS/MS	By matching	By MS/MS	By MS/MS	By MS/MS	By MS/MS	By matching	1	0	15	2	2	1	1	2	3	2	2	19.387	18.945	2;3	0.0016453	2836	QE1_140414_OPL1013_IdR_CvA_pTyrIP_B	43.492	22.655	21056000	4418000	3689800	1653600	2203800	844140	3169100	4203300	874490
AKEEYVVHTIFPSNGSSLCK	Phospho (STY)	2345.0763	0.076298148	4278	Q9NZU1	FLRT1	Leucine-rich repeat transmembrane protein FLRT1	yes	yes	0	0	1	1	By matching	By matching	By matching	By MS/MS	By matching	By matching	By matching	By matching	1	0	1				1					64.894	57.79	3	6.2821E-08	24179	QE2_131211_OPL1013_RH_HCC_pTyrIP_G_05_131211154413	52.19	47.189	1953800	0	0	0	1953800	0	0	0	0
AKEIYMTFLSSK	Phospho (STY)	1496.6986	0.69861833	322	O43665-2;O43665;O43665-3	RGS10	Regulator of G-protein signaling 10	yes	no	0	0	1	1	By MS/MS	By MS/MS	By MS/MS	By matching	By MS/MS	By MS/MS	By matching	By matching	1	0	8	1	1	1		2	2		1	63.592	63.59	2;3	3.803E-07	22326	QE1_140414_OPL1013_IdR_CvA_pTyrIP_F	82.069	69.061	24307000	1087900	947720	0	0	10239000	11422000	0	611120
AKEYLSDALLDKK	Unmodified	1492.8137	0.81370936	4472	Q9ULH0-4;Q9ULH0;Q9ULH0-2;Q9ULH0-5	KIDINS220	Kinase D-interacting substrate of 220 kDa	yes	no	0	0	0	2	By matching	By matching	By matching	By matching	By matching	By MS/MS	By matching	By matching	1	0	5	1	1			1	1	1		43.979	43.977	4	0.018041	13344	QE1_140414_OPL1013_IdR_CvA_pTyrIP_F_140415211055	22.538	19.458	6246200	805810	858370	0	0	1963500	2068700	549730	0
AKEYLSDALLDKK	Phospho (STY)	1572.78	0.78003977	4472	Q9ULH0-4;Q9ULH0;Q9ULH0-2;Q9ULH0-5	KIDINS220	Kinase D-interacting substrate of 220 kDa	yes	no	0	0	1	2	By matching	By matching	By MS/MS	By MS/MS	By matching	By matching	By matching	By matching	1	0	2			1	1					51.64	45.306	3	1.7933E-26	17856	QE2_131211_OPL1013_RH_HCC_pTyrIP_G_05	121.92	102.64	74355000	0	0	37745000	36610000	0	0	0	0
AKFEELNMDLFR	Unmodified	1511.7442	0.74424959	881	P11021	HSPA5	78 kDa glucose-regulated protein	yes	yes	0	0	0	1	By MS/MS	By MS/MS	By MS/MS	By MS/MS	By MS/MS	By MS/MS	By MS/MS	By MS/MS	1	0	10	2	1	1	1	1	1	2	1	78.059	76.44	2;3	3.4841E-06	28259	QE1_140414_OPL1013_IdR_CvA_pTyrIP_B_140415130214	71.176	64.046	15134000	2171300	2044200	3158500	3712700	369320	438620	1842200	1396900
AKFYPEDVSEELIQDITQR	Unmodified	2280.1274	0.12739194	1168	P26038	MSN	Moesin	yes	yes	0	0	0	1	By MS/MS	By MS/MS	By MS/MS	By MS/MS	By MS/MS	By MS/MS	By MS/MS	By MS/MS	1	0	16	2	2	2	2	2	2	2	2	100.72	98.656	3;4	6.9227E-72	38130	QE1_140414_OPL1013_IdR_CvA_pTyrIP_F_140415211055	156.83	150.86	60873000	5403900	6983900	16171000	14956000	8499900	6535500	1059600	1262500
AKGPLASQISGLYLPYK	Unmodified	1805.0087	0.0087207779	1095	P21589;P21589-2	NT5E	5'-nucleotidase	yes	no	0	0	0	1	By MS/MS	By MS/MS	By MS/MS	By MS/MS	By matching	By matching	By matching	By matching	1	0	5	1	1	1	1				1	76.109	72.953	3	3.1548E-17	31325	QE2_131211_OPL1013_RH_HCC_pTyrIP_G_05	88.385	85.82	26687000	1447800	1134000	13337000	10555000	0	0	0	212070
AKHDELTYF	Phospho (STY)	1202.5009	0.5009048	709	P04080	CSTB	Cystatin-B	yes	yes	0	0	1	1	By matching	By matching	By MS/MS	By MS/MS	By matching	By matching	By matching	By matching	1	0	3			1	2					55.142	48.652	2;3	0.00028054	19520	QE2_131211_OPL1013_RH_HCC_pTyrIP_G_05_131211154413	79.489	64.108	216620000	0	0	75052000	141570000	0	0	0	0
AKIDNYIPIF	Phospho (STY)	1272.6155	0.61554063	1815	P61421	ATP6V0D1	V-type proton ATPase subunit d 1	yes	yes	0	0	1	1	By matching	By matching	By MS/MS	By MS/MS	By matching	By matching	By matching	By matching	1	0	5	1	1	1	1	1				94.041	90.793	2	0.00074541	39981	QE2_131211_OPL1013_RH_HCC_pTyrIP_G_05_131211154413	57.174	51.633	22256000	449890	468260	9620900	10708000	1009500	0	0	0
AKKPAAATVTK	Unmodified	1084.6604	0.66044361	1002	P16403	HIST1H1C	Histone H1.2	yes	yes	0	0	0	2	By matching	By matching	By matching	By MS/MS	By matching	By matching	By matching	By matching	1	0	1				1					17.033	13.838	3	6.7949E-15	2325	QE2_131211_OPL1013_RH_HCC_pTyrIP_G_05_131211154413	96.82	63.821	9933700	0	0	0	9933700	0	0	0	0
AKLPLGLLLHPFK	Unmodified	1445.9122	0.91224162	618	O95486;O95486-2	SEC24A	Protein transport protein Sec24A	yes	no	0	0	0	1	By MS/MS	By MS/MS	By MS/MS	By MS/MS	By matching	By matching	By matching	By matching	1	0	10	2	2	2	2			1	1	88.316	85.085	3;4	0.0010464	33627	QE1_140414_OPL1013_IdR_CvA_pTyrIP_C	33.273	32.026	10809000	1947500	1940000	3532000	2706600	0	0	290270	392870
AKLPLGLLLHPFR	Unmodified	1473.9184	0.91838963	619	O95487-2;O95487;O95487-3	SEC24B	Protein transport protein Sec24B	yes	no	0	0	0	1	By matching	By matching	By MS/MS	By MS/MS	By matching	By matching	By matching	By matching	1	0	2			1	1					93.23	85.242	3	2.8317E-07	37310	QE2_131211_OPL1013_RH_HCC_pTyrIP_G_05_131211154413	65.179	62.405	3511700	0	0	2146700	1365100	0	0	0	0
AKLYPVASLFTQK	Unmodified	1464.8341	0.83405088	3148	Q8NCN5;Q8NCN5-2	PDPR	Pyruvate dehydrogenase phosphatase regulatory subunit, mitochondrial	yes	no	0	0	0	1	By matching	By MS/MS	By matching	By matching	By matching	By matching	By matching	By matching	1	0	6	1	1		1		1	1	1	70.036	68.76	3	0.0018022	25191	QE1_140414_OPL1013_IdR_CvA_pTyrIP_C_140415150423	29.638	21.506	4046200	872370	1124200	0	1206600	0	499350	165190	178510
AKNNTVTPGGKPNK	Unmodified	1424.7736	0.77357588	1038	P18077	RPL35A	60S ribosomal protein L35a	yes	yes	0	0	0	2	By matching	By matching	By MS/MS	By MS/MS	By matching	By matching	By matching	By matching	1	0	6			3	3					16.952	13.776	2;3;4	4.6341E-07	2290	QE2_131211_OPL1013_RH_HCC_pTyrIP_G_05_131211154413	70.628	61.434	18815000	0	0	3426100	15389000	0	0	0	0
AKNYADQISR	Unmodified	1164.5887	0.58873523	358	O60271-4;O60271;O60271-2;O60271-5;O60271-3;Q9UPT6-2;Q9UPT6	SPAG9;MAPK8IP3	C-Jun-amino-terminal kinase-interacting protein 4;C-Jun-amino-terminal kinase-interacting protein 3	yes	no	0	0	0	1	By MS/MS	By MS/MS	By MS/MS	By MS/MS	By MS/MS	By MS/MS	By matching	By matching	1	0	15	2	2	1	1	2	2	2	3	20.295	19.854	2;3	4.5392E-08	3301	QE1_140414_OPL1013_IdR_CvA_pTyrIP_F	95.483	70.245	28277000	5184800	5156600	3292400	3784400	4451700	3910900	1365200	1130800
AKPAEAPAAAAPK	Unmodified	1191.6612	0.66117189	1372	P36957;P36957-2	DLST	Dihydrolipoyllysine-residue succinyltransferase component of 2-oxoglutarate dehydrogenase complex, mitochondrial	yes	no	0	0	0	1	By matching	By matching	By matching	By matching	By matching	By matching	By matching	By MS/MS	1	0	8	1	1	1	1	1	1	1	1	17.202	16.388	3	9.893E-06	1963	QE1_140414_OPL1013_IdR_CvA_pTyrIP_B_140415130214	57.434	45.851	13208000	2749600	2755700	1381100	1445600	273390	321190	2576300	1704900
AKPAMPQDSVPSPR	Unmodified	1479.7504	0.7503976	1685	P53396	ACLY	ATP-citrate synthase	yes	yes	0	0	0	1	By matching	By matching	By MS/MS	By MS/MS	By matching	By matching	By matching	By matching	1	0	5	1		1	1			1	1	31.064	29.132	3	0.015156	9764	QE2_131211_OPL1013_RH_HCC_pTyrIP_G_05_131211154413	20.838	13.227	9445400	1078800	0	2800900	3495900	0	0	675770	1394000
AKPEPDILEEEKIYAYPSNITSETGFR	Phospho (STY)	3176.4955	0.49549166	3030	Q8IY95-2;Q8IY95	TMEM192	Transmembrane protein 192	yes	no	0	0	1	2	By MS/MS	By MS/MS	By MS/MS	By MS/MS	By matching	By matching	By matching	By matching	1	0	10	1	1	2	2	1	1	1	1	79.097	75.866	3;4	6.7387E-48	32699	QE2_131211_OPL1013_RH_HCC_pTyrIP_G_05	112.8	103.4	82921000	3110600	4791200	33032000	39282000	924060	989800	474030	317050
AKPSAPVVSGPAAR	Unmodified	1306.7357	0.73573382	1933	P78324-4;P78324;P78324-2;Q5TFQ8	SIRPA;SIRPB1	Tyrosine-protein phosphatase non-receptor type substrate 1;Signal-regulatory protein beta-1 isoform 3	yes	no	0	0	0	1	By matching	By matching	By matching	By matching	By matching	By matching	By MS/MS	By matching	1	0	3	1						1	1	22.048	22.082	3	0.042403	4221	QE1_140414_OPL1013_IdR_CvA_pTyrIP_B	13.549	7.0043	8969700	176100	0	0	0	0	0	4787000	4006600
AKPSPAPPSTTTAPDASGPQKR	Unmodified	2161.1127	0.11274493	1410	P40855	PEX19	Peroxisomal biogenesis factor 19	yes	yes	0	0	0	2	By matching	By matching	By MS/MS	By MS/MS	By matching	By matching	By matching	By matching	1	0	2			1	1					21.954	18.527	4	0.00085964	4434	QE2_131211_OPL1013_RH_HCC_pTyrIP_G_05	29.058	27.44	3141700	0	0	1704700	1437000	0	0	0	0
AKPSPHPIKDK	Unmodified	1216.6928	0.69280637	4483	Q9ULU4-8;Q9ULU4-12;Q9ULU4-22;Q9ULU4-9;Q9ULU4;Q9ULU4-13;Q9ULU4-10;Q9ULU4-11;Q9ULU4-7;Q9ULU4-19;Q9ULU4-17;Q9ULU4-23;Q9ULU4-21;Q9ULU4-14;Q9ULU4-16;Q9ULU4-5;Q9ULU4-20;Q9ULU4-15;Q9ULU4-18;Q9ULU4-3;Q9ULU4-6;Q9ULU4-4;Q9ULU4-2	ZMYND8	Protein kinase C-binding protein 1	yes	no	0	0	0	2	By matching	By matching	By MS/MS	By MS/MS	By matching	By matching	By matching	By matching	1	0	2			1	1					17.188	14.012	3	0.00347	2387	QE2_131211_OPL1013_RH_HCC_pTyrIP_G_05_131211154413	43.897	35.41	3228200	0	0	1665900	1562200	0	0	0	0
AKPTSDKPGSPYR	Unmodified	1402.7205	0.72047768	374	O60488-2;O60488	ACSL4	Long-chain-fatty-acid--CoA ligase 4	yes	no	0	0	0	2	By matching	By matching	By MS/MS	By MS/MS	By matching	By matching	By matching	By matching	1	0	2			1	1					18.509	15.233	4	4.1298E-09	2933	QE2_131211_OPL1013_RH_HCC_pTyrIP_G_05	79.089	71.478	14244000	0	0	5906500	8337400	0	0	0	0
AKPVNSKPDSAYR	Unmodified	1431.747	0.74702678	623	O95573	ACSL3	Long-chain-fatty-acid--CoA ligase 3	yes	yes	0	0	0	2	By matching	By matching	By MS/MS	By MS/MS	By matching	By matching	By matching	By matching	1	0	2			1	1					18.218	14.992	4	0.0016837	2836	QE2_131211_OPL1013_RH_HCC_pTyrIP_G_05	32.933	29.853	3941000	0	0	1926500	2014500	0	0	0	0
AKPYEGSILEADCDILIPAASEK	Unmodified	2489.236	0.23595611	665	P00367;P00367-3;P00367-2	GLUD1	Glutamate dehydrogenase 1, mitochondrial	yes	no	0	0	0	1	By MS/MS	By MS/MS	By MS/MS	By MS/MS	By matching	By matching	By MS/MS	By MS/MS	1	0	8	1	1	1	1	1	1	1	1	79.462	77.432	3	1.2126E-18	29564	QE1_140414_OPL1013_IdR_CvA_pTyrIP_C	74.876	73.461	29538000	6858400	5559800	4370100	5115600	1566700	1554500	2291600	2221700
AKPYHLSTSSVFR	Unmodified	1491.7834	0.78341229	3294	Q8WYP5;Q8WYP5-3;Q8WYP5-2	AHCTF1	Protein ELYS	yes	no	0	0	0	1	By matching	By matching	By matching	By matching	By MS/MS	By MS/MS	By matching	By matching	1	0	2					1	1			38.92	38.87	3	0.023953	11764	QE1_140414_OPL1013_IdR_CvA_pTyrIP_F	23.934	16.479	5249200	0	0	0	0	0	5249200	0	0
AKQEELEAALQR	Unmodified	1384.731	0.73104237	55	CON__Q3KNV1;CON__P08729;P08729	KRT7	Keratin, type II cytoskeletal 7	yes	no	0	0	0	1	By matching	By MS/MS	By matching	By matching	By matching	By matching	By matching	By matching	1	0	2	1	1							35.41	35.482	3	0.02772	10200	QE1_140414_OPL1013_IdR_CvA_pTyrIP_C_140415150423	17.694	12.595	1439900	533410	906500	0	0	0	0	0	0
AKQGYVIYR	Phospho (STY)	1176.5693	0.56925914	1812	P61313;P61313-2	RPL15	60S ribosomal protein L15	yes	no	0	0	1	1	By matching	By matching	By matching	By MS/MS	By matching	By matching	By matching	By matching	1	0	1				1					29.162	24.965	2	0.00027964	7796	QE2_131211_OPL1013_RH_HCC_pTyrIP_G_05_131211154413	73.665	33.597	2169100	0	0	0	2169100	0	0	0	0
AKSPTPESSTIASYVTLR	2 Phospho (STY)	2066.9327	0.9326674	4028	Q9HAU0-5;Q9HAU0-8;Q9HAU0;Q9HAU0-2;Q9HAU0-4;Q9HAU0-6	PLEKHA5	Pleckstrin homology domain-containing family A member 5	yes	no	0	0	2	1	By matching	By matching	By MS/MS	By MS/MS	By matching	By matching	By matching	By matching	1	0	4			2	2					68.507	61.371	2;3	3.536E-51	25707	QE2_131211_OPL1013_RH_HCC_pTyrIP_G_05	137.04	123.1	312900000	0	0	141280000	171610000	0	0	0	0
AKSPTPESSTIASYVTLR	Phospho (STY)	1986.9663	0.96633699	4028	Q9HAU0-5;Q9HAU0-8;Q9HAU0;Q9HAU0-2;Q9HAU0-4;Q9HAU0-6	PLEKHA5	Pleckstrin homology domain-containing family A member 5	yes	no	0	0	1	1	By matching	By matching	By matching	By MS/MS	By matching	By matching	By matching	By matching	1	0	1				1					62.991	55.887	3	5.1461E-25	23302	QE2_131211_OPL1013_RH_HCC_pTyrIP_G_05_131211154413	102.47	91.123	15690000	0	0	0	15690000	0	0	0	0
AKSPTPESSTIASYVTLRK	Phospho (STY)	2115.0613	0.061300011	4028	Q9HAU0-5;Q9HAU0-8;Q9HAU0;Q9HAU0-2;Q9HAU0-4;Q9HAU0-6	PLEKHA5	Pleckstrin homology domain-containing family A member 5	yes	no	0	0	1	2	By matching	By matching	By MS/MS	By MS/MS	By matching	By matching	By matching	By matching	1	0	3			2	1					53.924	47.546	3;4	6.9232E-25	18937	QE2_131211_OPL1013_RH_HCC_pTyrIP_G_05_131211154413	98.175	87.672	33643000	0	0	20391000	13252000	0	0	0	0
AKSPTPESSTIASYVTLRK	2 Phospho (STY)	2195.0276	0.02763042	4028	Q9HAU0-5;Q9HAU0-8;Q9HAU0;Q9HAU0-2;Q9HAU0-4;Q9HAU0-6	PLEKHA5	Pleckstrin homology domain-containing family A member 5	yes	no	0	0	2	2	By matching	By matching	By MS/MS	By MS/MS	By matching	By matching	By matching	By matching	1	0	6			3	3					58.55	51.515	2;3;4	2.2346E-145	21095	QE2_131211_OPL1013_RH_HCC_pTyrIP_G_05	207.24	201.93	1041200000	0	0	504430000	536760000	0	0	0	0
AKVPAQANGTPTTK	Unmodified	1382.7518	0.75177781	3705	Q9BQG0;Q9BQG0-2	MYBBP1A	Myb-binding protein 1A	yes	no	0	0	0	1	By matching	By matching	By matching	By matching	By MS/MS	By matching	By MS/MS	By matching	1	0	4		1			1		1	1	16.267	16.277	3	4.0542E-07	1836	QE1_140414_OPL1013_IdR_CvA_pTyrIP_B	63.185	53.991	3195000	0	345910	0	0	672710	0	1218000	958330
AKVTLNGVPAQPLGPR	Unmodified	1616.9362	0.93622454	742	P05362	ICAM1	Intercellular adhesion molecule 1	yes	yes	0	0	0	1	By matching	By matching	By MS/MS	By MS/MS	By matching	By matching	By matching	By matching	1	0	2			1	1					52.097	45.763	3	0.025579	17912	QE2_131211_OPL1013_RH_HCC_pTyrIP_G_05	15.193	13.124	3518900	0	0	1649800	1869000	0	0	0	0
AKWYPEVR	Unmodified	1047.5502	0.55016488	1897;1782	P60763;P63000-2;P63000	RAC3;RAC1	Ras-related C3 botulinum toxin substrate 3;Ras-related C3 botulinum toxin substrate 1	no	no	0	0	0	1	By MS/MS	By MS/MS	By MS/MS	By MS/MS	By MS/MS	By matching	By matching	By matching	1	0	8	1	1	1	1	1	1	1	1	37.173	35.645	3	0.0011779	13771	QE2_131211_OPL1013_RH_HCC_pTyrIP_G_05	58.981	44.978	19033000	2311400	2080500	5006900	7181600	829120	921540	334310	367620
AKYEFLFGR	Phospho (STY)	1209.5584	0.5583601	4247	Q9NYI0-2;Q9NYI0	PSD3	PH and SEC7 domain-containing protein 3	yes	no	0	0	1	1	By matching	By matching	By MS/MS	By MS/MS	By matching	By matching	By matching	By matching	1	0	4	1		1	2					66.354	60.997	2;3	8.1126E-13	25426	QE2_131211_OPL1013_RH_HCC_pTyrIP_G_05	117.52	96.148	29346000	58835	0	7314400	21973000	0	0	0	0
AKYPDYEVTWANDGY	Phospho (STY)	1870.7451	0.74511083	4142	Q9NRX4	PHPT1	14 kDa phosphohistidine phosphatase	yes	yes	0	0	1	1	By matching	By matching	By MS/MS	By MS/MS	By matching	By matching	By matching	By matching	1	0	2			1	1					76.184	68.497	2	3.3525E-41	29450	QE2_131211_OPL1013_RH_HCC_pTyrIP_G_05_131211154413	133.47	127.19	13594000	0	0	7101700	6492000	0	0	0	0
AKYPSLGQKPGGSDFLMK	Phospho (STY)	2002.9587	0.9587492	336	O43768-6;O43768-5;O43768-2;O43768;O43768-9;O43768-7;O43768-3;O43768-4;O43768-8	ENSA	Alpha-endosulfine	yes	no	0	0	1	2	By matching	By matching	By MS/MS	By MS/MS	By matching	By matching	By matching	By matching	1	0	3	1		1	1					55.175	50.668	3	1.7731E-33	20892	QE2_131211_OPL1013_RH_HCC_pTyrIP_G_05_131211154413	110.6	95.41	37699000	505460	0	17413000	19781000	0	0	0	0
AKYPSLGQKPGGSDFLMK	Unmodified	1922.9924	0.99241879	336	O43768-6;O43768-5;O43768-2;O43768;O43768-9;O43768-7;O43768-3;O43768-4;O43768-8	ENSA	Alpha-endosulfine	yes	no	0	0	0	2	By matching	By matching	By matching	By MS/MS	By matching	By matching	By matching	By matching	1	0	1				1					58.346	51.242	4	0.0038362	20929	QE2_131211_OPL1013_RH_HCC_pTyrIP_G_05_131211154413	25.995	15.38	8488600	0	0	0	8488600	0	0	0	0
ALAAAGYDVEK	Unmodified	1106.5608	0.56078914	1002;2030	P16403;Q02539	HIST1H1C;HIST1H1A	Histone H1.2;Histone H1.1	no	no	0	0	0	0	By MS/MS	By MS/MS	By MS/MS	By MS/MS	By MS/MS	By MS/MS	By MS/MS	By MS/MS	1	0	9	1	1	1	1	2	1	1	1	34.787	33.517	2	0.0001406	9282	QE1_140414_OPL1013_IdR_CvA_pTyrIP_C_140415150423	58.172	43.028	52109000	7156200	8094300	5275800	5808100	2879200	2919900	11130000	8845900
ALAAFLK	Unmodified	732.45341	0.45341094	1390	P39019	RPS19	40S ribosomal protein S19	yes	yes	0	0	0	0	By matching	By matching	By matching	By MS/MS	By MS/MS	By MS/MS	By MS/MS	By MS/MS	1	0	7		1	1	1	1	1	1	1	55.608	53.582	2	0.0043375	17910	QE1_140414_OPL1013_IdR_CvA_pTyrIP_B	52.683	8.0723	23631000	0	3237300	3563700	3540300	2475900	2707400	4524400	3581600
ALAAGGYDVEK	Unmodified	1092.5451	0.54513908	1001	P16401	HIST1H1B	Histone H1.5	yes	yes	0	0	0	0	By matching	By matching	By MS/MS	By MS/MS	By matching	By matching	By MS/MS	By MS/MS	1	0	6			1	1	1	1	1	1	33.226	31.532	2	0.00030642	11173	QE2_131211_OPL1013_RH_HCC_pTyrIP_G_05	49.448	41.038	15670000	0	0	3327100	4310000	446170	317300	4185800	3084100
ALAAQLPVLPR	Unmodified	1147.7077	0.70772815	3506	Q96GK7	FAHD2A	Fumarylacetoacetate hydrolase domain-containing protein 2A	yes	yes	0	0	0	0	By matching	By matching	By matching	By matching	By matching	By matching	By MS/MS	By MS/MS	1	0	2							1	1	68.127	68.053	2	0.001796	24617	QE1_140414_OPL1013_IdR_CvA_pTyrIP_B	35.71	32.37	758920	0	0	0	0	0	0	382950	375970
ALAGCDFLTISPK	Unmodified	1391.7119	0.71188683	1382	P37837	TALDO1	Transaldolase	yes	yes	0	0	0	0	By MS/MS	By MS/MS	By MS/MS	By matching	By MS/MS	By MS/MS	By MS/MS	By MS/MS	1	0	10	1	2	1		1	1	2	2	71.356	70.588	2	2.2807E-06	25863	QE1_140414_OPL1013_IdR_CvA_pTyrIP_B_140415130214	60.345	56.001	19279000	6057700	5381300	764490	0	770260	532020	2896300	2876500
ALAGCPDSFLHHPYYQDKVEQTPR	Acetyl (Protein N-term);Phospho (STY)	2950.3109	0.31094255	2220	Q13322-2;Q13322	GRB10	Growth factor receptor-bound protein 10	yes	no	1	0	1	1	By matching	By matching	By matching	By MS/MS	By matching	By matching	By matching	By matching	1	0	1				1					73.068	65.563	4	1.6027E-08	27962	QE2_131211_OPL1013_RH_HCC_pTyrIP_G_05_131211154413	51.577	48.607	5057300	0	0	0	5057300	0	0	0	0
ALALHVLAQVISR	Unmodified	1389.8456	0.84561862	3797	Q9BWH6;Q9BWH6-2	RPAP1	RNA polymerase II-associated protein 1	yes	no	0	0	0	0	By matching	By matching	By matching	By matching	By MS/MS	By matching	By matching	By matching	1	0	3	1	1			1				83.322	83.335	3	0.038834	31476	QE1_140414_OPL1013_IdR_CvA_pTyrIP_F	11.099	9.8521	531550	210250	101550	0	0	219750	0	0	0
ALANSLACQGK	Unmodified	1131.5706	0.57064232	708	P04075;P04075-2	ALDOA	Fructose-bisphosphate aldolase A	yes	no	0	0	0	0	By MS/MS	By MS/MS	By MS/MS	By MS/MS	By MS/MS	By MS/MS	By MS/MS	By MS/MS	1	0	8	1	1	1	1	1	1	1	1	27.421	26.394	2	7.571E-42	6255	QE1_140414_OPL1013_IdR_CvA_pTyrIP_C_140415150423	161.17	113.57	155110000	30515000	28976000	13606000	15863000	10788000	12238000	22918000	20201000
ALANVNIGSLICNVGAGGPAPAAGAAPAGGPAPSTAAAPAEEK	Unmodified	3807.9214	0.92138569	743	P05386	RPLP1	60S acidic ribosomal protein P1	yes	yes	0	0	0	0	By MS/MS	By MS/MS	By matching	By MS/MS	By matching	By matching	By MS/MS	By MS/MS	1	0	13	1	3		1	1		3	4	88.766	88.091	3;4;5;6	0.00090278	33760	QE1_140414_OPL1013_IdR_CvA_pTyrIP_B	18.738	18.476	17746000	890240	2028900	0	4675800	875350	0	4139900	5135400
ALAPEYAK	Unmodified	861.45962	0.45961853	778	P07237	P4HB	Protein disulfide-isomerase	yes	yes	0	0	0	0	By MS/MS	By MS/MS	By matching	By matching	By matching	By matching	By matching	By matching	1	0	7	1	1	1	1	1		1	1	25.158	24.12	2	0.006033	5135	QE1_140414_OPL1013_IdR_CvA_pTyrIP_C	40.021	15.246	19661000	6112600	5243700	749190	673280	362670	0	3810000	2709700
ALAPLLLAFVTKPNSALESCSFAR	Unmodified	2575.3832	0.38322947	1478	P46060	RANGAP1	Ran GTPase-activating protein 1	yes	yes	0	0	0	1	By matching	By matching	By matching	By matching	By MS/MS	By matching	By matching	By matching	1	0	5	1				1	1	1	1	111.16	111.15	3	0.05164	44114	QE1_140414_OPL1013_IdR_CvA_pTyrIP_F	8.8467	7.7405	1512400	384550	0	0	0	310700	398370	148750	269990
ALAPTWEQLALGLEHSETVK	Unmodified	2192.1477	0.14773345	3134	Q8NBS9;Q8NBS9-2	TXNDC5	Thioredoxin domain-containing protein 5	yes	no	0	0	0	0	By MS/MS	By MS/MS	By matching	By matching	By matching	By matching	By MS/MS	By matching	1	0	4	1	1					1	1	93.032	92.956	3	0.0073196	36495	QE1_140414_OPL1013_IdR_CvA_pTyrIP_C	19.58	18.122	1510900	379840	441680	0	0	0	0	413850	275480
ALASQLQDSLK	Unmodified	1172.6401	0.6401021	1042	P18206-2;P18206	VCL	Vinculin	yes	no	0	0	0	0	By matching	By matching	By matching	By matching	By matching	By matching	By MS/MS	By MS/MS	1	0	4	1	1					1	1	48.162	48.16	2	0.00055932	15566	QE1_140414_OPL1013_IdR_CvA_pTyrIP_B	44.564	31.556	3403700	954620	962990	0	0	0	0	798730	687380
ALASYVAACQAAGVVIEDWR	Unmodified	2149.0626	0.062623617	4749	Q9Y6R7	FCGBP	IgGFc-binding protein	yes	no	0	0	0	0	By matching	By matching	By MS/MS	By MS/MS	By matching	By matching	By matching	By matching	1	0	3			2	1					106.22	98.004	2;3	2.9261E-20	43245	QE2_131211_OPL1013_RH_HCC_pTyrIP_G_05	84.946	78.983	11539000	0	0	8881900	2657400	0	0	0	0
ALAVHLLDLGLR	Unmodified	1289.782	0.78195573	2966	Q86Y56-2;Q86Y56	HEATR2	HEAT repeat-containing protein 2	yes	no	0	0	0	0	By matching	By MS/MS	By matching	By matching	By matching	By matching	By matching	By matching	1	0	4	1	1			1	1			84.033	84.055	3	0.039846	32278	QE1_140414_OPL1013_IdR_CvA_pTyrIP_C_140415150423	21.55	14.184	2014100	487250	472640	0	0	702220	352030	0	0
ALCDVGTAISCSR	Unmodified	1408.6439	0.64388362	3703	Q9BQB6-3;Q9BQB6-2;Q9BQB6	VKORC1	Vitamin K epoxide reductase complex subunit 1	yes	no	0	0	0	0	By matching	By matching	By matching	By matching	By matching	By matching	By MS/MS	By MS/MS	1	0	2							1	1	44.197	44.123	2	0.00022971	13705	QE1_140414_OPL1013_IdR_CvA_pTyrIP_B	42.317	34.806	1287200	0	0	0	0	0	0	849630	437600
ALDDISESIK	Unmodified	1089.5554	0.55536941	4622	Q9Y3B8-2;Q9Y3B8-3;Q9Y3B8	REXO2	Oligoribonuclease, mitochondrial	yes	no	0	0	0	0	By matching	By matching	By matching	By matching	By matching	By matching	By MS/MS	By matching	1	0	2							1	1	47.272	47.198	2	0.0070457	15054	QE1_140414_OPL1013_IdR_CvA_pTyrIP_B	28.177	18.396	1074900	0	0	0	0	0	0	614610	460330
ALDEGDIALLK	Unmodified	1156.634	0.63395408	1355	P35998	PSMC2	26S protease regulatory subunit 7	yes	yes	0	0	0	0	By MS/MS	By matching	By matching	By matching	By matching	By matching	By MS/MS	By MS/MS	1	0	3	1						1	1	65.325	65.258	2	0.00051431	23722	QE1_140414_OPL1013_IdR_CvA_pTyrIP_C	45.433	19.315	1672000	502330	0	0	0	0	0	544280	625430
ALDFIASK	Unmodified	863.47527	0.4752686	329;920	O43707;Q08043;P12814-2;P12814;P12814-3;P12814-4	ACTN4;ACTN3;ACTN1	Alpha-actinin-4;Alpha-actinin-3;Alpha-actinin-1	no	no	0	0	0	0	By MS/MS	By MS/MS	By matching	By matching	By matching	By matching	By MS/MS	By MS/MS	1	0	4	1	1					1	1	49.315	49.314	2	0.0013324	15947	QE1_140414_OPL1013_IdR_CvA_pTyrIP_B_140415130214	58.433	38.797	16727000	4598000	4325600	0	0	0	0	3799000	4004400
ALDGAFTEENR	Unmodified	1221.5626	0.56258006	4650	Q9Y490	TLN1	Talin-1	yes	yes	0	0	0	0	By MS/MS	By matching	By matching	By matching	By matching	By matching	By MS/MS	By MS/MS	1	0	3	1						1	1	37.163	37.164	2	0.0043428	10785	QE1_140414_OPL1013_IdR_CvA_pTyrIP_C	27.967	15.804	2351100	497820	0	0	0	0	0	1014800	838430
ALDIAENEMPGLMR	Unmodified	1558.7483	0.74834869	1133	P23526	AHCY	Adenosylhomocysteinase	yes	yes	0	0	0	0	By MS/MS	By MS/MS	By matching	By matching	By matching	By matching	By MS/MS	By matching	1	0	4	1	1					1	1	73.949	73.948	2	0.00059182	27694	QE1_140414_OPL1013_IdR_CvA_pTyrIP_C_140415150423	36.292	28.16	1986300	350570	364690	0	0	0	0	670180	600840
ALDKLDGTEINGR	Unmodified	1400.726	0.72595699	2210	Q13247-3;Q13247	SRSF6	Serine/arginine-rich splicing factor 6	yes	no	0	0	0	1	By matching	By MS/MS	By matching	By matching	By matching	By matching	By matching	By matching	1	0	3	1	1						1	35.306	35.338	3	0.036356	10120	QE1_140414_OPL1013_IdR_CvA_pTyrIP_C_140415150423	14.969	7.4026	3397500	1448100	1003100	0	0	0	0	0	946240
ALDLDSSCK	Unmodified	1007.4594	0.45936054	1287	P31948;P31948-2;P31948-3	STIP1	Stress-induced-phosphoprotein 1	yes	no	0	0	0	0	By MS/MS	By matching	By matching	By matching	By matching	By matching	By MS/MS	By MS/MS	1	0	5	1				1	1	1	1	27.596	27.625	2	0.00078591	6527	QE1_140414_OPL1013_IdR_CvA_pTyrIP_B_140415130214	50.353	33.682	8153800	2423700	0	0	0	454030	127930	2596900	2551200
ALDLNLK	Unmodified	785.4647	0.46470391	968	P14927;P14927-2	UQCRB	Cytochrome b-c1 complex subunit 7	yes	no	0	0	0	0	By matching	By matching	By matching	By matching	By matching	By matching	By matching	By MS/MS	1	0	2							1	1	47.683	47.609	2	0.050009	15253	QE1_140414_OPL1013_IdR_CvA_pTyrIP_B_140415130214	24.851	4.369	2794500	0	0	0	0	0	0	1358900	1435600
ALDVGSGSGILTACFAR	Unmodified	1693.8458	0.84575455	1104	P22061;P22061-2	PCMT1	Protein-L-isoaspartate(D-aspartate) O-methyltransferase	yes	no	0	0	0	0	By matching	By matching	By matching	By matching	By MS/MS	By MS/MS	By MS/MS	By matching	1	0	4					1	1	1	1	76.986	76.935	2	0.00045925	28568	QE1_140414_OPL1013_IdR_CvA_pTyrIP_B	33.36	30.334	1499200	0	0	0	0	467030	421760	391480	218920
ALDVIQAGKEYVEHTVK	Phospho (STY)	1978.9765	0.97650775	520	O75937	DNAJC8	DnaJ homolog subfamily C member 8	yes	yes	0	0	1	1	By matching	By matching	By MS/MS	By MS/MS	By matching	By matching	By matching	By matching	1	0	2			1	1					68.328	61.192	3	3.4796E-17	25555	QE2_131211_OPL1013_RH_HCC_pTyrIP_G_05	86.222	77.383	57577000	0	0	27257000	30320000	0	0	0	0
ALDVIQAGKEYVEHTVK	Unmodified	1899.0102	0.010177341	520	O75937	DNAJC8	DnaJ homolog subfamily C member 8	yes	yes	0	0	0	1	By matching	By matching	By matching	By MS/MS	By matching	By matching	By matching	By matching	1	0	2			1	1					81.639	73.651	4	0.050609	31972	QE2_131211_OPL1013_RH_HCC_pTyrIP_G_05_131211154413	9.9958	8.1342	3166900	0	0	1355200	1811800	0	0	0	0
ALDYCHSMGIMHR	Unmodified	1589.6901	0.69012231	1923	Q8NEV1;P68400;P68400-2	CSNK2A3;CSNK2A1	Casein kinase II subunit alpha 3;Casein kinase II subunit alpha	yes	no	0	0	0	0	By matching	By MS/MS	By matching	By matching	By matching	By matching	By matching	By matching	1	0	5	1	1			1		1	1	44.232	44.19	4	0.027349	13957	QE1_140414_OPL1013_IdR_CvA_pTyrIP_C_140415150423	14.432	9.7099	4589800	1175800	977220	0	0	536490	0	1158700	741670
ALDYYMLR	Phospho (STY)	1123.4773	0.47733259	4650	Q9Y490	TLN1	Talin-1	yes	yes	0	0	1	0	By MS/MS	By MS/MS	By MS/MS	By MS/MS	By MS/MS	By MS/MS	By MS/MS	By MS/MS	1	0	8	1	1	1	1	1	1	1	1	66.068	64.189	2	6.92E-11	23049	QE1_140414_OPL1013_IdR_CvA_pTyrIP_C_140415150423	120.46	108.03	542610000	12690000	10637000	242730000	262530000	2731300	2490200	4567200	4226700
ALDYYMLR	Oxidation (M);Phospho (STY)	1139.4722	0.47224721	4650	Q9Y490	TLN1	Talin-1	yes	yes	0	1	1	0	By matching	By MS/MS	By MS/MS	By MS/MS	By matching	By matching	By matching	By matching	1	0	6		1	3	2					57.591	51.822	2	0.00048198	20786	QE2_131211_OPL1013_RH_HCC_pTyrIP_G_05_131211154413	71.692	57.023	36765000	0	1149100	17150000	18465000	0	0	0	0
ALEAANADLEVK	Unmodified	1242.6456	0.6455814	56	CON__P08730-1			yes	yes	0	0	0	0	By MS/MS	By matching	By matching	By matching	By matching	By matching	By matching	By matching	1	0	1	1								39.951	40	2	3.8101E-06	12238	QE1_140414_OPL1013_IdR_CvA_pTyrIP_C	71.176	2.1456	4965300	4965300	0	0	0	0	0	0	0
ALEAANGELEVK	Unmodified	1242.6456	0.6455814	54	CON__P08727;P08727	KRT19	Keratin, type I cytoskeletal 19	yes	no	0	0	0	0	By MS/MS	By MS/MS	By matching	By matching	By matching	By matching	By matching	By matching	1	0	2	1	1							39.983	40.055	2	1.5069E-06	12379	QE1_140414_OPL1013_IdR_CvA_pTyrIP_C_140415150423	73.881	3.7919	9580000	4965300	4614800	0	0	0	0	0	0
ALEAEKYGFQK	Phospho (STY)	1362.6221	0.62208257	4028	Q9HAU0-5;Q9HAU0-8;Q9HAU0;Q9HAU0-2;Q9HAU0-4;Q9HAU0-6;Q9HAU0-3	PLEKHA5	Pleckstrin homology domain-containing family A member 5	yes	no	0	0	1	1	By matching	By matching	By MS/MS	By MS/MS	By matching	By matching	By matching	By matching	1	0	3			1	2					37.391	32.037	2;3	1.3512E-08	11257	QE2_131211_OPL1013_RH_HCC_pTyrIP_G_05	98.156	73.303	28974000	0	0	4231700	24742000	0	0	0	0
ALEALVAK	Unmodified	813.496	0.49600404	956	P14550	AKR1A1	Alcohol dehydrogenase [NADP(+)]	yes	yes	0	0	0	0	By matching	By matching	By matching	By matching	By matching	By matching	By matching	By MS/MS	1	0	4	1	1					1	1	38.988	39.012	2	0.0057217	11464	QE1_140414_OPL1013_IdR_CvA_pTyrIP_B_140415130214	40.778	24.624	2837700	700750	523890	0	0	0	0	767920	845110
ALEAVFGK	Unmodified	833.4647	0.46470391	1385	P38159;P38159-2;P38159-3	RBMX	RNA-binding motif protein, X chromosome;RNA-binding motif protein, X chromosome, N-terminally processed	yes	no	0	0	0	0	By MS/MS	By matching	By matching	By matching	By matching	By MS/MS	By MS/MS	By MS/MS	1	0	7	1	1	1		1	1	1	1	48.499	47.174	2	0.0054461	15030	QE1_140414_OPL1013_IdR_CvA_pTyrIP_B	41.448	20.148	6174100	0	1727100	706060	0	615530	0	1472000	1653400
ALEEAMEQK	Unmodified	1047.4907	0.49066067	1340	P35579;P35579-2	MYH9	Myosin-9	yes	no	0	0	0	0	By MS/MS	By matching	By matching	By matching	By matching	By matching	By matching	By MS/MS	1	0	2	1							1	24.781	24.83	2	0.0022971	5375	QE1_140414_OPL1013_IdR_CvA_pTyrIP_C	40.331	31.148	1103100	1103100	0	0	0	0	0	0	0
ALEENNNFSK	Unmodified	1164.5411	0.54111633	3382	Q93045;Q93045-2	STMN2	Stathmin-2	yes	no	0	0	0	0	By MS/MS	By MS/MS	By matching	By matching	By MS/MS	By MS/MS	By MS/MS	By MS/MS	1	0	6	1	1			1	1	1	1	21.235	21.292	2	0.00047091	3866	QE1_140414_OPL1013_IdR_CvA_pTyrIP_C	55.806	37.367	25480000	4843700	4520700	0	0	1773400	2564400	6317300	5460600
ALEHAFQLEHIMDLTR	Unmodified	1922.9673	0.96726667	2334	Q14204	DYNC1H1	Cytoplasmic dynein 1 heavy chain 1	yes	yes	0	0	0	0	By MS/MS	By matching	By MS/MS	By MS/MS	By matching	By matching	By matching	By matching	1	0	7	1	1	1	1		1	1	1	83.596	81.277	4	0.00066633	35197	QE2_131211_OPL1013_RH_HCC_pTyrIP_G_05_131211154413	29.099	24.75	3760100	284150	472110	1209200	956840	0	154910	324720	358130
ALEHFTDLYDIK	Unmodified	1463.7296	0.72964538	1998	Q00610-2;Q00610	CLTC	Clathrin heavy chain 1	yes	no	0	0	0	0	By MS/MS	By MS/MS	By matching	By matching	By matching	By matching	By MS/MS	By MS/MS	1	0	6	1	1	1	1			1	1	69.863	67.316	3	0.00011839	24153	QE1_140414_OPL1013_IdR_CvA_pTyrIP_B	46.88	39.976	9171500	2492500	1961400	495500	669920	0	0	1904300	1648000
ALEHFTDLYDIKR	Phospho (STY)	1699.7971	0.79708682	1998	Q00610-2;Q00610	CLTC	Clathrin heavy chain 1	yes	no	0	0	1	1	By MS/MS	By MS/MS	By MS/MS	By MS/MS	By MS/MS	By MS/MS	By MS/MS	By MS/MS	1	0	10	1	1	1	1	2	2	1	1	58.451	57.073	3;4	8.2947E-34	19956	QE1_140414_OPL1013_IdR_CvA_pTyrIP_C	133.16	121.58	118780000	7952700	8041100	22361000	25787000	23163000	25438000	3209300	2833200
ALEHFTDLYDIKR	Unmodified	1619.8308	0.83075641	1998	Q00610-2;Q00610	CLTC	Clathrin heavy chain 1	yes	no	0	0	0	1	By MS/MS	By MS/MS	By matching	By matching	By matching	By matching	By MS/MS	By matching	1	0	5	1	1				1	1	1	59.303	59.352	4	0.013215	20864	QE1_140414_OPL1013_IdR_CvA_pTyrIP_C_140415150423	20.124	13.067	3095700	1002600	852270	0	0	0	278600	518180	444060
ALEHSALAINHK	Unmodified	1302.7044	0.70443369	1028;4126	P17812;P17812-2;Q9NRF8	CTPS1;CTPS2	CTP synthase 1;CTP synthase 2	no	no	0	0	0	0	By matching	By matching	By MS/MS	By matching	By matching	By matching	By matching	By matching	1	0	3			1		1			1	25.277	24.073	3	0.050808	6952	QE2_131211_OPL1013_RH_HCC_pTyrIP_G_05	8.8895	2.8545	1757800	0	0	702320	0	397900	0	0	657620
ALEIIPR	Unmodified	810.49634	0.49633839	3680	Q99832;Q99832-3;Q99832-4;Q99832-2	CCT7	T-complex protein 1 subunit eta	yes	no	0	0	0	0	By MS/MS	By matching	By matching	By matching	By matching	By matching	By MS/MS	By MS/MS	1	0	6	1	1			1	1	1	1	50.52	50.51	2	0.014371	16558	QE1_140414_OPL1013_IdR_CvA_pTyrIP_B_140415130214	50.632	23.495	7116700	1244100	1172600	0	0	499850	478620	1841000	1880600
ALELDPDNETYK	Unmodified	1406.6565	0.65654002	335	O43765	SGTA	Small glutamine-rich tetratricopeptide repeat-containing protein alpha	yes	yes	0	0	0	0	By matching	By matching	By matching	By matching	By matching	By matching	By matching	By MS/MS	1	0	3		1					1	1	47.029	47.011	2	0.053199	14872	QE1_140414_OPL1013_IdR_CvA_pTyrIP_B_140415130214	13.745	8.987	1566400	0	491120	0	0	0	0	618970	456260
ALELDPNLYR	Unmodified	1202.6295	0.62953741	1341	P35580;P35580-5;P35580-2;P35580-3;P35580-4	MYH10	Myosin-10	no	no	0	0	0	0	By matching	By matching	By matching	By matching	By matching	By matching	By MS/MS	By matching	1	0	2							1	1	63.648	63.573	2	0.045689	22505	QE1_140414_OPL1013_IdR_CvA_pTyrIP_B	26.786	18.086	981120	0	0	0	0	0	0	447510	533610
ALELDPNLYR	Phospho (STY)	1282.5959	0.59586782	1341	P35580;P35580-5;P35580-2;P35580-3;P35580-4	MYH10	Myosin-10	no	no	0	0	1	0	By matching	By matching	By matching	By matching	By matching	By MS/MS	By matching	By matching	1	0	2						1		1	61.855	61.806	2	1.2866E-06	21573	QE1_140414_OPL1013_IdR_CvA_pTyrIP_F_140415211055	85.533	75.878	3825900	0	0	0	0	0	3430700	0	395240
ALELDQER	Unmodified	972.48762	0.4876242	1327	P35241;P35241-5;P35241-4;P35241-2	RDX	Radixin	yes	no	0	0	0	0	By MS/MS	By matching	By matching	By matching	By matching	By matching	By matching	By matching	1	0	3	1	1					1		29.553	29.634	2	0.035909	7399	QE1_140414_OPL1013_IdR_CvA_pTyrIP_C	24.03	11.823	2408600	830900	953190	0	0	0	0	624530	0
ALELDSNLYR	Phospho (STY)	1272.5751	0.57513238	1340	P35579;P35579-2	MYH9	Myosin-9	yes	no	0	0	1	0	By MS/MS	By MS/MS	By MS/MS	By MS/MS	By MS/MS	By matching	By matching	By matching	1	0	5	1	1	1	1	1				56.5	54.818	2	3.6764E-08	22727	QE2_131211_OPL1013_RH_HCC_pTyrIP_G_05	96.342	81.198	12897000	1441700	1467600	6298000	0	3689800	0	0	0
ALELDSNNEK	Unmodified	1131.5408	0.54078198	2033	Q02790	FKBP4	Peptidyl-prolyl cis-trans isomerase FKBP4;Peptidyl-prolyl cis-trans isomerase FKBP4, N-terminally processed	yes	yes	0	0	0	0	By matching	By MS/MS	By matching	By matching	By matching	By matching	By MS/MS	By MS/MS	1	0	3		1					1	1	25.677	25.759	2	0.0016471	5980	QE1_140414_OPL1013_IdR_CvA_pTyrIP_C_140415150423	39.785	28.62	3908700	0	1119000	0	0	0	0	1264000	1525700
ALELENDR	Unmodified	958.47197	0.47197413	2048	Q03252	LMNB2	Lamin-B2	yes	yes	0	0	0	0	By matching	By matching	By matching	By matching	By matching	By matching	By matching	By MS/MS	1	0	2		1						1	28.051	28.174	2	0.031813	6700	QE1_140414_OPL1013_IdR_CvA_pTyrIP_B_140415130214	24.776	7.2141	2147900	0	1245500	0	0	0	0	0	902360
ALELEQER	Unmodified	986.50327	0.50327426	1168	P26038	MSN	Moesin	yes	yes	0	0	0	0	By MS/MS	By MS/MS	By matching	By matching	By matching	By matching	By MS/MS	By MS/MS	1	0	5	1	1			1		1	1	29.801	29.859	2	4.4533E-05	7525	QE1_140414_OPL1013_IdR_CvA_pTyrIP_B	101.43	48.715	25436000	6244900	6303500	0	0	542320	0	6764200	5581400
ALELTGLK	Unmodified	843.50657	0.50656873	1057	P19338	NCL	Nucleolin	yes	yes	0	0	0	0	By MS/MS	By MS/MS	By MS/MS	By MS/MS	By matching	By MS/MS	By MS/MS	By MS/MS	1	0	8	1	1	1	1	1	1	1	1	51.212	49.541	2	0.0022107	16090	QE1_140414_OPL1013_IdR_CvA_pTyrIP_B	58.981	15.173	34171000	5227600	4681000	2962800	3667000	1188900	1199700	7575200	7669100
ALEMCPSCFQK	Unmodified	1369.5829	0.58286327	3652	Q99614	TTC1	Tetratricopeptide repeat protein 1	yes	yes	0	0	0	0	By MS/MS	By matching	By matching	By matching	By matching	By matching	By matching	By matching	1	0	2	1	1							47.945	48.016	2	0.012418	15710	QE1_140414_OPL1013_IdR_CvA_pTyrIP_C	24.853	20.807	562070	298430	263640	0	0	0	0	0	0
ALEQFATVVEAK	Unmodified	1304.6976	0.69761697	1567	P49748-2;P49748;P49748-3	ACADVL	Very long-chain specific acyl-CoA dehydrogenase, mitochondrial	yes	no	0	0	0	0	By matching	By matching	By matching	By matching	By matching	By matching	By matching	By MS/MS	1	0	2							1	1	61.918	61.844	2	0.031704	21703	QE1_140414_OPL1013_IdR_CvA_pTyrIP_B_140415130214	17.201	10.769	629730	0	0	0	0	0	0	325810	303920
ALEQQVEEMK	Unmodified	1203.5805	0.58053831	1340	P35579;P35579-2	MYH9	Myosin-9	yes	no	0	0	0	0	By MS/MS	By MS/MS	By matching	By matching	By matching	By matching	By MS/MS	By MS/MS	1	0	4	1	1					1	1	36.956	36.98	2	0.0031999	10506	QE1_140414_OPL1013_IdR_CvA_pTyrIP_B_140415130214	35.71	29.274	2662100	602880	506180	0	0	0	0	813810	739290
ALERPYTSK	Phospho (STY)	1143.5325	0.53253928	4119	Q9NR45	NANS	Sialic acid synthase	yes	yes	0	0	1	1	By MS/MS	By matching	By matching	By matching	By matching	By matching	By matching	By matching	1	0	5	1	1	1	1		1			18.282	16.99	2	0.0011101	2129	QE1_140414_OPL1013_IdR_CvA_pTyrIP_C	53.756	24.089	3638500	1277000	203150	460840	1543900	0	153640	0	0
ALESPERPFLAILGGAK	Unmodified	1767.9883	0.98831969	675	P00558;P00558-2	PGK1	Phosphoglycerate kinase 1	yes	no	0	0	0	1	By MS/MS	By MS/MS	By MS/MS	By MS/MS	By MS/MS	By MS/MS	By MS/MS	By MS/MS	1	0	8	1	1	1	1	1	1	1	1	86.426	84.409	3	1.4894E-42	32096	QE1_140414_OPL1013_IdR_CvA_pTyrIP_B_140415130214	118.2	98.533	45632000	7194800	5989200	6450900	7141000	2611100	3107600	7377000	5760200
ALESSIAPIVIFASNR	Unmodified	1686.9305	0.93047046	4560	Q9Y265;Q9Y265-2	RUVBL1	RuvB-like 1	yes	no	0	0	0	0	By MS/MS	By matching	By MS/MS	By MS/MS	By matching	By matching	By MS/MS	By matching	1	0	6	1	1	1	1			1	1	95.348	92.601	3	0.0035363	40203	QE2_131211_OPL1013_RH_HCC_pTyrIP_G_05_131211154413	24.481	21.696	2229700	244730	123220	667750	878110	0	0	165750	150110
ALETLTGALFQRPPLIAAVK	Unmodified	2108.2358	0.2357606	408	O60832-2;O60832	DKC1	H/ACA ribonucleoprotein complex subunit 4	yes	no	0	0	0	1	By matching	By matching	By matching	By matching	By matching	By MS/MS	By matching	By matching	1	0	6	1	1			1	1	1	1	95.788	95.761	3	0.043072	37071	QE1_140414_OPL1013_IdR_CvA_pTyrIP_F_140415211055	11.892	11.288	2412000	565130	362710	0	0	438260	311130	338740	396010
ALEVAEYLTPVLK	Phospho (STY)	1524.7841	0.78406252	4156	Q9NT62-2;Q9NT62	ATG3	Ubiquitin-like-conjugating enzyme ATG3	yes	no	0	0	1	0	By matching	By matching	By MS/MS	By MS/MS	By MS/MS	By MS/MS	By matching	By matching	1	0	6			2	2	1	1			92.137	86.836	2;3	1.4467E-16	37475	QE2_131211_OPL1013_RH_HCC_pTyrIP_G_05_131211154413	97.69	76.63	48292000	0	0	21215000	25475000	743580	859130	0	0
ALEYACGIK	Phospho (STY)	1103.4722	0.47224721	3891	Q9H008-2;Q9H008	LHPP	Phospholysine phosphohistidine inorganic pyrophosphate phosphatase	yes	no	0	0	1	0	By matching	By matching	By MS/MS	By MS/MS	By matching	By matching	By matching	By matching	1	0	2			1	1					38.163	32.831	2	0.00050143	11782	QE2_131211_OPL1013_RH_HCC_pTyrIP_G_05_131211154413	53.751	34.436	7822100	0	0	3485100	4337000	0	0	0	0
ALEYSNGIFDCQSPTSPFMGSLR	Phospho (STY)	2656.1339	0.13388938	2949	Q86W92-2;Q86W92-4;Q86W92;Q86W92-5	PPFIBP1	Liprin-beta-1	yes	no	0	0	1	0	By matching	By matching	By MS/MS	By MS/MS	By matching	By matching	By matching	By matching	1	0	3			1	1				1	98.182	92.696	3	1.0433E-08	40687	QE2_131211_OPL1013_RH_HCC_pTyrIP_G_05	52.359	49.935	10334000	0	0	5215600	4924300	0	0	0	194570
ALFEEVPELLTEAEKK	Unmodified	1844.9771	0.97714588	1282	P31939-2;P31939	ATIC	Bifunctional purine biosynthesis protein PURH;Phosphoribosylaminoimidazolecarboxamide formyltransferase;IMP cyclohydrolase	yes	no	0	0	0	1	By matching	By matching	By matching	By matching	By matching	By matching	By MS/MS	By MS/MS	1	0	4	1	1					1	1	91.85	91.774	3	0.015698	35383	QE1_140414_OPL1013_IdR_CvA_pTyrIP_B_140415130214	15.99	14.805	2092300	425290	314140	0	0	0	0	594680	758220
ALFFGLFSR	Unmodified	1056.5757	0.57565135	1754	P56937-3;P56937-2;P56937	HSD17B7	3-keto-steroid reductase	yes	no	0	0	0	0	By MS/MS	By MS/MS	By MS/MS	By matching	By matching	By MS/MS	By matching	By matching	1	0	7	1	1	1		1	1	1	1	101.84	100.61	2	0.0015833	39957	QE1_140414_OPL1013_IdR_CvA_pTyrIP_C	44.863	26.878	6365800	1384100	1090100	2173100	0	582530	489760	312570	333700
ALFGLYMSASHIASNPK	Unmodified	1805.9134	0.91344018	2397	Q15006	EMC2	ER membrane protein complex subunit 2	yes	yes	0	0	0	0	By MS/MS	By MS/MS	By MS/MS	By MS/MS	By MS/MS	By MS/MS	By matching	By matching	1	0	6	1	1	1	1	1	1			76.089	73.458	3	4.1432E-08	31754	QE2_131211_OPL1013_RH_HCC_pTyrIP_G_05	62.203	51.435	32443000	3504800	2228800	12292000	10902000	2183600	1332300	0	0
ALFKPGAWFK	Unmodified	1163.6492	0.64915064	2300	Q13895	BYSL	Bystin	yes	yes	0	0	0	1	By matching	By matching	By MS/MS	By matching	By matching	By matching	By matching	By matching	1	0	2			1	1					78.507	70.72	3	0.0061533	30379	QE2_131211_OPL1013_RH_HCC_pTyrIP_G_05	28.797	22.762	4021600	0	0	1693700	2327900	0	0	0	0
ALFLIPR	Unmodified	828.52216	0.52215921	3085;4439;643	Q9UKE5-8;Q9UKE5-5;Q9UKE5-7;Q9UKE5-3;Q9UKE5-6;Q9UKE5-2;Q9UKE5-4;Q9UKE5;O95819-4;O95819-2;O95819;O95819-5;O95819-3;Q8N4C8;Q8N4C8-2;Q8N4C8-3;Q8N4C8-4;Q8N4C8-5	TNIK;MAP4K4;MINK1	TRAF2 and NCK-interacting protein kinase;Mitogen-activated protein kinase kinase kinase kinase 4;Misshapen-like kinase 1	no	no	0	0	0	0	By MS/MS	By matching	By matching	By matching	By matching	By matching	By matching	By MS/MS	1	0	4	1				1	1		1	70.933	70.895	2	0.01894	26383	QE1_140414_OPL1013_IdR_CvA_pTyrIP_C	33.358	7.531	1168800	332930	0	0	0	333040	195700	0	307100
ALFLYTSHLR	Unmodified	1219.6713	0.67134264	638	O95786-2;O95786	DDX58	Probable ATP-dependent RNA helicase DDX58	yes	no	0	0	0	0	By matching	By matching	By matching	By MS/MS	By matching	By matching	By matching	By matching	1	0	3	1	1		1					60.999	58.713	3	0.048129	24865	QE2_131211_OPL1013_RH_HCC_pTyrIP_G_05_131211154413	21.396	9.6644	2008800	390000	395640	0	1223100	0	0	0	0
ALFNAQFGSIFR	Unmodified	1369.7143	0.71427009	4002	Q9H857-4;Q9H857;Q9H857-3;Q9H857-2	NT5DC2	5'-nucleotidase domain-containing protein 2	yes	no	0	0	0	0	By matching	By matching	By matching	By matching	By matching	By MS/MS	By matching	By matching	1	0	1						1			90.624	90.774	2	0.023448	34860	QE1_140414_OPL1013_IdR_CvA_pTyrIP_F_140415211055	20.124	15.784	248350	0	0	0	0	0	248350	0	0
ALGALVDSCAPGLCPDWDSWDASKPVTNAR	Unmodified	3228.4968	0.49683204	1092	P21333-2;P21333	FLNA	Filamin-A	yes	no	0	0	0	1	By MS/MS	By matching	By matching	By matching	By matching	By matching	By matching	By matching	1	0	2	1						1		86.1	86.074	3	0.050818	33383	QE1_140414_OPL1013_IdR_CvA_pTyrIP_C	7.8941	6.5302	784090	519910	0	0	0	0	0	264170	0
ALGDLISATK	Unmodified	987.56006	0.56006086	4650	Q9Y490	TLN1	Talin-1	yes	yes	0	0	0	0	By matching	By matching	By matching	By matching	By matching	By matching	By matching	By MS/MS	1	0	4	1	1					1	1	55.515	55.514	2	0.024768	18833	QE1_140414_OPL1013_IdR_CvA_pTyrIP_B_140415130214	29.544	13.406	3063200	653080	563190	0	0	0	0	885730	961230
ALGFMYIR	Unmodified	969.51061	0.51060825	2688	Q5VTL8-2;Q5VTL8	PRPF38B	Pre-mRNA-splicing factor 38B	yes	no	0	0	0	0	By MS/MS	By MS/MS	By matching	By MS/MS	By MS/MS	By matching	By matching	By matching	1	0	6	1	1		1	1	1	1		70.111	70.126	2	0.003681	30782	QE2_131211_OPL1013_RH_HCC_pTyrIP_G_05_131211154413	42.835	30.308	836010	0	0	0	0	288760	315680	231560	0
ALGFPEGLVIQAYFACEK	Unmodified	2012.0077	0.0077344999	1711	P54727;P54727-2	RAD23B	UV excision repair protein RAD23 homolog B	yes	no	0	0	0	0	By MS/MS	By matching	By matching	By matching	By matching	By matching	By matching	By matching	1	0	4	1	1			1		1		107.12	107.15	3	0.0098072	43096	QE1_140414_OPL1013_IdR_CvA_pTyrIP_C	17.241	15.506	715670	261930	214740	0	0	139790	0	99210	0
ALGFPLERPK	Unmodified	1126.6499	0.64987892	462	O75390	CS	Citrate synthase, mitochondrial	yes	yes	0	0	0	1	By matching	By matching	By matching	By matching	By matching	By matching	By MS/MS	By matching	1	0	5	1	1				1	1	1	51.327	51.336	3	0.039389	16982	QE1_140414_OPL1013_IdR_CvA_pTyrIP_B	29.551	19.179	7714800	1334900	1287300	0	0	0	1125700	2148500	1818400
ALGGCTRPHVILR	Unmodified	1448.8034	0.80343622	4073	Q9NNW5	WDR6	WD repeat-containing protein 6	yes	yes	0	0	0	1	By matching	By matching	By MS/MS	By matching	By matching	By matching	By matching	By matching	1	0	1			1						39.929	34.165	4	0.01846	12418	QE2_131211_OPL1013_RH_HCC_pTyrIP_G_05	19.286	16.973	3634000	0	0	3634000	0	0	0	0	0
ALGGEDVR	Unmodified	815.41373	0.41373097	58	CON__P12763			yes	yes	0	0	0	0	By MS/MS	By matching	By matching	By matching	By matching	By matching	By matching	By matching	1	0	4	1	1		1			1		20.14	19.302	2	0.011241	2998	QE1_140414_OPL1013_IdR_CvA_pTyrIP_C	33.957	19.175	19889000	17904000	782130	0	340000	0	0	863380	0
ALGKHPVSCK	Unmodified	1095.5859	0.58589846	2533	Q16836;Q16836-3;Q16836-2	HADH	Hydroxyacyl-coenzyme A dehydrogenase, mitochondrial	yes	no	0	0	0	1	By matching	By matching	By MS/MS	By matching	By matching	By matching	By matching	By matching	1	0	2			1	1					17.779	14.553	3	0.00094156	2666	QE2_131211_OPL1013_RH_HCC_pTyrIP_G_05	46.352	35.594	9138500	0	0	4004000	5134600	0	0	0	0
ALGQAFHPSCFTCVTCAR	Unmodified	2081.9234	0.92336972	3261	Q8WUP2-3;Q8WUP2;Q8WUP2-2	FBLIM1	Filamin-binding LIM protein 1	yes	no	0	0	0	0	By MS/MS	By matching	By matching	By matching	By matching	By matching	By matching	By matching	1	0	2	1	1							58.326	58.448	3	0.039925	20459	QE1_140414_OPL1013_IdR_CvA_pTyrIP_C	8.6613	4.3126	1169900	531900	637990	0	0	0	0	0	0
ALGQNPTNAEVLK	Unmodified	1353.7252	0.72522871	1780;961	P60660-2;P60660;P14649	MYL6;MYL6B	Myosin light polypeptide 6;Myosin light chain 6B	no	no	0	0	0	0	By MS/MS	By MS/MS	By MS/MS	By MS/MS	By matching	By matching	By MS/MS	By matching	1	0	6	1	1	1	1			1	1	39.226	37.231	2	1.5835E-05	13643	QE2_131211_OPL1013_RH_HCC_pTyrIP_G_05	55.724	45.079	27702000	4585800	5493900	2234000	2544900	0	0	6443300	6399600
ALGSDHCPITLYLAL	Unmodified	1642.8389	0.83887826	1189	P27695	APEX1	DNA-(apurinic or apyrimidinic site) lyase;DNA-(apurinic or apyrimidinic site) lyase, mitochondrial	yes	yes	0	0	0	0	By MS/MS	By MS/MS	By MS/MS	By MS/MS	By MS/MS	By MS/MS	By matching	By matching	1	0	8	1	1	2	2	1	1			100.93	96.846	2;3	8.3765E-05	42671	QE2_131211_OPL1013_RH_HCC_pTyrIP_G_05_131211154413	45.28	41.962	13247000	1497900	1497700	4150000	4686000	837550	577660	0	0
ALGTEVIQLFPEK	Unmodified	1443.7973	0.79733102	644	O95831-3;O95831;O95831-2	AIFM1	Apoptosis-inducing factor 1, mitochondrial	yes	no	0	0	0	0	By matching	By matching	By matching	By matching	By matching	By matching	By MS/MS	By matching	1	0	2							1	1	83.696	83.571	2	0.025155	31640	QE1_140414_OPL1013_IdR_CvA_pTyrIP_B	18.413	14.498	793810	0	0	0	0	0	0	337050	456760
ALGTLVSHVTLR	Unmodified	1265.7456	0.74557022	3324	Q92616	GCN1L1	Translational activator GCN1	yes	yes	0	0	0	0	By matching	By matching	By MS/MS	By MS/MS	By matching	By matching	By matching	By matching	1	0	2			1	1					63.201	56.234	3	0.0009811	23318	QE2_131211_OPL1013_RH_HCC_pTyrIP_G_05	33.227	29.054	1990600	0	0	1990600	0	0	0	0	0
ALGVLAQLIWSR	Unmodified	1325.782	0.78195573	462	O75390	CS	Citrate synthase, mitochondrial	yes	yes	0	0	0	0	By MS/MS	By MS/MS	By MS/MS	By MS/MS	By MS/MS	By MS/MS	By MS/MS	By MS/MS	1	0	14	2	2	2	2	2	1	2	1	105.37	103	2;3	5.7191E-21	45767	QE2_131211_OPL1013_RH_HCC_pTyrIP_G_05_131211154413	122.33	109.69	53122000	5284800	2279200	22562000	14230000	4594500	1222700	2398600	549250
ALGVSNFSHFQIEK	Unmodified	1575.8045	0.80454166	350	O60218	AKR1B10	Aldo-keto reductase family 1 member B10	yes	yes	0	0	0	0	By MS/MS	By MS/MS	By matching	By matching	By matching	By matching	By matching	By matching	1	0	3	1	2							62.772	62.818	2;3	1.7041E-12	22663	QE1_140414_OPL1013_IdR_CvA_pTyrIP_C_140415150423	86.944	76.813	30646000	15090000	15555000	0	0	0	0	0	0
ALGYFAVVTGK	Unmodified	1124.623	0.62299547	364	O60313;O60313-2	OPA1	Dynamin-like 120 kDa protein, mitochondrial;Dynamin-like 120 kDa protein, form S1	yes	no	0	0	0	0	By matching	By matching	By MS/MS	By matching	By matching	By matching	By matching	By matching	1	0	3		1	1	1					72.896	67.836	2	0.0018123	28994	QE2_131211_OPL1013_RH_HCC_pTyrIP_G_05	48.568	29.436	4400300	0	379740	2070300	1950300	0	0	0	0
ALHSVLQAVPLNELR	Unmodified	1658.9468	0.94678922	2498	Q16401-2;Q16401	PSMD5	26S proteasome non-ATPase regulatory subunit 5	yes	no	0	0	0	0	By MS/MS	By MS/MS	By matching	By matching	By MS/MS	By MS/MS	By matching	By matching	1	0	6	1	1			1	1	1	1	72.707	72.713	3	0.00015239	27239	QE1_140414_OPL1013_IdR_CvA_pTyrIP_C	37.657	28.86	3505100	839380	706040	0	0	596420	309910	485450	567890
ALIAAQYSGAQVR	Unmodified	1346.7306	0.73064844	1179	P26641;P26641-2	EEF1G	Elongation factor 1-gamma	yes	no	0	0	0	0	By MS/MS	By matching	By MS/MS	By MS/MS	By matching	By matching	By matching	By matching	1	0	10	2	2	1	1	1		2	1	45.688	44.415	2;3	0.00020322	14111	QE1_140414_OPL1013_IdR_CvA_pTyrIP_C	45.28	27.614	31873000	6433300	7474300	3463900	3987700	1401000	0	5555800	3557500
ALIAGGGAPEIELALR	Unmodified	1549.8828	0.88279198	1615	P50991;P50991-2	CCT4	T-complex protein 1 subunit delta	yes	no	0	0	0	0	By matching	By matching	By matching	By matching	By matching	By matching	By MS/MS	By MS/MS	1	0	2							1	1	82.088	81.963	2	0.030236	30895	QE1_140414_OPL1013_IdR_CvA_pTyrIP_B	14.88	12.121	1389000	0	0	0	0	0	0	730970	658010
ALIDPSSGLPNRLPPGAVPPGAR	Unmodified	2251.2437	0.24369953	3304	Q92530	PSMF1	Proteasome inhibitor PI31 subunit	yes	yes	0	0	0	1	By matching	By matching	By matching	By matching	By MS/MS	By MS/MS	By MS/MS	By MS/MS	1	0	6	1	1			1	1	1	1	69.363	69.369	3	0.00021254	25110	QE1_140414_OPL1013_IdR_CvA_pTyrIP_B_140415130214	35.091	33.73	3807100	632070	477080	0	0	599560	679820	824960	593620
ALIEILATR	Unmodified	998.61243	0.61243078	799	P08133;P08133-2	ANXA6	Annexin A6	yes	no	0	0	0	0	By MS/MS	By matching	By matching	By matching	By matching	By matching	By MS/MS	By MS/MS	1	0	4	1	1					1	1	72.536	72.535	2	0.0045913	26611	QE1_140414_OPL1013_IdR_CvA_pTyrIP_B_140415130214	35.541	6.5835	2851700	460710	659710	0	0	0	0	871930	859400
ALIESYQNLTR	Phospho (STY)	1386.6544	0.65444533	3050	Q8IZP0-3;Q8IZP0-5;Q8IZP0-9;Q8IZP0-10;Q8IZP0-8;Q8IZP0-7;Q8IZP0-2;Q8IZP0-4;Q8IZP0-6;Q8IZP0-12;Q8IZP0;Q8IZP0-11	ABI1	Abl interactor 1	yes	no	0	0	1	0	By matching	By matching	By MS/MS	By MS/MS	By MS/MS	By MS/MS	By matching	By matching	1	0	5			1	1	1	1	1		51.199	48.574	2	3.5285E-09	15690	QE1_140414_OPL1013_IdR_CvA_pTyrIP_F	101.39	81.752	21054000	0	0	1135500	1726500	9177000	8763900	251570	0
ALIEVLQPLIAEHQAR	Unmodified	1800.0258	0.025767826	1125	P23381-2;P23381	WARS	Tryptophan--tRNA ligase, cytoplasmic;T1-TrpRS;T2-TrpRS	yes	no	0	0	0	0	By MS/MS	By matching	By matching	By matching	By matching	By MS/MS	By matching	By MS/MS	1	0	4	1	1				1		1	86.595	86.581	3	0.00054071	32916	QE1_140414_OPL1013_IdR_CvA_pTyrIP_B_140415130214	30.072	26.933	4982300	1553300	1476400	0	0	0	799020	0	1153600
ALILGFMAGSR	Unmodified	1134.6219	0.62194961	3950	Q9H3P2;Q9H3P2-7	NELFA	Negative elongation factor A	yes	no	0	0	0	0	By matching	By matching	By MS/MS	By MS/MS	By MS/MS	By MS/MS	By matching	By matching	1	0	6	1	1	1	1	1	1			83.621	80.94	2	0.00022886	35242	QE2_131211_OPL1013_RH_HCC_pTyrIP_G_05_131211154413	53.237	28.462	5107200	602170	407330	1703100	1420500	450310	523880	0	0
ALILVGGYGTR	Unmodified	1118.6448	0.64479354	4699	Q9Y5P6;Q9Y5P6-2	GMPPB	Mannose-1-phosphate guanyltransferase beta	yes	no	0	0	0	0	By MS/MS	By MS/MS	By matching	By matching	By matching	By matching	By matching	By MS/MS	1	0	4	1	1					1	1	61.009	61.033	2	0.0034708	21316	QE1_140414_OPL1013_IdR_CvA_pTyrIP_B_140415130214	38.875	31.225	2361800	588440	598950	0	0	0	0	489760	684700
ALIQYFSPYVSADMHR	Unmodified	1896.9193	0.91925384	2182	Q13098-5;Q13098;Q13098-7;Q13098-6	GPS1	COP9 signalosome complex subunit 1	yes	no	0	0	0	0	By matching	By matching	By MS/MS	By matching	By matching	By matching	By matching	By matching	1	0	1			1						88.777	80.707	3	0.015222	35129	QE2_131211_OPL1013_RH_HCC_pTyrIP_G_05	23.635	17.92	0	0	0	0	0	0	0	0	0
ALIVGHCMPGPR	Unmodified	1306.6638	0.6638312	2759	Q6P1L8	MRPL14	39S ribosomal protein L14, mitochondrial	yes	yes	0	0	0	0	By matching	By matching	By MS/MS	By matching	By matching	By matching	By matching	By matching	1	0	4		1	1	1		1			44.099	41.018	3	0.042809	15692	QE2_131211_OPL1013_RH_HCC_pTyrIP_G_05	20.942	19.097	3593100	0	424950	1247900	1645500	0	274770	0	0
ALIVLAHSER	Unmodified	1107.64	0.64004252	983	P15559-2;P15559;P15559-3	NQO1	NAD(P)H dehydrogenase [quinone] 1	yes	no	0	0	0	0	By MS/MS	By MS/MS	By matching	By MS/MS	By matching	By matching	By MS/MS	By MS/MS	1	0	10	2	2		1	1		2	2	39.811	39.189	2;3	8.7738E-08	12002	QE1_140414_OPL1013_IdR_CvA_pTyrIP_C_140415150423	94.409	84.178	172000000	79613000	82779000	0	1542800	364540	0	4494600	3201000
ALIYLWHGCK	Unmodified	1259.6485	0.64849871	610	O95425-4;O95425-3;O95425;O95425-2	SVIL	Supervillin	yes	no	0	0	0	0	By matching	By matching	By MS/MS	By MS/MS	By matching	By matching	By matching	By matching	1	0	2			1	1					69.816	62.58	3	0.0015782	26470	QE2_131211_OPL1013_RH_HCC_pTyrIP_G_05_131211154413	36.424	30.884	4821600	0	0	2280200	2541400	0	0	0	0
ALKDPNAFLFDHLLTLKPVK	Unmodified	2279.3042	0.30417452	2858	Q7L2H7;Q7L2H7-2	EIF3M	Eukaryotic translation initiation factor 3 subunit M	yes	no	0	0	0	2	By MS/MS	By MS/MS	By MS/MS	By MS/MS	By MS/MS	By matching	By MS/MS	By MS/MS	1	0	17	3	2	2	2	2	2	2	2	89.845	87.955	4;5	2.125E-05	33898	QE1_140414_OPL1013_IdR_CvA_pTyrIP_B_140415130214	38.878	38.66	34318000	3453400	2650700	8904900	11365000	2079700	859870	2041800	2963400
ALKDYALEK	Acetyl (Protein N-term)	1091.5863	0.58627561	1310	P33993;P33993-2	MCM7	DNA replication licensing factor MCM7	yes	no	1	0	0	1	By matching	By matching	By matching	By matching	By MS/MS	By MS/MS	By matching	By MS/MS	1	0	3					1	1		1	48.084	48.006	2	0.0001324	15352	QE1_140414_OPL1013_IdR_CvA_pTyrIP_B_140415130214	51.286	30.509	23922000	0	0	0	0	12738000	11184000	0	0
ALKPFLQSCHLR	Unmodified	1468.7973	0.79728821	4676	Q9Y4U1	MMACHC	Methylmalonic aciduria and homocystinuria type C protein	yes	yes	0	0	0	1	By matching	By matching	By MS/MS	By MS/MS	By matching	By matching	By matching	By matching	1	0	2			1	1					50.29	43.956	4	0.00037058	17252	QE2_131211_OPL1013_RH_HCC_pTyrIP_G_05_131211154413	39.73	33.544	6986300	0	0	3514100	3472200	0	0	0	0
ALKPMHSLIPLGK	Unmodified	1403.8323	0.83227674	1610	P50851-2;P50851	LRBA	Lipopolysaccharide-responsive and beige-like anchor protein	yes	no	0	0	0	1	By MS/MS	By MS/MS	By matching	By MS/MS	By MS/MS	By matching	By matching	By MS/MS	1	0	7	1	1		1	1	1	1	1	55.275	54.266	4	0.0035204	21383	QE2_131211_OPL1013_RH_HCC_pTyrIP_G_05_131211154413	26.532	25.021	4507700	248910	275360	0	2835200	490490	79107	287980	290630
ALLAEGVILR	Unmodified	1053.6546	0.65462995	4631	Q9Y3D9	MRPS23	28S ribosomal protein S23, mitochondrial	yes	yes	0	0	0	0	By matching	By matching	By matching	By matching	By matching	By matching	By matching	By MS/MS	1	0	1								1	68.861	68.713	2	0.037485	24835	QE1_140414_OPL1013_IdR_CvA_pTyrIP_B_140415130214	27.481	12.337	150170	0	0	0	0	0	0	0	150170
ALLANALTSALR	Unmodified	1212.719	0.71902112	1759	P57088	TMEM33	Transmembrane protein 33	yes	yes	0	0	0	0	By matching	By MS/MS	By matching	By matching	By matching	By matching	By MS/MS	By MS/MS	1	0	4	1	1					1	1	78.852	78.826	2	0.0015156	29332	QE1_140414_OPL1013_IdR_CvA_pTyrIP_B_140415130214	34.264	15.133	1715800	414850	442880	0	0	0	0	460690	397340
ALLAYAFALAGNQER	Unmodified	1606.8467	0.84674083	38	CON__ENSEMBL:ENSBTAP00000024146			yes	yes	0	0	0	0	By MS/MS	By matching	By matching	By matching	By MS/MS	By MS/MS	By matching	By matching	1	0	3	1				1	1			91.691	91.613	2	7.2266E-05	35256	QE1_140414_OPL1013_IdR_CvA_pTyrIP_F	46.318	40.423	1354300	877640	0	0	0	476710	0	0	0
ALLDASETTSTR	Unmodified	1263.6307	0.63065962	2341	Q14258	TRIM25	E3 ubiquitin/ISG15 ligase TRIM25	yes	yes	0	0	0	0	By matching	By matching	By matching	By matching	By matching	By matching	By matching	By MS/MS	1	0	1								1	34.91	34.862	2	0.033853	9624	QE1_140414_OPL1013_IdR_CvA_pTyrIP_B_140415130214	22.321	16.135	0	0	0	0	0	0	0	0	0
ALLELQLEPEELYQTFQR	Unmodified	2219.1474	0.1473991	931	P13639	EEF2	Elongation factor 2	yes	yes	0	0	0	0	By MS/MS	By matching	By matching	By matching	By MS/MS	By MS/MS	By MS/MS	By matching	1	0	10	2	1			2	1	2	2	106.36	106.34	2;3	1.4949E-05	41864	QE1_140414_OPL1013_IdR_CvA_pTyrIP_F_140415211055	44.577	41.432	5611400	860950	527350	0	0	1826100	710120	1085400	601510
ALLEVVQSGGK	Unmodified	1099.6237	0.62372375	190	O14818;O14818-2;Q8TAA3-2;Q8TAA3-5;Q8TAA3	PSMA7;PSMA8	Proteasome subunit alpha type-7;Proteasome subunit alpha type-7-like	yes	no	0	0	0	0	By MS/MS	By MS/MS	By matching	By matching	By matching	By matching	By matching	By MS/MS	1	0	4	1	1					1	1	49.372	49.37	2	0.00059385	16108	QE1_140414_OPL1013_IdR_CvA_pTyrIP_B_140415130214	43.897	26.666	7701900	3102800	1640900	0	0	0	0	1620800	1337400
ALLFIPR	Unmodified	828.52216	0.52215921	804	P08238	HSP90AB1	Heat shock protein HSP 90-beta	yes	yes	0	0	0	0	By MS/MS	By MS/MS	By MS/MS	By MS/MS	By MS/MS	By MS/MS	By MS/MS	By MS/MS	1	0	12	1	1	2	2	1	1	3	1	71.767	69.208	2	0.00033504	25685	QE1_140414_OPL1013_IdR_CvA_pTyrIP_C_140415150423	91.584	24.591	162020000	16825000	17177000	22859000	27886000	18444000	15114000	22538000	21182000
ALLFVPR	Unmodified	814.50651	0.50650915	790	P07900;P07900-2	HSP90AA1	Heat shock protein HSP 90-alpha	yes	no	0	0	0	0	By MS/MS	By MS/MS	By MS/MS	By MS/MS	By MS/MS	By MS/MS	By MS/MS	By MS/MS	1	0	8	1	1	1	1	1	1	1	1	64.275	62.483	2	0.0020293	22261	QE1_140414_OPL1013_IdR_CvA_pTyrIP_B	77.748	23.223	130910000	21481000	21149000	19694000	23994000	9438000	10163000	13528000	11465000
ALLHVWAGGPWPQGATLR	Unmodified	1929.0373	0.037335565	2794	Q6UVK1	CSPG4	Chondroitin sulfate proteoglycan 4	yes	yes	0	0	0	0	By MS/MS	By matching	By matching	By matching	By matching	By matching	By MS/MS	By MS/MS	1	0	4	1	1					1	1	80.638	80.612	3	0.00013896	30420	QE1_140414_OPL1013_IdR_CvA_pTyrIP_B	36.029	34.231	2905700	399820	472780	0	0	0	0	1188500	844580
ALLIFLEK	Unmodified	945.5899	0.58990443	4094	Q9NPQ8-4;Q9NPQ8;Q9NPQ8-3;Q9NPQ8-2	RIC8A	Synembryn-A	yes	no	0	0	0	0	By MS/MS	By MS/MS	By matching	By matching	By matching	By matching	By matching	By matching	1	0	5	1	1			1	1		1	83.547	83.515	2	0.031813	32125	QE1_140414_OPL1013_IdR_CvA_pTyrIP_C	24.776	19.028	1169700	390070	364390	0	0	174710	154840	0	85691
ALLIIVGNPLLLGHDPDWK	Unmodified	2083.183	0.18299675	4054	Q9HCE1	MOV10	Putative helicase MOV-10	yes	yes	0	0	0	0	By matching	By matching	By MS/MS	By MS/MS	By MS/MS	By matching	By matching	By matching	1	0	6	1	1	1	1	1	1			107.27	104.57	3	0.00021909	45028	QE2_131211_OPL1013_RH_HCC_pTyrIP_G_05	34.174	29.922	3449100	266150	156460	1781600	889420	195440	160050	0	0
ALLLLCGEDD	Unmodified	1117.5325	0.53252548	822	P08758	ANXA5	Annexin A5	yes	yes	0	0	0	0	By MS/MS	By matching	By matching	By matching	By matching	By matching	By MS/MS	By MS/MS	1	0	4	1	1					1	1	80.083	80.057	2	0.00023241	29913	QE1_140414_OPL1013_IdR_CvA_pTyrIP_B_140415130214	62.582	55.991	8862800	1568900	1988300	0	0	0	0	2688600	2617000
ALLLLLVGGVDQSPR	Unmodified	1549.9192	0.91917749	1310	P33993;P33993-3	MCM7	DNA replication licensing factor MCM7	yes	no	0	0	0	0	By MS/MS	By MS/MS	By MS/MS	By MS/MS	By MS/MS	By MS/MS	By MS/MS	By matching	1	0	16	2	2	2	2	2	2	2	2	102.91	100.83	2;3	3.8793E-10	43660	QE2_131211_OPL1013_RH_HCC_pTyrIP_G_05	68.044	65.658	17128000	1133500	635680	6155900	5091200	2030400	1337800	429710	313320
ALLLSTYIK	Unmodified	1020.6219	0.62193284	636;567	O95782-2;O95782;O94973;O94973-2;O94973-3	AP2A1;AP2A2	AP-2 complex subunit alpha-1;AP-2 complex subunit alpha-2	no	no	0	0	0	0	By MS/MS	By matching	By matching	By MS/MS	By MS/MS	By MS/MS	By matching	By matching	1	0	8	1	1	1	1	1	1	1	1	72.215	71.111	2	5.0855E-05	30780	QE2_131211_OPL1013_RH_HCC_pTyrIP_G_05_131211154413	58.433	48.522	7136300	1125000	845150	2093800	0	1013900	1008600	698790	351240
ALLNNSHYYHMAHGK	Unmodified	1754.8311	0.83110754	846	P09622;P09622-3	DLD	Dihydrolipoyl dehydrogenase, mitochondrial	yes	no	0	0	0	0	By matching	By matching	By MS/MS	By MS/MS	By MS/MS	By matching	By matching	By matching	1	0	12		1	3	3	1	2	1	1	35.763	33.088	3;4;5	6.957E-11	11675	QE2_131211_OPL1013_RH_HCC_pTyrIP_G_05	75.764	67.198	75918000	0	494040	36670000	33864000	1689100	1068400	1866100	266040
ALLPHVLCK	Unmodified	1049.6056	0.60557126	2540	Q1KMD3	HNRNPUL2	Heterogeneous nuclear ribonucleoprotein U-like protein 2	yes	yes	0	0	0	0	By MS/MS	By MS/MS	By MS/MS	By MS/MS	By matching	By MS/MS	By MS/MS	By MS/MS	1	0	13	2	2	1	2	1	1	2	2	51.045	49.527	2;3	0.0041025	16509	QE1_140414_OPL1013_IdR_CvA_pTyrIP_C_140415150423	31.422	14.751	6573100	1050500	1498000	766530	823550	363690	305830	904960	860020
ALLPILQWHK	Unmodified	1217.7285	0.72846359	4285	Q9P0J1;Q9P0J1-2	PDP1	[Pyruvate dehydrogenase [acetyl-transferring]]-phosphatase 1, mitochondrial	yes	no	0	0	0	0	By matching	By MS/MS	By MS/MS	By MS/MS	By matching	By matching	By matching	By matching	1	0	6	1	1	1	1			1	1	84.511	81.798	3	0.017104	35440	QE2_131211_OPL1013_RH_HCC_pTyrIP_G_05	21.372	11.368	3511500	507280	468660	891050	1070000	0	0	340130	234370
ALLQSSASR	Unmodified	931.50869	0.50869399	4545	Q9UQ80;Q9UQ80-2	PA2G4	Proliferation-associated protein 2G4	yes	no	0	0	0	0	By matching	By MS/MS	By MS/MS	By matching	By matching	By MS/MS	By MS/MS	By MS/MS	1	0	6		1	1	1		1	1	1	23.508	22.332	2	0.0018283	4432	QE1_140414_OPL1013_IdR_CvA_pTyrIP_B_140415130214	43.308	33.303	24190000	0	3773400	2032300	2853700	0	4310400	7140800	4079000
ALLSALHWLLR	Unmodified	1291.7765	0.77647642	472	O75448-2;O75448	MED24	Mediator of RNA polymerase II transcription subunit 24	yes	no	0	0	0	0	By MS/MS	By MS/MS	By MS/MS	By MS/MS	By MS/MS	By MS/MS	By matching	By matching	1	0	18	2	3	2	2	2	2	2	3	104.48	102.63	2;3	1.1888E-07	44905	QE2_131211_OPL1013_RH_HCC_pTyrIP_G_05	91.549	91.361	30592000	1816100	1454900	12584000	10355000	2138800	1717200	178170	348000
ALLTFYHVTK	Unmodified	1191.6652	0.66519463	4400	Q9UI26;Q9UI26-2	IPO11	Importin-11	yes	no	0	0	0	0	By matching	By matching	By matching	By matching	By matching	By matching	By matching	By MS/MS	1	0	3	1					1		1	57.085	57.069	3	0.053663	19637	QE1_140414_OPL1013_IdR_CvA_pTyrIP_B_140415130214	10.655	0.65046	3653800	1068000	0	0	0	0	2091600	0	494160
ALLTPVAIAAGR	Unmodified	1151.7026	0.70264277	668	P00390-2;P00390;P00390-4;P00390-3;P00390-5	GSR	Glutathione reductase, mitochondrial	yes	no	0	0	0	0	By MS/MS	By MS/MS	By matching	By matching	By matching	By matching	By matching	By matching	1	0	3	1	2							67.388	67.5	2;3	0.00010415	24857	QE1_140414_OPL1013_IdR_CvA_pTyrIP_C_140415150423	50.95	45.637	7316300	3737800	3578500	0	0	0	0	0	0
ALLVEVQLLESK	Unmodified	1340.7915	0.79151736	109	O00231;O00231-2	PSMD11	26S proteasome non-ATPase regulatory subunit 11	yes	no	0	0	0	0	By MS/MS	By matching	By matching	By matching	By matching	By matching	By matching	By matching	1	0	4	1	1			1		1		84.447	84.456	2	0.032914	32536	QE1_140414_OPL1013_IdR_CvA_pTyrIP_C	16.773	6.9301	1434200	574860	203700	0	0	515970	0	139680	0
ALLVTASQCQQPAENK	Unmodified	1756.8778	0.87778296	2014	Q01518-2;Q01518	CAP1	Adenylyl cyclase-associated protein 1	yes	no	0	0	0	0	By MS/MS	By MS/MS	By matching	By matching	By matching	By matching	By MS/MS	By MS/MS	1	0	10	2	2			1	1	2	2	37.029	37.022	2;3	7.7193E-05	10531	QE1_140414_OPL1013_IdR_CvA_pTyrIP_B	42.947	38.466	16944000	2016000	2376500	0	0	498470	813710	5653300	5586300
ALLYLCGGDD	Unmodified	1095.4907	0.49066067	780	P07355;P07355-2;A6NMY6	ANXA2;ANXA2P2	Annexin A2;Putative annexin A2-like protein	yes	no	0	0	0	0	By MS/MS	By MS/MS	By MS/MS	By MS/MS	By matching	By matching	By matching	By matching	1	0	8	1	1	1	1	1	1	1	1	72.067	70.125	2	0.0008116	30278	QE2_131211_OPL1013_RH_HCC_pTyrIP_G_05	64.485	61.092	18613000	4154900	4234700	3946300	4312600	250790	287050	715460	711550
ALMDEEDMDDVVDADEYLIPQQGFFSSPSTSR	Oxidation (M);Phospho (STY)	3702.5267	0.52666972	674	P00533	EGFR	Epidermal growth factor receptor	yes	yes	0	1	1	0	By matching	By matching	By MS/MS	By MS/MS	By matching	By matching	By matching	By matching	1	0	3			1	2					111.64	103.44	3;4	2.3321E-09	45043	QE2_131211_OPL1013_RH_HCC_pTyrIP_G_05_131211154413	54.466	50.768	7825700	0	0	1720800	6104900	0	0	0	0
ALMDEVVK	Unmodified	903.47355	0.47355404	675	P00558;P00558-2	PGK1	Phosphoglycerate kinase 1	yes	no	0	0	0	0	By matching	By matching	By MS/MS	By MS/MS	By matching	By matching	By matching	By matching	1	0	6	1	1	1	1			1	1	47.399	46.117	2	0.022656	18087	QE2_131211_OPL1013_RH_HCC_pTyrIP_G_05_131211154413	26.442	13.405	24127000	5340300	5428500	0	2868700	0	0	5393400	5095900
ALMGLYHGQVLCK	Unmodified	1488.7581	0.75812552	1415	P40939	HADHA	Trifunctional enzyme subunit alpha, mitochondrial;Long-chain enoyl-CoA hydratase;Long chain 3-hydroxyacyl-CoA dehydrogenase	yes	yes	0	0	0	0	By matching	By matching	By matching	By matching	By matching	By MS/MS	By matching	By MS/MS	1	0	3		1				1		1	55.261	55.293	3	0.0012981	18462	QE1_140414_OPL1013_IdR_CvA_pTyrIP_F_140415211055	27.681	18.981	5996800	0	890680	0	0	0	1448300	0	3657800
ALMTVGK	Unmodified	718.40475	0.40474619	337	O43776;O43776-2	NARS	Asparagine--tRNA ligase, cytoplasmic	yes	no	0	0	0	0	By matching	By matching	By matching	By matching	By matching	By matching	By matching	By MS/MS	1	0	2						1		1	26.831	26.882	2	0.017283	6326	QE1_140414_OPL1013_IdR_CvA_pTyrIP_B_140415130214	37.558	22.06	1216900	0	0	0	0	0	651110	0	565760
ALNAGYILNGLTVSIPGLER	Unmodified	2070.1473	0.14733952	4726	Q9Y678	COPG1	Coatomer subunit gamma-1	yes	yes	0	0	0	0	By MS/MS	By MS/MS	By matching	By matching	By matching	By matching	By matching	By matching	1	0	4	1	2				1			108.88	108.93	3	0.029657	43705	QE1_140414_OPL1013_IdR_CvA_pTyrIP_C	10.981	9.7958	1217900	534140	560890	0	0	0	122830	0	0
ALNFGGIGVVVGHELTHAFDDQGR	Unmodified	2508.251	0.25096975	1459	P42892-3;P42892-4;P42892;P42892-2	ECE1	Endothelin-converting enzyme 1	yes	no	0	0	0	0	By matching	By matching	By MS/MS	By matching	By matching	By matching	By matching	By matching	1	0	2			1	1					110.7	102.51	4	0.037025	45352	QE2_131211_OPL1013_RH_HCC_pTyrIP_G_05	8.345	5.9208	1799800	0	0	892250	907600	0	0	0	0
ALNFGLGRPLPLHFLR	Unmodified	1820.0573	0.057342726	960	P14635-2;P14635	CCNB1	G2/mitotic-specific cyclin-B1	yes	no	0	0	0	1	By MS/MS	By MS/MS	By MS/MS	By MS/MS	By MS/MS	By MS/MS	By matching	By matching	1	0	11	1	2	2	2	2	1		1	90.282	87.38	3;4	1.1195E-05	33895	QE1_140414_OPL1013_IdR_CvA_pTyrIP_F	53.3	48.542	36213000	3103000	3140200	11051000	12569000	3387800	2780200	0	181540
ALNGAEPNYHSLPSAR	Unmodified	1695.8329	0.83288168	2738	Q6IAA8	LAMTOR1	Ragulator complex protein LAMTOR1	yes	yes	0	0	0	0	By matching	By matching	By matching	By matching	By matching	By matching	By matching	By MS/MS	1	0	3		1					1	1	37.489	37.505	3	0.04725	10781	QE1_140414_OPL1013_IdR_CvA_pTyrIP_B_140415130214	7.3186	1.7775	2590000	0	693860	0	0	0	0	1247900	648220
ALNGAEPNYHSLPSAR	Phospho (STY)	1775.7992	0.79921209	2738	Q6IAA8	LAMTOR1	Ragulator complex protein LAMTOR1	yes	yes	0	0	1	0	By matching	By matching	By MS/MS	By MS/MS	By MS/MS	By MS/MS	By matching	By matching	1	0	4			1	1	1	1			41.953	38.823	3	2.0224E-16	14828	QE2_131211_OPL1013_RH_HCC_pTyrIP_G_05	88.385	75.285	113680000	0	0	47186000	55383000	5537400	5576700	0	0
ALNLAYSSIYGSYR	Unmodified	1576.7886	0.78855725	2862	Q7L576;Q7L576-2;Q7L576-3	CYFIP1	Cytoplasmic FMR1-interacting protein 1	yes	no	0	0	0	0	By matching	By matching	By matching	By matching	By matching	By matching	By matching	By MS/MS	1	0	3	1						1	1	69.163	69.096	2	0.049215	24948	QE1_140414_OPL1013_IdR_CvA_pTyrIP_B_140415130214	13.171	7.4565	1125500	321090	0	0	0	0	0	407010	397380
ALNLFQGSVEDTTGSQSLAALLNK	Unmodified	2476.2809	0.28093247	1464	P43246-2;P43246	MSH2	DNA mismatch repair protein Msh2	yes	no	0	0	0	0	By matching	By matching	By matching	By matching	By matching	By matching	By matching	By MS/MS	1	0	1								1	99.723	99.474	3	0.053515	38689	QE1_140414_OPL1013_IdR_CvA_pTyrIP_B_140415130214	0.68481	0.32466	108490	0	0	0	0	0	0	0	108490
ALNQEQVIAVHIDNGFMR	Unmodified	2054.0367	0.036743217	1589	P49915-2;P49915	GMPS	GMP synthase [glutamine-hydrolyzing]	yes	no	0	0	0	0	By matching	By matching	By MS/MS	By MS/MS	By MS/MS	By MS/MS	By matching	By matching	1	0	7	1		1	1	1	1	1	1	75.997	73.693	3	6.6125E-05	31895	QE2_131211_OPL1013_RH_HCC_pTyrIP_G_05	37.687	33.915	4836500	499790	0	1372200	1656200	635880	379230	104300	188840
ALNRPPTYPTK	Unmodified	1256.6877	0.68772099	1718	P55010	EIF5	Eukaryotic translation initiation factor 5	yes	yes	0	0	0	1	By MS/MS	By matching	By MS/MS	By matching	By MS/MS	By MS/MS	By MS/MS	By matching	1	0	8	1	1	1	1	1	1	1	1	24.925	23.998	3	0.0021567	4954	QE1_140414_OPL1013_IdR_CvA_pTyrIP_C	34	20.6	26172000	4038900	4226200	4435400	5459500	1916600	1928700	2514500	1651900
ALNSIIDVYHK	Unmodified	1271.6874	0.68738664	736	P05109	S100A8	Protein S100-A8;Protein S100-A8, N-terminally processed	yes	yes	0	0	0	0	By MS/MS	By MS/MS	By matching	By matching	By matching	By matching	By matching	By matching	1	0	2	1	1							55.37	55.492	3	0.015216	19057	QE1_140414_OPL1013_IdR_CvA_pTyrIP_C_140415150423	20.204	11.2	7341800	3593300	3748500	0	0	0	0	0	0
ALNVEPDGTGLTCSLAPNIISQL	Unmodified	2382.2101	0.21007572	1238	P30044-2;P30044;P30044-3;P30044-4	PRDX5	Peroxiredoxin-5, mitochondrial	yes	no	0	0	0	0	By matching	By MS/MS	By matching	By matching	By matching	By matching	By matching	By matching	1	0	1		1							108.98	109.08	3	0.052254	43587	QE1_140414_OPL1013_IdR_CvA_pTyrIP_C_140415150423	2.2678	0.6929	668430	0	668430	0	0	0	0	0	0
ALPAVQQNNLDEDLIR	Unmodified	1807.9428	0.94282606	1109	P22314-2;P22314	UBA1	Ubiquitin-like modifier-activating enzyme 1	yes	no	0	0	0	0	By matching	By matching	By matching	By matching	By matching	By matching	By MS/MS	By matching	1	0	5		1					2	2	66.731	66.711	2;3	0.027972	23934	QE1_140414_OPL1013_IdR_CvA_pTyrIP_B	15.193	12.719	2103700	0	411200	0	0	0	0	821520	871020
ALPFWNEEIVPQIK	Unmodified	1682.9032	0.90319307	1047	P18669;P15259;Q8N0Y7	PGAM1;PGAM2;PGAM4	Phosphoglycerate mutase 1;Phosphoglycerate mutase 2;Probable phosphoglycerate mutase 4	yes	no	0	0	0	0	By MS/MS	By MS/MS	By MS/MS	By MS/MS	By matching	By matching	By MS/MS	By MS/MS	1	0	7	1	1	1	1		1	1	1	97.559	95.183	2	0.00022759	37632	QE1_140414_OPL1013_IdR_CvA_pTyrIP_C	39.033	36.065	7936300	1039600	968670	842880	1247600	0	155020	2036500	1646000
ALPGQLKPFETLLSQNQGGK	Unmodified	2125.1532	0.15315318	832	P09211	GSTP1	Glutathione S-transferase P	yes	yes	0	0	0	1	By MS/MS	By MS/MS	By MS/MS	By MS/MS	By MS/MS	By MS/MS	By MS/MS	By MS/MS	1	0	21	3	3	1	2	3	3	3	3	81.05	79.871	2;3;4	1.0624E-109	30071	QE1_140414_OPL1013_IdR_CvA_pTyrIP_F	182.28	177.47	161450000	21241000	18235000	10775000	12251000	13933000	14164000	35743000	35112000
ALPPAQEPDEILYVNMDEGGGYPEPPGAAGGADPPTQPDPK	Phospho (STY)	4236.8875	0.88750091	1258	P30530-2;P30530	AXL	Tyrosine-protein kinase receptor UFO	yes	no	0	0	1	0	By matching	By matching	By MS/MS	By MS/MS	By matching	By matching	By matching	By matching	1	0	2			1	1					94.734	86.746	4	7.5755E-21	37834	QE2_131211_OPL1013_RH_HCC_pTyrIP_G_05	66.376	63.341	13874000	0	0	7476000	6397800	0	0	0	0
ALPQNDDHYVMQEHR	Phospho (STY)	1931.7986	0.79856016	2096	Q07912;Q07912-3;Q07912-2	TNK2	Activated CDC42 kinase 1	yes	no	0	0	1	0	By matching	By MS/MS	By matching	By matching	By matching	By matching	By MS/MS	By matching	1	0	2		1					1		30.119	30.217	3	8.8334E-11	7921	QE1_140414_OPL1013_IdR_CvA_pTyrIP_C_140415150423	73.834	66.125	9767800	0	5896500	0	0	0	0	3871300	0
ALQAAYGASAPSVTSAALR	Unmodified	1803.9479	0.94791144	304	O43488	AKR7A2	Aflatoxin B1 aldehyde reductase member 2	yes	yes	0	0	0	0	By matching	By matching	By matching	By matching	By matching	By matching	By MS/MS	By matching	1	0	2	1						1		55.606	55.631	2	0.050335	18862	QE1_140414_OPL1013_IdR_CvA_pTyrIP_B	11.657	10.659	843320	242880	0	0	0	0	0	600440	0
ALQALEELR	Unmodified	1041.5819	0.58185893	2426	Q15149-4;Q15149-7;Q15149-8;Q15149-9;Q15149-5;Q15149-6;Q15149-3;Q15149-2;Q15149	PLEC	Plectin	yes	no	0	0	0	0	By MS/MS	By MS/MS	By matching	By matching	By matching	By matching	By matching	By matching	1	0	2	1	1							55.52	55.642	2	0.00068213	19209	QE1_140414_OPL1013_IdR_CvA_pTyrIP_C	52.49	31.042	2078200	937560	1140700	0	0	0	0	0	0
ALQASALK	Unmodified	800.4756	0.47560295	708	P04075;P04075-2	ALDOA	Fructose-bisphosphate aldolase A	yes	no	0	0	0	0	By MS/MS	By MS/MS	By MS/MS	By MS/MS	By matching	By MS/MS	By MS/MS	By MS/MS	1	0	8	1	1	1	1	1	1	1	1	24.256	23.354	2	0.00089542	4758	QE1_140414_OPL1013_IdR_CvA_pTyrIP_C	69.812	8.1328	128570000	23430000	24514000	9342000	12906000	8767700	11087000	20093000	18430000
ALQASALNAWR	Unmodified	1199.6411	0.64110515	856	P09972	ALDOC	Fructose-bisphosphate aldolase C	yes	yes	0	0	0	0	By matching	By matching	By matching	By matching	By matching	By MS/MS	By matching	By matching	1	0	3		1			1	1			56.083	56.196	2	0.0081036	19011	QE1_140414_OPL1013_IdR_CvA_pTyrIP_F_140415211055	35.677	24.358	1258700	0	305470	0	0	536000	417230	0	0
ALQATVGNSYK	Unmodified	1150.5982	0.59823728	893	P11279;P11279-2	LAMP1	Lysosome-associated membrane glycoprotein 1	yes	no	0	0	0	0	By MS/MS	By MS/MS	By matching	By MS/MS	By matching	By matching	By MS/MS	By MS/MS	1	0	6	1	1		1		1	1	1	27.595	26.887	2	1.5141E-06	6282	QE1_140414_OPL1013_IdR_CvA_pTyrIP_B	77.062	60.925	15835000	4291300	4185600	0	3498700	0	443780	1883200	1532500
ALQFLEEVK	Unmodified	1075.5914	0.59136099	1402	P40227;P40227-2	CCT6A	T-complex protein 1 subunit zeta	yes	no	0	0	0	0	By matching	By MS/MS	By matching	By matching	By MS/MS	By MS/MS	By MS/MS	By MS/MS	1	0	6	1	1			1	1	1	1	65.895	65.885	2	0.00023308	23554	QE1_140414_OPL1013_IdR_CvA_pTyrIP_B	64.654	46.214	6774900	1007200	1329800	0	0	517900	489860	1775500	1654600
ALQGPLFAYIQEFR	Phospho (STY)	1731.8386	0.8385577	3424	Q96B67	ARRDC3	Arrestin domain-containing protein 3	yes	yes	0	0	1	0	By matching	By matching	By MS/MS	By MS/MS	By matching	By matching	By matching	By matching	1	0	2			1	1					110.02	101.83	2	7.8465E-05	44942	QE2_131211_OPL1013_RH_HCC_pTyrIP_G_05	46.318	40.603	1784700	0	0	1025200	759490	0	0	0	0
ALQHMTDFAIQFNK	Unmodified	1662.8188	0.81881152	1898	P63010-3;P63010;P63010-2	AP2B1	AP-2 complex subunit beta	yes	no	0	0	0	0	By MS/MS	By MS/MS	By matching	By matching	By matching	By matching	By matching	By matching	1	0	8	1	1	1	1	1	1	1	1	68.875	66.983	3	5.8984E-05	24466	QE1_140414_OPL1013_IdR_CvA_pTyrIP_C	45.825	38.116	7223800	1218100	1163700	1596700	1165700	734650	488780	404200	451950
ALQHSYLHKDEGNPE	Unmodified	1736.8118	0.81181188	904	P11802;P11802-2	CDK4	Cyclin-dependent kinase 4	yes	no	0	0	0	1	By matching	By matching	By matching	By MS/MS	By matching	By matching	By matching	By matching	1	0	1				1					26.446	22.65	3	0.009584	6537	QE2_131211_OPL1013_RH_HCC_pTyrIP_G_05_131211154413	22.857	16.962	830760	0	0	0	830760	0	0	0	0
ALQLAQRPVSLLASPWTSPTWLK	Unmodified	2562.4322	0.43222858	706	P04062-4;P04062-2;P04062;P04062-5;P04062-3	GBA	Glucosylceramidase	yes	no	0	0	0	1	By MS/MS	By MS/MS	By matching	By MS/MS	By matching	By matching	By matching	By MS/MS	1	0	8	2	2	1	1			1	1	101.03	98.938	3;4	1.1433E-32	39434	QE1_140414_OPL1013_IdR_CvA_pTyrIP_C_140415150423	102.45	101.61	9824200	2759300	2174200	2026900	1933700	0	0	444580	485610
ALQLLVNYHSCR	Unmodified	1472.7558	0.75581733	3751	Q9BTX7	TTPAL	Alpha-tocopherol transfer protein-like	yes	yes	0	0	0	0	By matching	By matching	By MS/MS	By matching	By matching	By matching	By matching	By matching	1	0	1			1						61.07	54.103	3	0.010012	22235	QE2_131211_OPL1013_RH_HCC_pTyrIP_G_05	27.672	20.974	855320	0	0	855320	0	0	0	0	0
ALQSGQCAGAALDVFTEEPPRDR	Unmodified	2487.1812	0.1812352	281	O43175	PHGDH	D-3-phosphoglycerate dehydrogenase	yes	yes	0	0	0	1	By matching	By matching	By matching	By matching	By matching	By matching	By MS/MS	By MS/MS	1	0	2							1	1	64.841	64.767	3	8.4979E-06	22980	QE1_140414_OPL1013_IdR_CvA_pTyrIP_B_140415130214	42.639	37.512	1508700	0	0	0	0	0	0	857400	651340
ALQSPALGLR	Unmodified	1024.6029	0.60292873	1502	P46940	IQGAP1	Ras GTPase-activating-like protein IQGAP1	yes	yes	0	0	0	0	By MS/MS	By MS/MS	By matching	By matching	By matching	By matching	By MS/MS	By MS/MS	1	0	4	1	1					1	1	48.089	48.071	2	0.0013713	15413	QE1_140414_OPL1013_IdR_CvA_pTyrIP_B_140415130214	42.718	29.626	4120100	0	656100	0	0	0	0	1735100	1729000
ALQVGCLLR	Unmodified	1028.5801	0.5800848	636	O95782-2;O95782	AP2A1	AP-2 complex subunit alpha-1	yes	no	0	0	0	0	By matching	By MS/MS	By matching	By matching	By matching	By matching	By matching	By matching	1	0	4	1	1					1	1	60.397	60.421	2	0.0083117	21489	QE1_140414_OPL1013_IdR_CvA_pTyrIP_C_140415150423	40.352	33.131	1462300	406050	370470	0	0	0	0	339590	346150
ALQYACGNALVCDNVEDARR	Phospho (STY)	2374.0195	0.019528326	2369	Q14683	SMC1A	Structural maintenance of chromosomes protein 1A	yes	yes	0	0	1	1	By matching	By matching	By matching	By matching	By MS/MS	By matching	By matching	By matching	1	0	3					1		1	1	49.809	49.657	3	5.4955E-11	16113	QE1_140414_OPL1013_IdR_CvA_pTyrIP_F	67.928	61.965	3754800	0	0	0	0	3199100	0	267660	288040
ALRASSLFYR	Unmodified	1182.6509	0.65094155	4786				yes	no	0	0	0	1	By MS/MS	By MS/MS	By matching	By matching	By matching	By matching	By MS/MS	By MS/MS	1	0	12	2	2	1	1	1	1	2	2	62.731	61.562	3	0.0010262	22073	QE1_140414_OPL1013_IdR_CvA_pTyrIP_C	45.368	0	104080000	27346000	24566000	7966100	8795700	2991700	2933100	14330000	15153000
ALSCLGPTHMGPLALGILK	Unmodified	1948.0638	0.063809591	2779	Q6PJG6	BRAT1	BRCA1-associated ATM activator 1	yes	yes	0	0	0	0	By matching	By matching	By matching	By MS/MS	By matching	By matching	By matching	By matching	1	0	2			1	1					92.662	84.674	3	0.028003	37183	QE2_131211_OPL1013_RH_HCC_pTyrIP_G_05_131211154413	11.66	4.3415	1968400	0	0	1261500	706920	0	0	0	0
ALSDHHIYLEGTLLKPNMVTPGHACTQK	Unmodified	3130.5692	0.56920912	708	P04075;P04075-2	ALDOA	Fructose-bisphosphate aldolase A	yes	no	0	0	0	1	By MS/MS	By MS/MS	By MS/MS	By MS/MS	By MS/MS	By MS/MS	By MS/MS	By MS/MS	1	0	28	4	3	3	3	4	3	4	4	65.294	63.751	3;4;5;6	3.1487E-153	25983	QE2_131211_OPL1013_RH_HCC_pTyrIP_G_05	192.01	189.04	572500000	92848000	39922000	163130000	158870000	29312000	23986000	38484000	25950000
ALSDHHIYLEGTLLKPNMVTPGHACTQK	Phospho (STY)	3210.5355	0.53553953	708	P04075;P04075-2	ALDOA	Fructose-bisphosphate aldolase A	yes	no	0	0	1	1	By matching	By matching	By MS/MS	By MS/MS	By MS/MS	By MS/MS	By matching	By matching	1	0	6			2	1	2	1			67.727	64.127	4;5	2.177E-37	23340	QE1_140414_OPL1013_IdR_CvA_pTyrIP_F	103.85	96.567	68738000	0	0	27158000	3885800	32846000	4847800	0	0
ALSDHHVYLEGTLLKPNMVTPGHACPIK	Unmodified	3097.5841	0.5841309	856	P09972	ALDOC	Fructose-bisphosphate aldolase C	yes	yes	0	0	0	1	By matching	By matching	By matching	By matching	By matching	By MS/MS	By matching	By matching	1	0	1						1			64.932	64.982	6	7.6391E-05	23095	QE1_140414_OPL1013_IdR_CvA_pTyrIP_F_140415211055	32.882	30.967	1268400	0	0	0	0	0	1268400	0	0
ALSGYCGFMAANLYAR	Unmodified	1763.8123	0.81234593	1690	P53618	COPB1	Coatomer subunit beta	yes	yes	0	0	0	0	By MS/MS	By matching	By MS/MS	By matching	By matching	By matching	By matching	By matching	1	0	2	1		1						81.839	77.779	2	1.3811E-09	34169	QE2_131211_OPL1013_RH_HCC_pTyrIP_G_05	82.651	73.369	0	0	0	0	0	0	0	0	0
ALSIGFETCR	Unmodified	1152.5597	0.55974328	990	P16070-18;P16070-12;P16070-14;P16070-13;P16070-11;P16070-10;P16070-16;P16070-8;P16070-17;P16070-6;P16070-4;P16070-3;P16070-7;P16070-5;P16070;P16070-15;P16070-9	CD44	CD44 antigen	yes	no	0	0	0	0	By MS/MS	By matching	By matching	By matching	By matching	By matching	By matching	By matching	1	0	2	1	1							55.221	55.343	2	0.00063105	19052	QE1_140414_OPL1013_IdR_CvA_pTyrIP_C	51.765	36.175	8584500	4297400	4287100	0	0	0	0	0	0
ALSLCVALPPGLAVSVLK	Unmodified	1807.0641	0.064127167	3623	Q96T76-5;Q96T76-9;Q96T76;Q96T76-8;Q96T76-7	MMS19	MMS19 nucleotide excision repair protein homolog	yes	no	0	0	0	0	By matching	By matching	By matching	By matching	By MS/MS	By matching	By matching	By matching	1	0	1					1				106.46	106.45	3	0.049886	42040	QE1_140414_OPL1013_IdR_CvA_pTyrIP_F	6.1163	3.6422	305600	0	0	0	0	305600	0	0	0
ALSNLESIPGGYNALRR	Phospho (STY)	1909.9411	0.9411253	4496;4135	Q9UMX0-2;Q9UMX0;Q9UMX0-3;Q9NRR5	UBQLN1;UBQLN4	Ubiquilin-1;Ubiquilin-4	no	no	0	0	1	1	By matching	By matching	By MS/MS	By matching	By matching	By matching	By matching	By matching	1	0	1			1						67.834	60.766	3	5.4098E-06	25327	QE2_131211_OPL1013_RH_HCC_pTyrIP_G_05	50.077	36.441	12310000	0	0	12310000	0	0	0	0	0
ALSPLEEWLR	Unmodified	1212.6503	0.65027285	1178	P26640	VARS	Valine--tRNA ligase	yes	yes	0	0	0	0	By matching	By matching	By matching	By matching	By matching	By matching	By MS/MS	By MS/MS	1	0	5	1	1		1			1	1	90.028	88.386	2	0.0045385	33788	QE1_140414_OPL1013_IdR_CvA_pTyrIP_B	33.088	22.717	945960	47392	209950	0	312370	0	0	185600	190640
ALSQLAEVEEK	Unmodified	1215.6347	0.63468237	399	O60749-2;O60749	SNX2	Sorting nexin-2	no	no	0	0	0	0	By matching	By matching	By matching	By matching	By matching	By matching	By matching	By MS/MS	1	0	4	1	1					1	1	43.568	43.567	2	0.02459	13444	QE1_140414_OPL1013_IdR_CvA_pTyrIP_B_140415130214	21.06	14.164	2384200	472320	628120	0	0	0	0	571480	712320
ALSSEGKPYVTKEELYQNLTR	Phospho (STY)	2505.2152	0.21523447	2291	Q13813-3;Q13813;Q13813-2	SPTAN1	Spectrin alpha chain, non-erythrocytic 1	yes	no	0	0	1	2	By MS/MS	By MS/MS	By matching	By MS/MS	By matching	By matching	By matching	By matching	1	0	8	2	2	1	1		2			57	55.34	3;4	6.2268E-72	19389	QE1_140414_OPL1013_IdR_CvA_pTyrIP_C_140415150423	147.25	138.57	35431000	10612000	11128000	5357300	5868400	0	2465700	0	0
ALSTDPAAPNLK	Unmodified	1196.6401	0.6401021	4650	Q9Y490	TLN1	Talin-1	yes	yes	0	0	0	0	By MS/MS	By MS/MS	By matching	By matching	By matching	By matching	By MS/MS	By MS/MS	1	0	4	1	1					1	1	36.411	36.434	2	0.00036687	10363	QE1_140414_OPL1013_IdR_CvA_pTyrIP_B	42.425	26.462	4627100	1043800	842820	0	0	0	0	1330600	1410000
ALSVGNIDDALQCYSEAIK	Unmodified	2065.999	0.99902031	1287	P31948;P31948-2;P31948-3	STIP1	Stress-induced-phosphoprotein 1	yes	no	0	0	0	0	By matching	By MS/MS	By matching	By matching	By matching	By matching	By MS/MS	By MS/MS	1	0	8	2	2					2	2	92.09	92.013	2;3	0.0028521	35363	QE1_140414_OPL1013_IdR_CvA_pTyrIP_B_140415130214	24.793	22.36	4185800	848640	1030700	0	0	0	0	1139200	1167300
ALSYASLDKEDLLSPINQNTLQR	Phospho (STY)	2668.3109	0.31092577	2782	Q6R327;Q6R327-3	RICTOR	Rapamycin-insensitive companion of mTOR	yes	no	0	0	1	1	By matching	By matching	By MS/MS	By matching	By matching	By matching	By matching	By matching	1	0	2			1	1					84.093	76.005	3	6.7857E-06	32860	QE2_131211_OPL1013_RH_HCC_pTyrIP_G_05	42.813	36.309	17815000	0	0	8888300	8926200	0	0	0	0
ALSYASLDKEDLLSPINQNTLQR	3 Phospho (STY)	2828.2436	0.24358659	2782	Q6R327;Q6R327-3	RICTOR	Rapamycin-insensitive companion of mTOR	yes	no	0	0	3	1	By matching	By matching	By MS/MS	By MS/MS	By matching	By matching	By matching	By matching	1	0	2			1	1					98.151	90.163	3	1.1921E-51	39727	QE2_131211_OPL1013_RH_HCC_pTyrIP_G_05_131211154413	115.05	106.3	14032000	0	0	6581800	7450400	0	0	0	0
ALTCFSVLFLPK	Unmodified	1394.7632	0.76319412	4409	Q9UII4	HERC5	E3 ISG15--protein ligase HERC5	yes	yes	0	0	0	0	By matching	By matching	By MS/MS	By MS/MS	By matching	By matching	By matching	By matching	1	0	2			1	1					104.52	96.332	2	0.00073228	42632	QE2_131211_OPL1013_RH_HCC_pTyrIP_G_05_131211154413	48.568	41.203	1499600	0	0	762160	737420	0	0	0	0
ALTESTLPKPVQKPPK	Unmodified	1733.0087	0.0087207779	4169	Q9NUL3-8;Q9NUL3-3;Q9NUL3-2;Q9NUL3;Q9NUL3-5	STAU2	Double-stranded RNA-binding protein Staufen homolog 2	yes	no	0	0	0	2	By matching	By matching	By MS/MS	By matching	By matching	By matching	By matching	By matching	1	0	2			1	1					36.019	30.889	4	0.01453	10618	QE2_131211_OPL1013_RH_HCC_pTyrIP_G_05	25.823	25.293	7916600	0	0	3310800	4605700	0	0	0	0
ALTGGIAHLFK	Unmodified	1126.6499	0.64987892	846	P09622;P09622-3;P09622-2	DLD	Dihydrolipoyl dehydrogenase, mitochondrial	yes	no	0	0	0	0	By matching	By matching	By matching	By MS/MS	By MS/MS	By MS/MS	By MS/MS	By MS/MS	1	0	10	1		1	2	2	1	2	1	63.868	61.724	2;3	0.00047793	21502	QE1_140414_OPL1013_IdR_CvA_pTyrIP_F	38.783	27.618	15871000	314320	0	501640	4687200	3216100	3157900	3318400	675900
ALTLGALTLPLAR	Unmodified	1308.8129	0.8129215	3733	Q9BSJ8;Q9BSJ8-2	ESYT1	Extended synaptotagmin-1	yes	no	0	0	0	0	By matching	By matching	By matching	By matching	By MS/MS	By MS/MS	By matching	By matching	1	0	4		1			1	1		1	95.715	95.713	2	0.0074544	37076	QE1_140414_OPL1013_IdR_CvA_pTyrIP_F_140415211055	25.328	22.796	1257300	0	280170	0	0	424550	363140	0	189440
ALTLIAGSPLK	Unmodified	1082.6699	0.66994566	2943	Q86VP6;Q86VP6-2	CAND1	Cullin-associated NEDD8-dissociated protein 1	yes	no	0	0	0	0	By MS/MS	By MS/MS	By MS/MS	By MS/MS	By matching	By matching	By MS/MS	By matching	1	0	8	1	1	1	1	1	1	1	1	66.743	64.926	2	6.3823E-05	23418	QE1_140414_OPL1013_IdR_CvA_pTyrIP_B	64.64	62.596	8125200	1361000	1557700	1104200	1112000	587910	745250	768550	888690
ALTLPGSSENEYIMK	Unmodified	1651.8127	0.81272309	1722	P55060-3;P55060;P55060-4	CSE1L	Exportin-2	yes	no	0	0	0	0	By matching	By matching	By matching	By matching	By matching	By matching	By MS/MS	By MS/MS	1	0	2							1	1	65.146	65.072	2	0.042812	23222	QE1_140414_OPL1013_IdR_CvA_pTyrIP_B	13.513	10.195	1086700	0	0	0	0	0	0	633290	453440
ALTNLPHTDFTLCK	Unmodified	1629.8185	0.81847717	4339	Q9UBQ5-2;Q9UBQ5	EIF3K	Eukaryotic translation initiation factor 3 subunit K	yes	no	0	0	0	0	By matching	By matching	By matching	By matching	By matching	By matching	By MS/MS	By MS/MS	1	0	4	1	1					1	1	61.185	61.209	3	2.4373E-05	21358	QE1_140414_OPL1013_IdR_CvA_pTyrIP_B_140415130214	49.298	43.615	5426800	1123500	998030	0	0	0	0	1913100	1392200
ALTPAFLVCVGSSPFCK	Unmodified	1852.9216	0.92156203	640	O95801	TTC4	Tetratricopeptide repeat protein 4	yes	yes	0	0	0	0	By matching	By matching	By matching	By MS/MS	By matching	By MS/MS	By matching	By matching	1	0	3				1	1	1			96.53	93.877	3	0.0085539	36426	QE1_140414_OPL1013_IdR_CvA_pTyrIP_F_140415211055	18.58	16.436	1880900	0	0	0	736980	614680	529200	0	0
ALTQTGGPHVK	Unmodified	1107.6037	0.60365701	1092	P21333-2;P21333	FLNA	Filamin-A	yes	no	0	0	0	0	By MS/MS	By matching	By matching	By MS/MS	By matching	By matching	By MS/MS	By MS/MS	1	0	15	2	2	2	2	2	1	2	2	18.377	17.519	2;3	0.00058148	2367	QE1_140414_OPL1013_IdR_CvA_pTyrIP_B	37.995	29.037	30596000	5529400	5645300	6184800	6348200	837270	714660	3293300	2043100
ALTSELANAR	Unmodified	1044.5564	0.55637247	1168	P26038	MSN	Moesin	yes	yes	0	0	0	0	By MS/MS	By MS/MS	By matching	By matching	By matching	By matching	By matching	By MS/MS	1	0	4	1	1					1	1	34.33	34.354	2	0.0043029	9655	QE1_140414_OPL1013_IdR_CvA_pTyrIP_C_140415150423	47.894	32.633	16648000	4400200	4214700	0	0	0	0	3733900	4299000
ALTSQLTDEELAQGR	Unmodified	1630.8162	0.81622856	1124	P23368	ME2	NAD-dependent malic enzyme, mitochondrial	yes	yes	0	0	0	0	By matching	By matching	By matching	By matching	By matching	By matching	By matching	By MS/MS	1	0	2							1	1	50.958	50.834	2	0.022335	16708	QE1_140414_OPL1013_IdR_CvA_pTyrIP_B_140415130214	16.886	10.61	882790	0	0	0	0	0	0	487970	394820
ALTVPELTQQMFDAK	Unmodified	1690.86	0.86000763	1922;717;2253	P68371;P04350;Q13509;Q13509-2	TUBB4B;TUBB4A;TUBB3	Tubulin beta-4B chain;Tubulin beta-4A chain;Tubulin beta-3 chain	no	no	0	0	0	0	By MS/MS	By MS/MS	By MS/MS	By MS/MS	By matching	By matching	By MS/MS	By MS/MS	1	0	10	2	2	1	1			2	2	89.184	87.546	2;3	4.8689E-11	33934	QE1_140414_OPL1013_IdR_CvA_pTyrIP_C_140415150423	77.42	74.34	15197000	4664000	4124600	1374000	1576400	0	0	1763700	1694000
ALTVPELTQQVFDAK	Unmodified	1658.8879	0.88793694	782	P07437	TUBB	Tubulin beta chain	yes	yes	0	0	0	0	By MS/MS	By MS/MS	By MS/MS	By matching	By MS/MS	By MS/MS	By MS/MS	By MS/MS	1	0	15	2	2	2	1	2	2	2	2	87.008	85.866	2;3	1.7661E-34	32566	QE1_140414_OPL1013_IdR_CvA_pTyrIP_B_140415130214	122.78	103.1	45516000	7471700	7244300	836040	904740	3716100	3382600	9964500	11996000
ALVADSHPESER	Unmodified	1309.6262	0.62624295	2005;2006	Q01082-3;Q01082-2;Q01082	SPTBN1	Spectrin beta chain, non-erythrocytic 1	no	no	0	0	0	0	By MS/MS	By matching	By matching	By matching	By matching	By matching	By matching	By matching	1	0	3	1						1	1	19.099	19.133	3	0.026614	3020	QE1_140414_OPL1013_IdR_CvA_pTyrIP_C	14.432	9.4911	2398500	841530	0	0	0	0	0	779490	777460
ALVAIGTHDLDTLSGPFTYTAK	Unmodified	2290.1845	0.18451289	4150	Q9NSD9;Q9NSD9-2	FARSB	Phenylalanine--tRNA ligase beta subunit	yes	no	0	0	0	0	By matching	By matching	By matching	By matching	By matching	By matching	By MS/MS	By matching	1	0	2							1	1	85.439	85.315	3	0.049729	32446	QE1_140414_OPL1013_IdR_CvA_pTyrIP_B	4.4143	3.7963	806530	0	0	0	0	0	0	371950	434580
ALVATPGK	Unmodified	755.45414	0.45413923	1057	P19338	NCL	Nucleolin	yes	yes	0	0	0	0	By matching	By matching	By matching	By matching	By MS/MS	By matching	By matching	By matching	1	0	5	1				1	1	1	1	23.005	23.034	2	0.004973	4642	QE1_140414_OPL1013_IdR_CvA_pTyrIP_F	42.599	26.445	11308000	2248300	0	0	0	1359800	673460	4271900	2754300
ALVATPGKK	Unmodified	883.5491	0.54910224	1057	P19338	NCL	Nucleolin	yes	yes	0	0	0	1	By MS/MS	By matching	By matching	By matching	By matching	By matching	By matching	By matching	1	0	7	1	1	1	1		1	1	1	18.772	17.856	2	0.0051964	2543	QE1_140414_OPL1013_IdR_CvA_pTyrIP_C	40.724	11.622	5031200	2227000	207630	981950	1103600	0	131100	259770	120160
ALVAVLLSR	Unmodified	940.60695	0.60695147	3324	Q92616	GCN1L1	Translational activator GCN1	yes	yes	0	0	0	0	By MS/MS	By MS/MS	By MS/MS	By MS/MS	By MS/MS	By MS/MS	By MS/MS	By MS/MS	1	0	8	1	1	1	1	1	1	1	1	73.415	71.473	2	0.00025547	26603	QE1_140414_OPL1013_IdR_CvA_pTyrIP_C_140415150423	62.463	42.677	14666000	2164700	1969400	2459700	2973600	1685600	1795500	757660	860020
ALVAYYQK	Unmodified	954.51747	0.51746776	1843	P62249	RPS16	40S ribosomal protein S16	yes	yes	0	0	0	0	By matching	By matching	By MS/MS	By MS/MS	By matching	By matching	By matching	By matching	1	0	2			1	1					41.531	35.598	2	0.045909	13447	QE2_131211_OPL1013_RH_HCC_pTyrIP_G_05_131211154413	32.142	11.583	9975700	0	0	5035600	4940000	0	0	0	0
ALVDGPCTQVR	Unmodified	1214.6078	0.60775611	1612	P50914	RPL14	60S ribosomal protein L14	yes	yes	0	0	0	0	By MS/MS	By MS/MS	By matching	By matching	By MS/MS	By MS/MS	By MS/MS	By MS/MS	1	0	6	1	1			1	1	1	1	34.91	34.883	2	0.000244	9573	QE1_140414_OPL1013_IdR_CvA_pTyrIP_B	52.391	42.736	11446000	2435900	2474200	0	0	478350	377710	2764900	2915300
ALVDHENVISCPHLGASTK	Unmodified	2047.0157	0.015673424	281	O43175	PHGDH	D-3-phosphoglycerate dehydrogenase	yes	yes	0	0	0	0	By matching	By matching	By matching	By matching	By matching	By matching	By MS/MS	By MS/MS	1	0	7	1	2					2	2	46.325	46.316	3;4	3.7732E-07	14714	QE1_140414_OPL1013_IdR_CvA_pTyrIP_B	55.453	52.652	12918000	1041500	2074900	0	0	0	0	4910500	4891400
ALVFQPVAELK	Unmodified	1213.7071	0.70705945	803	P08237;P08237-3;P08237-2	PFKM	ATP-dependent 6-phosphofructokinase, muscle type	yes	no	0	0	0	0	By matching	By matching	By matching	By matching	By matching	By matching	By matching	By MS/MS	1	0	2							1	1	72.144	72.07	2	0.036939	26339	QE1_140414_OPL1013_IdR_CvA_pTyrIP_B_140415130214	17.211	11.898	846340	0	0	0	0	0	0	349300	497040
ALVILAK	Unmodified	726.50036	0.50036114	3637	Q99497	PARK7	Protein DJ-1	yes	yes	0	0	0	0	By MS/MS	By MS/MS	By MS/MS	By MS/MS	By MS/MS	By MS/MS	By MS/MS	By MS/MS	1	0	16	2	2	2	2	2	2	2	2	47.653	46.075	1;2	0.00044142	14988	QE1_140414_OPL1013_IdR_CvA_pTyrIP_B_140415130214	74.849	46.21	66691000	7558300	8376500	11133000	10737000	5160400	4912600	10196000	8617200
ALVIVMGK	Unmodified	829.50955	0.50954561	1319	P35080-2	PFN2	Profilin-2	yes	yes	0	0	0	0	By MS/MS	By MS/MS	By matching	By matching	By matching	By matching	By MS/MS	By MS/MS	1	0	6	2	2					1	1	52.315	52.355	1;2	0.0036967	17774	QE1_140414_OPL1013_IdR_CvA_pTyrIP_C_140415150423	55.676	40.455	17362000	8450300	7287100	0	0	0	0	820030	804850
ALVLDCHYPEDEVGQEDEAESDIFSIR	Unmodified	3135.3979	0.39788908	2086	Q07021	C1QBP	Complement component 1 Q subcomponent-binding protein, mitochondrial	yes	yes	0	0	0	0	By matching	By matching	By matching	By matching	By matching	By matching	By MS/MS	By MS/MS	1	0	3							1	2	86.663	86.497	3;4	1.3814E-08	32993	QE1_140414_OPL1013_IdR_CvA_pTyrIP_B	52.465	51.382	2041400	0	0	0	0	0	0	947940	1093500
ALVLELCCNDESGEDVEVPYVR	Unmodified	2565.1727	0.17270393	1109	P22314-2;P22314	UBA1	Ubiquitin-like modifier-activating enzyme 1	yes	no	0	0	0	0	By matching	By matching	By matching	By matching	By matching	By matching	By MS/MS	By matching	1	0	1							1		85.516	85.516	3	0.0083708	32587	QE1_140414_OPL1013_IdR_CvA_pTyrIP_B	16.867	16.054	612740	0	0	0	0	0	0	612740	0
ALVLNGKPGHLQFYSLQSDK	Unmodified	2214.1797	0.17970229	3001	Q8IWA0	WDR75	WD repeat-containing protein 75	yes	yes	0	0	0	1	By matching	By matching	By MS/MS	By matching	By matching	By matching	By matching	By matching	1	0	4		1	1	1				1	67.595	63.863	4	0.036277	26863	QE2_131211_OPL1013_RH_HCC_pTyrIP_G_05	21.569	17.369	9163500	0	441260	3225300	5189700	0	0	0	307200
ALVMLLEVR	Unmodified	1042.6209	0.62088698	3370;187	Q92973-2;Q92973;Q92973-3;O14787-2;O14787	TNPO1;TNPO2	Transportin-1;Transportin-2	no	no	0	0	0	0	By matching	By matching	By MS/MS	By MS/MS	By matching	By matching	By matching	By matching	1	0	2			1	1					88.941	80.852	2	0.0016693	35133	QE2_131211_OPL1013_RH_HCC_pTyrIP_G_05	44.318	34.996	3617200	0	0	1970300	1647000	0	0	0	0
ALVSHNGSLINVGSLLQR	Unmodified	1877.0483	0.048294182	3061	Q8N163-2;Q8N163	CCAR2	Cell cycle and apoptosis regulator protein 2	yes	no	0	0	0	0	By MS/MS	By MS/MS	By matching	By MS/MS	By MS/MS	By MS/MS	By MS/MS	By MS/MS	1	0	8	1	1	1	1	1	1	1	1	76.952	74.96	3	2.5564E-05	27842	QE1_140414_OPL1013_IdR_CvA_pTyrIP_F	40.186	37.047	8326500	1187800	938050	1869600	1804000	717210	655590	465460	688820
ALVTGYFMQVAHLER	Unmodified	1733.8923	0.89231081	271	O43143	DHX15	Putative pre-mRNA-splicing factor ATP-dependent RNA helicase DHX15	yes	yes	0	0	0	0	By MS/MS	By MS/MS	By MS/MS	By MS/MS	By MS/MS	By MS/MS	By MS/MS	By matching	1	0	8	1	1	1	1	1	1	1	1	85.086	83.044	3	3.1651E-06	31656	QE1_140414_OPL1013_IdR_CvA_pTyrIP_B	59.248	55.612	11126000	1213200	968800	3638700	2907900	558680	777720	590090	471100
ALVWVSLSLLSK	Unmodified	1314.7911	0.79112343	3648	Q99575	POP1	Ribonucleases P/MRP protein subunit POP1	yes	yes	0	0	0	0	By matching	By matching	By MS/MS	By MS/MS	By matching	By matching	By matching	By matching	1	0	2			1	1					110.22	102.03	2	0.032914	44951	QE2_131211_OPL1013_RH_HCC_pTyrIP_G_05	16.773	13.057	817690	0	0	577790	239900	0	0	0	0
ALWFQGR	Unmodified	876.46062	0.46062159	1463	P43243;P43243-2	MATR3	Matrin-3	yes	no	0	0	0	0	By matching	By matching	By MS/MS	By MS/MS	By MS/MS	By MS/MS	By matching	By MS/MS	1	0	7	1		1	1	1	1	1	1	60.806	58.774	2	0.0045188	26040	QE2_131211_OPL1013_RH_HCC_pTyrIP_G_05_131211154413	51.572	28.553	15511000	1727700	0	4163800	4822600	1108600	1407900	1167400	1113300
ALYDNVAESPDELSFR	Phospho (STY)	1904.8193	0.81933841	1755	P56945-5;P56945-8;P56945;P56945-7;P56945-2;P56945-6;P56945-3;P56945-4	BCAR1	Breast cancer anti-estrogen resistance protein 1	yes	no	0	0	1	0	By matching	By matching	By matching	By MS/MS	By matching	By matching	By matching	By matching	1	0	2			1	1					80.96	73.072	2	0.00027794	31606	QE2_131211_OPL1013_RH_HCC_pTyrIP_G_05_131211154413	42.314	33.032	1801700	0	0	934650	867070	0	0	0	0
ALYDTFSAFGNILSCK	Unmodified	1805.8658	0.86582129	906;2218	P11940;P11940-2;Q13310-2;Q13310-3;Q13310	PABPC1;PABPC4	Polyadenylate-binding protein 1;Polyadenylate-binding protein 4	no	no	0	0	0	0	By MS/MS	By matching	By MS/MS	By MS/MS	By matching	By MS/MS	By matching	By matching	1	0	7	1		1	1	1	1	1	1	105.35	102.94	3	0.0020417	45692	QE2_131211_OPL1013_RH_HCC_pTyrIP_G_05_131211154413	25.965	19.689	3295800	330940	0	1116400	1062800	270610	159130	178300	177630
ALYDTFSAFGNILSCK	Phospho (STY)	1885.8322	0.8321517	906;2218	P11940;P11940-2;Q13310-2;Q13310-3;Q13310	PABPC1;PABPC4	Polyadenylate-binding protein 1;Polyadenylate-binding protein 4	no	no	0	0	1	0	By matching	By matching	By matching	By matching	By MS/MS	By MS/MS	By matching	By matching	1	0	4	1	1			1	1			107.5	107.55	2	1.0673E-11	42396	QE1_140414_OPL1013_IdR_CvA_pTyrIP_F	81.656	70.71	4101300	297380	213300	0	0	2025000	1565600	0	0
ALYDYEGQEHDELSFK	Unmodified	1942.8585	0.85848731	4507	Q9UNF0-2;Q9UNF0	PACSIN2	Protein kinase C and casein kinase substrate in neurons protein 2	yes	no	0	0	0	0	By matching	By matching	By matching	By matching	By matching	By matching	By MS/MS	By matching	1	0	2							1	1	59.475	59.401	3	0.031977	20585	QE1_140414_OPL1013_IdR_CvA_pTyrIP_B	11.115	5.4743	930160	0	0	0	0	0	0	501340	428810
ALYEAGER	Unmodified	907.43995	0.43994572	710	P04083	ANXA1	Annexin A1	yes	yes	0	0	0	0	By MS/MS	By matching	By matching	By MS/MS	By matching	By matching	By MS/MS	By matching	1	0	8	1	1	1	1	1	1	1	1	23.536	22.635	2	0.005133	7037	QE2_131211_OPL1013_RH_HCC_pTyrIP_G_05_131211154413	52.482	30.245	28964000	9486000	9667100	1763700	2895800	580600	591100	2186500	1793000
ALYETELADAR	Unmodified	1250.6143	0.61428128	1083	P20700	LMNB1	Lamin-B1	yes	yes	0	0	0	0	By MS/MS	By matching	By matching	By matching	By matching	By matching	By MS/MS	By MS/MS	1	0	4	1	1					1	1	46.805	46.804	2	0.00028043	15152	QE1_140414_OPL1013_IdR_CvA_pTyrIP_C	50.354	23.567	3584400	1139800	986090	0	0	0	0	794540	664000
ALYIVHPTMFIK	Unmodified	1431.7948	0.7948286	2098	Q07960	ARHGAP1	Rho GTPase-activating protein 1	yes	yes	0	0	0	0	By matching	By MS/MS	By matching	By matching	By matching	By matching	By matching	By matching	1	0	5	1	1			1		1	1	74.146	74.144	3	0.030291	27696	QE1_140414_OPL1013_IdR_CvA_pTyrIP_C_140415150423	13.589	11.276	1666600	487340	516870	0	0	79479	0	267130	315740
ALYLGAK	Phospho (STY)	814.39901	0.39900591	4427	Q9UJX3-2;Q9UJX3	ANAPC7	Anaphase-promoting complex subunit 7	yes	no	0	0	1	0	By matching	By matching	By matching	By matching	By MS/MS	By MS/MS	By matching	By matching	1	0	2					1	1			35.554	35.426	2	0.0031396	9858	QE1_140414_OPL1013_IdR_CvA_pTyrIP_F_140415211055	55.441	21.703	5417600	0	0	0	0	2360000	3057700	0	0
ALYNLGNVYHAK	Phospho (STY)	1441.6755	0.67551512	1959	P81274	GPSM2	G-protein-signaling modulator 2	yes	yes	0	0	1	0	By MS/MS	By MS/MS	By matching	By MS/MS	By MS/MS	By MS/MS	By matching	By matching	1	0	8	2	2	1	1	1	1			48.456	46.876	2;3	7.4985E-06	15096	QE1_140414_OPL1013_IdR_CvA_pTyrIP_C_140415150423	67.214	55.631	29397000	10019000	11025000	2798200	4162200	782040	609530	0	0
ALYPSSVGQPFQGAYLEINKNPK	Phospho (STY)	2600.2676	0.26760439	339	O43795-2;O43795	MYO1B	Unconventional myosin-Ib	yes	no	0	0	1	1	By matching	By matching	By MS/MS	By MS/MS	By matching	By matching	By matching	By matching	1	0	6	1	1	1	1			1	1	76.313	73.65	3	3.9002E-13	31717	QE2_131211_OPL1013_RH_HCC_pTyrIP_G_05_131211154413	65.855	63.431	12447000	839690	914800	4410800	5651300	0	0	298010	332260
ALYSTAMESIQGEAR	Phospho (STY)	1705.7383	0.73825131	3672	Q99755-4;Q99755-3;Q99755;Q99755-2	PIP5K1A	Phosphatidylinositol 4-phosphate 5-kinase type-1 alpha	no	no	0	0	1	0	By matching	By matching	By MS/MS	By MS/MS	By matching	By matching	By matching	By matching	1	0	2			1	1					69.576	62.39	2	2.3435E-09	26244	QE2_131211_OPL1013_RH_HCC_pTyrIP_G_05	86.497	74.914	0	0	0	0	0	0	0	0	0
ALYYLQIHPQELR	Unmodified	1642.8831	0.88312633	2501	Q16531	DDB1	DNA damage-binding protein 1	yes	yes	0	0	0	0	By MS/MS	By matching	By MS/MS	By MS/MS	By MS/MS	By MS/MS	By MS/MS	By MS/MS	1	0	8	1	1	1	1	1	1	1	1	68.952	67.06	3	1.253E-05	23963	QE1_140414_OPL1013_IdR_CvA_pTyrIP_B_140415130214	53.448	50.13	16100000	1811400	1444300	4559300	4648900	1005600	1163200	868170	599300
AMADPEVQQIMSDPAMR	Unmodified	1888.8481	0.84813909	1287	P31948;P31948-2;P31948-3	STIP1	Stress-induced-phosphoprotein 1	yes	no	0	0	0	0	By matching	By MS/MS	By matching	By matching	By matching	By matching	By MS/MS	By MS/MS	1	0	5	1	1					2	1	69.059	69.058	2;3	0.00081231	25079	QE1_140414_OPL1013_IdR_CvA_pTyrIP_B	28.627	26.241	2015800	590770	548310	0	0	0	0	612720	264000
AMAVLESLR	Unmodified	988.53755	0.53755128	1512	P47897;P47897-2	QARS	Glutamine--tRNA ligase	yes	no	0	0	0	0	By matching	By matching	By matching	By matching	By matching	By matching	By MS/MS	By matching	1	0	1							1		57.727	57.727	2	0.04887	20052	QE1_140414_OPL1013_IdR_CvA_pTyrIP_B	27.481	14.691	621020	0	0	0	0	0	0	621020	0
AMEAVAAQGK	Unmodified	974.48552	0.48551571	1047	P18669;P15259	PGAM1;PGAM2	Phosphoglycerate mutase 1;Phosphoglycerate mutase 2	yes	no	0	0	0	0	By MS/MS	By matching	By matching	By matching	By matching	By matching	By matching	By matching	1	0	1	1								18.764	18.813	2	0.045689	2829	QE1_140414_OPL1013_IdR_CvA_pTyrIP_C	26.786	15.565	1401700	1401700	0	0	0	0	0	0	0
AMEGIFIKPSVEPSAGHDEL	Unmodified	2126.0354	0.035405813	4061	Q9HCN8	SDF2L1	Stromal cell-derived factor 2-like protein 1	yes	yes	0	0	0	1	By matching	By matching	By matching	By matching	By matching	By matching	By matching	By MS/MS	1	0	2							1	1	70.571	70.497	3	0.04005	25614	QE1_140414_OPL1013_IdR_CvA_pTyrIP_B_140415130214	12.38	10.711	718050	0	0	0	0	0	0	376720	341340
AMEVDERPTEQYSDIGGLDK	Unmodified	2252.0267	0.026691621	1034	P17980	PSMC3	26S protease regulatory subunit 6A	yes	yes	0	0	0	1	By matching	By matching	By matching	By matching	By matching	By matching	By MS/MS	By matching	1	0	4	1	1					1	1	52.893	52.891	3	0.011545	17696	QE1_140414_OPL1013_IdR_CvA_pTyrIP_B	19.912	18.454	2657200	831380	634990	0	0	0	0	722030	468780
AMFIFLSNAGAER	Unmodified	1425.7075	0.70747015	174	O14656	TOR1A	Torsin-1A	yes	yes	0	0	0	0	By matching	By MS/MS	By matching	By matching	By matching	By matching	By matching	By matching	1	0	4	1	1	1	1					87.104	83.096	2	0.033331	31779	QE1_140414_OPL1013_IdR_CvA_pTyrIP_C_140415150423	15.798	9.716	2642400	356690	338210	988240	959200	0	0	0	0
AMGIMNSFVNDIFER	2 Oxidation (M)	1774.8018	0.80184082	770;404	Q16778;P33778;P23527;P06899;Q8N257;Q99880;Q99879;Q99877;Q93079;Q5QNW6;P62807;P58876;O60814;Q5QNW6-2;P57053	HIST2H2BE;HIST1H2BB;HIST1H2BO;HIST1H2BJ;HIST3H2BB;HIST1H2BL;HIST1H2BM;HIST1H2BN;HIST1H2BH;HIST2H2BF;HIST1H2BC;HIST1H2BD;HIST1H2BK;H2BFS	Histone H2B type 2-E;Histone H2B type 1-B;Histone H2B type 1-O;Histone H2B type 1-J;Histone H2B type 3-B;Histone H2B type 1-L;Histone H2B type 1-M;Histone H2B type 1-N;Histone H2B type 1-H;Histone H2B type 2-F;Histone H2B type 1-C/E/F/G/I;Histone H2B type 1-D;Histone H2B type 1-K;Histone H2B type F-S	no	no	0	2	0	0	By MS/MS	By MS/MS	By matching	By matching	By MS/MS	By matching	By MS/MS	By MS/MS	1	0	5	1	1			1		1	1	82.482	82.44	2	2.4123E-07	31142	QE1_140414_OPL1013_IdR_CvA_pTyrIP_B_140415130214	65.374	59.479	5449700	1285000	756890	0	0	905330	0	1735700	766820
AMGIMNSFVNDIFER	Oxidation (M)	1758.8069	0.8069262	770;404	Q16778;P33778;P23527;P06899;Q8N257;Q99880;Q99879;Q99877;Q93079;Q5QNW6;P62807;P58876;O60814;Q5QNW6-2;P57053	HIST2H2BE;HIST1H2BB;HIST1H2BO;HIST1H2BJ;HIST3H2BB;HIST1H2BL;HIST1H2BM;HIST1H2BN;HIST1H2BH;HIST2H2BF;HIST1H2BC;HIST1H2BD;HIST1H2BK;H2BFS	Histone H2B type 2-E;Histone H2B type 1-B;Histone H2B type 1-O;Histone H2B type 1-J;Histone H2B type 3-B;Histone H2B type 1-L;Histone H2B type 1-M;Histone H2B type 1-N;Histone H2B type 1-H;Histone H2B type 2-F;Histone H2B type 1-C/E/F/G/I;Histone H2B type 1-D;Histone H2B type 1-K;Histone H2B type F-S	no	no	0	1	0	0	By MS/MS	By matching	By MS/MS	By MS/MS	By MS/MS	By MS/MS	By MS/MS	By MS/MS	1	0	15	2		2	1	2	2	4	2	98.547	97.348	2;3	1.7699E-34	38007	QE1_140414_OPL1013_IdR_CvA_pTyrIP_B_140415130214	124.62	107.07	18900000	2817300	0	2513000	1812700	2581100	2302800	4342200	2530400
AMGIMNSFVNDIFER	Unmodified	1742.812	0.81201158	770;404	Q16778;P33778;P23527;P06899;Q8N257;Q99880;Q99879;Q99877;Q93079;Q5QNW6;P62807;P58876;O60814;Q5QNW6-2;P57053	HIST2H2BE;HIST1H2BB;HIST1H2BO;HIST1H2BJ;HIST3H2BB;HIST1H2BL;HIST1H2BM;HIST1H2BN;HIST1H2BH;HIST2H2BF;HIST1H2BC;HIST1H2BD;HIST1H2BK;H2BFS	Histone H2B type 2-E;Histone H2B type 1-B;Histone H2B type 1-O;Histone H2B type 1-J;Histone H2B type 3-B;Histone H2B type 1-L;Histone H2B type 1-M;Histone H2B type 1-N;Histone H2B type 1-H;Histone H2B type 2-F;Histone H2B type 1-C/E/F/G/I;Histone H2B type 1-D;Histone H2B type 1-K;Histone H2B type F-S	no	no	0	0	0	0	By MS/MS	By MS/MS	By matching	By matching	By MS/MS	By MS/MS	By MS/MS	By MS/MS	1	0	16	4	2			3	2	3	2	105.22	105.19	2;3	1.0799E-21	41568	QE1_140414_OPL1013_IdR_CvA_pTyrIP_F	101.3	95.93	39708000	8013500	5271200	0	0	6833800	7005400	6884500	5699800
AMINLHIQK	Unmodified	1066.5957	0.59573486	4260	Q9NZ45	CISD1	CDGSH iron-sulfur domain-containing protein 1	yes	yes	0	0	0	0	By matching	By matching	By MS/MS	By MS/MS	By MS/MS	By MS/MS	By matching	By matching	1	0	9	1	1	1	1	1	2	1	1	45.201	43.781	3	0.0012768	13465	QE1_140414_OPL1013_IdR_CvA_pTyrIP_F	40.352	36.022	43901000	1165900	1046900	6307400	26382000	3916300	3888800	624860	568810
AMKEYEEEER	Unmodified	1312.5605	0.56053115	2504	Q16543	CDC37	Hsp90 co-chaperone Cdc37;Hsp90 co-chaperone Cdc37, N-terminally processed	yes	yes	0	0	0	1	By MS/MS	By matching	By MS/MS	By MS/MS	By matching	By MS/MS	By MS/MS	By matching	1	0	8	2	1	1	1	1	1	1		18.988	17.877	3	0.00095824	2309	QE1_140414_OPL1013_IdR_CvA_pTyrIP_C	44.543	35.584	6358100	88256	67771	2018700	2043300	890120	1249900	0	0
AMKEYEEEER	Phospho (STY)	1392.5269	0.52686155	2504	Q16543	CDC37	Hsp90 co-chaperone Cdc37;Hsp90 co-chaperone Cdc37, N-terminally processed	yes	yes	0	0	1	1	By matching	By matching	By matching	By MS/MS	By matching	By matching	By matching	By matching	1	0	3	1		1	1					18.837	16.636	3	1.1568E-06	3732	QE2_131211_OPL1013_RH_HCC_pTyrIP_G_05_131211154413	85.813	76.491	2807000	429140	0	515840	1862100	0	0	0	0
AMKPEAAPLLGDYQDPFWNLLHHPK	Phospho (STY)	2967.4143	0.4142854	216	O15056-2;O15056	SYNJ2	Synaptojanin-2	yes	no	0	0	1	1	By matching	By matching	By MS/MS	By MS/MS	By matching	By matching	By matching	By matching	1	0	2			1	1					98.394	90.406	4	3.9487E-19	39614	QE2_131211_OPL1013_RH_HCC_pTyrIP_G_05	80.031	77.185	27140000	0	0	13716000	13424000	0	0	0	0
AMLGTHTMEVTVYHR	Oxidation (M)	1760.8338	0.83380965	1416	P40967-4;P40967-5;P40967;P40967-2;P40967-3	PMEL	Melanocyte protein PMEL;M-alpha;M-beta	yes	no	0	1	0	0	By matching	By matching	By matching	By matching	By matching	By matching	By MS/MS	By matching	1	0	2							2		39.608	39.608	3	1.6885E-07	11674	QE1_140414_OPL1013_IdR_CvA_pTyrIP_B	67.136	60.303	3736100	0	0	0	0	0	0	3736100	0
AMLGTHTMEVTVYHR	Unmodified	1744.8389	0.83889503	1416	P40967-4;P40967-5;P40967;P40967-2;P40967-3	PMEL	Melanocyte protein PMEL;M-alpha;M-beta	yes	no	0	0	0	0	By MS/MS	By matching	By matching	By matching	By matching	By matching	By MS/MS	By MS/MS	1	0	8	1	1					3	3	47.07	47.032	2;3;4	1.2838E-41	15158	QE1_140414_OPL1013_IdR_CvA_pTyrIP_B	132.08	113.26	40658000	639750	625590	0	0	0	0	21703000	17690000
AMLHLQWPYK	Unmodified	1285.6641	0.66414878	768	P06756-3;P06756-2;P06756	ITGAV	Integrin alpha-V;Integrin alpha-V heavy chain;Integrin alpha-V light chain	yes	no	0	0	0	0	By matching	By matching	By MS/MS	By MS/MS	By matching	By matching	By matching	By matching	1	0	2			1	1					76.581	68.894	3	0.035111	29630	QE2_131211_OPL1013_RH_HCC_pTyrIP_G_05_131211154413	14.679	6.2695	4839800	0	0	1591400	3248400	0	0	0	0
AMLSANIR	Unmodified	874.46947	0.46947171	1998	Q00610-2;Q00610	CLTC	Clathrin heavy chain 1	yes	no	0	0	0	0	By matching	By matching	By matching	By matching	By matching	By matching	By MS/MS	By matching	1	0	6	1	1			1	1	1	1	35.367	35.34	2	0.018271	9878	QE1_140414_OPL1013_IdR_CvA_pTyrIP_B	40.352	24.97	7919700	2290200	2383600	0	0	603070	569590	1010300	1063000
AMNGESLDGR	Unmodified	1048.4608	0.46075752	1986	P98179	RBM3	Putative RNA-binding protein 3	yes	yes	0	0	0	0	By matching	By matching	By matching	By matching	By matching	By matching	By matching	By MS/MS	1	0	1								1	21.49	21.542	2	0.013765	4080	QE1_140414_OPL1013_IdR_CvA_pTyrIP_B_140415130214	25.701	18.221	790690	0	0	0	0	0	0	0	790690
AMNGNLSNMYEVLNNNEESLTCGIEQHTGENVSR	Phospho (STY)	3903.6499	0.64992995	3108	Q8N8Q9-2;Q8N8Q9	NIPA2	Magnesium transporter NIPA2	yes	no	0	0	1	0	By matching	By matching	By MS/MS	By MS/MS	By matching	By matching	By matching	By matching	1	0	4			2	2					100.33	92.291	3;4	1.4581E-40	40469	QE2_131211_OPL1013_RH_HCC_pTyrIP_G_05_131211154413	95.435	90.854	31812000	0	0	14775000	17037000	0	0	0	0
AMNLHVGNLR	Unmodified	1123.592	0.59204647	3953	Q9H3S7	PTPN23	Tyrosine-protein phosphatase non-receptor type 23	yes	yes	0	0	0	0	By matching	By matching	By matching	By MS/MS	By matching	By matching	By matching	By matching	1	0	5	1			1	1		1	1	42.19	40.869	3	0.028743	16025	QE2_131211_OPL1013_RH_HCC_pTyrIP_G_05_131211154413	25.126	14.817	1600300	52858	0	0	770580	133990	0	289980	352930
AMSIGAR	Unmodified	704.36394	0.36394401	1162	P25786;P25786-2	PSMA1	Proteasome subunit alpha type-1	yes	no	0	0	0	0	By MS/MS	By matching	By matching	By matching	By matching	By matching	By matching	By matching	1	0	2	1	1							21.047	21.169	2	0.021265	3889	QE1_140414_OPL1013_IdR_CvA_pTyrIP_C	45.394	10.245	857780	752600	105190	0	0	0	0	0	0
AMSRPILYSNWLSK	Unmodified	1664.8708	0.87084709	2334	Q14204	DYNC1H1	Cytoplasmic dynein 1 heavy chain 1	yes	yes	0	0	0	1	By MS/MS	By matching	By MS/MS	By MS/MS	By matching	By matching	By matching	By matching	1	0	3	1		1	1					74.181	69.039	3	5.8087E-17	29802	QE2_131211_OPL1013_RH_HCC_pTyrIP_G_05_131211154413	98.943	85.843	15031000	2279200	0	6552000	6199800	0	0	0	0
AMSYKPICPTCQTSYGIQK	Phospho (STY)	2312.0041	0.0040611827	3217	Q8TDB6	DTX3L	E3 ubiquitin-protein ligase DTX3L	yes	yes	0	0	1	1	By matching	By matching	By MS/MS	By matching	By matching	By matching	By matching	By matching	1	0	1			1						50.533	44.268	3	0.00016223	17247	QE2_131211_OPL1013_RH_HCC_pTyrIP_G_05	42.716	40.148	1984200	0	0	1984200	0	0	0	0	0
AMTGVEQWPYR	Unmodified	1336.6234	0.62340617	1550	P49368;P49368-2	CCT3	T-complex protein 1 subunit gamma	yes	no	0	0	0	0	By matching	By matching	By matching	By matching	By matching	By matching	By MS/MS	By matching	1	0	2		1					1		54.341	54.438	2	0.0059261	18363	QE1_140414_OPL1013_IdR_CvA_pTyrIP_B	37.18	31.866	901990	0	300040	0	0	0	0	601960	0
AMVALIDVFHQYSGR	Unmodified	1705.861	0.86101068	716	P04271	S100B	Protein S100-B	yes	yes	0	0	0	0	By matching	By matching	By matching	By matching	By matching	By matching	By MS/MS	By MS/MS	1	0	4							2	2	90.243	90.119	2;3	3.5401E-16	34626	QE1_140414_OPL1013_IdR_CvA_pTyrIP_B_140415130214	88.561	85.593	10449000	0	0	0	0	0	0	6103900	4344700
AMVASGSELGKK	Unmodified	1176.6173	0.61725816	1715	P54819-5;P54819-2;P54819;P54819-3;P54819-6;P54819-4	AK2	Adenylate kinase 2, mitochondrial;Adenylate kinase 2, mitochondrial, N-terminally processed	yes	no	0	0	0	1	By matching	By matching	By matching	By matching	By MS/MS	By MS/MS	By matching	By matching	1	0	4	1				1	1	1		20.23	20.253	3	0.0098956	3483	QE1_140414_OPL1013_IdR_CvA_pTyrIP_F_140415211055	23.468	18.37	2048900	305750	0	0	0	679380	454070	609730	0
AMVSEFLK	Acetyl (Protein N-term)	965.4892	0.4892041	710	P04083	ANXA1	Annexin A1	yes	yes	1	0	0	0	By MS/MS	By matching	By matching	By matching	By matching	By matching	By matching	By matching	1	0	4	1	1			1		1		92.39	92.375	2	0.00083648	36359	QE1_140414_OPL1013_IdR_CvA_pTyrIP_C	50.04	42.82	4448900	1966500	2003300	0	0	85133	0	393960	0
AMYPDYFAK	Phospho (STY)	1184.4613	0.46134817	4743	Q9Y6M9	NDUFB9	NADH dehydrogenase [ubiquinone] 1 beta subcomplex subunit 9	yes	yes	0	0	1	0	By matching	By matching	By matching	By matching	By matching	By MS/MS	By matching	By matching	1	0	1						1			54.035	54.085	2	0.0012842	18087	QE1_140414_OPL1013_IdR_CvA_pTyrIP_F_140415211055	44.82	35.029	2703700	0	0	0	0	0	2703700	0	0
AMYPGTFYFQFK	Unmodified	1498.6955	0.69550848	4138	Q9NRW3	APOBEC3C	DNA dC->dU-editing enzyme APOBEC-3C	yes	yes	0	0	0	0	By matching	By matching	By MS/MS	By MS/MS	By MS/MS	By MS/MS	By matching	By matching	1	0	9		1	1	1	2	2	1	1	88.026	86.266	2;3	1.3817E-05	32779	QE1_140414_OPL1013_IdR_CvA_pTyrIP_F	66.267	59.789	15438000	0	550850	1872800	2213200	5276200	5405600	61860	57039
AMYPGTFYFQFK	Oxidation (M)	1514.6904	0.69042311	4138	Q9NRW3	APOBEC3C	DNA dC->dU-editing enzyme APOBEC-3C	yes	yes	0	1	0	0	By matching	By matching	By matching	By matching	By matching	By MS/MS	By matching	By matching	1	0	2						1		1	79.148	79.049	2	8.5163E-05	29550	QE1_140414_OPL1013_IdR_CvA_pTyrIP_F_140415211055	51.286	46.188	1132600	0	0	0	0	0	1029300	0	103320
ANAQAAALYK	Unmodified	1019.54	0.53999412	1397	P40121;P40121-2	CAPG	Macrophage-capping protein	yes	no	0	0	0	0	By MS/MS	By matching	By matching	By matching	By matching	By matching	By MS/MS	By MS/MS	1	0	4	1	1					1	1	23.683	23.757	2	0.00030838	4859	QE1_140414_OPL1013_IdR_CvA_pTyrIP_B_140415130214	59.908	53.873	31600000	2546400	2215900	0	0	0	0	14615000	12222000
ANDTTFGLAAGVFTR	Unmodified	1539.7682	0.76815616	1541	P49189;P49189-2	ALDH9A1	4-trimethylaminobutyraldehyde dehydrogenase	yes	no	0	0	0	0	By MS/MS	By MS/MS	By matching	By matching	By matching	By matching	By matching	By matching	1	0	2	1	1							78.538	78.61	2	0.00041538	29810	QE1_140414_OPL1013_IdR_CvA_pTyrIP_C_140415150423	36.597	33.4	690860	343520	347340	0	0	0	0	0	0
ANEFHDVNCEVVAVSVDSHFSHLAWINTPR	Unmodified	3449.6211	0.62112135	1241	P30048-2;P30048	PRDX3	Thioredoxin-dependent peroxide reductase, mitochondrial	yes	no	0	0	0	0	By MS/MS	By matching	By MS/MS	By MS/MS	By matching	By matching	By matching	By matching	1	0	4	1		1	1			1		91.119	87.112	5	1.4817E-06	37986	QE2_131211_OPL1013_RH_HCC_pTyrIP_G_05_131211154413	43.903	42.756	6467800	634310	0	2697300	2647200	0	0	489060	0
ANFENLAK	Unmodified	905.46068	0.46068117	2337;2338	Q14247;Q14247-3;Q14247-2	CTTN	Src substrate cortactin	no	no	0	0	0	0	By matching	By MS/MS	By matching	By matching	By matching	By matching	By MS/MS	By matching	1	0	4	1	1					1	1	31.928	31.977	2	0.0086251	8585	QE1_140414_OPL1013_IdR_CvA_pTyrIP_C_140415150423	36.557	28.093	4187300	1228600	1579000	0	0	0	0	719740	659920
ANFWYQPSFHGVDLSALR	Unmodified	2107.0276	0.02755874	2958	Q86X55-2;Q86X55-1;Q86X55	CARM1	Histone-arginine methyltransferase CARM1	yes	no	0	0	0	0	By matching	By matching	By MS/MS	By MS/MS	By matching	By matching	By matching	By matching	1	0	2			1	1					98.422	90.434	3	0.00054995	39784	QE2_131211_OPL1013_RH_HCC_pTyrIP_G_05_131211154413	27.271	22.572	3540000	0	0	1798700	1741300	0	0	0	0
ANGDYSGSYLTLSQPVPAK	Phospho (STY)	2046.93	0.92995149	2911	Q86SQ0-2;Q86SQ0-3;Q86SQ0	PHLDB2	Pleckstrin homology-like domain family B member 2	yes	no	0	0	1	0	By matching	By matching	By MS/MS	By MS/MS	By matching	By matching	By matching	By matching	1	0	7			4	3					66.547	59.478	2;3	7.5783E-61	24234	QE2_131211_OPL1013_RH_HCC_pTyrIP_G_05_131211154413	141.18	125	100090000	0	0	55173000	44919000	0	0	0	0
ANGDYSGSYLTLSQPVPAKR	Phospho (STY)	2203.0311	0.031062515	2911	Q86SQ0-2;Q86SQ0-3;Q86SQ0	PHLDB2	Pleckstrin homology-like domain family B member 2	yes	no	0	0	1	1	By matching	By matching	By MS/MS	By MS/MS	By matching	By matching	By matching	By matching	1	0	2			1	1					61.186	54.15	3	7.2063E-11	22190	QE2_131211_OPL1013_RH_HCC_pTyrIP_G_05	66.606	59.832	16472000	0	0	7584600	8887400	0	0	0	0
ANGINPEDLSQKEYSDIINTQEMYNDDLIHFSNSENCK	Phospho (STY)	4524.9363	0.93631837	3673	Q99767-2;Q99767	APBA2	Amyloid beta A4 precursor protein-binding family A member 2	yes	no	0	0	1	1	By matching	By matching	By MS/MS	By MS/MS	By matching	By matching	By matching	By matching	1	0	2			1	1					96.835	88.847	4	4.7232E-14	39021	QE2_131211_OPL1013_RH_HCC_pTyrIP_G_05	59.305	54.88	37033000	0	0	17651000	19382000	0	0	0	0
ANGMELDGR	Unmodified	961.42873	0.42872911	1896;2267	P62995-3;P62995;Q13595-4;Q13595-3;Q13595;Q13595-2	TRA2B;TRA2A	Transformer-2 protein homolog beta;Transformer-2 protein homolog alpha	no	no	0	0	0	0	By MS/MS	By MS/MS	By matching	By matching	By matching	By matching	By matching	By MS/MS	1	0	4	1	1					1	1	23.889	23.963	2	0.0017555	5019	QE1_140414_OPL1013_IdR_CvA_pTyrIP_B_140415130214	43.77	31.723	4615300	1482300	1031800	0	0	0	0	995860	1105300
ANGTTVHVGIHPSK	Unmodified	1416.7474	0.74736113	4519;1810	Q9UNX3;P61254	RPL26L1;RPL26	60S ribosomal protein L26-like 1;60S ribosomal protein L26	no	no	0	0	0	0	By MS/MS	By MS/MS	By MS/MS	By MS/MS	By MS/MS	By MS/MS	By MS/MS	By MS/MS	1	0	24	3	3	2	3	3	3	3	4	21.413	20.695	2;3;4	4.1081E-05	3817	QE1_140414_OPL1013_IdR_CvA_pTyrIP_C_140415150423	47.622	39.947	65503000	10421000	9339400	6757600	6525000	6241400	6519600	10738000	8960200
ANHFFTVTDPR	Unmodified	1303.6309	0.63093439	4016	Q9H9B4	SFXN1	Sideroflexin-1	yes	yes	0	0	0	0	By MS/MS	By MS/MS	By MS/MS	By matching	By matching	By matching	By MS/MS	By MS/MS	1	0	8	1	1	1	1	1	1	1	1	47.28	45.652	3	0.010011	14539	QE1_140414_OPL1013_IdR_CvA_pTyrIP_C_140415150423	23.118	17.804	9682900	787130	1126500	1545300	1702000	589120	758630	1624500	1549700
ANHGHIQILSCFR	Unmodified	1551.7729	0.77286438	4783				yes	yes	0	0	0	0	By matching	By matching	By matching	By MS/MS	By matching	By matching	By matching	By matching	1	0	1				1					105.65	97.546	2	0.039966	43195	QE2_131211_OPL1013_RH_HCC_pTyrIP_G_05_131211154413	14.942	10.563	7528400	0	0	0	7528400	0	0	0	0
ANHSSHQEDTYGALDFTLSR	Phospho (STY)	2327.9808	0.98081786	213	O15027-2;O15027-4;O15027-3;O15027;O15027-5	SEC16A	Protein transport protein Sec16A	yes	no	0	0	1	0	By matching	By matching	By MS/MS	By MS/MS	By matching	By matching	By matching	By matching	1	0	3			2	1					63.321	56.309	3;4	1.0933E-14	23176	QE2_131211_OPL1013_RH_HCC_pTyrIP_G_05	75.773	72.805	20026000	0	0	12817000	7209400	0	0	0	0
ANIIFNTSLGAIFGVK	Unmodified	1663.9297	0.92974218	4744	Q9Y6N5	SQRDL	Sulfide:quinone oxidoreductase, mitochondrial	yes	yes	0	0	0	0	By MS/MS	By MS/MS	By matching	By matching	By matching	By matching	By matching	By matching	1	0	7	2	2					2	1	107.39	107.41	2;3	0.00036702	43138	QE1_140414_OPL1013_IdR_CvA_pTyrIP_C	36.029	34.406	1724100	972780	478730	0	0	0	0	227940	44672
ANITAIR	Unmodified	757.44464	0.44463717	1550	P49368;P49368-2	CCT3	T-complex protein 1 subunit gamma	yes	no	0	0	0	0	By MS/MS	By MS/MS	By matching	By matching	By MS/MS	By matching	By MS/MS	By MS/MS	1	0	8	1	1	1	1	1	1	1	1	26.152	25.175	2	0.00332	5733	QE1_140414_OPL1013_IdR_CvA_pTyrIP_C_140415150423	58.917	26.307	13877000	1596700	2077000	999780	1551000	1525900	1854500	2104200	2167500
ANIVHLMLSSPEQIQK	Unmodified	1806.9662	0.96620404	1722	P55060-3;P55060;P55060-4;P55060-2	CSE1L	Exportin-2	yes	no	0	0	0	0	By MS/MS	By matching	By MS/MS	By MS/MS	By matching	By MS/MS	By MS/MS	By matching	1	0	5	1		1	1		1	1		71.904	68.829	3	2.3E-05	29539	QE2_131211_OPL1013_RH_HCC_pTyrIP_G_05_131211154413	47.223	43.361	15673000	842350	0	4945100	6812000	0	869230	2204800	0
ANKEILDEAYVMASVDNPHVCR	Oxidation (M);Phospho (STY)	2626.1557	0.15568746	674	P00533	EGFR	Epidermal growth factor receptor	yes	yes	0	1	1	1	By matching	By matching	By MS/MS	By MS/MS	By matching	By matching	By matching	By matching	1	0	4			2	2					64.543	57.507	3;4	1.6436E-08	23755	QE2_131211_OPL1013_RH_HCC_pTyrIP_G_05	56.882	54.044	19199000	0	0	8045600	11153000	0	0	0	0
ANKEILDEAYVMASVDNPHVCR	Phospho (STY)	2610.1608	0.16077283	674	P00533	EGFR	Epidermal growth factor receptor	yes	yes	0	0	1	1	By matching	By matching	By MS/MS	By MS/MS	By matching	By matching	By matching	By matching	1	0	6			3	3					78.66	70.873	3;4;5	2.2878E-275	30503	QE2_131211_OPL1013_RH_HCC_pTyrIP_G_05_131211154413	270.58	251.64	471220000	0	0	236480000	234740000	0	0	0	0
ANLNALDR	Unmodified	885.46683	0.46682918	2786	Q6S8J3;A5A3E0;P0CG38;P0CG39;A0JP26;Q6S8J3-3;Q6S5H4-3;Q6S8J3-2;Q6S8J7-2;Q6S5H5-2;Q6S8J7;Q6S5H5;A6NI47;B2RU33;Q6S5H4-2;H3BUK9;Q6S545;Q6S5H4	POTEE;POTEF;POTEI;POTEJ;POTEB;POTEA;POTEG;POTEM;POTEC;POTEB2;POTEH	POTE ankyrin domain family member E;POTE ankyrin domain family member F;POTE ankyrin domain family member I;POTE ankyrin domain family member J;POTE ankyrin domain family member B;POTE ankyrin domain family member A;POTE ankyrin domain family member G;Putative POTE ankyrin domain family member M;POTE ankyrin domain family member C;POTE ankyrin domain family member B2;POTE ankyrin domain family me…	yes	no	0	0	0	0	By MS/MS	By MS/MS	By MS/MS	By MS/MS	By matching	By matching	By matching	By matching	1	0	4	1	1	1	1					28.332	26.253	2	0.004087	6036	QE1_140414_OPL1013_IdR_CvA_pTyrIP_C	44.753	31.765	120340000	45327000	44408000	12838000	17764000	0	0	0	0
ANLPQSFQVDTSK	Unmodified	1433.7151	0.71505795	1092	P21333-2;P21333	FLNA	Filamin-A	yes	no	0	0	0	0	By MS/MS	By MS/MS	By MS/MS	By matching	By matching	By matching	By MS/MS	By MS/MS	1	0	5	1	1	1				1	1	49.19	47.896	2	9.65E-06	15831	QE1_140414_OPL1013_IdR_CvA_pTyrIP_C_140415150423	57.434	46.79	7136400	2070700	1991500	772820	0	0	0	1217100	1084300
ANLQIDQINTDLNLER	Unmodified	1868.9592	0.9592044	1340	P35579;P35579-2	MYH9	Myosin-9	yes	no	0	0	0	0	By MS/MS	By matching	By matching	By MS/MS	By matching	By matching	By MS/MS	By MS/MS	1	0	8	2	2	1	1			1	1	75.652	73.673	2;3	0.0010214	27043	QE1_140414_OPL1013_IdR_CvA_pTyrIP_B	29.58	27.511	5004400	757950	608260	1367800	1119700	0	0	672850	477870
ANLSLLR	Unmodified	785.47594	0.4759373	1120	P23246;P23246-2	SFPQ	Splicing factor, proline- and glutamine-rich	yes	no	0	0	0	0	By MS/MS	By MS/MS	By MS/MS	By MS/MS	By MS/MS	By MS/MS	By MS/MS	By MS/MS	1	0	8	1	1	1	1	1	1	1	1	46.035	44.432	2	0.0040891	13827	QE1_140414_OPL1013_IdR_CvA_pTyrIP_B	54.205	12.903	21793000	3252800	3492500	2255400	2499100	2295800	2492700	2718500	2786100
ANNPGIVLTFVLPTEQFHLGK	Unmodified	2294.2423	0.24230254	4240	Q9NY93-2;Q9NY93	DDX56	Probable ATP-dependent RNA helicase DDX56	yes	no	0	0	0	0	By MS/MS	By matching	By matching	By matching	By MS/MS	By matching	By matching	By matching	1	0	6	1	1			1	1	1	1	103.4	103.35	3	0.051431	41242	QE1_140414_OPL1013_IdR_CvA_pTyrIP_C	4.5255	3.2113	2060200	326030	225770	0	0	602670	430340	186720	288710
ANNSDFGLVAAVFTNDINK	Unmodified	2008.9854	0.98541915	540	O94788;O94788-2;O94788-3;O94788-4	ALDH1A2	Retinal dehydrogenase 2	yes	no	0	0	0	0	By matching	By matching	By matching	By matching	By matching	By MS/MS	By matching	By matching	1	0	2					1	1			98.328	98.4	3	0.052774	38368	QE1_140414_OPL1013_IdR_CvA_pTyrIP_F_140415211055	5.2572	1.0362	419050	0	0	0	0	175940	243110	0	0
ANNSTYGLAAAVFTK	Unmodified	1526.7729	0.77290718	734	P05091;P05091-2	ALDH2	Aldehyde dehydrogenase, mitochondrial	yes	no	0	0	0	0	By MS/MS	By MS/MS	By matching	By matching	By matching	By matching	By matching	By matching	1	0	2	1	1							67.962	68.034	2	0.00049119	24963	QE1_140414_OPL1013_IdR_CvA_pTyrIP_C	36.029	29.947	1671000	892390	778650	0	0	0	0	0	0
ANNTFYGLSAGVFTK	Unmodified	1588.7886	0.78855725	664	P00352	ALDH1A1	Retinal dehydrogenase 1	yes	yes	0	0	0	0	By matching	By matching	By matching	By matching	By matching	By matching	By MS/MS	By matching	1	0	2							1	1	75.684	75.609	2	0.028107	28004	QE1_140414_OPL1013_IdR_CvA_pTyrIP_B	15.514	12.949	611800	0	0	0	0	0	0	401500	210300
ANPALYVLR	Phospho (STY)	1095.5478	0.54779541	2766	Q6P2Q9	PRPF8	Pre-mRNA-processing-splicing factor 8	yes	yes	0	0	1	0	By matching	By matching	By matching	By matching	By MS/MS	By MS/MS	By matching	By matching	1	0	2					1	1			64.51	64.532	2	0.00018353	22829	QE1_140414_OPL1013_IdR_CvA_pTyrIP_F	65.224	32.904	4716200	0	0	0	0	2330200	2386100	0	0
ANPDPNCCLGVFGLSLYTTER	Unmodified	2383.0937	0.093665749	1896	P62995-3;P62995	TRA2B	Transformer-2 protein homolog beta	yes	no	0	0	0	0	By matching	By MS/MS	By MS/MS	By MS/MS	By matching	By matching	By MS/MS	By matching	1	0	6	1	1	1	1		1	1		96.045	93.348	3	9.4429E-06	41117	QE2_131211_OPL1013_RH_HCC_pTyrIP_G_05	38.724	33.968	7298000	805960	983710	2068700	2647100	0	466760	325760	0
ANPFGGASHAK	Unmodified	1055.5148	0.514842	1847	P62266	RPS23	40S ribosomal protein S23	yes	yes	0	0	0	0	By MS/MS	By MS/MS	By MS/MS	By MS/MS	By matching	By matching	By MS/MS	By MS/MS	1	0	12	2	2	1	1	1	1	2	2	19.134	18.599	2;3	0.0012644	4763	QE2_131211_OPL1013_RH_HCC_pTyrIP_G_05	34.264	25.352	31498000	7450800	2347000	6591800	7610500	161760	216120	6268500	851930
ANPQVGVAFPHIK	Unmodified	1376.7565	0.75646926	925	P13010	XRCC5	X-ray repair cross-complementing protein 5	yes	yes	0	0	0	0	By MS/MS	By MS/MS	By MS/MS	By MS/MS	By MS/MS	By MS/MS	By MS/MS	By MS/MS	1	0	12	2	2	1	1	1	1	2	2	53.881	52.703	2;3	2.4641E-07	17732	QE1_140414_OPL1013_IdR_CvA_pTyrIP_B_140415130214	62.088	53.491	45664000	5215700	5436300	4592300	4751200	2197900	2830500	11106000	9534100
ANRGPAYGLSR	Acetyl (Protein N-term);Phospho (STY)	1282.5819	0.58194909	1381	P37802	TAGLN2	Transgelin-2	yes	yes	1	0	1	1	By matching	By MS/MS	By MS/MS	By MS/MS	By MS/MS	By MS/MS	By matching	By matching	1	0	6		1	1	2	1	1			33.658	31.121	2;3	4.7594E-65	11024	QE2_131211_OPL1013_RH_HCC_pTyrIP_G_05	174.57	159.56	140980000	0	3799800	67657000	60836000	4318500	4365600	0	0
ANSFTVSSVAAPSWLHR	Unmodified	1828.922	0.92203104	1992	Q00341;Q00341-2	HDLBP	Vigilin	yes	no	0	0	0	0	By MS/MS	By matching	By matching	By matching	By matching	By matching	By MS/MS	By MS/MS	1	0	8	1	1	1	1	1	1	1	1	72.264	70.322	3	0.0017121	25631	QE1_140414_OPL1013_IdR_CvA_pTyrIP_B	25.995	21.616	17749000	2960100	3341200	3604100	3766800	406410	470560	1625100	1574900
ANSNLVLQADR	Unmodified	1199.6258	0.62584901	494	O75643;O75643-2	SNRNP200	U5 small nuclear ribonucleoprotein 200 kDa helicase	yes	no	0	0	0	0	By matching	By matching	By matching	By matching	By matching	By matching	By MS/MS	By MS/MS	1	0	3		1					1	1	33.94	33.955	2	0.0023691	9223	QE1_140414_OPL1013_IdR_CvA_pTyrIP_B	33.968	24.646	1770300	0	567070	0	0	0	0	642370	560820
ANTAQEQQYGSHEENLPADLEALQR	Phospho (STY)	2891.2723	0.27230843	1357	P36383	GJC1	Gap junction gamma-1 protein	yes	yes	0	0	1	0	By matching	By matching	By MS/MS	By MS/MS	By matching	By matching	By matching	By matching	1	0	2			1	1					74.659	67.072	3	4.2911E-09	28665	QE2_131211_OPL1013_RH_HCC_pTyrIP_G_05_131211154413	60.133	59.201	9704500	0	0	4562700	5141800	0	0	0	0
ANTAYHLHQR	Phospho (STY)	1289.5666	0.56663337	3605	Q96RT1-6;Q96RT1-9;Q96RT1-2;Q96RT1;Q96RT1-8;Q96RT1-4;Q96RT1-5;Q96RT1-3;Q96RT1-7	ERBB2IP	Protein LAP2	yes	no	0	0	1	0	By matching	By matching	By MS/MS	By MS/MS	By matching	By matching	By matching	By matching	1	0	4			2	2					18.115	14.889	2;3	1.9323E-09	2769	QE2_131211_OPL1013_RH_HCC_pTyrIP_G_05	105.2	87.136	182420000	0	0	53016000	129400000	0	0	0	0
ANVAVVSGAPLQGLVARPSSINYMVAPVTGNDVGIR	Phospho (STY)	3671.8859	0.88586561	144	O00560-2	SDCBP	Syntenin-1	yes	yes	0	0	1	1	By matching	By matching	By MS/MS	By matching	By matching	By matching	By matching	By matching	1	0	1			1						101.71	93.544	3	9.1883E-08	41079	QE2_131211_OPL1013_RH_HCC_pTyrIP_G_05	44.178	43.518	1466200	0	0	1466200	0	0	0	0	0
ANVAVVSGAPLQGQLVAR	Unmodified	1748.9897	0.98971667	143;145	O00560-3;O00560	SDCBP	Syntenin-1	no	no	0	0	0	0	By MS/MS	By MS/MS	By MS/MS	By matching	By matching	By matching	By MS/MS	By matching	1	0	10	2	2	1	1			2	2	63.032	61.644	2;3	1.9439E-06	22320	QE1_140414_OPL1013_IdR_CvA_pTyrIP_C	56.121	51.363	9056200	2450400	1976500	1125100	1324100	0	0	1233300	946580
ANVAVVSGAPLQGQLVARPSSINYMVAPVTGNDVGIR	Phospho (STY)	3799.9444	0.94444312	143;145	O00560-3;O00560	SDCBP	Syntenin-1	no	no	0	0	1	1	By matching	By matching	By MS/MS	By MS/MS	By matching	By matching	By matching	By matching	1	0	4			2	2					94.954	86.966	3;4	1.591E-24	37851	QE2_131211_OPL1013_RH_HCC_pTyrIP_G_05	83.36	82.66	35793000	0	0	16620000	19173000	0	0	0	0
ANVDISAPK	Unmodified	913.4869	0.48689592	2122	Q09666	AHNAK	Neuroblast differentiation-associated protein AHNAK	yes	yes	0	0	0	0	By MS/MS	By MS/MS	By matching	By matching	By matching	By matching	By matching	By MS/MS	1	0	3	1	1						1	26.483	26.607	2	0.0084867	6092	QE1_140414_OPL1013_IdR_CvA_pTyrIP_B_140415130214	29.767	22.547	1391000	0	631740	0	0	0	0	0	759290
ANVTVLDTQIR	Unmodified	1228.6776	0.67755023	4270	Q9NZM1-2;Q9NZM1-6;Q9NZM1;Q9NZM1-3;Q9NZM1-5	MYOF	Myoferlin	yes	no	0	0	0	0	By matching	By MS/MS	By matching	By matching	By matching	By matching	By matching	By matching	1	0	3	1	1					1		50.003	50.085	2	0.0052129	16767	QE1_140414_OPL1013_IdR_CvA_pTyrIP_C_140415150423	27.098	19.968	750630	309970	314590	0	0	0	0	126080	0
ANWYFLLAR	Unmodified	1152.608	0.60801411	894	P11310;P11310-2	ACADM	Medium-chain specific acyl-CoA dehydrogenase, mitochondrial	yes	no	0	0	0	0	By MS/MS	By MS/MS	By MS/MS	By MS/MS	By MS/MS	By MS/MS	By MS/MS	By MS/MS	1	0	8	1	1	1	1	1	1	1	1	91.525	89.496	2	0.00015638	40179	QE2_131211_OPL1013_RH_HCC_pTyrIP_G_05	74.301	65.601	52152000	1011200	852640	21815000	20905000	2513200	1878900	1598400	1578200
ANYEQSKKDPHQTLPLDTPR	Phospho (STY)	2417.1377	0.13765285	4574	Q9Y2H5	PLEKHA6	Pleckstrin homology domain-containing family A member 6	yes	yes	0	0	1	2	By matching	By matching	By MS/MS	By MS/MS	By matching	By matching	By matching	By matching	1	0	2			1	1					34.97	29.939	4	2.5881E-20	10336	QE2_131211_OPL1013_RH_HCC_pTyrIP_G_05_131211154413	89.831	85.63	32180000	0	0	13726000	18454000	0	0	0	0
ANYWWLR	Unmodified	1007.4977	0.49773538	1282	P31939-2;P31939	ATIC	Bifunctional purine biosynthesis protein PURH;Phosphoribosylaminoimidazolecarboxamide formyltransferase;IMP cyclohydrolase	yes	no	0	0	0	0	By MS/MS	By matching	By MS/MS	By MS/MS	By MS/MS	By MS/MS	By MS/MS	By MS/MS	1	0	8	1	1	1	1	1	1	1	1	74.002	72.01	2	5.827E-15	32747	QE2_131211_OPL1013_RH_HCC_pTyrIP_G_05_131211154413	128.75	104.72	48987000	1742200	2172800	16658000	21050000	1499700	1495000	2453800	1915600
APAHHPAAISTAK	Unmodified	1270.6782	0.67821894	2624	Q5JTH9;Q5JTH9-2;Q5JTH9-3	RRP12	RRP12-like protein	yes	no	0	0	0	0	By matching	By matching	By MS/MS	By MS/MS	By matching	By matching	By matching	By matching	1	0	2			1	1					18.308	15.082	3	0.0035743	2889	QE2_131211_OPL1013_RH_HCC_pTyrIP_G_05_131211154413	25.731	17.321	2775800	0	0	1139100	1636600	0	0	0	0
APAMFNIR	Unmodified	918.47456	0.47455709	1809	P61247	RPS3A	40S ribosomal protein S3a	yes	yes	0	0	0	0	By matching	By matching	By matching	By matching	By MS/MS	By MS/MS	By MS/MS	By MS/MS	1	0	4					1	1	1	1	51.536	51.461	2	0.0087877	16963	QE1_140414_OPL1013_IdR_CvA_pTyrIP_F	36.395	27.547	14597000	0	0	0	0	2960100	2412600	4542900	4681800
APAQPAASSMPTSAPGR	Unmodified	1595.7726	0.77258961	4794				yes	no	0	0	0	0	By matching	By matching	By matching	By matching	By matching	By MS/MS	By matching	By matching	1	0	5	1	1			1	2			77.364	77.411	3	0.047042	28823	QE1_140414_OPL1013_IdR_CvA_pTyrIP_F_140415211055	6.9502	3.3723	3327400	508250	694580	0	0	811790	1312800	0	0
APASVLPAATPR	Unmodified	1149.6506	0.6506072	945	P13861-2;P13861	PRKAR2A	cAMP-dependent protein kinase type II-alpha regulatory subunit	yes	no	0	0	0	0	By matching	By matching	By matching	By matching	By matching	By matching	By MS/MS	By matching	1	0	1							1		39.589	39.589	2	0.0013646	11797	QE1_140414_OPL1013_IdR_CvA_pTyrIP_B	34.898	26.317	733890	0	0	0	0	0	0	733890	0
APDFVFYAPR	Unmodified	1181.5869	0.58694431	1168;976;1327	P26038;P15311;P35241;P35241-5;P35241-4	MSN;EZR;RDX	Moesin;Ezrin;Radixin	no	no	0	0	0	0	By matching	By matching	By matching	By matching	By matching	By MS/MS	By MS/MS	By matching	1	0	7					1	2	2	2	70.253	70.211	2;3	0.00028642	25536	QE1_140414_OPL1013_IdR_CvA_pTyrIP_F_140415211055	48.284	43.072	4336400	0	0	0	0	80927	153820	2276600	1825100
APDFVFYAPR	Phospho (STY)	1261.5533	0.55327472	1168;976;1327	P26038;P15311;P35241;P35241-5;P35241-4	MSN;EZR;RDX	Moesin;Ezrin;Radixin	no	no	0	0	1	0	By matching	By matching	By matching	By matching	By MS/MS	By matching	By matching	By matching	1	0	1					1				72.681	72.676	2	0.00091095	26689	QE1_140414_OPL1013_IdR_CvA_pTyrIP_F	45.307	35.819	3636400	0	0	0	0	3636400	0	0	0
APDSTAYTQLVYLDDVEQSGSECGTTVCTPEDSALR	Phospho (STY)	4014.7024	0.70240226	2692	Q5VUB5	FAM171A1	Protein FAM171A1	yes	yes	0	0	1	0	By matching	By matching	By MS/MS	By MS/MS	By matching	By matching	By matching	By matching	1	0	3			1	2					95.329	87.335	3;4	1.6155E-12	38381	QE2_131211_OPL1013_RH_HCC_pTyrIP_G_05_131211154413	60.194	58.431	12855000	0	0	5130800	7724000	0	0	0	0
APEILLGCK	Unmodified	999.5423	0.54230231	1151	P24941	CDK2	Cyclin-dependent kinase 2	yes	yes	0	0	0	0	By matching	By matching	By matching	By matching	By matching	By matching	By MS/MS	By MS/MS	1	0	2							1	1	48.044	47.97	2	0.014244	15411	QE1_140414_OPL1013_IdR_CvA_pTyrIP_B_140415130214	32.415	28.56	0	0	0	0	0	0	0	0	0
APFAAHGYGAFLTLSILDR	Unmodified	2019.0578	0.057796236	1565	P49721	PSMB2	Proteasome subunit beta type-2	yes	yes	0	0	0	0	By MS/MS	By matching	By MS/MS	By MS/MS	By MS/MS	By MS/MS	By MS/MS	By MS/MS	1	0	11	1	1	3	2	1	1	1	1	101.94	98.193	2;3	9.4852E-44	38610	QE1_140414_OPL1013_IdR_CvA_pTyrIP_F	120.77	115.3	83659000	880010	801840	34855000	32000000	7288300	3141200	2674300	2018500
APFDLFENK	Unmodified	1079.5288	0.52876073	804	P08238;Q58FF7	HSP90AB1;HSP90AB3P	Heat shock protein HSP 90-beta;Putative heat shock protein HSP 90-beta-3	yes	no	0	0	0	0	By matching	By matching	By matching	By matching	By matching	By matching	By MS/MS	By MS/MS	1	0	4					1	1	1	1	71.189	71.163	2	0.015616	25786	QE1_140414_OPL1013_IdR_CvA_pTyrIP_B_140415130214	26.118	19.449	5032700	0	0	0	0	519000	442780	2008300	2062600
APFDLFENKK	Unmodified	1207.6237	0.62372375	804	P08238;Q58FF7	HSP90AB1;HSP90AB3P	Heat shock protein HSP 90-beta;Putative heat shock protein HSP 90-beta-3	yes	no	0	0	0	1	By matching	By matching	By matching	By matching	By matching	By matching	By MS/MS	By MS/MS	1	0	4					1	1	1	1	59.377	59.401	3	0.026464	20586	QE1_140414_OPL1013_IdR_CvA_pTyrIP_B	19.659	17.237	2013500	0	0	0	0	280170	224900	841840	666560
APFDLFENR	Unmodified	1107.5349	0.53490874	790	P07900;P07900-2	HSP90AA1	Heat shock protein HSP 90-alpha	yes	no	0	0	0	0	By matching	By matching	By matching	By matching	By matching	By MS/MS	By MS/MS	By MS/MS	1	0	3						1	1	1	72.873	72.84	2	0.0021288	26660	QE1_140414_OPL1013_IdR_CvA_pTyrIP_B	41.399	30.235	3705900	0	0	0	0	0	337300	1585200	1783400
APFVLTSDMAYVINGGEK	Unmodified	1910.9448	0.94479989	130	O00443	PIK3C2A	Phosphatidylinositol 4-phosphate 3-kinase C2 domain-containing subunit alpha	yes	yes	0	0	0	0	By matching	By matching	By matching	By matching	By matching	By matching	By MS/MS	By matching	1	0	5	1				1	1	1	1	39.025	38.974	3	0.050485	11565	QE1_140414_OPL1013_IdR_CvA_pTyrIP_B	5.9632	2.3276	7458700	529260	0	0	0	764730	576070	2610700	2977900
APGAIGPYSQAVLVDR	Phospho (STY)	1692.8236	0.82363592	1667	P52758	HRSP12	Ribonuclease UK114	yes	yes	0	0	1	0	By matching	By matching	By MS/MS	By matching	By matching	By matching	By matching	By matching	1	0	2			2						63.54	56.573	2;3	0.00013311	23364	QE2_131211_OPL1013_RH_HCC_pTyrIP_G_05	42.947	39.23	4022000	0	0	4022000	0	0	0	0	0
APGDQGEKYIDLRH	Phospho (STY)	1677.7512	0.75119926	1462	P43121	MCAM	Cell surface glycoprotein MUC18	yes	yes	0	0	1	2	By matching	By matching	By MS/MS	By MS/MS	By matching	By matching	By matching	By matching	1	0	4			2	2					37.956	32.624	3;4	7.5002E-18	11604	QE2_131211_OPL1013_RH_HCC_pTyrIP_G_05	105.14	89.592	261940000	0	0	105880000	156050000	0	0	0	0
APGFAQMLK	Unmodified	961.50552	0.50552287	1613	P50990	CCT8	T-complex protein 1 subunit theta	yes	yes	0	0	0	0	By matching	By matching	By matching	By matching	By MS/MS	By matching	By matching	By MS/MS	1	0	5			1		1	1	1	1	56.348	54.934	2	0.0070676	18451	QE1_140414_OPL1013_IdR_CvA_pTyrIP_B_140415130214	31.871	18.069	11605000	0	0	1119300	0	2786500	2628900	2736900	2333800
APGFGFGIAISGGR	Unmodified	1305.683	0.68296996	2088	Q07157;Q07157-2	TJP1	Tight junction protein ZO-1	yes	no	0	0	0	0	By matching	By matching	By matching	By matching	By MS/MS	By matching	By matching	By matching	1	0	2					1	1			76.619	76.641	2	0.0021112	28433	QE1_140414_OPL1013_IdR_CvA_pTyrIP_F	27.263	21.368	529110	0	0	0	0	329670	199440	0	0
APGFLQPPPLRQPR	Unmodified	1572.8889	0.88888041	3892	Q9H074	PAIP1	Polyadenylate-binding protein-interacting protein 1	yes	yes	0	0	0	1	By matching	By matching	By matching	By matching	By MS/MS	By matching	By matching	By matching	1	0	2					1	1			57.478	57.551	3	0.017545	19682	QE1_140414_OPL1013_IdR_CvA_pTyrIP_F	19.678	13.963	1269100	0	0	0	0	737720	531360	0	0
APGIIPR	Unmodified	722.44391	0.44390889	1161	P25705;P25705-2;P25705-3	ATP5A1	ATP synthase subunit alpha, mitochondrial	yes	no	0	0	0	0	By matching	By matching	By matching	By matching	By MS/MS	By MS/MS	By MS/MS	By MS/MS	1	0	4					1	1	1	1	31.879	31.903	2	0.012802	8439	QE1_140414_OPL1013_IdR_CvA_pTyrIP_B_140415130214	41.502	17.53	15287000	0	0	0	0	1624600	1993700	6477900	5191000
APGPGLAQGLPQLHSLVLR	Unmodified	1923.1054	0.10541513	3066	Q8N1G4	LRRC47	Leucine-rich repeat-containing protein 47	yes	yes	0	0	0	0	By matching	By matching	By MS/MS	By MS/MS	By MS/MS	By MS/MS	By MS/MS	By MS/MS	1	0	10			1	1	2	2	2	2	81.429	79.751	3;4	5.4072E-19	34264	QE2_131211_OPL1013_RH_HCC_pTyrIP_G_05_131211154413	93.371	92.841	28335000	0	0	6946400	5720200	3816900	3501700	3951500	4398000
APGPGPGQEVYFSLK	Phospho (STY)	1625.7491	0.749074	3563	Q96L96	ALPK3	Alpha-protein kinase 3	yes	yes	0	0	1	0	By matching	By matching	By MS/MS	By MS/MS	By matching	By matching	By matching	By matching	1	0	3			1	2					75.64	67.953	2;3	3.3681E-09	29098	QE2_131211_OPL1013_RH_HCC_pTyrIP_G_05_131211154413	83.37	63.616	7424900	0	0	3864600	3560200	0	0	0	0
APGTPHSHTKPYVR	Unmodified	1546.8005	0.80045934	2085	Q07020;Q07020-2	RPL18	60S ribosomal protein L18	yes	no	0	0	0	1	By matching	By matching	By MS/MS	By MS/MS	By MS/MS	By MS/MS	By MS/MS	By MS/MS	1	0	15			3	3	2	3	2	2	17.97	16.656	2;3;4	3.8028E-17	3438	QE2_131211_OPL1013_RH_HCC_pTyrIP_G_05	101.32	93.276	241880000	0	0	90524000	101040000	5132900	9305800	20190000	15686000
APHLAYLR	Phospho (STY)	1019.4954	0.49536591	3794	Q9BWD1;Q9BWD1-2	ACAT2	Acetyl-CoA acetyltransferase, cytosolic	yes	no	0	0	1	0	By matching	By matching	By matching	By matching	By matching	By MS/MS	By matching	By matching	1	0	2	1					1			35.096	35.095	2	0.0025274	9716	QE1_140414_OPL1013_IdR_CvA_pTyrIP_F_140415211055	47.082	29.096	3067700	405860	0	0	0	0	2661800	0	0
APHLVGPHLGLETGNGGGVINLNAFDPTLPK	Unmodified	3104.6407	0.6407178	3506	Q96GK7;Q6P2I3	FAHD2A;FAHD2B	Fumarylacetoacetate hydrolase domain-containing protein 2A;Fumarylacetoacetate hydrolase domain-containing protein 2B	yes	no	0	0	0	0	By matching	By MS/MS	By matching	By matching	By matching	By matching	By matching	By MS/MS	1	0	2		1						1	90.583	90.456	4	0.045813	34610	QE1_140414_OPL1013_IdR_CvA_pTyrIP_B_140415130214	4.493	3.8957	1577600	0	353960	0	0	0	0	0	1223700
APHNGFLSLVGGGLGPVTR	Unmodified	1848.0006	0.0006157076	2794	Q6UVK1	CSPG4	Chondroitin sulfate proteoglycan 4	yes	yes	0	0	0	0	By matching	By matching	By matching	By matching	By matching	By matching	By MS/MS	By MS/MS	1	0	2							1	1	81.01	80.886	3	0.00019714	30435	QE1_140414_OPL1013_IdR_CvA_pTyrIP_B	34.649	32.852	3192200	0	0	0	0	0	0	1523700	1668400
APIIAVTR	Unmodified	839.52289	0.52288749	957;958	P14618;P14618-3;P14618-2	PKM	Pyruvate kinase PKM	no	no	0	0	0	0	By matching	By matching	By MS/MS	By MS/MS	By matching	By MS/MS	By MS/MS	By MS/MS	1	0	8	1	1	1	1	1	1	1	1	38.385	36.907	2	0.0020463	11061	QE1_140414_OPL1013_IdR_CvA_pTyrIP_B_140415130214	49.715	30.153	134050000	1495400	1214500	12857000	16165000	4719000	4689500	48658000	44256000
APILIATDVASR	Unmodified	1225.703	0.7030367	1030;3352	P17844;P17844-2;Q92841-1;Q92841-3;Q92841;Q92841-2	DDX5;DDX17	Probable ATP-dependent RNA helicase DDX5;Probable ATP-dependent RNA helicase DDX17	no	no	0	0	0	0	By matching	By matching	By matching	By matching	By matching	By matching	By MS/MS	By MS/MS	1	0	4					1	1	1	1	58.216	58.24	2	2.0291E-05	19976	QE1_140414_OPL1013_IdR_CvA_pTyrIP_B_140415130214	63.091	60.968	6389900	0	0	0	0	891100	753660	2199400	2545700
APIRPDIVNFVHTNLR	Unmodified	1861.0323	0.032250187	1365	P36578	RPL4	60S ribosomal protein L4	yes	yes	0	0	0	1	By matching	By matching	By MS/MS	By MS/MS	By MS/MS	By MS/MS	By MS/MS	By MS/MS	1	0	12			2	2	2	2	2	2	72.813	70.233	3;4	5.9535E-22	25685	QE1_140414_OPL1013_IdR_CvA_pTyrIP_B_140415130214	102.08	86.892	183550000	0	0	46486000	55708000	17408000	13481000	24449000	26019000
APIRPDIVNFVHTNLRK	Unmodified	1989.1272	0.1272132	1365	P36578	RPL4	60S ribosomal protein L4	yes	yes	0	0	0	2	By matching	By matching	By MS/MS	By MS/MS	By MS/MS	By MS/MS	By matching	By matching	1	0	8			2	2	1	1	1	1	67.784	64.153	4;5	6.8211E-17	26890	QE2_131211_OPL1013_RH_HCC_pTyrIP_G_05	84.653	79.523	424960000	0	0	195880000	217270000	5420300	5056200	687910	645330
APKPDGPGGGPGGSHMGGNYGDDR	Unmodified	2251.9665	0.9664914	1349	P35637-2;P35637	FUS	RNA-binding protein FUS	yes	no	0	0	0	1	By MS/MS	By MS/MS	By MS/MS	By MS/MS	By MS/MS	By MS/MS	By MS/MS	By MS/MS	1	0	8	1	1	1	1	1	1	1	1	22.887	22.011	4	1.0721E-65	6594	QE2_131211_OPL1013_RH_HCC_pTyrIP_G_05_131211154413	129.9	120.84	103100000	3753100	3247300	37510000	43033000	2727100	2223100	6567900	4035800
APKPDGPGGGPGGSHMGGNYGDDRR	Unmodified	2408.0676	0.067602428	1349	P35637-2;P35637	FUS	RNA-binding protein FUS	yes	no	0	0	0	2	By matching	By matching	By MS/MS	By matching	By matching	By matching	By matching	By matching	1	0	2			1	1					23.975	20.398	4	0.048217	5322	QE2_131211_OPL1013_RH_HCC_pTyrIP_G_05	11.395	10.71	1873000	0	0	916110	956880	0	0	0	0
APLDIPVPDPVKEK	Unmodified	1516.8501	0.85009487	2078	Q06323;Q06323-3;Q06323-2	PSME1	Proteasome activator complex subunit 1	yes	no	0	0	0	1	By matching	By matching	By matching	By matching	By matching	By matching	By matching	By MS/MS	1	0	4	1	1					1	1	65.435	65.409	3	0.042651	23283	QE1_140414_OPL1013_IdR_CvA_pTyrIP_B_140415130214	13.513	9.6511	1846700	465630	342460	0	0	0	0	521580	516990
APLHYLAPLLSNLSQRPAAR	Unmodified	2187.2277	0.22765553	3753	Q9BTY7	HGH1	Protein HGH1 homolog	yes	yes	0	0	0	1	By matching	By matching	By MS/MS	By MS/MS	By MS/MS	By MS/MS	By matching	By matching	1	0	5			2	1	1	1			84.421	79.56	4	8.1367E-15	34411	QE2_131211_OPL1013_RH_HCC_pTyrIP_G_05_131211154413	78.95	77.492	13034000	0	0	4667900	5199100	1410900	1755900	0	0
APLKPYPVSPSDK	Unmodified	1397.7555	0.7554662	1425	P41252	IARS	Isoleucine--tRNA ligase, cytoplasmic	yes	yes	0	0	0	1	By matching	By matching	By MS/MS	By MS/MS	By matching	By MS/MS	By MS/MS	By MS/MS	1	0	6			1	1	1	1	1	1	32.217	30.607	3	0.0077486	9831	QE2_131211_OPL1013_RH_HCC_pTyrIP_G_05	24.929	21.352	14605000	0	0	4179100	4757100	1204800	1196100	1847900	1420300
APLVLKD	Unmodified	754.45889	0.45889025	3637	Q99497	PARK7	Protein DJ-1	yes	yes	0	0	0	1	By matching	By matching	By matching	By matching	By matching	By matching	By matching	By MS/MS	1	0	4					1	1	1	1	33.788	33.712	2	0.04888	9137	QE1_140414_OPL1013_IdR_CvA_pTyrIP_B_140415130214	35.295	11.323	16898000	0	0	0	0	972610	1261000	7266800	7397500
APMILNGVCVIWK	Unmodified	1499.7993	0.79926205	2302	Q13951;Q13951-2	CBFB	Core-binding factor subunit beta	yes	no	0	0	0	0	By matching	By matching	By MS/MS	By MS/MS	By matching	By MS/MS	By matching	By matching	1	0	6			1	1	1	1	1	1	91.718	89.038	2	3.0967E-07	38534	QE2_131211_OPL1013_RH_HCC_pTyrIP_G_05	65.179	61.734	3281700	0	0	1146900	1251700	279240	341960	122280	139630
APNSNNSKPLGPLQTLMENLSSNR	Unmodified	2581.2918	0.29184828	2877	Q7Z2Y5;Q7Z2Y5-2	NRK	Nik-related protein kinase	yes	no	0	0	0	1	By matching	By matching	By matching	By MS/MS	By matching	By matching	By matching	By matching	1	0	1				1					104.97	96.864	3	0.00023963	42895	QE2_131211_OPL1013_RH_HCC_pTyrIP_G_05_131211154413	34.04	30.594	2903100	0	0	0	2903100	0	0	0	0
APPCSGSSITEIINPNYMGVGPFGPPMPLHVK	Oxidation (M);Phospho (STY)	3459.6067	0.60665556	3351	Q92835-2;Q92835;Q92835-3	INPP5D	Phosphatidylinositol 3,4,5-trisphosphate 5-phosphatase 1	yes	no	0	1	1	0	By MS/MS	By MS/MS	By matching	By matching	By matching	By matching	By matching	By matching	1	0	16	4	4			4	4			99.627	99.63	3;4	1.5208E-62	39714	QE1_140414_OPL1013_IdR_CvA_pTyrIP_C	117.08	112.58	39568000	18360000	17310000	0	0	2019100	1879100	0	0
APPCSGSSITEIINPNYMGVGPFGPPMPLHVK	Phospho (STY)	3443.6117	0.61174094	3351	Q92835-2;Q92835;Q92835-3	INPP5D	Phosphatidylinositol 3,4,5-trisphosphate 5-phosphatase 1	yes	no	0	0	1	0	By MS/MS	By MS/MS	By matching	By matching	By MS/MS	By matching	By matching	By matching	1	0	6	2	3			1				106.44	106.52	3;4;5	2.1277E-145	42576	QE1_140414_OPL1013_IdR_CvA_pTyrIP_C_140415150423	174.59	166.68	104000000	51434000	48470000	0	0	4092700	0	0	0
APPCSGSSITEIINPNYMGVGPFGPPMPLHVK	2 Oxidation (M);Phospho (STY)	3475.6016	0.60157018	3351	Q92835-2;Q92835;Q92835-3	INPP5D	Phosphatidylinositol 3,4,5-trisphosphate 5-phosphatase 1	yes	no	0	2	1	0	By matching	By MS/MS	By matching	By matching	By matching	By matching	By matching	By matching	1	0	1		1							90.061	90.155	4	3.2226E-06	35243	QE1_140414_OPL1013_IdR_CvA_pTyrIP_C_140415150423	45.983	44.082	3007000	0	3007000	0	0	0	0	0	0
APPNATLEHFYLTSGK	Unmodified	1744.8784	0.87843489	3500	Q96G23	CERS2	Ceramide synthase 2	yes	yes	0	0	0	0	By MS/MS	By matching	By matching	By matching	By matching	By matching	By matching	By matching	1	0	5	1	1			1	1	1		58.34	58.437	3	0.048002	20478	QE1_140414_OPL1013_IdR_CvA_pTyrIP_C	7.1317	1.9202	2905900	653140	627770	0	0	322340	180100	1122500	0
APPQTHLPSGASSGTGSASATHGGGSPPGTR	Unmodified	2784.3175	0.31754576	1485	P46379-2;P46379;P46379-3;P46379-4;P46379-5	BAG6	Large proline-rich protein BAG6	yes	no	0	0	0	0	By MS/MS	By MS/MS	By MS/MS	By MS/MS	By matching	By matching	By MS/MS	By matching	1	0	6	1	1	1	1			1	1	26.36	25.083	4	5.7389E-20	7805	QE2_131211_OPL1013_RH_HCC_pTyrIP_G_05_131211154413	72.514	68.71	13299000	1290100	1655400	3041500	4880800	0	0	1175500	1255300
APPSVFAEVPQAQPVLVFK	Unmodified	2023.1142	0.11424848	1017	P17174	GOT1	Aspartate aminotransferase, cytoplasmic	yes	yes	0	0	0	0	By matching	By matching	By matching	By matching	By matching	By matching	By MS/MS	By matching	1	0	4	1	1					1	1	92.138	92.061	3	0.038068	35510	QE1_140414_OPL1013_IdR_CvA_pTyrIP_B	9.0586	7.4957	1380900	306110	277470	0	0	0	0	383430	413910
APQDPASMPCTRPPSAPHYLTAVGMGAK	Unmodified	2907.383	0.38298825	1216	P29317;P29317-2	EPHA2	Ephrin type-A receptor 2	yes	no	0	0	0	1	By matching	By matching	By MS/MS	By MS/MS	By matching	By matching	By matching	By matching	1	0	2			1	1					64.78	57.744	4	0.0061645	24175	QE2_131211_OPL1013_RH_HCC_pTyrIP_G_05_131211154413	18.107	16.299	10096000	0	0	5205800	4890100	0	0	0	0
APQETYADIGGLDNQIQEIK	Phospho (STY)	2282.0468	0.046772159	1839	P62191;P62191-2	PSMC1	26S protease regulatory subunit 4	yes	no	0	0	1	0	By matching	By matching	By matching	By MS/MS	By matching	By matching	By matching	By matching	1	0	1				1					80.125	72.219	3	4.0854E-06	31203	QE2_131211_OPL1013_RH_HCC_pTyrIP_G_05_131211154413	46.569	43.033	3194500	0	0	0	3194500	0	0	0	0
APQQQPPPQQPPPPQPPPQQPPPPPSYSPAR	Unmodified	3327.6789	0.67889422	3758	Q9BUJ2-4;Q9BUJ2-2;Q9BUJ2;Q9BUJ2-3;Q9BUJ2-5	HNRNPUL1	Heterogeneous nuclear ribonucleoprotein U-like protein 1	yes	no	0	0	0	0	By matching	By matching	By matching	By matching	By matching	By matching	By MS/MS	By matching	1	0	1							1		45.594	45.594	4	0.031399	14432	QE1_140414_OPL1013_IdR_CvA_pTyrIP_B	8.627	7.6051	587920	0	0	0	0	0	0	587920	0
APQVLVLAPTR	Unmodified	1163.7026	0.70264277	4117	Q9NR30;Q9NR30-2	DDX21	Nucleolar RNA helicase 2	yes	no	0	0	0	0	By matching	By matching	By matching	By matching	By MS/MS	By matching	By matching	By MS/MS	1	0	4					1	1	1	1	57.473	57.447	2	0.0023141	19718	QE1_140414_OPL1013_IdR_CvA_pTyrIP_F	41.48	39.636	3189400	0	0	0	0	840770	998760	839350	510500
APRPFGSVSSPK	Unmodified	1228.6564	0.65642086	3518	Q96HC4	PDLIM5	PDZ and LIM domain protein 5	yes	yes	0	0	0	1	By matching	By matching	By MS/MS	By MS/MS	By matching	By matching	By matching	By matching	1	0	2			1	1					32.401	27.921	3	2.9843E-09	9022	QE2_131211_OPL1013_RH_HCC_pTyrIP_G_05	84.365	74.71	13359000	0	0	5729900	7629400	0	0	0	0
APRPPKQPNVQDFQFFPPR	Unmodified	2265.1807	0.18070534	357;1209	O60264;P28370-2;P28370	SMARCA5;SMARCA1	SWI/SNF-related matrix-associated actin-dependent regulator of chromatin subfamily A member 5;Probable global transcription activator SNF2L1	no	no	0	0	0	2	By matching	By matching	By MS/MS	By MS/MS	By matching	By matching	By matching	By matching	1	0	10			5	4	1				72.316	65.559	4	0.0013295	27103	QE2_131211_OPL1013_RH_HCC_pTyrIP_G_05_131211154413	30.945	27.799	26444000	0	0	15437000	10773000	234080	0	0	0
APSASVDSSLYNLPR	Phospho (STY)	1655.7556	0.75561594	2247	Q13480;Q13480-2	GAB1	GRB2-associated-binding protein 1	yes	no	0	0	1	0	By matching	By matching	By MS/MS	By MS/MS	By MS/MS	By MS/MS	By matching	By matching	1	0	14	2	1	2	2	2	2	1	2	60.571	58.596	2;3	0	20070	QE1_140414_OPL1013_IdR_CvA_pTyrIP_F_140415211055	298.78	277.72	374590000	969250	365340	89348000	119600000	78552000	84831000	351540	576390
APSHVPFLLIGGGTAAFAAAR	Unmodified	2023.1003	0.10032975	644	O95831-3;O95831;O95831-6;O95831-4	AIFM1	Apoptosis-inducing factor 1, mitochondrial	yes	no	0	0	0	0	By matching	By matching	By MS/MS	By MS/MS	By matching	By matching	By MS/MS	By MS/MS	1	0	5	1		1	1			1	1	90.03	86.775	3	5.1947E-06	37590	QE2_131211_OPL1013_RH_HCC_pTyrIP_G_05_131211154413	43.696	39.31	5886800	186260	0	1959800	2087500	0	0	864140	789140
APSRQDVYGPQPQVR	Phospho (STY)	1776.8308	0.83084657	397	O60716-13;O60716-11;O60716-10;O60716-9;O60716-5;O60716-3;O60716-2;O60716;O60716-16;O60716-15;O60716-14;O60716-12;O60716-8;O60716-7;O60716-6;O60716-4;O60716-21;O60716-19;O60716-18;O60716-17;O60716-24;O60716-23;O60716-22;O60716-20	CTNND1	Catenin delta-1	yes	no	0	0	1	1	By matching	By matching	By MS/MS	By MS/MS	By matching	By matching	By matching	By matching	1	0	2			1	1					29.473	25.394	3	1.8091E-21	7690	QE2_131211_OPL1013_RH_HCC_pTyrIP_G_05	100.19	90.12	15204000	0	0	6820200	8383800	0	0	0	0
APSTPLLTVR	Unmodified	1053.6182	0.61824444	3826	Q9BY44-3;Q9BY44;Q9BY44-4	EIF2A	Eukaryotic translation initiation factor 2A;Eukaryotic translation initiation factor 2A, N-terminally processed	yes	no	0	0	0	0	By matching	By matching	By matching	By matching	By matching	By matching	By matching	By MS/MS	1	0	3						1	1	1	49.496	49.463	2	0.044598	16073	QE1_140414_OPL1013_IdR_CvA_pTyrIP_B_140415130214	17.833	11.539	837670	0	0	0	0	0	239090	328250	270330
APSVPAAEPEYPK	Unmodified	1354.6769	0.67688153	1715	P54819-5;P54819-2;P54819;P54819-3	AK2	Adenylate kinase 2, mitochondrial;Adenylate kinase 2, mitochondrial, N-terminally processed	yes	no	0	0	0	0	By matching	By matching	By matching	By matching	By matching	By matching	By MS/MS	By matching	1	0	1							1		38.107	38.107	2	0.0041586	11122	QE1_140414_OPL1013_IdR_CvA_pTyrIP_B	44.511	36.9	0	0	0	0	0	0	0	0	0
APTAAPPPPPPSRPSVAVPPPPPNR	Unmodified	2463.3387	0.33866254	122	O00401	WASL	Neural Wiskott-Aldrich syndrome protein	yes	yes	0	0	0	1	By matching	By matching	By matching	By matching	By matching	By matching	By MS/MS	By matching	1	0	1							1		45.922	45.922	3	0.0042764	14676	QE1_140414_OPL1013_IdR_CvA_pTyrIP_B	23.208	22.423	552660	0	0	0	0	0	0	552660	0
APTDDDKNIYLTLPPNDHVNSNN	Phospho (STY)	2646.1599	0.15990444	917	P12318-2;P12318;P31995	FCGR2A;FCGR2C	Low affinity immunoglobulin gamma Fc region receptor II-a;Low affinity immunoglobulin gamma Fc region receptor II-c	yes	no	0	0	1	1	By matching	By matching	By matching	By matching	By MS/MS	By MS/MS	By matching	By matching	1	0	2					1	1			58.998	59.121	3	5.0394E-53	20422	QE1_140414_OPL1013_IdR_CvA_pTyrIP_F	124.1	110.73	43327000	0	0	0	0	22170000	21157000	0	0
APTSFGYDKPHVLVDLLVDDSGK	Phospho (STY)	2552.22	0.2199855	974	P15260	IFNGR1	Interferon gamma receptor 1	yes	yes	0	0	1	1	By matching	By matching	By MS/MS	By MS/MS	By matching	By matching	By matching	By matching	1	0	2			1	1					93.202	85.214	3	1.5817E-13	37386	QE2_131211_OPL1013_RH_HCC_pTyrIP_G_05_131211154413	65.854	60.854	8808100	0	0	5194900	3613300	0	0	0	0
APVAGTCYQAEWDDYVPK	Unmodified	2068.92	0.9200417	1246	P30086	PEBP1	Phosphatidylethanolamine-binding protein 1;Hippocampal cholinergic neurostimulating peptide	yes	yes	0	0	0	0	By matching	By matching	By matching	By matching	By matching	By matching	By MS/MS	By matching	1	0	2							1	1	70.342	70.268	2	0.017083	25583	QE1_140414_OPL1013_IdR_CvA_pTyrIP_B	17.565	15.567	919330	0	0	0	0	0	0	567640	351700
APVPGTPDSLSSGSSR	Unmodified	1513.7372	0.73724996	4429	Q9UJZ1-2;Q9UJZ1	STOML2	Stomatin-like protein 2, mitochondrial	yes	no	0	0	0	0	By matching	By matching	By matching	By matching	By matching	By matching	By MS/MS	By matching	1	0	2							1	1	35.098	35.074	2	0.053902	9681	QE1_140414_OPL1013_IdR_CvA_pTyrIP_B	11.606	10.095	1744200	0	0	0	0	0	0	850040	894150
APVPTGEVYFADSFDR	Unmodified	1769.8261	0.82606496	1194	P27824;P27824-2	CANX	Calnexin	yes	no	0	0	0	0	By matching	By matching	By matching	By matching	By matching	By matching	By MS/MS	By MS/MS	1	0	7					1	2	2	2	74	73.971	2;3	1.4049E-07	27304	QE1_140414_OPL1013_IdR_CvA_pTyrIP_B	66.826	53.726	4931700	0	0	0	0	276530	444470	2221800	1988800
APVTGYVRFLNEWSK	Unmodified	1765.9152	0.91515474	4295	Q9P0W2-3	HMG20B	SWI/SNF-related matrix-associated actin-dependent regulator of chromatin subfamily E member 1-related	yes	yes	0	0	0	1	By matching	By matching	By MS/MS	By MS/MS	By matching	By matching	By matching	By matching	1	0	4			1	1	1	1			24.074	22.246	4	0.00049358	6369	QE2_131211_OPL1013_RH_HCC_pTyrIP_G_05	35.118	24.256	85868000	0	0	37090000	48049000	424150	304090	0	0
APWIEQEGPEYWDQETR	Unmodified	2132.9439	0.94394827	939	P13746;P13746-2	HLA-A	HLA class I histocompatibility antigen, A-11 alpha chain	no	no	0	0	0	0	By matching	By matching	By matching	By matching	By matching	By matching	By matching	By MS/MS	1	0	2							1	1	73.302	73.228	3	0.036881	26801	QE1_140414_OPL1013_IdR_CvA_pTyrIP_B_140415130214	9.5148	7.332	985660	0	0	0	0	0	0	495510	490150
APYTCGGDSDQYVLMSSPVGR	Phospho (STY)	2338.9599	0.95994776	4663	Q9Y4H2	IRS2	Insulin receptor substrate 2	yes	yes	0	0	1	0	By MS/MS	By MS/MS	By MS/MS	By MS/MS	By matching	By matching	By MS/MS	By matching	1	0	13	2	1	2	3	2	1	2		66.238	63.762	2;3	1.516E-199	27133	QE2_131211_OPL1013_RH_HCC_pTyrIP_G_05	229.51	212.9	199300000	6752700	4011700	83104000	102860000	835410	436560	1299000	0
APYTCGGDSDQYVLMSSPVGR	Oxidation (M);Phospho (STY)	2354.9549	0.95486238	4663	Q9Y4H2	IRS2	Insulin receptor substrate 2	yes	yes	0	1	1	0	By matching	By matching	By MS/MS	By matching	By matching	By matching	By matching	By matching	1	0	2			2						62.232	55.264	3	6.5972E-11	22950	QE2_131211_OPL1013_RH_HCC_pTyrIP_G_05	61.276	59.279	4606800	0	0	4606800	0	0	0	0	0
APYTCGGDSDQYVLMSSPVGR	2 Phospho (STY)	2418.9263	0.92627817	4663	Q9Y4H2	IRS2	Insulin receptor substrate 2	yes	yes	0	0	2	0	By matching	By matching	By matching	By MS/MS	By matching	By matching	By matching	By matching	1	0	1				1					69.089	61.884	3	4.6229E-05	26087	QE2_131211_OPL1013_RH_HCC_pTyrIP_G_05_131211154413	48.773	42.337	1014600	0	0	0	1014600	0	0	0	0
AQAAAPASVPAQAPK	Unmodified	1376.7412	0.74121312	1513	P47914	RPL29	60S ribosomal protein L29	yes	yes	0	0	0	0	By MS/MS	By MS/MS	By MS/MS	By matching	By MS/MS	By MS/MS	By MS/MS	By MS/MS	1	0	7	1	1	1		1	1	1	1	26.66	26.171	2	1.7595E-06	5986	QE1_140414_OPL1013_IdR_CvA_pTyrIP_B	60.55	48.631	20107000	3456500	3822600	1776500	0	1818600	1695000	4225600	3311800
AQAALAVNISAAR	Unmodified	1254.7044	0.70443369	1402	P40227;P40227-2	CCT6A	T-complex protein 1 subunit zeta	yes	no	0	0	0	0	By MS/MS	By MS/MS	By matching	By matching	By MS/MS	By MS/MS	By MS/MS	By MS/MS	1	0	8	2	1			2	1	1	1	47.567	47.528	2	4.3411E-07	15327	QE1_140414_OPL1013_IdR_CvA_pTyrIP_F	62.287	48.887	5571300	1484400	536160	0	0	1544900	979800	483660	542400
AQADLAYQLQVAK	Phospho (STY)	1497.7229	0.72285925	523	O75955;O75955-2	FLOT1	Flotillin-1	yes	no	0	0	1	0	By matching	By matching	By MS/MS	By MS/MS	By matching	By matching	By matching	By matching	1	0	7			2	2	1	1	1		61.636	57.636	2;3	1.9901E-21	24160	QE2_131211_OPL1013_RH_HCC_pTyrIP_G_05_131211154413	110.8	103.19	18881000	0	0	8002700	9831200	274700	260520	512030	0
AQAEAQQPTFDALRDELR	Unmodified	2058.013	0.013030887	2426	Q15149-4;Q15149-7;Q15149-8;Q15149-9;Q15149-5;Q15149-6;Q15149-3;Q15149-2;Q15149	PLEC	Plectin	yes	no	0	0	0	1	By MS/MS	By MS/MS	By matching	By matching	By matching	By matching	By matching	By matching	1	0	3	1	1						1	64.016	63.981	3	1.1196E-05	23160	QE1_140414_OPL1013_IdR_CvA_pTyrIP_C	47.942	39.281	2154600	904780	1053800	0	0	0	0	0	196040
AQAELVGTADEATR	Unmodified	1430.7001	0.70013617	1242	P30049	ATP5D	ATP synthase subunit delta, mitochondrial	yes	yes	0	0	0	0	By MS/MS	By MS/MS	By matching	By matching	By matching	By matching	By MS/MS	By MS/MS	1	0	4	1	1					1	1	32.407	32.431	2	5.9782E-05	8630	QE1_140414_OPL1013_IdR_CvA_pTyrIP_C	48.405	18.097	3977700	635040	583690	0	0	0	0	1676500	1082400
AQAEVEGLGK	Unmodified	1000.5189	0.51892433	2426	Q15149-4;Q15149-7;Q15149-8;Q15149-9;Q15149-5;Q15149-6;Q15149-3;Q15149-2;Q15149	PLEC	Plectin	yes	no	0	0	0	0	By MS/MS	By MS/MS	By matching	By matching	By matching	By matching	By matching	By matching	1	0	2	1	1							23.938	24.06	2	0.0032233	5221	QE1_140414_OPL1013_IdR_CvA_pTyrIP_C_140415150423	35.664	21.546	3020400	1556300	1464100	0	0	0	0	0	0
AQALAIETEAELQR	Unmodified	1541.8049	0.80493559	2379	Q14764	MVP	Major vault protein	yes	yes	0	0	0	0	By MS/MS	By matching	By matching	By matching	By matching	By matching	By matching	By matching	1	0	2	1	1							55.543	55.665	2	0.01068	19273	QE1_140414_OPL1013_IdR_CvA_pTyrIP_C	23.456	13.92	973630	495910	477720	0	0	0	0	0	0
AQASSIPVGSR	Unmodified	1071.5673	0.5672715	3629	Q99426;Q99426-2	TBCB	Tubulin-folding cofactor B	yes	no	0	0	0	0	By matching	By matching	By matching	By matching	By matching	By matching	By matching	By MS/MS	1	0	3	1	1						1	23.017	23.116	2	0.037946	4628	QE1_140414_OPL1013_IdR_CvA_pTyrIP_B_140415130214	26.659	13.381	4471200	1753200	1191500	0	0	0	0	0	1526400
AQAVTQPVPLANKPVPAQSTFPSK	Unmodified	2475.3486	0.34855853	1568	P49750-4;P49750-3;P49750	YLPM1	YLP motif-containing protein 1	yes	no	0	0	0	1	By matching	By MS/MS	By matching	By matching	By matching	By matching	By matching	By matching	1	0	3	1	1					1		52.599	52.68	3	0.011237	17956	QE1_140414_OPL1013_IdR_CvA_pTyrIP_C_140415150423	27.563	26.662	2074500	724110	727260	0	0	0	0	623140	0
AQAWCYSK	Unmodified	1012.4437	0.44365089	1621	P51149	RAB7A	Ras-related protein Rab-7a	yes	yes	0	0	0	0	By MS/MS	By matching	By MS/MS	By MS/MS	By matching	By matching	By MS/MS	By MS/MS	1	0	7	1	1	1	1	1		1	1	29.794	28.398	2	0.0063277	6543	QE1_140414_OPL1013_IdR_CvA_pTyrIP_B_140415130214	39.305	32.075	8072900	727860	730780	1738200	2164900	411110	0	1087600	1212400
AQCPIVER	Unmodified	971.48585	0.48585006	1495	P46782	RPS5	40S ribosomal protein S5;40S ribosomal protein S5, N-terminally processed	yes	yes	0	0	0	0	By MS/MS	By MS/MS	By matching	By matching	By matching	By MS/MS	By MS/MS	By MS/MS	1	0	5	1	1				1	1	1	21.543	21.612	2	0.0013489	4054	QE1_140414_OPL1013_IdR_CvA_pTyrIP_B_140415130214	58.23	47.422	8772200	1539000	1858900	0	0	0	684880	2157600	2531800
AQDCYFMK	Phospho (STY)	1141.3974	0.39736771	294	O43353-2;O43353	RIPK2	Receptor-interacting serine/threonine-protein kinase 2	yes	no	0	0	1	0	By MS/MS	By MS/MS	By MS/MS	By MS/MS	By matching	By MS/MS	By MS/MS	By MS/MS	1	0	7	1	1	1	1		1	1	1	37.125	35.407	2	1.4855E-05	13791	QE2_131211_OPL1013_RH_HCC_pTyrIP_G_05	104.06	94.052	35260000	5263900	4438300	7649700	9846300	0	1892400	3524200	2644800
AQDIEAGDGTTSVVIIAGSLLDSCTK	Unmodified	2620.2902	0.29017653	1615	P50991;P50991-2	CCT4	T-complex protein 1 subunit delta	yes	no	0	0	0	0	By MS/MS	By matching	By matching	By matching	By matching	By matching	By MS/MS	By matching	1	0	4	1					1	1	1	103.69	103.63	3	0.035933	41270	QE1_140414_OPL1013_IdR_CvA_pTyrIP_C	6.7443	5.9035	1909700	534120	0	0	0	0	243000	755740	376800
AQDIQCGLQSR	Unmodified	1274.6037	0.60373336	3268	Q8WVJ2	NUDCD2	NudC domain-containing protein 2	yes	yes	0	0	0	0	By matching	By matching	By matching	By matching	By matching	By matching	By MS/MS	By MS/MS	1	0	3		1					1	1	25.317	25.4	2	0.0042389	5651	QE1_140414_OPL1013_IdR_CvA_pTyrIP_B	28.283	19.873	1077800	0	363820	0	0	0	0	372680	341310
AQDITLPHLCSVLLAFAR	Unmodified	2024.0877	0.087716155	3401	Q969Z0;Q969Z0-2	TBRG4	Protein TBRG4	yes	no	0	0	0	0	By MS/MS	By MS/MS	By matching	By matching	By matching	By matching	By MS/MS	By MS/MS	1	0	6	1	1			1	1	1	1	108.11	108.12	3	0.010099	43439	QE1_140414_OPL1013_IdR_CvA_pTyrIP_C	16.924	14.782	1843100	415420	464430	0	0	247200	293530	193700	228830
AQDPSEVLTMLTNETGFEISSSDATVK	Unmodified	2869.3539	0.353899	2157	Q12905	ILF2	Interleukin enhancer-binding factor 2	yes	yes	0	0	0	0	By MS/MS	By matching	By matching	By matching	By matching	By matching	By matching	By matching	1	0	1	1								108.62	108.57	3	0.049651	43507	QE1_140414_OPL1013_IdR_CvA_pTyrIP_C	1.1472	0.43857	340100	340100	0	0	0	0	0	0	0
AQDQGEKENPMR	Acetyl (Protein N-term)	1443.6412	0.64124108	1889	P62913	RPL11	60S ribosomal protein L11	yes	yes	1	0	0	1	By matching	By matching	By matching	By matching	By matching	By matching	By MS/MS	By MS/MS	1	0	2							1	1	21.068	21.094	2	4.3386E-05	3908	QE1_140414_OPL1013_IdR_CvA_pTyrIP_B	55.261	46.851	1790500	0	0	0	0	0	0	1012600	777840
AQEFVNCK	Acetyl (Protein N-term)	1036.4648	0.46478027	1352	P35754	GLRX	Glutaredoxin-1	yes	yes	1	0	0	0	By MS/MS	By MS/MS	By matching	By matching	By matching	By matching	By matching	By matching	1	0	3	1	1					1		42.53	42.578	2	0.00091092	13245	QE1_140414_OPL1013_IdR_CvA_pTyrIP_C	53.968	46.401	5138200	2647200	2225600	0	0	0	0	265360	0
AQEILSQLPIK	Unmodified	1238.7234	0.72343779	1352	P35754	GLRX	Glutaredoxin-1	yes	yes	0	0	0	0	By MS/MS	By MS/MS	By matching	By matching	By matching	By matching	By MS/MS	By MS/MS	1	0	4	1	1					1	1	67.479	67.478	2	0.00012224	24665	QE1_140414_OPL1013_IdR_CvA_pTyrIP_C	59.198	54.858	4278900	2046800	1720600	0	0	0	0	225670	285860
AQEQQQQMAELHSK	Unmodified	1654.7733	0.77331789	4313	Q9P2E9-3;Q9P2E9-2;Q9P2E9	RRBP1	Ribosome-binding protein 1	yes	no	0	0	0	0	By matching	By matching	By matching	By matching	By matching	By matching	By MS/MS	By matching	1	0	4	1	1					1	1	19.809	19.858	3	0.045739	3350	QE1_140414_OPL1013_IdR_CvA_pTyrIP_B	8.797	7.1702	1867500	564370	406440	0	0	0	0	386310	510370
AQEYDSSFPNWEFAR	Phospho (STY)	1925.7622	0.76215788	3659	Q99661;Q99661-2	KIF2C	Kinesin-like protein KIF2C	yes	no	0	0	1	0	By matching	By matching	By MS/MS	By MS/MS	By MS/MS	By MS/MS	By matching	By matching	1	0	6			1	1	2	2			81.788	79.107	2;3	4.9578E-62	29140	QE1_140414_OPL1013_IdR_CvA_pTyrIP_F_140415211055	160.81	158.15	19671000	0	0	2195200	3425700	7588800	6461300	0	0
AQFAQPEILIGTIPGAGGTQR	Unmodified	2124.1328	0.13275209	1244	P30084	ECHS1	Enoyl-CoA hydratase, mitochondrial	yes	yes	0	0	0	0	By matching	By matching	By matching	By matching	By matching	By matching	By MS/MS	By matching	1	0	1							1		83.646	83.646	2	0.046967	31742	QE1_140414_OPL1013_IdR_CvA_pTyrIP_B	22.24	20.443	149860	0	0	0	0	0	0	149860	0
AQFEGIVTDLIR	Unmodified	1360.7351	0.73506511	1388	P38646	HSPA9	Stress-70 protein, mitochondrial	yes	yes	0	0	0	0	By matching	By MS/MS	By matching	By matching	By matching	By matching	By MS/MS	By MS/MS	1	0	6		1	1	1			2	1	89.883	86.657	2;3	0.00017231	33611	QE1_140414_OPL1013_IdR_CvA_pTyrIP_C_140415150423	60.157	51.747	6060400	0	1075600	663000	957150	0	0	1713800	1650900
AQFFLHLSPSHYALLQYHYGTLSLLK	Unmodified	3046.6069	0.60689848	3105	Q8N766-3;Q8N766-2;Q8N766;Q8N766-4	EMC1	ER membrane protein complex subunit 1	yes	no	0	0	0	0	By MS/MS	By matching	By MS/MS	By MS/MS	By matching	By matching	By matching	By matching	1	0	4	1		1	1			1		101.56	97.407	5	0.027995	41518	QE2_131211_OPL1013_RH_HCC_pTyrIP_G_05	10.077	8.6735	12212000	615740	0	5138100	5974300	0	0	484000	0
AQFLVEK	Unmodified	833.4647	0.46470391	3654	Q99623	PHB2	Prohibitin-2	yes	yes	0	0	0	0	By matching	By matching	By matching	By matching	By matching	By matching	By MS/MS	By MS/MS	1	0	5	1		1	1			1	1	36.519	34.186	2	0.0054392	9380	QE1_140414_OPL1013_IdR_CvA_pTyrIP_B_140415130214	49.097	25.573	7723500	978110	0	1316700	1957900	0	0	1775200	1695600
AQGPAASAEEPKPVEAPAANSDQTVTVKE	Unmodified	2891.4149	0.41485977	1958	P80723;P80723-2	BASP1	Brain acid soluble protein 1	yes	no	0	0	0	2	By MS/MS	By matching	By matching	By matching	By matching	By matching	By matching	By matching	1	0	2	1	1							39.695	39.766	3	0.027057	11975	QE1_140414_OPL1013_IdR_CvA_pTyrIP_C	21.293	18.094	1379200	731250	647930	0	0	0	0	0	0
AQGWAPLKPLPPSAK	Unmodified	1559.8824	0.88239805	3679	Q99829	CPNE1	Copine-1	yes	yes	0	0	0	1	By matching	By matching	By matching	By matching	By matching	By matching	By MS/MS	By MS/MS	1	0	2							1	1	51.076	50.952	3	0.00013488	16849	QE1_140414_OPL1013_IdR_CvA_pTyrIP_B	39.531	33.99	5834900	0	0	0	0	0	0	3049500	2785400
AQHEDQVEQYK	Unmodified	1373.6212	0.62115757	695;696	P02545;P02545-6;P02545-3;P02545-5;P02545-4;P02545-2	LMNA	Prelamin-A/C;Lamin-A/C	no	no	0	0	0	0	By MS/MS	By matching	By matching	By matching	By matching	By matching	By matching	By matching	1	0	5	1	1				1	1	1	16.734	16.784	3	0.020561	2015	QE1_140414_OPL1013_IdR_CvA_pTyrIP_C	17.211	13.038	2792600	896460	863700	0	0	0	52303	699170	280930
AQHEDQVEQYKK	Unmodified	1501.7161	0.71612058	695;696	P02545;P02545-6;P02545-3;P02545-5;P02545-4;P02545-2	LMNA	Prelamin-A/C;Lamin-A/C	no	no	0	0	0	1	By matching	By matching	By MS/MS	By MS/MS	By matching	By matching	By matching	By matching	1	0	2			1	1					18.814	15.488	4	0.021698	3135	QE2_131211_OPL1013_RH_HCC_pTyrIP_G_05_131211154413	16.35	12.633	5744800	0	0	2877100	2867700	0	0	0	0
AQHQQALSSLELLNVLFR	Unmodified	2066.1273	0.12727278	3705	Q9BQG0;Q9BQG0-2	MYBBP1A	Myb-binding protein 1A	yes	no	0	0	0	0	By matching	By matching	By matching	By matching	By matching	By MS/MS	By MS/MS	By matching	1	0	3						1	1	1	106.79	106.76	3	0.035655	41962	QE1_140414_OPL1013_IdR_CvA_pTyrIP_F_140415211055	9.7521	4.7802	753590	0	0	0	0	0	402780	162620	188190
AQHTLPQDPAIVQSSLGSASASPFQPHVPYSPFR	Unmodified	3616.8063	0.80627958	3804	Q9BX40-2;Q9BX40	LSM14B	Protein LSM14 homolog B	yes	no	0	0	0	0	By matching	By matching	By matching	By matching	By matching	By matching	By MS/MS	By matching	1	0	2							1	1	82.395	82.271	4	0.044317	31168	QE1_140414_OPL1013_IdR_CvA_pTyrIP_B	3.6248	3.255	649320	0	0	0	0	0	0	279480	369830
AQIHDLVLVGGSTR	Unmodified	1464.8049	0.80487601	863	P0DMV9;P0DMV8;P0DMV8-2			yes	no	0	0	0	0	By MS/MS	By MS/MS	By MS/MS	By MS/MS	By MS/MS	By MS/MS	By MS/MS	By MS/MS	1	0	14	2	2	1	1	2	2	2	2	52.174	51.106	2;3	0.00022826	16902	QE1_140414_OPL1013_IdR_CvA_pTyrIP_B_140415130214	38.995	33.1	40739000	6921300	4251300	4935500	6349400	4349100	4312300	5089400	4530900
AQILPIR	Acetyl (Protein N-term)	851.52289	0.52288749	1998	Q00610-2;Q00610	CLTC	Clathrin heavy chain 1	yes	no	1	0	0	0	By MS/MS	By matching	By matching	By matching	By matching	By matching	By MS/MS	By matching	1	0	2	1						1		73.792	73.767	2	0.0068827	27140	QE1_140414_OPL1013_IdR_CvA_pTyrIP_B	41.502	20.982	2635700	1612500	0	0	0	0	0	1023200	0
AQIPEGDYLSYR	Phospho (STY)	1490.6443	0.64427457	3605	Q96RT1-6;Q96RT1-9;Q96RT1-2;Q96RT1;Q96RT1-8;Q96RT1-4;Q96RT1-5;Q96RT1-3;Q96RT1-7	ERBB2IP	Protein LAP2	yes	no	0	0	1	0	By MS/MS	By MS/MS	By MS/MS	By MS/MS	By MS/MS	By MS/MS	By matching	By matching	1	0	10	1	1	2	3	1	1	1		56.627	53.121	2;3	1.3526E-36	22127	QE2_131211_OPL1013_RH_HCC_pTyrIP_G_05_131211154413	145.23	136.63	1107100000	6649900	7004300	531130000	554310000	3056600	3276800	1651800	0
AQIPEGDYLSYR	2 Phospho (STY)	1570.6106	0.61060498	3605	Q96RT1-6;Q96RT1-9;Q96RT1-2;Q96RT1;Q96RT1-8;Q96RT1-4;Q96RT1-5;Q96RT1-3;Q96RT1-7	ERBB2IP	Protein LAP2	yes	no	0	0	2	0	By matching	By matching	By MS/MS	By MS/MS	By matching	By matching	By matching	By matching	1	0	2			1	1					59.588	52.552	2	0.0016504	21699	QE2_131211_OPL1013_RH_HCC_pTyrIP_G_05_131211154413	55.261	45.461	6039400	0	0	2783200	3256200	0	0	0	0
AQIPEGDYLSYREFHSAGR	Phospho (STY)	2275.0059	0.0059103973	3605	Q96RT1-6;Q96RT1-9;Q96RT1-2;Q96RT1;Q96RT1-8;Q96RT1-4;Q96RT1-5;Q96RT1-3;Q96RT1-7	ERBB2IP	Protein LAP2	yes	no	0	0	1	1	By matching	By matching	By MS/MS	By MS/MS	By matching	By matching	By matching	By matching	1	0	8			4	4					62.915	55.879	3;4	3.3636E-18	22670	QE2_131211_OPL1013_RH_HCC_pTyrIP_G_05	88.574	84.586	381010000	0	0	176720000	204290000	0	0	0	0
AQIPEGDYLSYREFHSAGR	2 Phospho (STY)	2354.9722	0.97224081	3605	Q96RT1-6;Q96RT1-9;Q96RT1-2;Q96RT1;Q96RT1-8;Q96RT1-4;Q96RT1-5;Q96RT1-3;Q96RT1-7	ERBB2IP	Protein LAP2	yes	no	0	0	2	1	By matching	By matching	By MS/MS	By MS/MS	By matching	By matching	By matching	By matching	1	0	4			2	2					64.146	57.111	3;4	1.3448E-51	23790	QE2_131211_OPL1013_RH_HCC_pTyrIP_G_05	128.88	124.47	339140000	0	0	162520000	176620000	0	0	0	0
AQLADSFHLQQFFR	Unmodified	1706.8529	0.85288884	2291	Q13813-3;Q13813;Q13813-2	SPTAN1	Spectrin alpha chain, non-erythrocytic 1	yes	no	0	0	0	0	By MS/MS	By MS/MS	By matching	By matching	By matching	By matching	By MS/MS	By MS/MS	1	0	4	1	1					1	1	84.685	84.659	3	8.6842E-05	32734	QE1_140414_OPL1013_IdR_CvA_pTyrIP_C	43.03	38.308	1876600	596880	325070	0	0	0	0	614210	340390
AQLAHYNFQFVVGQK	Unmodified	1748.8998	0.89983903	3793	Q9BW92;Q9BW92-2	TARS2	Threonine--tRNA ligase, mitochondrial	yes	no	0	0	0	0	By matching	By matching	By MS/MS	By matching	By matching	By matching	By matching	By matching	1	0	1			1						72.767	65.299	3	0.039535	27702	QE2_131211_OPL1013_RH_HCC_pTyrIP_G_05	17.867	11.431	0	0	0	0	0	0	0	0	0
[truncated: 24,559 more rows]
[truncated: 11 more columns]
